# Supplementary material for: Alkyl sulfonyl fluorides as ambiphiles in the stereoselective palladium(II)-catalysed cyclopropanation of unactivated alkenes
Source: Nat Synth. 2025 Dec 16;5(2):281–9. doi: 10.1038/s44160-025-00925-1 (PMC12885951; doi:10.1038/s44160-025-00925-1)
Supplement: Supplementary file 2 — Crystallographic data for compound (±)-3aa, CCDC 2171740. [file 44160_2025_925_MOESM2_ESM.cif]

data_engle413_a
_audit_creation_date               2022-05-05
_audit_creation_method
;
Olex2 1.5-alpha
(compiled 2022.04.07 svn.rca3783a0 for OlexSys, GUI svn.r6498)
;
_shelx_SHELXL_version_number       '2018/3'
_audit_contact_author_address      ?
_audit_contact_author_email        ?
_audit_contact_author_name         ''
_audit_contact_author_phone        ?
_publ_contact_author_id_orcid      ?
_publ_section_references
;
Dolomanov, O.V., Bourhis, L.J., Gildea, R.J, Howard, J.A.K. & Puschmann, H.
 (2009), J. Appl. Cryst. 42, 339-341.

Sheldrick, G.M. (2008). Acta Cryst. A64, 112-122.

Sheldrick, G.M. (2015). Acta Cryst. A71, 3-8.
;
_chemical_name_common              ?
_chemical_name_systematic          ?
_chemical_formula_moiety           'C16 H16 N2 O3'
_chemical_formula_sum              'C16 H16 N2 O3'
_chemical_formula_weight           284.31
_chemical_melting_point            ?
loop_
  _atom_type_symbol
  _atom_type_description
  _atom_type_scat_dispersion_real
  _atom_type_scat_dispersion_imag
  _atom_type_scat_source
 'C' 'C' 0.0033 0.0016 'International Tables Vol C Tables 4.2.6.8 and 6.1.1.4'
 'H' 'H' 0.0000 0.0000 'International Tables Vol C Tables 4.2.6.8 and 6.1.1.4'
 'N' 'N' 0.0061 0.0033 'International Tables Vol C Tables 4.2.6.8 and 6.1.1.4'
 'O' 'O' 0.0106 0.0060 'International Tables Vol C Tables 4.2.6.8 and 6.1.1.4'

_shelx_space_group_comment
;
The symmetry employed for this shelxl refinement is uniquely defined
by the following loop, which should always be used as a source of
symmetry information in preference to the above space-group names.
They are only intended as comments.
;
_space_group_crystal_system        'monoclinic'
_space_group_IT_number             14
_space_group_name_H-M_alt          'P 1 21/c 1'
_space_group_name_Hall             '-P 2ybc'
loop_
  _space_group_symop_operation_xyz
 'x, y, z'
 '-x, y+1/2, -z+1/2'
 '-x, -y, -z'
 'x, -y-1/2, z-1/2'

_cell_length_a                     12.3067(16)
_cell_length_b                     12.5895(16)
_cell_length_c                     9.0721(12)
_cell_angle_alpha                  90
_cell_angle_beta                   101.701(4)
_cell_angle_gamma                  90
_cell_volume                       1376.4(3)
_cell_formula_units_Z              4
_cell_measurement_reflns_used      3832
_cell_measurement_temperature      100
_cell_measurement_theta_max        26.441
_cell_measurement_theta_min        2.807
_shelx_estimated_absorpt_T_max     0.989
_shelx_estimated_absorpt_T_min     0.982
_exptl_absorpt_coefficient_mu      0.096
_exptl_absorpt_correction_T_max    0.4908
_exptl_absorpt_correction_T_min    0.4391
_exptl_absorpt_correction_type     multi-scan
_exptl_absorpt_process_details
;
SADABS-2016/2 (Bruker,2016/2) was used for absorption correction.
wR2(int) was 0.1326 before and 0.0495 after correction.
The Ratio of minimum to maximum transmission is 0.8947.
The \l/2 correction factor is Not present.
;
_exptl_absorpt_special_details     ?
_exptl_crystal_colour              'clear colourless'
_exptl_crystal_colour_lustre       clear
_exptl_crystal_colour_primary      colourless
_exptl_crystal_density_diffrn      1.372
_exptl_crystal_density_meas        ?
_exptl_crystal_density_method      ?
_exptl_crystal_description         block
_exptl_crystal_F_000               600
_exptl_crystal_size_max            0.19
_exptl_crystal_size_mid            0.15
_exptl_crystal_size_min            0.12
_exptl_transmission_factor_max     ?
_exptl_transmission_factor_min     ?
_diffrn_reflns_av_R_equivalents    0.0497
_diffrn_reflns_av_unetI/netI       0.0539
_diffrn_reflns_Laue_measured_fraction_full  0.993
_diffrn_reflns_Laue_measured_fraction_max  0.990
_diffrn_reflns_limit_h_max         15
_diffrn_reflns_limit_h_min         -15
_diffrn_reflns_limit_k_max         15
_diffrn_reflns_limit_k_min         -15
_diffrn_reflns_limit_l_max         11
_diffrn_reflns_limit_l_min         -10
_diffrn_reflns_number              9167
_diffrn_reflns_point_group_measured_fraction_full  0.993
_diffrn_reflns_point_group_measured_fraction_max  0.990
_diffrn_reflns_theta_full          25.242
_diffrn_reflns_theta_max           26.416
_diffrn_reflns_theta_min           2.806
_diffrn_ambient_temperature        100
_diffrn_detector                   'Bruker APEX2 area detector'
_diffrn_detector_area_resol_mean   7.9
_diffrn_detector_type              'CCD area detector'
_diffrn_measured_fraction_theta_full  0.993
_diffrn_measured_fraction_theta_max  0.990
_diffrn_measurement_device         'three-circle diffractometer'
_diffrn_measurement_device_type    'Bruker APEX-II CCD'
_diffrn_measurement_method         '\f and \w scans'
_diffrn_radiation_monochromator    'mirror optics'
_diffrn_radiation_probe            x-ray
_diffrn_radiation_type             MoK\a
_diffrn_radiation_wavelength       0.71073
_diffrn_source                     'microfocus sealed X-ray tube'
_diffrn_source_current             50.0
_diffrn_source_power               2.5
_diffrn_source_type                'Incoatec I\ms'
_diffrn_source_voltage             50.0
_diffrn_standards_number           0
_reflns_Friedel_coverage           0.000
_reflns_Friedel_fraction_full      .
_reflns_Friedel_fraction_max       .
_reflns_number_gt                  2155
_reflns_number_total               2801
_reflns_special_details
;
 Reflections were merged by SHELXL according to the crystal
 class for the calculation of statistics and refinement.
 
 _reflns_Friedel_fraction is defined as the number of unique
 Friedel pairs measured divided by the number that would be
 possible theoretically, ignoring centric projections and
 systematic absences.
;
_reflns_threshold_expression       'I > 2\s(I)'
_computing_cell_refinement         'SAINT V8.40B (?, 2016)'
_computing_data_collection         ?
_computing_data_reduction          'SAINT V8.40B (?, 2016)'
_computing_molecular_graphics      'Olex2 1.5-alpha (Dolomanov et al., 2009)'
_computing_publication_material    'Olex2 1.5-alpha (Dolomanov et al., 2009)'
_computing_structure_refinement    'XL  (Sheldrick, 2008)'
_computing_structure_solution      'SHELXT  (Sheldrick, 2015)'
_refine_diff_density_max           0.192
_refine_diff_density_min           -0.269
_refine_diff_density_rms           0.046
_refine_ls_extinction_coef         .
_refine_ls_extinction_method       none
_refine_ls_goodness_of_fit_ref     1.115
_refine_ls_hydrogen_treatment      constr
_refine_ls_matrix_type             full
_refine_ls_number_parameters       232
_refine_ls_number_reflns           2801
_refine_ls_number_restraints       52
_refine_ls_R_factor_all            0.0759
_refine_ls_R_factor_gt             0.0535
_refine_ls_restrained_S_all        1.106
_refine_ls_shift/su_max            0.000
_refine_ls_shift/su_mean           0.000
_refine_ls_structure_factor_coef   Fsqd
_refine_ls_weighting_details      
 'w=1/[\s^2^(Fo^2^)+(0.0294P)^2^+0.6792P] where P=(Fo^2^+2Fc^2^)/3'
_refine_ls_weighting_scheme        calc
_refine_ls_wR_factor_gt            0.1005
_refine_ls_wR_factor_ref           0.1070
_refine_special_details            ?
_olex2_refinement_description
;
1. Fixed Uiso
 At 1.2 times of:
  All C(H) groups, All C(H,H) groups, All C(H,H,H,H) groups, All N(H) groups
 At 1.5 times of:
  All C(H,H,H) groups
2. Uiso/Uaniso restraints and constraints
Uanis(C15A) = Uanis(C15)
Uanis(C16) = Uanis(C16A)
Uanis(C13) = Uanis(C13A)
Uanis(O3) = Uanis(O3A)
3. Rigid body (RIGU) restrains
 O2A, O3A, C12A, H12A, C13A, H13C, H13D, C14A, H14A, C15A, C16A, H16D, H16E,
 H16F
 with sigma for 1-2 distances of 0.001 and sigma for 1-3 distances of 0.002
4. Same fragment restrains
{O2, O3, C12, C13, C14, C15, C16} sigma for 1-2: 0.01, 1-3: 0.02
as in
{O2A, O3A, C12A, C13A, C14A, C15A, C16A}
5. Others
 Sof(H11C)=Sof(H11D)=Sof(O2A)=Sof(O3A)=Sof(C12A)=Sof(H12A)=Sof(C13A)=Sof(H13C)=
 Sof(H13D)=Sof(C14A)=Sof(H14A)=Sof(C15A)=Sof(C16A)=Sof(H16D)=Sof(H16E)=
 Sof(H16F)=1-FVAR(1)
 Sof(H11A)=Sof(H11B)=Sof(O2)=Sof(O3)=Sof(C12)=Sof(H12)=Sof(C13)=Sof(H13A)=
 Sof(H13B)=Sof(C14)=Sof(H14)=Sof(C15)=Sof(C16)=Sof(H16A)=Sof(H16B)=Sof(H16C)=
 FVAR(1)
6.a Ternary CH refined with riding coordinates:
 C12(H12), C14(H14), C12A(H12A), C14A(H14A)
6.b Secondary CH2 refined with riding coordinates:
 C11(H11A,H11B), C11(H11C,H11D), C13(H13A,H13B), C13A(H13C,H13D)
6.c Aromatic/amide H refined with riding coordinates:
 N2(H2), C1(H1), C2(H2A), C3(H3), C5(H5), C6(H6), C7(H7)
6.d Idealised Me refined as rotating group:
 C16(H16A,H16B,H16C), C16A(H16D,H16E,H16F)
;
_atom_sites_solution_hydrogens     geom
_atom_sites_solution_primary       dual
_atom_sites_solution_secondary     ?
loop_
  _atom_site_label
  _atom_site_type_symbol
  _atom_site_fract_x
  _atom_site_fract_y
  _atom_site_fract_z
  _atom_site_U_iso_or_equiv
  _atom_site_adp_type
  _atom_site_occupancy
  _atom_site_site_symmetry_order
  _atom_site_calc_flag
  _atom_site_refinement_flags_posn
  _atom_site_refinement_flags_adp
  _atom_site_refinement_flags_occupancy
  _atom_site_disorder_assembly
  _atom_site_disorder_group
 O1 O 0.73764(11) 0.22531(11) 0.48221(15) 0.0226(3) Uani 1 1 d . . . . .
 N1 N 0.53595(14) 0.46918(12) 0.74999(18) 0.0220(4) Uani 1 1 d . . . . .
 N2 N 0.66301(13) 0.33794(13) 0.63183(17) 0.0192(4) Uani 1 1 d . . . . .
 H2 H 0.681225 0.378216 0.712336 0.023 Uiso 1 1 calc R U . . .
 C1 C 0.50085(16) 0.27311(15) 0.4478(2) 0.0204(4) Uani 1 1 d . . . . .
 H1 H 0.544709 0.225408 0.403348 0.024 Uiso 1 1 calc R U . . .
 C2 C 0.38506(17) 0.27890(17) 0.3926(2) 0.0262(5) Uani 1 1 d . . . . .
 H2A H 0.351899 0.234195 0.311483 0.031 Uiso 1 1 calc R U . . .
 C3 C 0.31964(17) 0.34724(16) 0.4530(2) 0.0261(5) Uani 1 1 d . . . . .
 H3 H 0.242025 0.349887 0.413615 0.031 Uiso 1 1 calc R U . . .
 C4 C 0.36764(16) 0.41403(15) 0.5741(2) 0.0211(4) Uani 1 1 d . . . . .
 C5 C 0.30602(18) 0.48687(16) 0.6436(2) 0.0280(5) Uani 1 1 d . . . . .
 H5 H 0.228199 0.493737 0.608486 0.034 Uiso 1 1 calc R U . . .
 C6 C 0.3592(2) 0.54701(17) 0.7613(3) 0.0317(5) Uani 1 1 d . . . . .
 H6 H 0.318921 0.595802 0.809511 0.038 Uiso 1 1 calc R U . . .
 C7 C 0.47430(19) 0.53581(16) 0.8101(2) 0.0289(5) Uani 1 1 d . . . . .
 H7 H 0.510164 0.578867 0.891595 0.035 Uiso 1 1 calc R U . . .
 C8 C 0.48287(16) 0.40876(14) 0.6318(2) 0.0176(4) Uani 1 1 d . . . . .
 C9 C 0.54980(15) 0.33654(15) 0.5656(2) 0.0162(4) Uani 1 1 d . . . . .
 C10 C 0.74873(16) 0.28625(15) 0.5899(2) 0.0185(4) Uani 1 1 d . . . . .
 C11 C 0.86003(16) 0.30945(17) 0.6915(2) 0.0234(5) Uani 1 1 d . . . . .
 H11A H 0.867628 0.387133 0.707150 0.028 Uiso 0.9137(19) 1 calc R U P A 1
 H11B H 0.862198 0.275982 0.790755 0.028 Uiso 0.9137(19) 1 calc R U P A 1
 H11C H 0.850379 0.330751 0.793056 0.028 Uiso 0.0863(19) 1 calc R U P A 2
 H11D H 0.908691 0.246155 0.700871 0.028 Uiso 0.0863(19) 1 calc R U P A 2
 O2 O 1.03967(13) 0.48848(12) 0.78261(18) 0.0296(4) Uani 0.9137(19) 1 d D . P A
 1
 O3 O 1.16305(13) 0.37676(12) 0.91869(17) 0.0276(4) Uani 0.9137(19) 1 d D . P A
 1
 C12 C 0.95627(17) 0.26974(18) 0.6289(2) 0.0213(5) Uani 0.9137(19) 1 d D . P A
 1
 H12 H 0.954873 0.191998 0.605971 0.026 Uiso 0.9137(19) 1 calc R U P A 1
 C13 C 1.0079(2) 0.3376(2) 0.5271(3) 0.0283(6) Uani 0.9137(19) 1 d D . P A 1
 H13A H 0.977053 0.409716 0.504048 0.034 Uiso 0.9137(19) 1 calc R U P A 1
 H13B H 1.033467 0.302232 0.442782 0.034 Uiso 0.9137(19) 1 calc R U P A 1
 C14 C 1.07261(18) 0.31728(18) 0.6836(2) 0.0250(5) Uani 0.9137(19) 1 d D . P A
 1
 H14 H 1.135902 0.266344 0.691668 0.030 Uiso 0.9137(19) 1 calc R U P A 1
 C15 C 1.0880(3) 0.4042(2) 0.7960(3) 0.0211(6) Uani 0.9137(19) 1 d D . P A 1
 C16 C 1.1852(3) 0.4552(2) 1.0387(3) 0.0300(7) Uani 0.9137(19) 1 d D . P A 1
 H16A H 1.204663 0.523071 0.998002 0.045 Uiso 0.9137(19) 1 calc R U P A 1
 H16B H 1.247055 0.430885 1.117279 0.045 Uiso 0.9137(19) 1 calc R U P A 1
 H16C H 1.118942 0.464349 1.081708 0.045 Uiso 0.9137(19) 1 calc R U P A 1
 O2A O 1.1059(14) 0.2986(10) 0.848(2) 0.040(5) Uani 0.0863(19) 1 d D . P A 2
 O3A O 1.1348(12) 0.4700(11) 0.9205(16) 0.0276(4) Uani 0.0863(19) 1 d D . P A
 2
 C12A C 0.9060(13) 0.394(2) 0.620(2) 0.028(5) Uani 0.0863(19) 1 d D . P A 2
 H12A H 0.850386 0.448740 0.573642 0.034 Uiso 0.0863(19) 1 calc R U P A 2
 C13A C 1.0002(18) 0.382(2) 0.542(2) 0.0283(6) Uani 0.0863(19) 1 d D . P A 2
 H13C H 0.998058 0.423572 0.448662 0.034 Uiso 0.0863(19) 1 calc R U P A 2
 H13D H 1.033270 0.310109 0.540619 0.034 Uiso 0.0863(19) 1 calc R U P A 2
 C14A C 1.0211(14) 0.4406(13) 0.6881(17) 0.026(3) Uani 0.0863(19) 1 d D . P A
 2
 H14A H 1.027600 0.519502 0.679964 0.031 Uiso 0.0863(19) 1 calc R U P A 2
 C15A C 1.087(3) 0.3926(12) 0.827(3) 0.0211(6) Uani 0.0863(19) 1 d D . P A 2
 C16A C 1.213(3) 0.434(3) 1.054(3) 0.0300(7) Uani 0.0863(19) 1 d D . P A 2
 H16D H 1.172210 0.412555 1.131756 0.045 Uiso 0.0863(19) 1 calc R U P A 2
 H16E H 1.264346 0.491545 1.092893 0.045 Uiso 0.0863(19) 1 calc R U P A 2
 H16F H 1.255017 0.372948 1.028057 0.045 Uiso 0.0863(19) 1 calc R U P A 2

loop_
  _atom_site_aniso_label
  _atom_site_aniso_U_11
  _atom_site_aniso_U_22
  _atom_site_aniso_U_33
  _atom_site_aniso_U_23
  _atom_site_aniso_U_13
  _atom_site_aniso_U_12
 O1 0.0194(7) 0.0263(8) 0.0228(7) -0.0059(6) 0.0058(6) 0.0008(6)
 N1 0.0314(10) 0.0179(9) 0.0182(8) 0.0001(7) 0.0080(7) 0.0015(7)
 N2 0.0184(8) 0.0236(9) 0.0148(8) -0.0051(7) 0.0013(7) -0.0004(7)
 C1 0.0213(10) 0.0210(10) 0.0197(10) -0.0024(9) 0.0059(8) -0.0001(8)
 C2 0.0219(11) 0.0302(12) 0.0249(11) -0.0040(10) 0.0009(9) -0.0056(9)
 C3 0.0156(10) 0.0291(12) 0.0331(12) 0.0024(10) 0.0036(9) -0.0023(9)
 C4 0.0215(11) 0.0186(10) 0.0251(10) 0.0044(9) 0.0093(9) -0.0005(8)
 C5 0.0245(12) 0.0235(11) 0.0406(13) 0.0052(10) 0.0171(10) 0.0027(9)
 C6 0.0383(14) 0.0223(11) 0.0415(13) 0.0018(10) 0.0247(11) 0.0071(10)
 C7 0.0423(14) 0.0210(11) 0.0266(11) -0.0020(9) 0.0147(10) -0.0002(10)
 C8 0.0237(11) 0.0140(9) 0.0165(9) 0.0050(8) 0.0075(8) -0.0016(8)
 C9 0.0153(9) 0.0176(10) 0.0164(9) 0.0034(8) 0.0051(7) -0.0012(8)
 C10 0.0196(10) 0.0198(10) 0.0171(10) 0.0039(8) 0.0060(8) 0.0000(8)
 C11 0.0195(11) 0.0306(12) 0.0200(10) -0.0012(9) 0.0036(8) -0.0018(9)
 O2 0.0306(9) 0.0242(9) 0.0316(9) -0.0029(8) 0.0005(7) 0.0018(7)
 O3 0.0229(8) 0.0282(9) 0.0286(8) -0.0030(7) -0.0022(7) 0.0004(7)
 C12 0.0163(11) 0.0222(11) 0.0249(11) -0.0029(10) 0.0027(9) -0.0012(9)
 C13 0.0252(12) 0.0365(16) 0.0244(11) -0.0050(11) 0.0082(9) -0.0066(12)
 C14 0.0175(11) 0.0278(13) 0.0296(12) -0.0055(10) 0.0046(10) -0.0004(9)
 C15 0.0140(10) 0.0252(11) 0.0249(12) -0.0003(9) 0.0055(11) -0.0034(9)
 C16 0.0286(18) 0.0330(17) 0.0246(11) -0.0071(11) -0.0038(10) -0.0025(11)
 O2A 0.025(9) 0.025(2) 0.060(11) 0.001(3) -0.014(8) -0.005(3)
 O3A 0.0229(8) 0.0282(9) 0.0286(8) -0.0030(7) -0.0022(7) 0.0004(7)
 C12A 0.022(4) 0.042(12) 0.020(6) -0.004(8) 0.004(3) -0.005(5)
 C13A 0.0252(12) 0.0365(16) 0.0244(11) -0.0050(11) 0.0082(9) -0.0066(12)
 C14A 0.023(5) 0.029(6) 0.024(2) -0.003(2) 0.001(3) -0.001(4)
 C15A 0.0140(10) 0.0252(11) 0.0249(12) -0.0003(9) 0.0055(11) -0.0034(9)
 C16A 0.0286(18) 0.0330(17) 0.0246(11) -0.0071(11) -0.0038(10) -0.0025(11)

_geom_special_details
;
 All esds (except the esd in the dihedral angle between two l.s. planes)
 are estimated using the full covariance matrix.  The cell esds are taken
 into account individually in the estimation of esds in distances, angles
 and torsion angles; correlations between esds in cell parameters are only
 used when they are defined by crystal symmetry.  An approximate (isotropic)
 treatment of cell esds is used for estimating esds involving l.s. planes.
;
loop_
  _geom_bond_atom_site_label_1
  _geom_bond_atom_site_label_2
  _geom_bond_distance
  _geom_bond_site_symmetry_2
  _geom_bond_publ_flag
 O1 C10 1.228(2) . ?
 N1 C7 1.321(3) . ?
 N1 C8 1.367(2) . ?
 N2 H2 0.8800 . ?
 N2 C9 1.401(2) . ?
 N2 C10 1.358(2) . ?
 C1 H1 0.9500 . ?
 C1 C2 1.413(3) . ?
 C1 C9 1.372(3) . ?
 C2 H2A 0.9500 . ?
 C2 C3 1.367(3) . ?
 C3 H3 0.9500 . ?
 C3 C4 1.415(3) . ?
 C4 C5 1.417(3) . ?
 C4 C8 1.410(3) . ?
 C5 H5 0.9500 . ?
 C5 C6 1.363(3) . ?
 C6 H6 0.9500 . ?
 C6 C7 1.403(3) . ?
 C7 H7 0.9500 . ?
 C8 C9 1.438(2) . ?
 C10 C11 1.516(3) . ?
 C11 H11A 0.9900 . ?
 C11 H11B 0.9900 . ?
 C11 H11C 0.9900 . ?
 C11 H11D 0.9900 . ?
 C11 C12 1.499(3) . ?
 C11 C12A 1.42(2) . ?
 O2 C15 1.210(3) . ?
 O3 C15 1.340(3) . ?
 O3 C16 1.454(3) . ?
 C12 H12 1.0000 . ?
 C12 C13 1.491(3) . ?
 C12 C14 1.538(3) . ?
 C13 H13A 0.9900 . ?
 C13 H13B 0.9900 . ?
 C13 C14 1.502(3) . ?
 C14 H14 1.0000 . ?
 C14 C15 1.482(3) . ?
 C16 H16A 0.9800 . ?
 C16 H16B 0.9800 . ?
 C16 H16C 0.9800 . ?
 O2A C15A 1.213(10) . ?
 O3A C15A 1.345(9) . ?
 O3A C16A 1.461(10) . ?
 C12A H12A 1.0000 . ?
 C12A C13A 1.487(10) . ?
 C12A C14A 1.539(10) . ?
 C13A H13C 0.9900 . ?
 C13A H13D 0.9900 . ?
 C13A C14A 1.497(10) . ?
 C14A H14A 1.0000 . ?
 C14A C15A 1.485(10) . ?
 C16A H16D 0.9800 . ?
 C16A H16E 0.9800 . ?
 C16A H16F 0.9800 . ?

loop_
  _geom_angle_atom_site_label_1
  _geom_angle_atom_site_label_2
  _geom_angle_atom_site_label_3
  _geom_angle
  _geom_angle_site_symmetry_1
  _geom_angle_site_symmetry_3
  _geom_angle_publ_flag
 C7 N1 C8 116.99(18) . . ?
 C9 N2 H2 115.3 . . ?
 C10 N2 H2 115.3 . . ?
 C10 N2 C9 129.46(16) . . ?
 C2 C1 H1 120.1 . . ?
 C9 C1 H1 120.1 . . ?
 C9 C1 C2 119.86(18) . . ?
 C1 C2 H2A 119.2 . . ?
 C3 C2 C1 121.61(19) . . ?
 C3 C2 H2A 119.2 . . ?
 C2 C3 H3 120.0 . . ?
 C2 C3 C4 119.91(19) . . ?
 C4 C3 H3 120.0 . . ?
 C3 C4 C5 123.62(19) . . ?
 C8 C4 C3 119.39(17) . . ?
 C8 C4 C5 116.99(18) . . ?
 C4 C5 H5 120.2 . . ?
 C6 C5 C4 119.5(2) . . ?
 C6 C5 H5 120.2 . . ?
 C5 C6 H6 120.5 . . ?
 C5 C6 C7 119.03(19) . . ?
 C7 C6 H6 120.5 . . ?
 N1 C7 C6 124.1(2) . . ?
 N1 C7 H7 117.9 . . ?
 C6 C7 H7 117.9 . . ?
 N1 C8 C4 123.33(17) . . ?
 N1 C8 C9 117.14(17) . . ?
 C4 C8 C9 119.53(17) . . ?
 N2 C9 C8 114.66(16) . . ?
 C1 C9 N2 125.64(17) . . ?
 C1 C9 C8 119.70(17) . . ?
 O1 C10 N2 123.70(18) . . ?
 O1 C10 C11 123.00(17) . . ?
 N2 C10 C11 113.28(16) . . ?
 C10 C11 H11A 109.0 . . ?
 C10 C11 H11B 109.0 . . ?
 C10 C11 H11C 110.7 . . ?
 C10 C11 H11D 110.7 . . ?
 H11A C11 H11B 107.8 . . ?
 H11C C11 H11D 108.8 . . ?
 C12 C11 C10 113.06(16) . . ?
 C12 C11 H11A 109.0 . . ?
 C12 C11 H11B 109.0 . . ?
 C12A C11 C10 105.2(7) . . ?
 C12A C11 H11C 110.7 . . ?
 C12A C11 H11D 110.7 . . ?
 C15 O3 C16 116.1(2) . . ?
 C11 C12 H12 115.1 . . ?
 C11 C12 C14 120.22(18) . . ?
 C13 C12 C11 120.8(2) . . ?
 C13 C12 H12 115.1 . . ?
 C13 C12 C14 59.42(15) . . ?
 C14 C12 H12 115.1 . . ?
 C12 C13 H13A 117.6 . . ?
 C12 C13 H13B 117.6 . . ?
 C12 C13 C14 61.85(14) . . ?
 H13A C13 H13B 114.7 . . ?
 C14 C13 H13A 117.6 . . ?
 C14 C13 H13B 117.6 . . ?
 C12 C14 H14 115.7 . . ?
 C13 C14 C12 58.73(14) . . ?
 C13 C14 H14 115.7 . . ?
 C15 C14 C12 119.3(2) . . ?
 C15 C14 C13 119.6(2) . . ?
 C15 C14 H14 115.7 . . ?
 O2 C15 O3 123.5(2) . . ?
 O2 C15 C14 125.9(2) . . ?
 O3 C15 C14 110.6(2) . . ?
 O3 C16 H16A 109.5 . . ?
 O3 C16 H16B 109.5 . . ?
 O3 C16 H16C 109.5 . . ?
 H16A C16 H16B 109.5 . . ?
 H16A C16 H16C 109.5 . . ?
 H16B C16 H16C 109.5 . . ?
 C15A O3A C16A 115.2(15) . . ?
 C11 C12A H12A 113.9 . . ?
 C11 C12A C13A 124(2) . . ?
 C11 C12A C14A 121.4(15) . . ?
 C13A C12A H12A 113.9 . . ?
 C13A C12A C14A 59.3(5) . . ?
 C14A C12A H12A 113.9 . . ?
 C12A C13A H13C 117.6 . . ?
 C12A C13A H13D 117.6 . . ?
 C12A C13A C14A 62.1(6) . . ?
 H13C C13A H13D 114.6 . . ?
 C14A C13A H13C 117.6 . . ?
 C14A C13A H13D 117.6 . . ?
 C12A C14A H14A 115.4 . . ?
 C13A C14A C12A 58.6(5) . . ?
 C13A C14A H14A 115.4 . . ?
 C15A C14A C12A 119.2(14) . . ?
 C15A C14A C13A 121.2(14) . . ?
 C15A C14A H14A 115.4 . . ?
 O2A C15A O3A 124.5(12) . . ?
 O2A C15A C14A 125.6(12) . . ?
 O3A C15A C14A 109.5(11) . . ?
 O3A C16A H16D 109.5 . . ?
 O3A C16A H16E 109.5 . . ?
 O3A C16A H16F 109.5 . . ?
 H16D C16A H16E 109.5 . . ?
 H16D C16A H16F 109.5 . . ?
 H16E C16A H16F 109.5 . . ?

loop_
  _geom_torsion_atom_site_label_1
  _geom_torsion_atom_site_label_2
  _geom_torsion_atom_site_label_3
  _geom_torsion_atom_site_label_4
  _geom_torsion
  _geom_torsion_site_symmetry_1
  _geom_torsion_site_symmetry_2
  _geom_torsion_site_symmetry_3
  _geom_torsion_site_symmetry_4
  _geom_torsion_publ_flag
 O1 C10 C11 C12 12.2(3) . . . . ?
 O1 C10 C11 C12A 86.8(9) . . . . ?
 N1 C8 C9 N2 -0.3(2) . . . . ?
 N1 C8 C9 C1 179.33(16) . . . . ?
 N2 C10 C11 C12 -168.89(17) . . . . ?
 N2 C10 C11 C12A -94.3(9) . . . . ?
 C1 C2 C3 C4 -0.3(3) . . . . ?
 C2 C1 C9 N2 179.34(18) . . . . ?
 C2 C1 C9 C8 -0.2(3) . . . . ?
 C2 C3 C4 C5 -179.81(19) . . . . ?
 C2 C3 C4 C8 -0.4(3) . . . . ?
 C3 C4 C5 C6 179.07(19) . . . . ?
 C3 C4 C8 N1 -179.03(17) . . . . ?
 C3 C4 C8 C9 0.7(3) . . . . ?
 C4 C5 C6 C7 0.5(3) . . . . ?
 C4 C8 C9 N2 180.00(16) . . . . ?
 C4 C8 C9 C1 -0.4(3) . . . . ?
 C5 C4 C8 N1 0.5(3) . . . . ?
 C5 C4 C8 C9 -179.83(17) . . . . ?
 C5 C6 C7 N1 -0.6(3) . . . . ?
 C7 N1 C8 C4 -0.6(3) . . . . ?
 C7 N1 C8 C9 179.70(16) . . . . ?
 C8 N1 C7 C6 0.7(3) . . . . ?
 C8 C4 C5 C6 -0.4(3) . . . . ?
 C9 N2 C10 O1 -1.5(3) . . . . ?
 C9 N2 C10 C11 179.62(17) . . . . ?
 C9 C1 C2 C3 0.6(3) . . . . ?
 C10 N2 C9 C1 5.9(3) . . . . ?
 C10 N2 C9 C8 -174.58(17) . . . . ?
 C10 C11 C12 C13 88.5(2) . . . . ?
 C10 C11 C12 C14 158.76(18) . . . . ?
 C10 C11 C12A C13A -107.3(14) . . . . ?
 C10 C11 C12A C14A -179.2(15) . . . . ?
 C11 C12 C13 C14 109.2(2) . . . . ?
 C11 C12 C14 C13 -110.1(2) . . . . ?
 C11 C12 C14 C15 -1.4(3) . . . . ?
 C11 C12A C13A C14A -109.3(17) . . . . ?
 C11 C12A C14A C13A 113(2) . . . . ?
 C11 C12A C14A C15A 3(3) . . . . ?
 C12 C13 C14 C15 -108.3(2) . . . . ?
 C12 C14 C15 O2 -57.0(4) . . . . ?
 C12 C14 C15 O3 122.2(2) . . . . ?
 C13 C12 C14 C15 108.8(2) . . . . ?
 C13 C14 C15 O2 11.6(4) . . . . ?
 C13 C14 C15 O3 -169.19(19) . . . . ?
 C16 O3 C15 O2 -0.3(4) . . . . ?
 C16 O3 C15 C14 -179.5(2) . . . . ?
 C12A C13A C14A C15A 107.3(19) . . . . ?
 C12A C14A C15A O2A 49(5) . . . . ?
 C12A C14A C15A O3A -138(2) . . . . ?
 C13A C12A C14A C15A -110.8(19) . . . . ?
 C13A C14A C15A O2A -20(5) . . . . ?
 C13A C14A C15A O3A 153(2) . . . . ?
 C16A O3A C15A O2A 0(6) . . . . ?
 C16A O3A C15A C14A -173(3) . . . . ?

_shelx_res_file
;
TITL Engle413_a.res in P2(1)/c
    engle413_a.res
    created by SHELXL-2018/3 at 15:09:51 on 05-May-2022
REM Old TITL Engle413 in P2(1)/c
REM SHELXT solution in P2(1)/c: R1 0.174, Rweak 0.019, Alpha 0.044
REM <I/s> 0.476 for 139 systematic absences, Orientation as input
REM Formula found by SHELXT: C16 N3 O2
CELL 0.71073 12.3067 12.5895 9.0721 90 101.701 90
ZERR 4 0.0016 0.0016 0.0012 0 0.004 0
LATT 1
SYMM -X,0.5+Y,0.5-Z
SFAC C H N O
UNIT 64 64 8 12
RIGU 0.001 0.002 O2A O3A C12A H12A C13A H13c H13d C14A H14A C15A C16A H16d =
 H16E H16F
EADP C15A C15
EADP C16 C16A
EADP C13 C13A
EADP O3 O3A

L.S. 10
PLAN  5
SIZE 0.19 0.15 0.12
TEMP -173.15
CONF
BOND
LIST 4
MORE -1
BOND $H
fmap 2
ACTA
REM <olex2.extras>
REM <HklSrc "%.\\Engle413_0m.hkl">
REM </olex2.extras>

WGHT    0.029400    0.679200
FVAR       0.98802   0.91370
O1    4    0.737642    0.225310    0.482210    11.00000    0.01938    0.02629 =
         0.02285   -0.00593    0.00581    0.00078
N1    3    0.535952    0.469180    0.749986    11.00000    0.03136    0.01791 =
         0.01816    0.00008    0.00804    0.00149
N2    3    0.663008    0.337940    0.631828    11.00000    0.01837    0.02360 =
         0.01482   -0.00514    0.00133   -0.00045
AFIX  43
H2    2    0.681225    0.378216    0.712336    11.00000   -1.20000
AFIX   0
C1    1    0.500854    0.273113    0.447759    11.00000    0.02128    0.02097 =
         0.01971   -0.00244    0.00588   -0.00006
AFIX  43
H1    2    0.544709    0.225408    0.403348    11.00000   -1.20000
AFIX   0
C2    1    0.385063    0.278900    0.392553    11.00000    0.02191    0.03023 =
         0.02490   -0.00397    0.00086   -0.00559
AFIX  43
H2A   2    0.351899    0.234195    0.311483    11.00000   -1.20000
AFIX   0
C3    1    0.319637    0.347240    0.452951    11.00000    0.01564    0.02906 =
         0.03312    0.00237    0.00359   -0.00228
AFIX  43
H3    2    0.242025    0.349887    0.413615    11.00000   -1.20000
AFIX   0
C4    1    0.367642    0.414029    0.574118    11.00000    0.02146    0.01859 =
         0.02508    0.00443    0.00935   -0.00050
C5    1    0.306020    0.486871    0.643632    11.00000    0.02447    0.02346 =
         0.04058    0.00519    0.01714    0.00266
AFIX  43
H5    2    0.228199    0.493737    0.608486    11.00000   -1.20000
AFIX   0
C6    1    0.359205    0.547011    0.761284    11.00000    0.03832    0.02234 =
         0.04150    0.00175    0.02469    0.00707
AFIX  43
H6    2    0.318921    0.595802    0.809511    11.00000   -1.20000
AFIX   0
C7    1    0.474298    0.535814    0.810129    11.00000    0.04232    0.02102 =
         0.02661   -0.00201    0.01472   -0.00017
AFIX  43
H7    2    0.510164    0.578867    0.891595    11.00000   -1.20000
AFIX   0
C8    1    0.482870    0.408762    0.631846    11.00000    0.02374    0.01404 =
         0.01648    0.00497    0.00755   -0.00157
C9    1    0.549804    0.336539    0.565633    11.00000    0.01531    0.01760 =
         0.01640    0.00335    0.00509   -0.00122
C10   1    0.748732    0.286248    0.589942    11.00000    0.01957    0.01983 =
         0.01713    0.00390    0.00600    0.00001
C11   1    0.860032    0.309449    0.691451    11.00000    0.01946    0.03064 =
         0.01997   -0.00123    0.00356   -0.00177
PART 1
AFIX  23
H11A  2    0.867628    0.387133    0.707150    21.00000   -1.20000
H11B  2    0.862198    0.275982    0.790755    21.00000   -1.20000
AFIX  23
PART 2
H11C  2    0.850379    0.330751    0.793056   -21.00000   -1.20000
H11D  2    0.908691    0.246155    0.700871   -21.00000   -1.20000
AFIX   0
PART 1
O2    4    1.039675    0.488476    0.782613    21.00000    0.03057    0.02416 =
         0.03163   -0.00293    0.00052    0.00185
O3    4    1.163049    0.376756    0.918685    21.00000    0.02293    0.02817 =
         0.02857   -0.00297   -0.00220    0.00036
C12   1    0.956271    0.269741    0.628884    21.00000    0.01625    0.02220 =
         0.02485   -0.00291    0.00274   -0.00123
AFIX  13
H12   2    0.954873    0.191998    0.605971    21.00000   -1.20000
AFIX   0
C13   1    1.007897    0.337593    0.527107    21.00000    0.02521    0.03653 =
         0.02445   -0.00501    0.00818   -0.00662
AFIX  23
H13A  2    0.977053    0.409716    0.504048    21.00000   -1.20000
H13B  2    1.033467    0.302232    0.442782    21.00000   -1.20000
AFIX   0
C14   1    1.072613    0.317276    0.683576    21.00000    0.01749    0.02775 =
         0.02959   -0.00549    0.00462   -0.00040
AFIX  13
H14   2    1.135902    0.266344    0.691668    21.00000   -1.20000
AFIX   0
C15   1    1.087965    0.404217    0.796029    21.00000    0.01396    0.02525 =
         0.02486   -0.00033    0.00549   -0.00337
C16   1    1.185235    0.455152    1.038696    21.00000    0.02861    0.03297 =
         0.02460   -0.00713   -0.00383   -0.00247
AFIX 137
H16A  2    1.204663    0.523071    0.998002    21.00000   -1.50000
H16B  2    1.247055    0.430885    1.117279    21.00000   -1.50000
H16C  2    1.118942    0.464349    1.081708    21.00000   -1.50000
AFIX   0
SAME 0.01 0.02 O2 > C16
PART 2
O2A   4    1.105860    0.298553    0.847794   -21.00000    0.02511    0.02495 =
         0.05988    0.00119   -0.01402   -0.00470
O3A   4    1.134760    0.470041    0.920507   -21.00000    0.02293    0.02817 =
         0.02857   -0.00297   -0.00220    0.00036
C12A  1    0.906041    0.394282    0.620154   -21.00000    0.02215    0.04227 =
         0.01950   -0.00371    0.00409   -0.00486
AFIX  13
H12A  2    0.850386    0.448740    0.573642   -21.00000   -1.20000
AFIX   0
C13A  1    1.000239    0.381741    0.541621   -21.00000    0.02521    0.03653 =
         0.02445   -0.00501    0.00818   -0.00662
AFIX  23
H13C  2    0.998058    0.423572    0.448662   -21.00000   -1.20000
H13D  2    1.033270    0.310109    0.540619   -21.00000   -1.20000
AFIX   0
C14A  1    1.021050    0.440641    0.688063   -21.00000    0.02272    0.02931 =
         0.02427   -0.00295    0.00105   -0.00083
AFIX  13
H14A  2    1.027600    0.519502    0.679964   -21.00000   -1.20000
AFIX   0
C15A  1    1.087263    0.392605    0.827152   -21.00000    0.01396    0.02525 =
         0.02486   -0.00033    0.00549   -0.00337
C16A  1    1.213029    0.433787    1.054323   -21.00000    0.02861    0.03297 =
         0.02460   -0.00713   -0.00383   -0.00247
AFIX 137
H16D  2    1.172210    0.412555    1.131756   -21.00000   -1.50000
H16E  2    1.264346    0.491545    1.092893   -21.00000   -1.50000
H16F  2    1.255017    0.372948    1.028057   -21.00000   -1.50000
AFIX   0
HKLF 4


REM  Engle413_a.res in P2(1)/c
REM wR2 = 0.106981, GooF = S = 1.11451, Restrained GooF = 1.10602 for all data
REM R1 = 0.053526 for 2155 Fo > 4sig(Fo) and 0.075923 for all 2801 data
REM 232 parameters refined using 52 restraints

END

WGHT      0.0295      0.6781

REM Highest difference peak  0.192,  deepest hole -0.269,  1-sigma level  0.046
Q1    1   0.5058  0.3551  0.6097  11.00000  0.05    0.19
Q2    1   1.3296  0.5651  1.1442  11.00000  0.05    0.19
Q3    1   0.4183  0.3910  0.6159  11.00000  0.05    0.18
Q4    1   0.3561  0.4603  0.5919  11.00000  0.05    0.17
Q5    1   1.0151  0.2783  0.6965  11.00000  0.05    0.17
;
_shelx_res_checksum                11404
_shelx_hkl_file
;
  -2   0   0 2993.22 86.6223   2
   2   0   0 2987.66 86.5762   2
   3   0   0 178.769 12.7036   2
  -3   0   0 150.146 12.2560   2
  -4   0   0 1074.41 36.1883   2
   4   0   0 1046.91 35.9823   2
  -5   0   0 2124.41 66.6134   2
   5   0   0 2073.41 66.1325   2
  -6   0   0 3027.25 92.7915   2
   6   0   0 2961.61 92.3186   2
  -7   0   0 544.946 25.9507   2
   7   0   0 555.179 25.3971   2
  -8   0   0 174.987 16.4211   2
   8   0   0 196.230 16.2601   2
   9   0   0 249.702 20.1027   2
  -9   0   0 251.645 19.8384   2
 -10   0   0 618.399 30.6602   2
  10   0   0 570.432 29.6091   2
 -11   0   0 65.2383 15.0916   2
  11   0   0 47.0752 12.6192   2
 -12   0   0 72.1005 15.6787   2
  12   0   0 84.3731 17.2464   2
  13   0   0 61.3478 14.7221   2
  14   0   0 111.577 20.1142   2
  15   0   0 44.0587 16.6188   2
   2  -1   0 265.839 12.4427   2
   2   1   0 256.913 9.08671   2
  -2   1   0 248.003 12.7527   2
   3  -1   0 1897.61 57.3995   2
   3   1   0 1739.34 55.3941   2
  -3   1   0 1914.17 58.6574   2
   4  -1   0 18.3374 6.59010   2
  -4  -1   0 12.1385 5.03674   2
   4   1   0 9.56575 5.62657   2
  -4   1   0 33.9649 8.86164   2
  -5  -1   0 1817.65 56.2352   2
   5  -1   0 1730.67 58.2654   2
   5   1   0 1820.11 57.7603   2
  -5   1   0 1843.29 60.5754   2
   6  -1   0 1072.78 38.1541   2
  -6  -1   0 992.583 35.4131   2
   6   1   0 965.950 36.9418   2
  -6   1   0 1004.36 40.4828   2
  -7  -1   0 0.16335 6.54710   2
   7  -1   0 -5.6071 6.85858   2
  -7   1   0 12.8693 10.8455   2
   7   1   0 2.19298 8.00481   2
   8  -1   0 16.3273 9.01461   2
  -8  -1   0 7.86275 8.24272   2
   8   1   0 19.1172 9.00005   2
  -8   1   0 6.92968 11.4319   2
   9  -1   0 1094.29 42.7016   2
  -9   1   0 1076.06 45.1906   2
   9   1   0 1038.28 41.8075   2
  10  -1   0 223.295 20.1384   2
  10   1   0 238.481 28.8870   2
 -10   1   0 214.796 22.4447   2
  11  -1   0 275.192 21.8290   2
  11   1   0 238.810 20.3526   2
 -11   1   0 260.884 23.5934   2
  12   1   0 102.003 16.4017   2
 -12   1   0 125.576 20.7239   2
  12   1   0 98.3105 10.6500   2
  13  -1   0 37.2369 14.9304   2
 -13   1   0 46.5179 14.2915   2
  13   1   0 39.7594 8.37181   2
  13   1   0 69.1186 14.6227   2
  14  -1   0 368.466 27.8564   2
  14   1   0 350.982 24.9741   2
  14   1   0 328.180 18.8985   2
 -14   1   0 370.559 27.8858   2
  15  -1   0 82.3698 19.5798   2
  15   1   0 80.7319 18.0511   2
  15   1   0 73.4131 11.8247   2
   0  -2   0 357.928 13.6526   2
   0   2   0 362.690 13.8365   2
  -1  -2   0 657.156 21.3364   2
   1  -2   0 633.737 22.9978   2
   1   2   0 678.218 21.5689   2
  -1   2   0 659.098 23.3079   2
   1   2   0 673.878 20.6645   3
  -2  -2   0 767.321 24.7114   2
   2  -2   0 787.214 28.0979   2
   2   2   0 784.583 24.9919   2
  -2   2   0 826.629 29.0125   2
   3  -2   0 324.336 15.6316   2
  -3  -2   0 330.150 11.7646   2
   3   2   0 319.011 12.0363   2
  -3   2   0 316.842 17.0222   2
   4  -2   0 38.7477 7.58821   2
   4   2   0 37.3864 4.40181   2
  -4   2   0 37.4420 9.73844   2
   4   2   0 35.2950 6.30266   2
   5  -2   0 50.8265 9.69022   2
   5   2   0 37.9629 7.84091   2
   5   2   0 35.5747 4.98795   2
  -5   2   0 45.0792 13.1936   2
   6  -2   0 1045.88 38.7041   2
   6   2   0 1034.28 33.1810   2
   6   2   0 985.882 36.9260   2
  -6   2   0 1057.46 42.7998   2
   7  -2   0 193.558 15.6512   2
  -7   2   0 190.474 20.2288   2
   7   2   0 208.248 10.6508   2
   7   2   0 234.443 15.8799   2
   8  -2   0 757.567 33.4590   2
  -8   2   0 814.873 39.0642   2
   8   2   0 766.431 33.1386   2
   8   2   0 802.959 27.7579   2
   9  -2   0 83.8044 13.7975   2
  -9   2   0 51.8593 16.7874   2
   9   2   0 85.2818 8.31191   2
   9   2   0 116.096 15.4110   2
  10  -2   0 89.4373 16.9198   2
 -10   2   0 166.957 22.6795   2
  10   2   0 132.693 16.8412   2
  10   2   0 136.894 10.8835   2
  11  -2   0 88.7803 16.2983   2
  11   2   0 84.9074 8.95194   2
 -11   2   0 54.0508 16.9588   2
  11   2   0 89.7225 16.7431   2
  12  -2   0 347.200 26.3878   2
  12   2   0 338.690 23.6358   2
  12   2   0 282.367 16.4593   2
 -12   2   0 304.605 28.1794   2
  13  -2   0 34.7885 13.5465   2
  13   2   0 23.5169 7.41236   2
  13   2   0 15.8520 12.6193   2
 -13   2   0 -1.6586 15.1294   2
  14  -2   0 5.10215 14.2619   2
  14   2   0 7.80874 12.3308   2
 -14   2   0 13.4303 15.9463   2
  14   2   0 8.81531 7.25672   2
   0  -3   0 18.4040 6.32657   2
   0   3   0 6.61356 6.26165   2
  -1  -3   0 5356.43 155.164   2
  -1  -3   0 5289.28 153.543   3
  -1   3   0 5501.83 157.081   2
   1   3   0 5518.26 153.906   3
   1   3   0 5450.46 155.396   2
  -2  -3   0 3311.65 97.8368   2
   2  -3   0 3413.63 100.968   2
   2   3   0 3415.54 98.2963   2
   2   3   0 3329.54 97.4438   3
  -2   3   0 3436.03 101.427   2
  -3  -3   0 817.088 26.5771   2
   3   3   0 826.331 27.0402   2
  -3   3   0 822.120 31.5212   2
  -4  -3   0 91.5737 6.19921   2
   4  -3   0 81.5846 10.1152   2
   4   3   0 85.4118 6.59423   2
  -4   3   0 81.6064 12.6546   2
   5  -3   0 448.712 22.1536   2
  -5   3   0 412.355 25.3796   2
   5   3   0 458.286 17.4424   2
   5   3   0 481.601 19.4374   2
   6  -3   0 5.69118 7.82043   2
   6   3   0 4.51926 3.87959   2
   6   3   0 0.84154 5.91032   2
  -6   3   0 -6.7795 11.6049   2
   7  -3   0 -10.209 6.36898   2
   7   3   0 2.43700 3.88452   2
  -7   3   0 -14.148 11.1258   2
   7   3   0 -3.5859 7.15207   2
   8  -3   0 295.765 20.2985   2
  -8   3   0 307.286 26.3332   2
   8   3   0 290.737 14.0709   2
   8   3   0 296.359 19.0081   2
   9  -3   0 116.979 16.3328   2
   9   3   0 95.4265 8.87674   2
  -9   3   0 104.990 21.0824   2
   9   3   0 92.6868 15.5441   2
  10  -3   0 75.1626 15.9166   2
  10   3   0 66.9262 14.1265   2
 -10   3   0 80.3111 21.1809   2
  11  -3   0 116.439 18.7326   2
  11   3   0 129.373 10.7581   2
 -11   3   0 122.433 23.9489   2
  12  -3   0 34.6801 13.5962   2
 -12   3   0 52.9173 19.3896   2
  12   3   0 31.5229 7.31688   2
  12   3   0 8.37485 11.3219   2
  13  -3   0 120.607 20.4762   2
  13   3   0 90.1853 10.5828   2
  13   3   0 84.0108 17.2269   2
 -13   3   0 107.593 21.9331   2
  14  -3   0 32.3395 15.2864   2
  14   3   0 26.0203 12.5822   2
  14   3   0 24.3298 8.04280   2
 -14   3   0 -1.7311 16.6305   2
   0  -4   0 2284.33 70.4444   2
   0  -4   0 2292.70 67.7357   3
   0   4   0 2293.92 70.6764   2
   1  -4   0 175.583 11.7410   2
  -1  -4   0 167.978 10.3047   2
  -1  -4   0 169.865 8.25983   3
   1   4   0 174.110 10.7403   2
   1   4   0 161.424 8.41914   3
  -1   4   0 159.315 11.9428   2
  -2  -4   0 115.135 8.03065   2
   2  -4   0 110.255 10.1511   2
  -2   4   0 132.063 11.6825   2
   2   4   0 110.601 7.13870   3
   2   4   0 113.223 8.57570   2
   3  -4   0 24.4561 7.30113   2
  -3  -4   0 22.3801 4.77808   2
   3   4   0 12.3859 3.57367   3
  -3   4   0 33.5807 9.48149   2
   3   4   0 28.1949 5.58441   2
   4  -4   0 2746.39 85.4098   2
  -4  -4   0 2696.46 79.6332   2
  -4   4   0 2523.22 98.2713   2
   4   4   0 2746.61 80.4494   2
  -5  -4   0 11.2171 3.99327   2
  -5   4   0 7.89973 10.8362   2
   5   4   0 10.3905 4.58868   2
   6  -4   0 594.822 28.1877   2
  -6   4   0 581.833 31.9714   2
   6   4   0 618.671 24.4274   2
   6   4   0 605.640 22.7139   2
   7  -4   0 11.8368 8.98438   2
  -7   4   0 9.89757 14.6671   2
   7   4   0 21.8959 5.52387   2
   7   4   0 13.7173 8.22076   2
   8  -4   0 226.228 19.1465   2
   8   4   0 200.332 12.0757   2
   8   4   0 189.727 16.0570   2
  -8   4   0 192.356 24.2680   2
   9  -4   0 580.628 31.0685   2
   9   4   0 555.721 28.1417   2
  -9   4   0 537.443 38.0337   2
   9   4   0 576.593 23.0841   2
  10  -4   0 75.1155 16.4600   2
 -10   4   0 40.4907 21.7588   2
  10   4   0 70.6306 13.8985   2
  11  -4   0 168.914 20.1775   2
 -11   4   0 143.154 28.2677   2
  11   4   0 148.065 11.9196   2
  11   4   0 158.946 20.0076   2
  12  -4   0 327.925 26.8144   2
 -12   4   0 336.481 32.9026   2
  12   4   0 367.956 24.6655   2
  12   4   0 351.404 17.8971   2
  13  -4   0 217.368 24.6070   2
  13   4   0 199.938 20.1252   2
 -13   4   0 208.573 28.7615   2
 -14   4   0 58.8530 23.4664   2
  14   4   0 86.4442 17.2847   2
  14   4   0 119.864 11.4853   2
   0  -5   0 6.91286 4.95569   2
   0  -5   0 5.87789 3.08486   3
   0   5   0 11.0117 6.33214   2
  -1  -5   0 138.001 10.3039   2
   1  -5   0 133.544 11.6870   2
  -1  -5   0 136.213 8.08594   3
  -1   5   0 167.283 13.1141   2
   1   5   0 129.310 11.4643   2
  -2  -5   0 51.4508 7.67443   2
   2  -5   0 57.7497 10.3001   2
   2   5   0 64.0123 6.34274   3
   2   5   0 72.8010 8.95951   2
   3  -5   0 171.711 13.9970   2
  -3  -5   0 127.652 9.65125   2
   3   5   0 130.814 10.7429   2
  -3   5   0 146.886 15.5019   2
   3   5   0 136.288 8.95390   3
  -4  -5   0 80.4733 7.61101   2
   4  -5   0 53.3885 10.2397   2
   4   5   0 70.6021 8.32004   2
  -4   5   0 61.0999 12.9516   2
   4   5   0 71.7437 7.08906   3
   5  -5   0 745.678 33.4684   2
  -5  -5   0 811.606 27.9306   2
   5   5   0 816.053 28.9891   2
  -5   5   0 775.025 36.8825   2
   6  -5   0 105.641 13.6298   2
  -6  -5   0 108.634 7.99277   2
   6   5   0 94.3763 8.85192   2
  -6   5   0 103.757 17.5899   2
   7  -5   0 17.9356 10.1360   2
   7   5   0 14.9373 7.71305   2
  -7   5   0 -7.0905 14.2257   2
   7   5   0 9.45077 5.40141   2
   8  -5   0 14.6514 10.2638   2
  -8   5   0 19.1054 17.5924   2
   8   5   0 16.1211 9.14125   2
   8   5   0 15.1694 6.22186   2
   9  -5   0 208.330 21.2210   2
   9   5   0 167.189 16.3503   2
  -9   5   0 159.301 27.6414   2
   9   5   0 216.304 13.2144   2
  10  -5   0 97.9042 18.1271   2
 -10   5   0 91.4783 22.7467   2
  10   5   0 66.1394 14.3482   2
  11  -5   0 22.4864 13.6205   2
  11   5   0 45.2278 8.78980   2
  11   5   0 23.4323 13.4025   2
 -11   5   0 23.4103 25.2888   2
  12  -5   0 33.4973 14.3195   2
 -12   5   0 33.1794 23.1054   2
  12   5   0 49.2248 9.17222   2
 -13   5   0 87.0536 26.9818   2
  13   5   0 119.626 11.6719   2
  13   5   0 97.2245 18.1055   2
  14   5   0 -14.698 11.5244   2
  14   5   0 18.9408 6.60447   2
 -14   5   0 28.6900 22.5930   2
   0  -6   0 290.274 16.9599   2
   0  -6   0 282.185 13.1603   3
   0   6   0 275.682 18.0620   2
  -1  -6   0 384.485 19.1107   2
   1  -6   0 330.724 22.2987   2
  -1  -6   0 401.528 16.1667   3
   1   6   0 411.051 20.7856   2
  -1   6   0 359.831 21.3337   2
   2  -6   0 43.0300 9.89900   2
  -2  -6   0 32.5510 5.18064   3
  -2  -6   0 36.5264 7.51832   2
   2   6   0 38.5189 8.53734   2
  -2   6   0 20.7076 9.71707   2
   2   6   0 37.0027 5.76742   3
   3  -6   0 838.700 34.6786   2
  -3  -6   0 759.622 29.9957   2
   3   6   0 824.656 31.6875   2
  -3   6   0 885.044 36.5975   2
   3   6   0 814.551 29.3237   3
   4  -6   0 15.1689 8.88921   2
  -4  -6   0 7.93911 5.32309   2
   4   6   0 8.12762 4.08046   3
  -4   6   0 16.4463 10.1430   2
   4   6   0 -7.7384 4.87413   2
   5  -6   0 12.3252 7.97926   2
  -5  -6   0 8.05852 4.84207   2
   5   6   0 18.9096 5.10180   3
   5   6   0 21.7879 6.99025   2
  -5   6   0 13.1014 11.0708   2
   6  -6   0 360.043 22.9245   2
  -6  -6   0 377.295 16.8129   2
   6   6   0 361.741 18.0195   2
  -6   6   0 380.640 27.5666   2
   7  -6   0 537.747 29.1271   2
  -7   6   0 486.086 33.5061   2
   7   6   0 520.329 22.7074   2
   8  -6   0 1137.70 47.9447   2
   8   6   0 1080.19 40.9947   2
   8   6   0 1063.83 40.7533   2
  -8   6   0 1110.54 53.4059   2
  -9   6   0 774.489 47.1999   2
   9   6   0 876.224 39.0339   2
   9   6   0 779.434 34.0144   2
  10  -6   0 99.6706 19.0609   2
  10   6   0 102.231 10.6396   2
  10   6   0 88.0359 15.3684   2
  11  -6   0 105.696 21.6524   2
 -11   6   0 93.5643 26.6784   2
  11   6   0 103.419 10.4788   2
 -12   6   0 37.5514 22.1374   2
  12   6   0 13.0478 6.41119   2
  13   6   0 165.699 12.5224   2
  13   6   0 115.489 22.4045   2
 -13   6   0 95.7088 27.2069   2
   0  -7   0 1.36151 3.46030   3
   0  -7   0 -7.2903 5.18413   2
   0   7   0 6.38215 7.18820   2
   1  -7   0 166.875 14.4966   2
  -1  -7   0 191.807 14.1143   2
  -1  -7   0 214.634 11.3921   3
  -1   7   0 155.604 16.2401   2
   1   7   0 215.653 16.3104   2
  -2  -7   0 722.542 26.9631   3
  -2  -7   0 767.314 34.0364   2
   2  -7   0 757.257 33.3323   2
   2   7   0 749.263 31.6923   2
  -2   7   0 800.193 35.0530   2
   3  -7   0 957.457 40.8893   2
  -3  -7   0 1016.99 38.6068   2
   3   7   0 1081.55 39.2614   2
   3   7   0 1046.25 36.0786   3
  -3   7   0 1005.72 42.8744   2
   4  -7   0 1332.68 51.0956   2
  -4  -7   0 1337.85 45.4351   2
   4   7   0 1293.49 44.6229   3
   4   7   0 1313.64 46.7812   2
  -5  -7   0 336.856 17.3741   2
   5  -7   0 362.839 23.1436   2
   5   7   0 366.192 17.6360   3
  -5   7   0 354.615 26.2380   2
   5   7   0 363.054 19.2190   2
   6  -7   0 505.335 28.5405   2
  -6  -7   0 493.603 21.2847   2
  -6   7   0 490.021 33.7085   2
   6   7   0 471.236 21.8922   3
   6   7   0 489.657 22.8623   2
   7  -7   0 32.0070 12.5598   2
  -7  -7   0 42.4483 7.79157   2
   7   7   0 42.8438 9.39061   2
   7   7   0 38.9672 8.00564   3
  -7   7   0 34.2049 17.9232   2
   8  -7   0 716.172 37.5228   2
  -8   7   0 726.106 44.3343   2
   8   7   0 730.772 29.6439   2
   9  -7   0 456.376 30.5124   2
  -9   7   0 519.997 39.8220   2
   9   7   0 469.496 22.5207   2
  10   7   0 200.762 14.3495   2
 -10   7   0 240.007 35.5456   2
  10   7   0 217.166 21.9373   2
  11   7   0 11.9004 6.43009   2
 -11   7   0 8.56981 21.4010   2
  11   7   0 1.53692 12.2606   2
 -12   7   0 16.1632 23.5932   2
  12   7   0 -16.349 13.8575   2
  12   7   0 36.1462 8.38580   2
  13   7   0 -28.666 18.6571   2
 -13   7   0 22.1539 27.9858   2
  13   7   0 21.4583 7.91029   2
   0  -8   0 9.05808 4.27513   3
   0  -8   0 10.6935 7.17512   2
   0   8   0 0.07222 8.92939   2
   1  -8   0 92.1376 12.5447   2
  -1  -8   0 78.5709 11.3699   2
  -1  -8   0 92.9053 8.12202   3
   1   8   0 86.8476 13.2766   2
  -1   8   0 83.3654 14.2120   2
   2  -8   0 24.7356 9.61176   2
  -2  -8   0 34.8541 8.26545   2
  -2   8   0 34.9589 12.0207   2
   2   8   0 22.2073 8.99109   2
   3  -8   0 15.2828 8.22703   2
  -3  -8   0 17.9169 7.31237   2
   3   8   0 23.1824 8.73134   2
  -3   8   0 18.6940 11.1212   2
   3   8   0 11.5697 5.03173   3
   4  -8   0 171.248 17.2077   2
  -4  -8   0 181.977 13.4302   2
   4   8   0 173.195 15.1333   2
   4   8   0 155.673 11.2324   3
  -4   8   0 178.819 20.6702   2
   5  -8   0 24.9644 10.4368   2
  -5  -8   0 26.1229 7.38814   2
  -5   8   0 -0.8065 12.2341   2
   5   8   0 13.1380 5.41248   3
   5   8   0 20.8590 8.48356   2
   6  -8   0 14.3348 12.9208   2
  -6  -8   0 20.0255 6.90494   2
   6   8   0 13.3352 8.80570   2
   6   8   0 20.6739 6.46323   3
  -6   8   0 41.0666 18.2344   2
  -7  -8   0 109.185 10.3872   2
   7  -8   0 93.9476 16.8179   2
   7   8   0 93.3909 10.8976   3
  -7   8   0 106.550 22.2937   2
   7   8   0 103.829 13.0327   2
  -8  -8   0 64.5186 8.68028   2
   8  -8   0 85.8972 17.4472   2
   8   8   0 44.0025 8.54156   3
   8   8   0 59.2181 11.2428   2
  -8   8   0 29.6392 20.5112   2
   9   8   0 114.494 14.2023   2
  -9   8   0 186.963 32.8338   2
   9   8   0 107.724 12.3384   3
   9   8   0 98.2545 12.0113   2
  10   8   0 20.3378 11.6682   2
 -10   8   0 29.6055 25.9617   2
  10   8   0 16.5366 7.85174   2
  10   8   0 5.41102 6.58202   3
 -11   8   0 134.543 32.7371   2
  11   8   0 109.165 11.9750   2
  11   8   0 119.139 17.5445   2
  11   8   0 121.613 13.6379   3
 -12   8   0 -7.9186 28.7094   2
  12   8   0 17.6098 7.48943   2
  12   8   0 7.86326 13.5794   2
   0  -9   0 2.97957 3.69337   3
   0  -9   0 -0.0672 7.91389   2
   0   9   0 6.64664 9.09419   2
  -1  -9   0 28.3054 5.86764   3
  -1  -9   0 34.3900 10.0441   2
   1  -9   0 28.1280 6.45492   3
   1  -9   0 18.8489 9.23641   2
   1   9   0 52.7871 13.0002   2
  -1   9   0 25.8945 11.5081   2
  -2  -9   0 422.706 18.9125   3
  -2  -9   0 446.314 23.7981   2
   2  -9   0 433.478 25.5246   2
   2   9   0 429.460 25.2320   2
  -2   9   0 389.575 27.7164   2
  -3  -9   0 632.318 29.1550   2
   3  -9   0 620.674 32.5969   2
   3   9   0 633.312 30.9560   2
  -3   9   0 621.953 35.0036   2
   4  -9   0 10.6516 11.1370   2
  -4  -9   0 8.30422 7.17960   2
  -4   9   0 11.4506 13.8492   2
   4   9   0 8.75641 8.90576   2
   4   9   0 12.1766 5.42161   3
   5  -9   0 356.665 25.0397   2
  -5  -9   0 371.859 20.2148   2
   5   9   0 355.873 22.7587   2
   5   9   0 367.889 19.3540   3
  -5   9   0 337.450 30.2478   2
  -6  -9   0 11.7338 6.81313   2
   6  -9   0 -4.5088 9.10717   2
   6   9   0 -0.6437 4.55059   3
   6   9   0 13.5946 9.49202   2
  -6   9   0 29.9665 15.0575   2
  -7  -9   0 3.48585 6.14934   2
   7  -9   0 12.1859 12.4137   2
   7   9   0 3.92618 7.73894   2
  -7   9   0 -21.176 13.8818   2
   7   9   0 -7.4878 4.48615   3
  -8  -9   0 870.207 33.8278   2
  -8   9   0 831.566 50.1920   2
   8   9   0 876.627 36.5833   2
   8   9   0 907.406 36.6384   3
  -9   9   0 103.621 26.1338   2
   9   9   0 92.2094 12.2168   3
   9   9   0 101.782 13.1564   2
 -10   9   0 329.345 40.0272   2
  10   9   0 408.944 23.3780   3
  10   9   0 395.514 21.5400   2
  10   9   0 393.674 24.8864   2
 -11   9   0 40.8603 28.4456   2
  11   9   0 35.4565 9.52109   3
  11   9   0 26.2195 8.92817   2
  11   9   0 35.7229 13.1677   2
  12   9   0 20.4290 8.66022   2
  12   9   0 10.6261 14.1398   2
  12   9   0 19.8779 9.13517   3
 -12   9   0 1.73630 31.6377   2
   0 -10   0 20.3167 10.4876   2
   0 -10   0 5.57480 4.52126   3
   0  10   0 -0.9540 11.8087   2
   1 -10   0 388.834 20.2447   3
  -1 -10   0 412.281 19.4396   3
   1 -10   0 403.004 26.2296   2
  -1 -10   0 431.459 25.3231   2
  -1  10   0 385.112 27.4125   2
   1  10   0 444.238 28.4690   2
  -2 -10   0 13.9628 5.24198   3
  -2 -10   0 16.2545 9.60987   2
  -2  10   0 6.63559 12.7820   2
   2  10   0 -4.5955 10.6948   2
   3 -10   0 24.4384 11.7952   2
  -3 -10   0 28.1096 9.78707   2
   3  10   0 18.5854 11.7195   2
  -3  10   0 44.1191 16.6212   2
   4 -10   0 27.9963 12.1817   2
  -4 -10   0 11.9049 8.06906   2
  -4  10   0 4.97892 13.1342   2
   4  10   0 -0.3126 9.64800   2
   5 -10   0 95.8320 17.2095   2
  -5 -10   0 85.6854 11.7165   2
  -5  10   0 45.6433 16.4410   2
   5  10   0 112.285 10.7484   3
   5  10   0 76.1069 14.8329   2
  -6 -10   0 307.680 18.6962   2
   6  10   0 338.555 19.2053   3
   6  10   0 308.229 22.4231   2
  -6  10   0 243.570 31.5581   2
  -7 -10   0 14.4553 8.36222   2
   7  10   0 19.9903 10.0996   2
   7  10   0 3.59555 5.67969   3
  -7  10   0 -9.9378 17.1158   2
  -8 -10   0 106.427 11.8814   2
   8  10   0 98.9142 15.8914   3
  -8  10   0 89.1752 24.9882   2
   8  10   0 92.0047 14.6582   2
  -9  10   0 200.691 33.6670   2
   9  10   0 187.901 16.0495   3
   9  10   0 209.031 17.5860   2
  10  10   0 19.2394 7.63623   3
  10  10   0 16.9138 11.5905   2
 -10  10   0 34.6492 26.5833   2
  10  10   0 29.0242 9.55475   2
  11  10   0 15.4389 14.6962   2
  11  10   0 23.7352 9.30171   3
  11  10   0 67.8076 14.0848   2
   0 -11   0 -0.8889 4.49422   3
   0 -11   0 -2.2322 9.90220   2
   0  11   0 -17.195 10.5390   2
   1 -11   0 6.58038 6.10776   3
  -1 -11   0 -6.2809 11.7844   2
  -1 -11   0 19.3648 6.19376   3
   1 -11   0 22.8547 11.7054   2
   1  11   0 23.8347 13.4463   2
  -2 -11   0 13.9753 9.05870   2
   2 -11   0 6.10715 5.85368   3
  -2 -11   0 8.41606 5.07748   3
   2 -11   0 21.5422 10.8258   2
   2  11   0 -6.8643 11.1324   2
  -2  11   0 -9.4951 10.8188   2
  -3 -11   0 102.215 14.4493   2
   3 -11   0 127.660 18.8541   2
   3  11   0 86.1103 17.5712   2
  -3  11   0 118.498 21.5250   2
  -4 -11   0 32.7548 9.93366   2
  -4  11   0 29.8915 17.5768   2
   4  11   0 53.8525 14.9371   2
  -5 -11   0 71.3925 12.7160   2
   5  11   0 62.9846 14.0526   2
  -5  11   0 98.2932 23.6486   2
  -6 -11   0 56.9407 11.2780   2
   6  11   0 36.7335 8.78950   3
  -6  11   0 57.3611 20.7497   2
   6  11   0 47.3945 13.6991   2
  -7 -11   0 75.1138 12.2508   2
   7  11   0 46.1761 9.70586   3
  -7  11   0 50.8582 22.5628   2
   7  11   0 41.1925 12.4664   2
  -8 -11   0 43.1216 9.86473   2
  -8  11   0 11.1750 20.0068   2
   8  11   0 15.5136 7.42644   3
   8  11   0 19.8166 10.6622   2
  -9 -11   0 52.8168 10.7791   2
  -9  11   0 17.7251 26.1985   2
   9  11   0 45.4756 10.1767   3
   9  11   0 69.5955 14.2846   2
 -10  11   0 36.1610 27.2810   2
  10  11   0 9.77777 9.92501   2
  10  11   0 -11.895 11.5839   2
  10  11   0 12.7696 8.09075   3
   0 -12   0 6.93454 12.0558   2
   0 -12   0 3.00494 4.32548   3
   0  12   0 5.23600 11.8280   2
  -1 -12   0 11.4446 9.12927   2
   1 -12   0 6.37934 4.86491   3
  -1 -12   0 15.7129 6.04139   3
   1  12   0 6.47899 12.1108   2
  -1  12   0 1.71409 13.1769   2
   2 -12   0 211.903 15.8936   3
  -2 -12   0 202.839 19.5099   2
   2  12   0 199.208 23.0004   2
  -2  12   0 148.219 23.5813   2
  -3 -12   0 507.316 29.0682   2
  -3  12   0 432.573 35.3448   2
  -4 -12   0 4.49163 9.16138   2
  -4  12   0 32.7322 16.4485   2
   4  12   0 -6.2080 11.5601   2
  -5 -12   0 56.3166 12.7504   2
  -5  12   0 1.17396 16.7865   2
   5  12   0 62.7666 15.5298   2
  -6 -12   0 8.84111 8.42814   2
  -6  12   0 11.6799 20.3174   2
   6  12   0 -0.0975 10.0563   2
  -7 -12   0 33.6218 10.1022   2
   7  12   0 12.7575 6.69545   3
   7  12   0 29.7665 12.7967   2
  -7  12   0 -24.406 16.6733   2
  -8 -12   0 76.5096 15.9606   2
   8  12   0 46.6047 9.33842   3
   9  12   0 97.6670 13.4931   3
  -9  12   0 104.798 31.8551   2
   9  12   0 117.454 17.4739   2
   0 -13   0 16.2545 6.63105   3
   0  13   0 16.1163 14.3935   2
  -1 -13   0 70.7506 10.1094   3
  -1  13   0 96.7097 21.5283   2
   1  13   0 58.1615 17.5097   2
   2 -13   0 11.7822 7.15558   3
  -2  13   0 14.9389 14.9937   2
   2  13   0 -4.4944 11.5013   2
   3 -13   0 -3.0561 6.22412   3
  -3  13   0 -0.2268 15.7320   2
   3  13   0 0.99115 12.6654   2
  -4  13   0 354.322 35.4690   2
   4  13   0 376.177 29.1054   2
  -5  13   0 125.299 27.4447   2
   5  13   0 87.0243 18.3520   2
  -6 -13   0 12.9197 11.4505   2
   6  13   0 33.0826 13.5096   2
  -6  13   0 53.9715 25.2117   2
  -7 -13   0 89.9617 14.4049   2
   7  13   0 84.3139 17.4490   2
  -7  13   0 67.8092 27.5202   2
  -8 -13   0 8.40320 9.50603   2
  -8  13   0 8.57025 24.4920   2
   8  13   0 19.8479 12.1806   2
   8  13   0 1.71469 6.50537   3
   0 -14   0 15.9990 7.02696   3
   0  14   0 24.7959 15.8832   2
   1 -14   0 8.42597 7.27180   3
  -1 -14   0 6.23077 6.10892   3
   1  14   0 33.6444 16.5992   2
  -1  14   0 17.3308 15.8619   2
   2 -14   0 171.652 16.1986   3
  -2  14   0 173.212 26.6119   2
   2  14   0 209.631 25.9972   2
   3  14   0 207.719 26.2964   2
  -3  14   0 216.309 29.4221   2
   4  14   0 41.2022 16.4067   2
   5  14   0 6.49418 12.7189   2
  -5  14   0 3.41391 15.7251   2
  -6  14   0 24.8770 23.9520   2
   6  14   0 17.1532 13.2371   2
   0  15   0 0.89435 16.1316   2
  -1 -15   0 12.3268 8.88763   3
  -1  15   0 31.7119 29.8909   2
   1  15   0 5.42559 15.8256   2
   2  15   0 119.255 23.4261   2
  -2  15   0 170.447 29.1117   2
   3  15   0 126.095 23.3069   2
  -3  15   0 93.0039 24.1469   2
   4  15   0 67.2910 19.0418   2
  -4  15   0 69.9626 25.3006   2
  15   0  -1 7.59808 6.86536   2
  15   0  -1 2.97519 11.6004   2
  14   0  -1 21.4365 10.4336   2
  13   0  -1 3.57886 10.3590   2
  12   0  -1 9.00269 9.36424   2
 -12   0   1 14.7454 11.0389   2
 -11   0   1 -6.3234 9.19519   2
  10   0  -1 9.81083 8.37740   2
 -10   0   1 -6.0532 10.4840   2
   9   0  -1 1.58642 7.09244   2
  -9   0   1 0.07240 8.63653   2
   8   0  -1 1.96985 6.57687   2
  -8   0   1 -0.4071 7.60865   2
   7   0  -1 -2.5052 5.10579   2
  -7   0   1 1.15545 7.62571   2
  -6   0   1 -8.6375 7.71424   2
   6   0  -1 -0.8060 5.33539   2
  -5   0   1 1.20502 6.60065   2
   5   0  -1 2.32171 4.35406   2
   4   0  -1 2.75220 3.32656   2
  -4   0   1 2.20212 5.18301   2
   3   0  -1 3.01358 3.47331   2
  -3   0   1 6.14131 4.58072   2
  -2   0   1 0.76473 2.52027   2
   2   0  -1 -2.3560 2.10945   2
  -1   0   1 0.35966 1.30965   2
  -1   0  -1 0.39855 4.34684   2
   1   0   1 4.01109 4.54045   2
  -2   0  -1 -3.9081 8.09047   2
   2   0   1 7.79688 8.92629   2
   3   0   1 -8.2446 6.30632   2
  -3   0  -1 -0.8035 5.85281   2
  -4   0  -1 11.2163 6.73482   2
   4   0   1 8.50650 7.44949   2
   5   0   1 22.7489 10.7930   2
  -5   0  -1 7.25877 8.08079   2
  -6   0  -1 9.86284 8.89691   2
   6   0   1 0.87175 9.95048   2
  -7   0  -1 10.3347 9.46530   2
   7   0   1 -0.4655 8.90352   2
  -8   0  -1 7.34458 9.66234   2
   8   0   1 -12.778 8.70444   2
  -9   0  -1 1.05333 10.5796   2
   9   0   1 6.92608 11.0012   2
  10   0   1 -0.1821 12.3294   2
 -10   0  -1 -3.8200 10.5812   2
 -11   0  -1 -22.330 11.5902   2
  11   0   1 13.2996 13.7390   2
  12   0   1 -2.1662 14.0422   2
  13   0   1 -19.917 13.0096   2
  14   0   1 -3.2453 15.7125   2
  14   0   1 6.19949 9.15282   2
  15  -1  -1 111.061 20.0785   2
  15   1  -1 87.0055 10.5092   2
 -14   1   1 62.9131 16.3500   2
  14   1  -1 80.8424 14.4001   2
  14   1  -1 69.1039 9.51445   2
  13  -1  -1 71.9641 15.2854   2
 -13   1   1 93.5628 18.0592   2
  13   1  -1 84.5488 8.96434   2
  13   1  -1 94.2800 14.5503   2
  12  -1  -1 53.1985 12.5434   2
  12   1  -1 15.9269 5.65441   2
  12   1  -1 16.1536 9.85260   2
 -12   1   1 24.2150 12.7705   2
  11  -1  -1 8.85242 9.34437   2
  11   1  -1 18.3824 8.66314   2
 -11   1   1 17.1370 13.3587   2
  10  -1  -1 85.9495 15.6654   2
  10   1  -1 56.1994 11.6015   2
 -10   1   1 50.7998 15.0817   2
   9  -1  -1 270.707 17.1167   2
  -9  -1   1 252.513 15.5969   2
   9   1  -1 239.460 15.0017   2
  -8  -1   1 165.014 11.9143   2
   8  -1  -1 147.495 12.7240   2
  -8   1   1 134.321 16.7192   2
   8   1  -1 135.391 10.9861   2
  -7  -1   1 13.1885 6.08121   2
   7  -1  -1 16.8703 6.57856   2
   7   1  -1 21.3139 6.00467   2
  -7   1   1 24.4143 10.7442   2
  -6  -1   1 1175.99 37.0944   2
   6  -1  -1 1097.93 38.8076   2
  -6   1   1 1104.34 41.7203   2
   6   1  -1 1213.23 37.1508   2
  -5  -1   1 116.443 8.08365   2
   5  -1  -1 133.875 9.73835   2
   5   1  -1 121.828 7.82579   2
  -5   1   1 145.626 12.2338   2
  -4  -1   1 2932.75 84.5908   2
   4  -1  -1 2952.89 87.3942   2
  -4   1   1 3014.78 88.2553   2
   4   1  -1 2985.92 84.6506   2
  -3   1   1 9999.99 281.977   2
   2  -1  -1 914.094 28.9315   2
  -2   1   1 920.981 29.1440   2
  -1  -1   1 239.562 9.74079   2
  -1  -1   1 234.932 9.04000   3
   1  -1  -1 247.601 9.61406   2
  -1   1   1 244.384 9.65588   2
   1   1  -1 246.628 9.28375   3
   1   1  -1 261.455 9.79673   2
   0  -1  -1 1234.36 38.8350   2
   0  -1   1 1252.46 39.4574   2
   0   1  -1 1351.27 39.7157   2
   0   1   1 1256.04 38.0824   2
   1  -1   1 5445.78 161.188   2
  -1  -1  -1 5491.68 158.359   2
  -1   1  -1 5795.04 161.556   2
   1   1   1 5666.44 158.562   2
   2  -1   1 199.766 15.9097   2
  -2   1  -1 174.103 15.8182   2
   2   1   1 173.396 8.96665   2
   2   1   1 188.459 12.2870   2
   3  -1   1 1104.06 39.2156   2
  -3   1  -1 1044.98 38.8959   2
   3   1   1 1063.13 36.5454   2
  -4  -1  -1 1287.83 42.8085   2
   4  -1   1 1243.67 45.6132   2
   4   1   1 1260.08 43.7232   2
  -4   1  -1 1281.35 46.1575   2
  -5  -1  -1 537.951 23.5785   2
   5  -1   1 526.661 26.2576   2
   5   1   1 519.834 25.0539   2
  -5   1  -1 488.878 26.4771   2
  -6  -1  -1 241.536 16.4822   2
   6  -1   1 266.874 19.4267   2
   6   1   1 232.994 18.1928   2
   7  -1   1 183.244 17.3388   2
  -7   1  -1 161.687 18.2487   2
   7   1   1 164.881 17.6899   2
   8  -1   1 30.2701 11.8018   2
  -8  -1  -1 52.7506 11.3286   2
   8   1   1 26.0655 12.9804   2
  -8   1  -1 11.4898 12.0625   2
   9  -1   1 161.048 19.5176   2
   9   1   1 190.669 21.4855   2
  -9   1  -1 143.378 20.1477   2
  10  -1   1 156.818 21.2212   2
 -10   1  -1 122.206 21.1550   2
  10   1   1 100.133 20.1350   2
  11  -1   1 136.456 20.3866   2
  11   1   1 96.8537 19.0534   2
 -11   1  -1 80.4335 18.1196   2
  11   1   1 111.414 11.2825   2
  12  -1   1 25.2825 14.6944   2
 -12   1  -1 4.86072 13.9576   2
  12   1   1 -17.960 13.7036   2
  12   1   1 -3.4761 5.46804   2
  13  -1   1 53.0344 16.4610   2
  13   1   1 26.2476 8.53713   2
  13   1   1 31.4331 15.0479   2
 -13   1  -1 28.7780 16.3742   2
  14  -1   1 22.1880 16.5194   2
  14   1   1 -17.170 17.6826   2
  14   1   1 3.92522 7.03856   2
  15   2  -1 1.45286 7.75255   2
 -15   2   1 22.2624 15.2576   2
  14  -2  -1 41.1834 14.2821   2
  14   2  -1 20.9555 12.6662   2
  14   2  -1 30.6375 8.84788   2
 -14   2   1 19.4527 15.7083   2
  13  -2  -1 87.3218 15.6647   2
 -13   2   1 39.9314 14.5705   2
  13   2  -1 57.0765 11.4964   2
  12  -2  -1 219.582 20.4511   2
  12   2  -1 219.307 16.4081   2
  12   2  -1 219.165 12.3234   2
 -12   2   1 178.890 23.3691   2
  11  -2  -1 131.162 16.3353   2
 -11   2   1 131.451 21.8380   2
  11   2  -1 147.992 13.9733   2
  11   2  -1 133.624 9.26862   2
  10  -2  -1 65.9749 12.8323   2
 -10   2   1 63.6687 18.3800   2
  10   2  -1 72.9166 7.22144   2
  10   2  -1 75.7635 11.0085   2
   9  -2  -1 10.8409 8.30595   2
   9   2  -1 -0.9758 3.45475   2
   9   2  -1 5.01390 6.97442   2
  -9   2   1 25.5334 14.4400   2
   8  -2  -1 0.65228 6.92286   2
   8   2  -1 7.05302 6.26532   2
  -8   2   1 8.82664 12.4101   2
   8   2  -1 4.61277 3.19959   2
   7  -2  -1 103.938 11.4861   2
   7   2  -1 113.691 6.43182   2
   7   2  -1 110.121 9.56950   2
  -7   2   1 98.1788 16.4360   2
   6  -2  -1 60.7734 9.61728   2
   6   2  -1 63.0622 7.82242   2
   6   2  -1 60.4516 4.63632   2
  -6   2   1 76.9911 13.7250   2
   5  -2  -1 1166.38 39.9367   2
   5   2  -1 1152.21 36.1323   2
  -5   2   1 1169.85 41.4965   2
   5   2  -1 1187.48 34.5587   2
   4  -2  -1 2658.20 81.1453   2
   4   2  -1 2715.83 76.3054   2
   4   2  -1 2736.20 76.9600   2
  -4   2   1 2658.10 81.8122   2
  -3  -2   1 188.916 6.41774   2
   3  -2  -1 161.402 10.2491   2
   3   2  -1 186.863 6.86793   2
  -3   2   1 171.894 11.3115   2
   2  -2  -1 5447.18 159.891   2
  -2  -2   1 5756.90 157.124   2
   2   2  -1 5569.49 158.875   3
  -2   2   1 5649.32 160.322   2
   2   2  -1 5487.99 157.177   2
  -1  -2   1 1892.69 56.4926   2
   1  -2  -1 1955.96 57.7296   2
  -1  -2   1 1854.68 56.5143   3
  -1   2   1 1994.12 57.9662   2
   1   2  -1 1918.90 56.7392   3
   1   2  -1 1871.18 56.8434   2
   0  -2   1 8336.73 240.441   2
   0  -2  -1 8423.53 239.839   2
   0   2   1 8579.30 240.047   2
   0   2  -1 8623.31 240.988   2
  -1  -2  -1 284.350 12.4031   2
   1  -2   1 275.217 16.3430   2
  -1   2  -1 271.383 17.7205   2
   1   2   1 303.024 13.0003   2
  -2  -2  -1 609.472 21.3091   2
   2  -2   1 642.462 25.5731   2
  -2   2  -1 617.880 27.0699   2
   2   2   1 606.462 21.4510   2
   3  -2   1 501.089 22.5978   2
   3   2   1 459.058 17.9514   2
  -3   2  -1 521.252 24.5155   2
   4   2   1 399.270 16.0977   2
  -4   2  -1 364.877 22.9058   2
   4   2   1 430.831 18.9603   2
   5  -2   1 177.320 16.6647   2
   5   2   1 168.996 14.0042   2
  -5   2  -1 212.920 19.3864   2
   5   2   1 162.439 10.0141   2
   6   2   1 182.145 15.2117   2
   6   2   1 169.738 10.3873   2
  -6   2  -1 183.298 20.2842   2
   7  -2   1 167.424 17.0742   2
   7   2   1 166.944 10.7886   2
   7   2   1 187.346 16.5571   2
  -7   2  -1 151.423 19.1163   2
   8  -2   1 69.9299 14.7728   2
   8   2   1 75.5914 8.42416   2
  -8   2  -1 80.2059 17.8346   2
   8   2   1 89.8968 17.9526   2
   9  -2   1 7.94093 12.8503   2
  -9   2  -1 0.77940 14.7180   2
   9   2   1 15.5981 5.92552   2
   9   2   1 -0.5256 12.8703   2
  10  -2   1 93.8368 18.4674   2
 -10   2  -1 54.6971 17.1128   2
  10   2   1 85.4741 18.5131   2
  10   2   1 84.4586 9.96533   2
  11  -2   1 302.176 26.4960   2
 -11   2  -1 271.964 27.8122   2
  11   2   1 325.031 17.7622   2
  11   2   1 357.758 27.1399   2
  12  -2   1 11.0555 13.9631   2
  12   2   1 6.54431 6.49140   2
 -12   2  -1 21.7286 15.5246   2
  12   2   1 -7.1046 12.6884   2
  13  -2   1 56.4241 17.6673   2
  13   2   1 57.3130 17.7349   2
  13   2   1 44.7432 10.0722   2
  14   2   1 5.93557 16.1310   2
  14   2   1 5.01832 8.22330   2
 -14   2  -1 -4.8103 14.6316   2
  14  -3  -1 9.84623 13.7892   2
  14   3  -1 7.29346 4.99928   2
 -14   3   1 20.8689 17.5183   2
  14   3  -1 5.14130 8.16722   2
  13  -3  -1 38.5795 13.0215   2
  13   3  -1 30.3996 9.06178   2
 -13   3   1 24.5763 16.2202   2
  13   3  -1 33.9581 6.82376   2
  12  -3  -1 65.2367 14.4603   2
  12   3  -1 31.6450 5.94534   2
  12   3  -1 15.8278 8.30573   2
 -12   3   1 -3.2658 17.3523   2
  11  -3  -1 43.1024 12.3150   2
  11   3  -1 21.7666 5.39275   2
 -11   3   1 40.5964 18.9605   2
  11   3  -1 29.0501 9.08252   2
  10  -3  -1 479.589 26.9629   2
  10   3  -1 507.338 22.1768   2
  10   3  -1 490.316 18.9179   2
 -10   3   1 503.845 34.3244   2
   9  -3  -1 6.67590 8.62883   2
  -9   3   1 9.31227 14.8419   2
   9   3  -1 5.86720 7.20862   2
   9   3  -1 3.72643 3.94471   2
   8  -3  -1 87.3589 11.8896   2
   8   3  -1 90.9029 10.2450   2
   8   3  -1 75.9173 6.32312   2
  -8   3   1 98.4814 19.3171   2
   7  -3  -1 799.100 34.6871   2
   7   3  -1 714.061 26.6330   2
  -7   3   1 727.255 34.2960   2
   7   3  -1 746.672 24.2047   2
   6  -3  -1 195.427 14.3462   2
   6   3  -1 187.773 8.57942   2
  -6   3   1 189.623 20.6795   2
   6   3  -1 206.480 10.8799   2
   5  -3  -1 264.776 15.9334   2
   5   3  -1 281.756 11.5803   2
  -5   3   1 294.299 18.6329   2
   5   3  -1 267.751 10.6320   2
   4  -3  -1 408.648 19.0162   2
  -4  -3   1 391.786 13.4964   2
   4   3  -1 397.918 14.0688   2
  -4   3   1 425.697 20.0403   2
   3  -3  -1 381.303 17.8199   2
  -3  -3   1 393.966 13.9972   2
   3   3  -1 424.937 14.6525   2
   3   3  -1 435.372 16.3179   3
  -3   3   1 377.626 18.5098   2
   2  -3  -1 5838.89 167.535   2
  -2  -3   1 5673.07 164.510   2
  -2  -3   1 5740.54 165.283   3
   2   3  -1 5868.48 165.767   3
  -2   3   1 5790.27 167.787   2
   2   3  -1 5846.02 164.835   2
  -1  -3   1 4162.89 119.725   3
  -1  -3   1 4200.08 120.180   2
   1  -3  -1 4093.35 121.345   2
  -1   3   1 4122.89 121.544   2
   1   3  -1 4146.47 120.248   2
   1   3  -1 4188.10 119.866   3
   0  -3   1 8525.60 242.318   2
   0   3   1 8425.30 242.280   2
   0   3  -1 8591.66 242.872   2
  -1  -3  -1 1565.96 48.2831   2
   1   3   1 1531.54 48.5199   2
   1   3   1 1579.36 45.0756   3
  -1   3  -1 1515.85 51.1019   2
  -2  -3  -1 35.1123 5.24154   2
   2  -3   1 40.0047 8.36091   2
   2   3   1 30.3217 5.66247   2
  -2   3  -1 57.8043 10.8980   2
  -3  -3  -1 355.043 14.5860   2
   3   3   1 331.950 14.9177   2
  -3   3  -1 333.878 20.6361   2
   4  -3   1 1591.18 56.2796   2
  -4  -3  -1 1649.13 50.7590   2
  -4   3  -1 1648.42 59.4928   2
   4   3   1 1639.58 51.4408   2
   5  -3   1 84.4432 14.8747   2
   5   3   1 67.1772 7.25575   2
   5   3   1 59.9308 10.3492   2
  -5   3  -1 62.4860 15.7314   2
   6  -3   1 630.465 30.4597   2
  -6   3  -1 633.411 34.2879   2
   6   3   1 691.670 24.9193   2
   6   3   1 607.027 27.6618   2
   7  -3   1 22.3565 10.6347   2
   7   3   1 19.7924 9.24828   2
  -7   3  -1 15.8382 14.3759   2
   7   3   1 15.9096 6.38836   2
   8  -3   1 83.8005 16.0455   2
   8   3   1 61.2359 8.24381   2
   8   3   1 62.0982 16.0284   2
  -8   3  -1 68.3774 19.0215   2
   9  -3   1 1036.56 44.4805   2
   9   3   1 996.020 36.7563   2
   9   3   1 987.508 43.7790   2
  -9   3  -1 1005.98 49.1833   2
  10  -3   1 297.910 25.3506   2
 -10   3  -1 291.003 29.7777   2
  10   3   1 322.727 25.6691   2
  10   3   1 297.449 17.3597   2
  11   3   1 -10.824 14.1572   2
  11   3   1 -4.6400 5.35342   2
 -11   3  -1 17.1453 17.0148   2
  12  -3   1 -8.1649 12.8058   2
  12   3   1 9.68006 6.94533   2
  12   3   1 25.2376 14.2806   2
 -12   3  -1 -7.7698 26.8640   2
 -13   3  -1 -16.206 14.3446   2
  13   3   1 18.1850 7.64550   2
  13   3   1 -3.7044 15.5132   2
  14   3   1 45.8865 10.7651   2
  14   3   1 90.5687 19.4039   2
 -14   3  -1 49.9755 19.5970   2
  14  -4  -1 114.184 21.2380   2
 -14   4   1 49.2281 21.1601   2
  13  -4  -1 131.193 20.0384   2
  13   4  -1 120.636 11.5240   2
 -13   4   1 69.9978 22.7742   2
  13   4  -1 110.035 8.52644   2
  12  -4  -1 15.9995 11.8227   2
  12   4  -1 8.42929 7.37298   2
  12   4  -1 7.68317 4.59711   2
 -12   4   1 -2.3864 17.2248   2
  11  -4  -1 33.8317 11.5377   2
  11   4  -1 7.58023 7.91332   2
  11   4  -1 23.9600 5.35222   2
 -11   4   1 14.5152 19.6662   2
  10  -4  -1 256.615 20.5041   2
 -10   4   1 269.981 29.1703   2
  10   4  -1 256.029 12.3186   2
  10   4  -1 255.639 15.8648   2
   9  -4  -1 506.278 27.1295   2
   9   4  -1 456.073 21.5570   2
  -9   4   1 428.881 33.5125   2
   9   4  -1 503.408 18.3951   2
   8  -4  -1 196.922 16.2950   2
   8   4  -1 195.293 9.97267   2
   8   4  -1 189.657 13.1607   2
  -8   4   1 221.674 22.5917   2
   7  -4  -1 69.5793 12.2445   2
   7   4  -1 38.3915 5.22338   2
   7   4  -1 46.7062 7.96745   2
  -7   4   1 64.9167 14.5299   2
   6  -4  -1 50.0723 10.4806   2
  -6   4   1 57.7639 12.4323   2
   6   4  -1 49.5638 6.78554   2
   6   4  -1 53.9492 5.60759   2
  -5  -4   1 25.3315 4.13513   2
   5  -4  -1 24.8600 8.78934   2
   5   4  -1 19.1381 4.67605   2
  -5   4   1 19.9613 9.56251   2
  -4  -4   1 669.851 22.8365   2
   4  -4  -1 695.544 28.6712   2
   4   4  -1 706.377 25.5847   3
   4   4  -1 669.492 23.6562   2
  -4   4   1 714.106 29.8000   2
   3  -4  -1 265.187 16.1316   2
  -3  -4   1 312.725 12.9397   2
   3   4  -1 341.357 14.4483   3
   3   4  -1 327.367 13.8881   2
  -3   4   1 298.670 17.3965   2
  -2  -4   1 2523.15 75.7024   2
   2  -4  -1 2642.63 78.8697   2
  -2  -4   1 2437.23 75.4542   3
   2   4  -1 2577.97 76.3504   3
   2   4  -1 2440.62 75.9540   2
  -2   4   1 2603.54 79.1562   2
  -1  -4   1 69.4555 6.15977   3
  -1  -4   1 74.8578 7.50867   2
   1  -4  -1 67.9944 8.00304   2
  -1   4   1 79.6604 8.97120   2
   1   4  -1 72.8320 8.22785   2
   0  -4  -1 984.865 29.5195   3
   0  -4   1 973.223 34.0183   2
   0  -4  -1 934.328 33.3901   2
   0   4   1 973.187 33.9919   2
   0   4  -1 953.251 34.4683   2
   1  -4   1 447.871 20.6388   2
  -1  -4  -1 454.930 19.1572   2
   1   4   1 482.290 19.9286   2
  -1   4  -1 437.663 21.6477   2
   1   4   1 506.420 16.0867   3
  -2  -4  -1 72.1041 7.48388   2
   2  -4   1 44.2153 9.31068   2
  -2   4  -1 68.7532 12.1461   2
   2   4   1 79.5486 5.15970   3
   2   4   1 58.3012 7.22161   2
  -3  -4  -1 135.908 9.08863   2
   3  -4   1 81.5177 11.8436   2
   3   4   1 101.906 9.20354   2
  -4  -4  -1 73.7209 7.47109   2
   4   4   1 50.4002 7.79457   2
  -4   4  -1 62.3652 14.8049   2
  -5  -4  -1 -1.6520 3.91276   2
   5  -4   1 9.94958 9.16500   2
  -5   4  -1 23.5613 13.2458   2
   5   4   1 9.93865 5.04568   2
   6  -4   1 203.749 17.5381   2
  -6   4  -1 274.059 24.4882   2
   6   4   1 207.986 12.7052   2
   6   4   1 197.206 14.6337   2
   7  -4   1 17.5520 10.5547   2
   7   4   1 12.7011 8.81233   2
  -7   4  -1 39.3038 16.2945   2
   7   4   1 10.9023 4.52636   2
   8  -4   1 210.372 20.8895   2
   8   4   1 182.467 13.0478   2
  -8   4  -1 242.667 28.3742   2
   9  -4   1 95.2211 17.7211   2
   9   4   1 90.7321 10.9262   2
  -9   4  -1 94.6731 22.4491   2
   9   4   1 109.308 17.4200   2
  10  -4   1 295.228 27.2073   2
 -10   4  -1 330.498 33.0719   2
  10   4   1 344.986 18.4131   2
  10   4   1 339.461 25.1799   2
  11  -4   1 24.3148 15.0570   2
 -11   4  -1 16.8139 29.1244   2
  11   4   1 -19.186 13.4420   2
  11   4   1 5.24567 6.71782   2
  12  -4   1 52.6349 21.5906   2
  12   4   1 50.0950 9.86593   2
  12   4   1 59.7570 17.1285   2
 -12   4  -1 52.7147 20.5358   2
  13   4   1 9.43443 7.14484   2
 -13   4  -1 39.3828 19.5025   2
  13   4   1 5.96387 15.2317   2
  14   4   1 37.7130 19.8200   2
 -14   4  -1 30.4104 21.1476   2
 -14   5   1 6.57198 21.2730   2
  13  -5  -1 37.7634 15.4162   2
 -13   5   1 54.7477 22.9769   2
  12  -5  -1 93.6387 18.4988   2
  12   5  -1 68.8837 10.6581   2
  12   5  -1 78.0329 7.11679   2
  11  -5  -1 44.2892 19.3561   2
  11   5  -1 26.3015 8.17101   2
 -11   5   1 25.0278 19.1848   2
  11   5  -1 38.7492 6.47530   2
  10  -5  -1 104.029 16.8363   2
  10   5  -1 120.321 9.05740   2
 -10   5   1 132.689 26.2388   2
  10   5  -1 145.032 13.9125   2
   9  -5  -1 203.215 19.8708   2
  -9   5   1 169.325 26.4065   2
   9   5  -1 214.511 11.2862   2
   9   5  -1 202.786 14.4450   2
   8  -5  -1 20.0170 10.0516   2
  -8   5   1 -17.752 11.6643   2
   8   5  -1 2.60475 4.34181   2
   8   5  -1 8.66502 7.54434   2
   7  -5  -1 204.930 17.1091   2
   7   5  -1 210.385 12.2635   2
  -7   5   1 217.255 22.3726   2
   7   5  -1 215.242 11.2028   2
   6  -5  -1 461.645 24.2356   2
  -6  -5   1 481.416 17.0598   2
  -6   5   1 466.335 27.2253   2
   6   5  -1 444.143 18.2228   2
   5  -5  -1 157.730 14.1051   2
  -5  -5   1 163.892 8.77293   2
   5   5  -1 146.404 9.90713   2
  -5   5   1 152.283 17.1822   2
   5   5  -1 166.162 10.8777   3
  -4  -5   1 528.632 19.9061   2
   4  -5  -1 529.676 25.1645   2
  -4   5   1 517.742 26.1880   2
   4   5  -1 539.054 21.8117   3
   4   5  -1 535.917 21.0366   2
   3  -5  -1 320.348 18.1837   2
  -3  -5   1 286.625 14.0926   2
   3   5  -1 286.733 14.4629   3
  -3   5   1 331.905 19.6390   2
   3   5  -1 303.636 15.6189   2
   2  -5  -1 25.1826 7.37708   2
  -2  -5   1 15.8574 4.38403   3
  -2  -5   1 18.4485 5.82091   2
   2   5  -1 18.9182 4.96491   3
   2   5  -1 27.9226 7.45211   2
  -1  -5   1 150.637 11.4950   2
  -1  -5   1 139.740 9.05949   3
   1  -5  -1 122.348 11.1317   2
  -1   5   1 140.189 12.5729   2
   1   5  -1 144.330 11.7968   2
   0  -5   1 893.507 33.8627   2
   0  -5   1 898.909 31.6450   3
   0  -5  -1 935.860 33.8619   2
   0  -5  -1 914.196 29.0872   3
   0   5  -1 926.042 34.8762   2
   0   5   1 939.301 34.5782   2
  -1  -5  -1 990.668 35.4630   2
   1  -5   1 988.053 37.1492   2
  -1  -5  -1 973.622 30.8187   3
  -1   5  -1 997.311 38.2946   2
   1   5   1 1007.02 36.2063   2
   2  -5   1 38.2456 9.78611   2
  -2  -5  -1 30.9074 7.03940   2
  -2   5  -1 53.3599 12.3986   2
   2   5   1 36.9381 4.86514   3
   2   5   1 44.8085 8.42549   2
  -3  -5  -1 34.5653 7.03070   2
   3  -5   1 42.0474 10.0438   2
   3   5   1 36.9135 7.81842   2
  -3   5  -1 58.8473 13.7117   2
   3   5   1 42.1677 5.21621   3
   4  -5   1 1058.89 42.0817   2
  -4  -5  -1 1053.77 36.9623   2
  -4   5  -1 1096.86 45.5688   2
   4   5   1 1074.23 38.0329   2
   5  -5   1 215.201 17.8277   2
  -5  -5  -1 226.400 12.7005   2
  -5   5  -1 212.878 22.2355   2
   5   5   1 200.092 13.3132   2
   6  -5   1 60.1936 13.2152   2
  -6   5  -1 76.9146 18.9738   2
   6   5   1 41.2734 8.14177   2
   7  -5   1 40.0997 12.4486   2
  -7   5  -1 41.1340 19.7098   2
   7   5   1 46.4365 8.82831   2
   8  -5   1 228.541 21.5652   2
  -8   5  -1 234.221 29.8315   2
   8   5   1 275.823 20.2872   2
   8   5   1 246.960 15.7234   2
   9  -5   1 171.711 20.1743   2
   9   5   1 167.241 18.1315   2
   9   5   1 132.674 12.5699   2
  -9   5  -1 159.986 27.0701   2
  10  -5   1 96.0718 19.7499   2
  10   5   1 109.058 18.4180   2
  10   5   1 100.998 11.5858   2
 -10   5  -1 91.7561 25.1769   2
  11  -5   1 111.681 21.7007   2
  11   5   1 106.176 20.3659   2
 -11   5  -1 65.3730 22.9460   2
  11   5   1 121.221 12.8326   2
  12   5   1 -6.1371 15.2555   2
  12   5   1 57.9720 10.6390   2
 -12   5  -1 34.0587 21.3774   2
  13   5   1 145.441 14.1748   2
  13   5   1 174.230 24.5837   2
 -14   6   1 93.6249 30.7635   2
 -13   6   1 19.9382 21.4675   2
 -12   6   1 89.3767 25.4417   2
  11  -6  -1 90.1531 16.4580   2
  11   6  -1 66.1479 7.35649   2
 -11   6   1 52.1578 26.0596   2
  10  -6  -1 19.4815 11.9203   2
  10   6  -1 5.53068 8.81900   2
  10   6  -1 4.89214 5.08464   2
 -10   6   1 12.2400 19.9844   2
   9  -6  -1 3.28710 11.3716   2
   9   6  -1 12.9029 8.02503   2
  -9   6   1 10.5109 18.7746   2
   9   6  -1 3.69999 5.33179   2
   8  -6  -1 219.202 19.9495   2
   8   6  -1 177.936 11.9693   2
   8   6  -1 215.060 13.4281   2
  -8   6   1 227.846 25.1055   2
   7  -6  -1 366.298 24.1170   2
  -7  -6   1 393.156 15.7994   2
  -7   6   1 423.460 28.7655   2
   7   6  -1 408.935 17.9591   2
   7   6  -1 405.461 20.2828   3
   6  -6  -1 58.4449 11.6810   2
  -6  -6   1 45.8466 6.32892   2
   6   6  -1 39.4119 7.66512   3
  -6   6   1 45.3065 12.9840   2
   6   6  -1 48.2295 8.21431   2
  -5  -6   1 32.7363 6.25618   2
   5  -6  -1 43.6687 10.7116   2
  -5   6   1 43.8246 12.8230   2
   5   6  -1 45.4129 8.35542   2
   5   6  -1 35.5663 6.64765   3
   4  -6  -1 433.374 23.8091   2
  -4  -6   1 451.394 19.0958   2
   4   6  -1 465.642 20.4259   3
  -4   6   1 461.753 25.4713   2
   4   6  -1 479.119 20.5811   2
   3  -6  -1 4.13363 6.88473   2
  -3  -6   1 4.00303 5.06530   2
  -3   6   1 5.64568 8.14123   2
   3   6  -1 2.60492 6.23257   2
   3   6  -1 6.57107 4.01829   3
  -2  -6   1 92.9574 7.94751   3
  -2  -6   1 90.8736 9.73556   2
   2  -6  -1 87.9592 11.1672   2
   2   6  -1 89.9541 11.3523   3
   2   6  -1 96.2153 11.6913   2
  -2   6   1 82.4929 12.6328   2
   1  -6  -1 168.603 13.7165   2
  -1  -6   1 173.063 10.9959   3
  -1  -6   1 179.966 13.6969   2
  -1   6   1 143.983 14.4889   2
   1   6  -1 181.974 14.9606   2
   0  -6   1 33.6541 6.01623   3
   0  -6  -1 33.8565 9.42048   2
   0  -6  -1 21.6120 4.23850   3
   0  -6   1 43.4592 9.65534   2
   0   6   1 34.2115 9.37283   2
   0   6  -1 36.9263 10.4227   2
  -1  -6  -1 1069.96 39.2419   2
  -1  -6  -1 1049.75 34.0807   3
  -1   6  -1 1143.28 42.7509   2
   1   6   1 1066.54 40.0542   2
  -2  -6  -1 49.1538 8.88555   2
   2  -6   1 56.0438 10.9906   2
   2   6   1 38.4186 8.58081   2
   2   6   1 40.3148 5.16095   3
  -2   6  -1 94.3489 15.8815   2
   3  -6   1 107.662 13.4878   2
  -3  -6  -1 103.082 10.1422   2
   3   6   1 113.580 7.90456   3
   3   6   1 98.5396 10.9389   2
  -3   6  -1 109.714 17.2435   2
  -4  -6  -1 239.834 13.9776   2
   4  -6   1 224.053 18.1431   2
  -4   6  -1 229.909 21.2495   2
   4   6   1 256.690 15.4910   2
   4   6   1 241.978 12.1398   3
   5  -6   1 97.9064 14.0205   2
  -5   6  -1 92.1571 18.4247   2
   5   6   1 87.1216 10.2870   2
  -6  -6  -1 357.079 17.0562   2
   6  -6   1 312.011 23.0662   2
  -6   6  -1 353.030 29.0659   2
   6   6   1 342.520 18.4004   2
   7  -6   1 72.4026 15.6898   2
   7   6   1 99.7685 11.5978   2
  -7   6  -1 101.646 23.8816   2
   8  -6   1 -8.0273 12.3691   2
   8   6   1 6.03189 9.52757   2
  -8   6  -1 -14.736 19.5895   2
   8   6   1 3.21051 6.50196   2
   9  -6   1 30.9574 14.7660   2
   9   6   1 16.4101 11.2395   2
   9   6   1 47.8973 10.0743   2
  -9   6  -1 37.9222 30.8122   2
  10  -6   1 430.739 31.5588   2
  10   6   1 460.852 23.3120   2
 -10   6  -1 459.450 41.7774   2
  10   6   1 437.826 28.0515   2
 -11   6  -1 127.733 29.0583   2
  11   6   1 148.723 13.6343   2
  11   6   1 122.986 20.4388   2
 -12   6  -1 56.5917 24.9768   2
  12   6   1 69.0014 11.6802   2
  12   6   1 56.2071 19.1394   2
  13   6   1 17.2562 8.48872   2
  13   6   1 -34.871 15.1192   2
 -13   6  -1 0.61200 26.6609   2
  13   7  -1 -1.1198 0.64520   2
 -13   7   1 -9.0500 26.4952   2
 -12   7   1 -11.083 21.0433   2
  11   7  -1 119.831 9.97281   2
  11   7  -1 104.127 14.0170   2
 -11   7   1 73.6799 27.1017   2
  10  -7  -1 68.3366 15.5518   2
  10   7  -1 87.8954 9.24909   2
  10   7  -1 80.0065 12.4326   2
 -10   7   1 104.483 25.8815   2
   9  -7  -1 725.125 37.4450   2
   9   7  -1 754.335 29.7577   2
   9   7  -1 726.342 27.7890   2
   9   7  -1 705.963 32.5537   3
  -9   7   1 767.856 44.4527   2
   8  -7  -1 71.8851 14.8421   2
  -8   7   1 62.2906 19.4908   2
   8   7  -1 73.8596 10.2640   2
   8   7  -1 67.3723 9.53641   3
   7  -7  -1 279.642 22.4254   2
  -7  -7   1 303.026 14.3837   2
   7   7  -1 310.227 18.0001   3
   7   7  -1 287.733 16.5584   2
  -7   7   1 311.042 27.4974   2
  -6  -7   1 38.8134 6.68429   2
   6  -7  -1 47.6239 12.3683   2
   6   7  -1 24.2985 7.05382   3
  -6   7   1 41.0953 13.9007   2
   6   7  -1 46.8334 9.50578   2
   5  -7  -1 13.5512 8.23049   2
  -5  -7   1 1.90530 4.44696   2
  -5   7   1 1.16140 10.2192   2
   5   7  -1 4.09489 4.40258   3
   5   7  -1 -0.5741 6.32809   2
   4  -7  -1 174.327 15.7480   2
  -4  -7   1 173.462 12.0807   2
   4   7  -1 153.826 13.2022   2
   4   7  -1 192.096 12.8653   3
  -4   7   1 168.684 17.4897   2
   3  -7  -1 233.480 17.0298   2
  -3  -7   1 199.392 13.6841   2
   3   7  -1 211.877 13.0731   3
  -3   7   1 206.724 18.2946   2
  -2  -7   1 5.98667 3.68620   3
  -2  -7   1 11.7487 6.95652   2
   2  -7  -1 13.4240 7.75314   2
   2   7  -1 19.2879 8.62337   2
  -2   7   1 6.90245 8.69330   2
  -1  -7   1 89.6276 11.7498   2
   1  -7  -1 91.0686 11.3282   2
  -1  -7   1 77.9322 12.3730   3
  -1   7   1 78.6479 12.9915   2
   1   7  -1 63.7738 12.3104   2
   0  -7  -1 -1.5684 2.89838   3
   0  -7   1 3.25493 4.31759   3
   0  -7   1 7.30272 7.60672   2
   0  -7  -1 19.8248 6.97828   2
   0   7   1 -0.8057 7.47763   2
   0   7  -1 5.33307 8.99692   2
  -1  -7  -1 83.5924 10.5268   2
  -1  -7  -1 83.8948 6.56074   3
   1  -7   1 89.9632 12.1913   2
   1   7   1 98.8585 12.4859   2
  -1   7  -1 98.1653 14.6393   2
   2  -7   1 1693.68 61.1438   2
  -2  -7  -1 1734.08 58.3786   2
   2   7   1 1726.78 59.4868   2
  -2   7  -1 1743.05 63.5771   2
  -3  -7  -1 694.974 28.2467   2
   3  -7   1 702.839 32.3040   2
   3   7   1 626.202 24.3899   3
   3   7   1 628.544 28.7503   2
  -3   7  -1 710.059 35.4154   2
  -4  -7  -1 66.8862 8.96281   2
   4  -7   1 62.1376 12.9250   2
  -4   7  -1 53.8759 15.5085   2
   4   7   1 53.9809 10.3385   2
  -5  -7  -1 480.551 21.8224   2
   5  -7   1 461.442 27.6547   2
   5   7   1 452.613 19.8265   3
  -5   7  -1 437.057 31.0935   2
   5   7   1 466.196 23.3118   2
  -6  -7  -1 103.720 11.0073   2
   6  -7   1 121.660 16.5065   2
   6   7   1 108.112 9.32852   3
  -6   7  -1 104.493 22.1272   2
   6   7   1 93.2645 12.2628   2
  -7  -7  -1 204.945 13.8985   2
   7   7   1 210.543 15.7926   2
  -7   7  -1 182.053 28.6285   2
   8  -7   1 1750.96 69.4545   2
   8   7   1 1794.33 61.3121   2
   8   7   1 1790.85 63.6849   2
   9  -7   1 295.133 29.1254   2
   9   7   1 316.583 19.4635   2
  -9   7  -1 359.907 37.7610   2
   9   7   1 329.066 23.9114   2
  10   7   1 3.85991 12.5005   2
  10   7   1 3.68490 7.47092   2
 -10   7  -1 -46.850 19.2060   2
  11   7   1 28.5922 8.93376   2
  11   7   1 14.9421 14.3268   2
 -11   7  -1 17.7723 23.5320   2
  12   7   1 63.0700 11.5392   2
  12   7   1 42.3563 16.7363   2
 -12   7  -1 64.4413 28.9193   2
  13   7   1 -5.5656 19.0682   2
 -13   7  -1 -13.488 24.3437   2
  13   8  -1 -6.7128 11.4215   3
 -13   8   1 19.7959 29.5325   2
 -12   8   1 59.2107 29.5043   2
  11   8  -1 12.5922 6.75996   3
  11   8  -1 26.2270 7.36854   2
  11   8  -1 15.2678 10.4500   2
 -11   8   1 5.48182 23.9863   2
 -10   8   1 161.252 30.7115   2
  10   8  -1 214.519 14.2466   2
  10   8  -1 223.151 17.2671   3
  10   8  -1 188.606 15.8138   2
   9  -8  -1 244.903 24.3796   2
   9   8  -1 227.725 15.0605   2
   9   8  -1 224.170 16.0635   2
  -9   8   1 250.756 30.2818   2
   9   8  -1 234.766 16.9399   3
   8  -8  -1 223.017 21.0704   2
  -8  -8   1 194.911 11.7265   2
  -8   8   1 193.978 30.1039   2
   8   8  -1 180.713 18.5265   2
   8   8  -1 220.221 16.1272   3
  -7  -8   1 35.0517 7.36535   2
   7  -8  -1 49.8545 13.2261   2
  -7   8   1 8.32046 17.0445   2
   7   8  -1 30.3267 14.1301   2
   7   8  -1 34.1455 8.24940   3
  -6  -8   1 61.1947 8.78934   2
   6  -8  -1 49.3579 12.9102   2
   6   8  -1 62.2057 11.6154   2
   6   8  -1 69.2558 9.40383   3
  -6   8   1 73.4213 17.8721   2
   5  -8  -1 4.60047 9.01400   2
  -5  -8   1 2.58250 6.77184   2
   5   8  -1 9.40401 5.06302   3
   5   8  -1 0.64085 7.94460   2
  -5   8   1 3.76179 11.4401   2
  -4  -8   1 166.823 12.7278   2
   4  -8  -1 187.570 16.9286   2
   4   8  -1 165.398 12.9332   3
  -4   8   1 176.819 19.2252   2
   4   8  -1 163.293 15.1258   2
   3  -8  -1 306.096 20.9798   2
  -3  -8   1 294.950 17.7226   2
   3   8  -1 311.922 19.6385   2
  -3   8   1 277.107 22.1006   2
   3   8  -1 295.662 16.3877   3
  -2  -8   1 184.597 14.2841   2
  -2  -8   1 158.705 11.2925   3
   2  -8  -1 182.796 16.0361   2
   2   8  -1 168.645 15.3851   2
  -2   8   1 173.266 17.9443   2
  -1  -8   1 11.9254 4.57325   3
  -1  -8   1 9.99028 7.26920   2
   1  -8  -1 8.97266 7.18330   2
   1  -8  -1 9.16057 4.15003   3
  -1   8   1 21.6742 9.53175   2
   1   8  -1 27.8763 9.94858   2
   0  -8   1 48.6812 7.19517   3
   0  -8  -1 53.2358 9.87095   2
   0  -8  -1 43.3236 6.00885   3
   0  -8   1 54.9208 11.4303   2
   0   8  -1 36.9757 11.9094   2
   0   8   1 47.4458 12.2828   2
  -1  -8  -1 389.985 16.4051   3
  -1  -8  -1 372.799 21.3425   2
   1  -8   1 397.235 22.7511   2
  -1   8  -1 407.172 25.8258   2
   1   8   1 407.954 23.8089   2
  -2  -8  -1 553.599 25.5298   2
   2  -8   1 472.796 26.9962   2
  -2   8  -1 495.100 30.0324   2
   2   8   1 547.030 27.1107   2
   3  -8   1 8.90300 8.14365   2
  -3  -8  -1 10.7048 6.34047   2
  -3   8  -1 8.29182 11.3950   2
   3   8   1 -0.1062 7.51175   2
  -4  -8  -1 355.179 19.6517   2
   4  -8   1 330.041 23.6276   2
   4   8   1 362.256 21.3704   2
   4   8   1 367.066 16.9559   3
  -4   8  -1 362.606 28.9889   2
   5  -8   1 111.291 16.2812   2
  -5  -8  -1 107.653 11.5367   2
   5   8   1 121.134 10.0428   3
   5   8   1 123.372 14.0028   2
  -5   8  -1 101.149 21.2366   2
   6  -8   1 23.4491 13.6271   2
  -6  -8  -1 30.8182 7.49401   2
   6   8   1 19.3778 8.53310   2
  -6   8  -1 14.5748 18.4047   2
   6   8   1 21.4568 6.23185   3
   7  -8   1 151.702 20.2024   2
  -7  -8  -1 158.224 13.5020   2
   7   8   1 204.810 13.8504   3
  -7   8  -1 212.184 29.6158   2
   7   8   1 163.963 15.3985   2
   8   8   1 52.9730 9.18724   3
   8   8   1 41.9746 9.70131   2
  -8   8  -1 40.0309 22.4299   2
   9   8   1 28.2491 7.48222   3
  -9   8  -1 41.5224 26.3863   2
   9   8   1 34.7763 9.87701   2
   9   8   1 45.6103 12.9433   2
  10   8   1 168.824 19.3162   2
  10   8   1 171.692 15.8840   2
 -10   8  -1 142.530 31.0210   2
 -11   8  -1 -22.042 23.8206   2
  11   8   1 18.5049 14.2716   2
  11   8   1 3.85745 7.16662   2
  12   8   1 211.813 16.9986   2
  12   8   1 182.926 25.2039   2
  12   9  -1 33.0936 10.3427   3
 -12   9   1 52.6508 29.0207   2
  11   9  -1 128.082 14.2051   2
  11   9  -1 90.0229 14.4910   2
  11   9  -1 91.8909 13.1425   3
 -11   9   1 140.489 33.4107   2
  10   9  -1 357.425 21.2601   2
 -10   9   1 357.369 36.9050   2
  10   9  -1 350.481 28.0433   2
  10   9  -1 396.108 23.3497   3
   9   9  -1 513.853 24.1655   2
  -9   9   1 475.397 39.0673   2
   9   9  -1 482.765 25.8135   3
  -8  -9   1 51.9615 8.76441   2
  -8   9   1 73.6141 20.7488   2
   8   9  -1 59.5866 11.4572   2
   7  -9  -1 17.6319 9.94754   2
  -7  -9   1 18.1894 5.99159   2
   7   9  -1 6.60617 5.49445   3
   7   9  -1 5.58547 8.40493   2
  -7   9   1 16.4475 16.7442   2
  -6  -9   1 113.334 11.2887   2
   6  -9  -1 133.662 17.9842   2
   6   9  -1 130.343 15.1195   2
   6   9  -1 104.278 12.2233   3
   5  -9  -1 5.61302 9.16814   2
  -5  -9   1 11.5446 7.51944   2
   5   9  -1 0.75216 5.39208   3
   5   9  -1 21.2989 10.4689   2
  -5   9   1 11.6866 13.2961   2
   4  -9  -1 36.2115 12.0648   2
  -4  -9   1 37.9697 9.47756   2
   4   9  -1 42.1181 11.9672   2
   4   9  -1 22.0752 7.13559   3
  -4   9   1 21.2997 13.8125   2
   3  -9  -1 102.221 14.7920   2
  -3  -9   1 99.5096 12.1786   2
  -3   9   1 82.0298 16.3537   2
   3   9  -1 73.9972 14.3143   2
  -2  -9   1 169.463 11.6671   3
   2  -9  -1 143.574 16.2180   2
  -2  -9   1 186.553 15.9224   2
   2   9  -1 171.329 17.3646   2
  -2   9   1 154.946 19.1916   2
   1  -9  -1 11.1561 4.08545   3
   1  -9  -1 -2.9290 7.62743   2
  -1  -9   1 -0.3477 4.30021   3
  -1  -9   1 14.1879 8.10271   2
   1   9  -1 -4.4508 9.37580   2
  -1   9   1 4.19871 9.88190   2
   0  -9   1 66.1499 8.71167   3
   0  -9  -1 67.8192 11.2869   2
   0  -9  -1 80.4568 7.62896   3
   0  -9   1 71.1639 12.9063   2
   0   9   1 70.3781 14.2715   2
   0   9  -1 80.3696 15.7452   2
   1  -9   1 226.387 19.0860   2
  -1  -9  -1 231.429 12.3693   3
  -1  -9  -1 279.977 19.3351   2
   1  -9   1 251.451 15.7414   3
  -1   9  -1 222.830 21.7564   2
   1   9   1 245.898 20.1155   2
   2  -9   1 6.04596 9.05373   2
  -2  -9  -1 4.43011 7.40978   2
  -2   9  -1 7.12510 12.6210   2
   2   9   1 -2.5758 8.72335   2
  -3  -9  -1 146.990 14.4262   2
   3  -9   1 133.705 16.4215   2
  -3   9  -1 131.719 21.2846   2
   3   9   1 124.974 16.3690   2
  -4  -9  -1 1.93422 6.32716   2
   4  -9   1 6.62627 13.5805   2
   4   9   1 3.87603 4.78849   3
  -4   9  -1 -14.935 12.1742   2
   4   9   1 2.57937 8.85791   2
   5  -9   1 44.9097 15.0896   2
  -5  -9  -1 47.5622 9.68134   2
  -5   9  -1 43.7444 22.3385   2
   5   9   1 50.5542 12.5408   2
   5   9   1 41.4268 7.42450   3
   6  -9   1 140.424 19.2011   2
  -6  -9  -1 105.644 12.4585   2
   6   9   1 95.0675 10.2393   3
   6   9   1 111.259 14.6895   2
  -6   9  -1 103.255 22.7232   2
  -7  -9  -1 967.336 38.0226   2
   7   9   1 993.179 37.8737   3
   7   9   1 948.535 40.7058   2
  -7   9  -1 996.814 54.7316   2
  -8  -9  -1 116.915 12.9188   2
  -8   9  -1 158.881 30.0510   2
   8   9   1 130.741 12.4366   3
   8   9   1 132.005 15.5950   2
   9   9   1 85.3671 11.4648   3
  -9   9  -1 70.1384 28.6546   2
   9   9   1 91.0680 15.8441   2
   9   9   1 69.6851 12.6479   2
  10   9   1 33.7340 7.97411   3
  10   9   1 34.4157 10.0226   2
  10   9   1 44.9243 13.8873   2
 -10   9  -1 22.6256 24.6427   2
  11   9   1 87.8965 11.9784   3
  11   9   1 93.2519 14.2607   2
 -11   9  -1 99.7389 29.7450   2
  11   9   1 81.0307 18.2500   2
  12   9   1 13.3545 18.5036   2
  12   9   1 21.9101 8.85704   3
 -11  10   1 -14.634 25.3000   2
  11  10  -1 26.7533 10.4488   3
  11  10  -1 36.3161 11.7078   2
  10  10  -1 32.9405 9.39677   3
  10  10  -1 49.5350 10.7879   2
 -10  10   1 39.1779 23.8823   2
  10  10  -1 46.2419 11.5771   2
  -9 -10   1 7.76542 6.04456   2
  -9  10   1 7.85037 17.9393   2
   9  10  -1 12.2147 7.73814   3
   9  10  -1 23.5811 9.80905   2
  -8 -10   1 18.6419 6.96798   2
   8  10  -1 4.58354 6.50731   3
   8  10  -1 14.7579 10.2021   2
  -8  10   1 14.3409 18.2392   2
  -7 -10   1 380.303 20.1772   2
  -7  10   1 370.914 33.1028   2
   7  10  -1 351.310 21.3704   3
   7  10  -1 403.966 23.8688   2
  -6 -10   1 114.623 12.2375   2
   6  10  -1 123.390 12.6509   3
   6  10  -1 126.432 16.3083   2
  -6  10   1 136.139 22.5900   2
   5 -10  -1 11.7547 10.3156   2
  -5 -10   1 18.4230 7.83254   2
   5  10  -1 2.57408 9.84881   2
  -5  10   1 2.93206 12.8557   2
   5  10  -1 9.12612 6.14541   3
   4 -10  -1 161.633 18.7664   2
  -4 -10   1 151.297 14.8113   2
  -4  10   1 132.309 22.7687   2
   4  10  -1 145.859 17.7204   2
  -3 -10   1 69.7088 12.8029   2
   3 -10  -1 66.9074 13.8536   2
  -3  10   1 72.7430 17.0239   2
   3  10  -1 80.8671 15.2906   2
   2 -10  -1 167.651 19.8078   2
  -2 -10   1 126.786 15.4275   2
  -2 -10   1 134.534 11.6116   3
  -2  10   1 144.315 19.9668   2
   2  10  -1 99.6401 18.2847   2
  -1 -10   1 101.105 14.5613   2
  -1 -10   1 115.290 11.0782   3
   1 -10  -1 89.5703 8.93688   3
   1 -10  -1 97.2241 14.9674   2
  -1  10   1 112.090 18.3852   2
   1  10  -1 102.316 18.2131   2
   0 -10  -1 -3.4915 8.09606   2
   0 -10   1 12.9725 5.57851   3
   0 -10   1 7.41866 10.0294   2
   0 -10  -1 0.86514 3.84954   3
   0  10   1 9.85313 11.2376   2
   0  10  -1 1.90494 11.4623   2
  -1 -10  -1 210.857 18.1015   2
   1 -10   1 211.683 15.1680   3
  -1 -10  -1 201.556 11.8918   3
   1 -10   1 190.936 19.3554   2
  -1  10  -1 164.788 21.8214   2
   1  10   1 225.419 20.2486   2
  -2 -10  -1 484.149 27.4448   2
  -2  10  -1 568.161 35.5624   2
   2  10   1 526.176 30.7005   2
   3 -10   1 21.5213 11.1729   2
  -3 -10  -1 38.9293 9.88401   2
   3  10   1 28.0867 11.9714   2
  -3  10  -1 22.2617 15.0136   2
   4 -10   1 114.647 17.7329   2
  -4 -10  -1 113.507 14.2797   2
   4  10   1 137.418 17.2349   2
  -4  10  -1 149.347 25.2762   2
  -5 -10  -1 84.2049 12.4565   2
   5  10   1 80.1215 15.8345   2
   5  10   1 86.5588 9.79298   3
  -5  10  -1 51.9408 19.4665   2
  -6 -10  -1 196.627 16.1660   2
  -6  10  -1 194.764 28.7157   2
   6  10   1 208.645 18.8281   2
   6  10   1 184.520 13.9582   3
  -7 -10  -1 18.4884 8.27816   2
   7  10   1 30.5835 7.94830   3
   7  10   1 24.2089 11.4455   2
  -7  10  -1 11.4120 19.6396   2
  -8 -10  -1 116.458 13.7251   2
   8  10   1 137.077 13.3321   3
  -8  10  -1 179.001 32.6824   2
   8  10   1 150.186 16.1727   2
   9  10   1 29.9416 10.8111   2
   9  10   1 21.6054 6.76822   3
  -9  10  -1 16.4737 26.6079   2
 -10  10  -1 9.54729 29.2389   2
  10  10   1 8.97999 6.87619   3
  10  10   1 30.9293 10.2172   2
  10  10   1 49.0713 14.6957   2
  11  10   1 26.9145 11.4596   2
  11  10   1 -16.039 14.2895   2
  11  10   1 6.19940 7.39636   3
 -11  10  -1 0.91011 27.1497   2
  10  11  -1 160.725 17.2486   3
  10  11  -1 139.648 16.4673   2
  -9 -11   1 44.8324 8.98260   2
   9  11  -1 25.7987 9.55689   3
   9  11  -1 40.7056 10.9594   2
  -9  11   1 6.29517 20.5755   2
  -8 -11   1 2.49200 7.04235   2
  -8  11   1 -20.170 16.8795   2
   8  11  -1 15.0779 9.61405   2
   8  11  -1 1.50726 6.02903   3
  -7 -11   1 61.1252 10.8618   2
  -7  11   1 35.5239 18.5758   2
   7  11  -1 60.4422 11.6273   3
   7  11  -1 69.3212 13.9670   2
  -6 -11   1 114.627 13.4693   2
   6  11  -1 122.377 17.5610   2
   6  11  -1 128.748 13.4068   3
  -6  11   1 108.589 24.1984   2
  -5 -11   1 453.861 24.6188   2
  -5  11   1 437.132 33.5903   2
   5  11  -1 442.046 28.3607   2
  -4 -11   1 139.760 15.3975   2
  -4  11   1 150.785 22.1288   2
   4  11  -1 130.559 18.3760   2
   3 -11  -1 20.2224 17.7661   2
  -3 -11   1 17.3178 9.60274   2
  -3  11   1 9.31787 13.6244   2
   3  11  -1 19.5396 12.7287   2
  -2 -11   1 46.6264 8.86867   3
   2 -11  -1 38.9518 7.98657   3
  -2 -11   1 46.0300 12.2840   2
   2 -11  -1 55.9909 14.6049   2
  -2  11   1 29.2708 13.6502   2
   2  11  -1 28.5622 13.8908   2
   1 -11  -1 39.1360 7.66924   3
  -1 -11   1 45.6094 8.85370   3
   1 -11  -1 29.3868 11.9019   2
  -1 -11   1 39.0779 15.2974   2
  -1  11   1 52.1138 17.5660   2
   1  11  -1 40.9781 16.1796   2
   0 -11   1 200.193 15.3433   3
   0 -11   1 226.507 20.4120   2
   0 -11  -1 230.200 20.3425   2
   0 -11  -1 224.305 13.7127   3
   0  11  -1 234.030 24.6400   2
   0  11   1 230.986 26.2500   2
   1 -11   1 63.8787 10.3901   3
  -1 -11  -1 91.9339 8.77643   3
   1 -11   1 79.3820 15.9958   2
  -1 -11  -1 96.2421 15.2592   2
  -1  11  -1 84.7535 24.4269   2
   1  11   1 121.849 18.7833   2
   2 -11   1 216.202 21.3509   2
  -2 -11  -1 187.163 17.5513   2
   2 -11   1 176.227 14.7910   3
   2  11   1 210.540 22.0516   2
  -2  11  -1 219.355 26.2469   2
  -3 -11  -1 245.697 20.1435   2
  -3  11  -1 233.534 28.6181   2
   3  11   1 258.147 22.9340   2
  -4 -11  -1 219.737 21.8628   2
   4  11   1 211.001 21.5576   2
  -4  11  -1 179.237 27.3580   2
  -5 -11  -1 346.157 29.6176   2
  -5  11  -1 363.783 33.7685   2
   5  11   1 332.167 24.9496   2
  -6 -11  -1 6.24431 9.55589   2
  -6  11  -1 19.9959 19.9487   2
   6  11   1 6.29674 5.09102   3
   6  11   1 16.3686 11.3772   2
  -7 -11  -1 10.8959 9.41342   2
  -7  11  -1 21.5055 21.3001   2
   7  11   1 4.32112 9.10612   2
   7  11   1 -0.6959 5.10231   3
  -8 -11  -1 20.8843 8.36586   2
  -8  11  -1 -29.007 22.4224   2
   8  11   1 -2.8747 5.92826   3
   8  11   1 15.2425 10.1839   2
   9  11   1 35.8014 11.3250   2
   9  11   1 14.1422 6.38188   3
  10  11   1 18.3341 9.88107   2
  10  11   1 3.11728 7.13690   3
 -10  11  -1 -3.2692 27.3025   2
  -9 -12   1 18.6374 8.46102   2
   9  12  -1 4.60630 10.4461   2
   9  12  -1 22.9933 9.84183   3
  -9  12   1 46.7836 22.9607   2
  -8 -12   1 21.6124 8.77343   2
  -8  12   1 32.6539 21.2050   2
   8  12  -1 32.9058 11.7442   2
   8  12  -1 29.5338 8.94252   3
  -7 -12   1 175.234 16.0846   2
   7  12  -1 162.704 19.4024   2
   7  12  -1 151.412 15.4513   3
  -7  12   1 140.010 28.0998   2
  -6 -12   1 12.0845 8.53809   2
  -6  12   1 26.9326 20.3540   2
   6  12  -1 2.90008 10.0238   2
  -5 -12   1 171.885 18.2740   2
  -5  12   1 139.825 25.2195   2
   5  12  -1 136.785 19.0312   2
  -4 -12   1 42.3617 13.8941   2
   4  12  -1 25.7378 13.6779   2
  -4  12   1 65.2451 18.8176   2
  -3 -12   1 69.2806 13.5040   2
   3 -12  -1 55.4058 9.36090   3
  -3  12   1 33.6807 17.3669   2
   3  12  -1 50.9988 15.3393   2
  -2 -12   1 57.4246 13.9562   2
  -2 -12   1 33.7813 8.23748   3
   2 -12  -1 49.6326 9.03714   3
  -2  12   1 57.7550 17.8557   2
   2  12  -1 64.2952 20.7263   2
   1 -12  -1 23.1176 6.60451   3
  -1 -12   1 33.1700 12.8453   2
  -1 -12   1 42.6919 8.62410   3
  -1  12   1 26.1631 15.7163   2
   1  12  -1 51.1636 18.5278   2
   0 -12   1 464.553 29.5414   2
   0 -12   1 504.056 28.5070   3
   0 -12  -1 486.445 22.0353   3
   0  12  -1 398.737 33.0463   2
   0  12   1 466.792 32.5728   2
  -1 -12  -1 26.7040 12.5342   2
  -1 -12  -1 9.12351 5.26060   3
   1 -12   1 19.3132 8.18699   3
  -1  12  -1 26.0981 17.1306   2
   1  12   1 26.6545 14.6011   2
   2 -12   1 55.3972 10.3637   3
  -2 -12  -1 75.2795 15.4827   2
   2  12   1 74.8407 16.7332   2
  -2  12  -1 83.4005 22.2213   2
  -3 -12  -1 0.45055 9.04844   2
   3  12   1 32.8692 14.1011   2
  -3  12  -1 7.76991 17.4347   2
  -4 -12  -1 46.4598 11.6045   2
  -4  12  -1 42.9925 21.1510   2
   4  12   1 24.7814 14.6708   2
  -5 -12  -1 21.0606 10.2460   2
  -5  12  -1 4.81080 18.2830   2
   5  12   1 33.7389 14.0237   2
  -6 -12  -1 19.6482 10.2046   2
  -6  12  -1 -5.3145 19.8023   2
   6  12   1 26.8983 13.2202   2
  -7 -12  -1 11.4872 10.0092   2
   7  12   1 51.0565 14.4096   2
  -7  12  -1 62.7055 24.6190   2
   7  12   1 25.6409 8.03319   3
  -8 -12  -1 26.5833 9.88288   2
  -8  12  -1 51.2427 27.5910   2
   8  12   1 52.1395 13.3876   2
   8  12   1 20.4098 7.61979   3
  -9 -12  -1 16.6014 10.0641   2
   9  12   1 8.10963 7.14608   3
  -9  12  -1 9.76168 24.0736   2
   9  12   1 42.7715 13.0687   2
  -8 -13   1 16.4520 9.58193   2
  -8  13   1 -1.3055 22.5861   2
   8  13  -1 -4.7289 6.85118   3
   8  13  -1 -4.5891 11.3411   2
  -7 -13   1 71.2065 12.9419   2
  -7  13   1 24.4274 17.7124   2
   7  13  -1 56.7867 16.3316   2
  -6 -13   1 187.714 18.2480   2
  -6  13   1 217.732 32.6091   2
  -5 -13   1 13.2949 9.36278   2
   5  13  -1 -0.9102 12.0115   2
  -5  13   1 3.86589 17.6231   2
  -4 -13   1 61.2305 13.8827   2
  -4  13   1 53.0208 19.1228   2
   4  13  -1 48.3880 16.0663   2
   3 -13  -1 9.99938 6.95954   3
  -3  13   1 13.1504 14.7223   2
   2 -13  -1 159.077 13.6101   3
  -2 -13   1 128.771 13.0893   3
  -2  13   1 196.683 25.7810   2
   2  13  -1 161.885 23.6356   2
  -1 -13   1 198.854 15.8354   3
   1 -13  -1 204.159 14.7070   3
   1  13  -1 194.367 25.3861   2
  -1  13   1 211.957 25.6797   2
   0 -13  -1 631.137 26.9449   3
   0 -13   1 663.063 30.4960   3
   0  13   1 588.284 38.9306   2
   0  13  -1 603.272 39.3115   2
   1 -13   1 23.9062 8.25690   3
   1  13   1 51.4452 17.2428   2
  -1  13  -1 52.7903 20.1519   2
   2 -13   1 0.72097 6.57314   3
   2  13   1 2.22253 12.0055   2
  -2  13  -1 21.2532 16.1655   2
  -3  13  -1 10.1261 17.7512   2
   3  13   1 6.65173 12.5557   2
   4  13   1 3.80137 11.6396   2
  -4  13  -1 6.82035 20.6346   2
   5  13   1 30.1649 13.8311   2
  -5  13  -1 -6.4197 14.6421   2
   6  13   1 469.958 31.5053   2
   7  13   1 26.3649 14.2160   2
  -7  13  -1 15.0167 24.5399   2
   8  13   1 53.4481 15.6829   2
   8  13   1 50.2728 9.97576   3
  -8  13  -1 25.2888 24.8797   2
  -7  14   1 17.4707 21.4340   2
  -6  14   1 17.0608 21.1811   2
   6  14  -1 -11.336 12.2688   2
   5  14  -1 35.9427 14.4624   2
  -5  14   1 23.5779 19.6969   2
   4 -14  -1 17.2047 8.51710   3
   4  14  -1 45.3475 15.4525   2
   3 -14  -1 284.913 19.2830   3
  -3  14   1 303.290 31.7226   2
   3  14  -1 325.697 30.6004   2
   2  14  -1 59.4451 19.6976   2
  -2  14   1 118.542 23.5048   2
   1 -14  -1 283.280 17.4616   3
   1  14  -1 251.003 29.1368   2
  -1  14   1 258.536 29.8806   2
   0 -14  -1 309.471 17.7670   3
   0  14  -1 292.156 31.1284   2
   0  14   1 282.288 29.6200   2
   1  14   1 33.5339 17.6002   2
  -1  14  -1 19.0537 16.3777   2
   2  14   1 60.5878 18.7064   2
  -2  14  -1 37.2488 21.5294   2
   3  14   1 26.2790 15.0533   2
  -3  14  -1 24.9593 22.6420   2
   4  14   1 0.10740 13.0597   2
   5  14   1 115.282 20.8946   2
  -5  14  -1 68.1180 29.3195   2
  -6  14  -1 45.3461 25.0313   2
   6  14   1 38.6778 15.5472   2
   4  15  -1 1.78940 16.0460   2
  -4  15   1 21.8259 19.0991   2
   3 -15  -1 -14.197 7.82392   3
  -3  15   1 -1.4625 16.6465   2
   3  15  -1 8.09055 16.0980   2
   2 -15  -1 255.523 18.3719   3
   2  15  -1 242.085 31.4831   2
  -2  15   1 229.459 31.4705   2
   1 -15  -1 56.2137 10.1023   3
  -1  15   1 57.2330 25.5678   2
   1  15  -1 77.4973 22.1697   2
   0 -15  -1 118.503 12.3301   3
   0  15  -1 106.175 27.1346   2
   0  15   1 106.925 28.1171   2
   1  15   1 -16.393 14.6065   2
  -2  15  -1 42.2566 22.8338   2
   2  15   1 72.1497 21.3344   2
   3  15   1 40.3850 19.2549   2
  -3  15  -1 -8.7038 18.8095   2
  -4  15  -1 0.48288 19.4550   2
   4  15   1 -16.653 13.6769   2
  15   0  -2 97.3521 9.59721   2
  13   0  -2 200.316 14.3931   2
  12   0  -2 353.934 18.5582   2
 -12   0   2 351.209 20.6165   2
 -11   0   2 635.846 28.3049   2
  11   0  -2 655.691 26.6988   2
  10   0  -2 28.1423 7.42734   2
 -10   0   2 27.7599 9.89066   2
   9   0  -2 618.398 23.9991   2
  -9   0   2 637.975 27.1914   2
  -8   0   2 102.729 12.0284   2
   8   0  -2 88.0584 8.18736   2
   7   0  -2 94.4318 7.56005   2
  -7   0   2 91.4160 11.2426   2
   6   0  -2 -0.2463 3.55271   2
  -6   0   2 3.06494 6.38437   2
   5   0  -2 1995.03 59.6281   2
  -5   0   2 2065.59 60.4923   2
  -4   0   2 1710.61 50.2129   2
   4   0  -2 1678.75 49.7398   2
   3   0  -2 1703.48 49.2415   2
  -3   0   2 1659.98 49.5006   2
   2   0  -2 6103.51 176.956   2
  -2   0   2 6452.73 177.366   2
   1   0  -2 4944.60 147.030   2
  -1   0   2 5266.51 146.910   3
   1   0  -2 5360.83 147.122   3
   0   0   2 157.956 8.71052   2
   0   0   2 160.568 12.4988   2
  -1   0  -2 1586.05 51.1309   2
   1   0   2 1585.81 51.6141   2
  -2   0  -2 3306.45 100.159   2
   2   0   2 3327.68 101.168   2
   3   0   2 1328.64 47.5385   2
  -3   0  -2 1340.14 46.3689   2
  -4   0  -2 2220.30 72.7313   2
   4   0   2 2226.76 74.4507   2
   5   0   2 418.886 25.0957   2
  -5   0  -2 441.503 24.3080   2
   6   0   2 161.970 18.0963   2
  -6   0  -2 169.223 17.0925   2
   7   0   2 980.255 43.3045   2
  -7   0  -2 916.577 40.0378   2
  -8   0  -2 448.396 26.9664   2
   8   0   2 426.280 29.5526   2
   9   0   2 143.421 21.6975   2
  -9   0  -2 157.497 20.3190   2
  10   0   2 359.915 29.0119   2
 -10   0  -2 360.076 27.8529   2
  11   0   2 50.7125 17.6184   2
  12   0   2 188.493 27.7683   2
  13   0   2 2.28633 7.71299   2
  13   0   2 4.92935 18.4770   2
  14   0   2 4.17612 8.82221   2
  15   1  -2 8.19459 4.19765   2
  14  -1  -2 2.35619 8.74514   2
 -14   1   2 25.5058 12.1153   2
  14   1  -2 5.05294 4.79340   2
  13  -1  -2 21.0153 8.92609   2
 -13   1   2 8.05865 11.2639   2
  13   1  -2 9.19514 6.31582   2
  13   1  -2 12.8638 4.62422   2
  12  -1  -2 52.9630 10.8309   2
 -12   1   2 41.5928 14.2819   2
  12   1  -2 39.3950 5.73864   2
  12   1  -2 44.9518 7.68370   2
  11  -1  -2 193.056 14.4350   2
 -11   1   2 177.102 18.8975   2
  11   1  -2 163.344 11.4827   2
  10  -1  -2 1340.18 45.9846   2
 -10   1   2 1307.19 50.4801   2
  10   1  -2 1295.78 42.2281   2
   9  -1  -2 132.861 11.6905   2
  -9  -1   2 115.345 9.81680   2
   9   1  -2 123.529 8.81241   2
  -9   1   2 123.368 17.0217   2
   8  -1  -2 109.384 10.1250   2
  -8  -1   2 117.405 8.75176   2
  -8   1   2 115.377 14.5749   2
   8   1  -2 119.684 7.54924   2
   7  -1  -2 1071.15 37.3962   2
  -7  -1   2 1141.22 34.7381   2
   7   1  -2 1176.00 34.1022   2
  -7   1   2 1061.27 39.7290   2
   6  -1  -2 43.6085 6.71127   2
  -6   1   2 47.0899 9.49906   2
   5  -1  -2 2676.09 79.0155   2
  -5   1   2 2644.96 79.6711   2
   4  -1  -2 1062.62 33.3887   2
  -4   1   2 1015.69 33.6481   2
   3  -1  -2 10.6138 3.78027   2
  -3  -1   2 17.5085 3.51222   2
  -3  -1   2 7.66040 2.13030   2
  -3   1   2 12.0978 3.95483   2
  -2  -1   2 597.120 20.9650   2
   2  -1  -2 621.920 21.0350   2
  -2  -1   2 616.114 19.0207   2
  -2   1   2 590.423 21.0798   2
   1  -1  -2 212.864 7.71978   3
  -1  -1   2 179.661 9.18625   3
  -1  -1   2 191.313 12.8905   2
   1  -1  -2 186.396 9.90476   2
  -1   1   2 199.863 10.4096   2
   1   1  -2 195.169 11.7306   2
   1   1  -2 196.072 9.46861   3
   0  -1  -2 2602.74 78.5468   2
   0  -1   2 2657.56 81.5485   2
   0   1   2 2657.46 78.8568   2
   0   1  -2 2750.02 81.2695   2
   0   1   2 2727.56 76.1340   3
   1  -1   2 418.403 21.2975   2
  -1  -1  -2 447.113 16.9840   2
   1   1   2 474.596 17.4134   2
  -1   1  -2 440.155 21.0627   2
   2  -1   2 122.942 13.1555   2
  -2   1  -2 122.439 12.6083   2
   2   1   2 137.973 11.1586   2
   2   1   2 135.984 8.38998   2
   3  -1   2 1138.08 44.2513   2
   3   1   2 1215.65 38.8360   2
   3   1   2 1180.24 42.3114   2
  -3   1  -2 1212.24 44.1606   2
   4  -1   2 18.2062 11.4949   2
  -4   1  -2 38.6450 11.6720   2
   4   1   2 28.1689 9.91494   2
   5  -1   2 3590.12 121.023   2
  -5   1  -2 3753.88 116.880   2
   5   1   2 3709.47 115.865   2
   6  -1   2 73.8127 14.9768   2
   6   1   2 49.2962 12.1100   2
  -6   1  -2 63.4582 14.0536   2
   7  -1   2 305.916 24.5442   2
   7   1   2 235.955 21.2901   2
  -7   1  -2 262.912 21.9566   2
   8  -1   2 30.2700 13.4805   2
  -8   1  -2 -11.851 10.7668   2
   8   1   2 6.30077 13.0991   2
   9  -1   2 197.739 22.9297   2
   9   1   2 157.914 22.8528   2
  -9   1  -2 233.571 23.6533   2
  10  -1   2 50.5793 17.2922   2
  10   1   2 72.9114 10.3971   2
 -10   1  -2 58.4675 17.4061   2
  10   1   2 46.6179 18.6520   2
 -11   1  -2 57.8699 16.9435   2
  11   1   2 66.2393 10.8508   2
  11   1   2 66.6888 19.1435   2
  12  -1   2 162.181 24.8236   2
  12   1   2 153.246 14.0707   2
  12   1   2 148.848 27.8837   2
 -12   1  -2 125.126 25.4443   2
 -13   1  -2 52.8747 17.9570   2
  13   1   2 49.0827 10.7587   2
  13   1   2 76.7839 20.3245   2
  14   1   2 26.9633 10.7921   2
  15  -2  -2 168.051 19.1675   2
 -15   2   2 145.153 21.8657   2
  14  -2  -2 195.233 17.2470   2
 -14   2   2 128.231 21.9777   2
  13  -2  -2 20.1439 9.38547   2
 -13   2   2 -5.8912 14.3443   2
  12  -2  -2 53.4990 11.0974   2
  11  -2  -2 26.2818 8.55448   2
 -11   2   2 17.4109 15.6619   2
  10  -2  -2 264.011 17.8664   2
 -10   2   2 253.871 24.6518   2
   9  -2  -2 109.452 11.8189   2
  -9   2   2 85.0671 17.8912   2
   8  -2  -2 116.026 11.2417   2
  -8   2   2 140.074 16.0265   2
   7  -2  -2 72.0813 8.88338   2
  -7   2   2 66.5794 11.9155   2
   6  -2  -2 99.1549 9.70717   2
  -6   2   2 139.337 12.6013   2
   5  -2  -2 119.158 10.0058   2
  -5   2   2 137.560 11.9476   2
   4  -2  -2 3561.80 104.042   2
  -4   2   2 3477.09 104.346   2
  -3  -2   2 799.612 25.0173   2
   3  -2  -2 831.238 28.3836   2
   3   2  -2 810.617 27.9611   3
  -3   2   2 828.063 28.8533   2
   3   2  -2 844.601 25.2408   2
   2  -2  -2 5687.88 166.435   2
  -2  -2   2 5640.08 165.838   3
  -2  -2   2 5964.67 165.544   2
   2   2  -2 5687.67 166.214   3
   2   2  -2 5918.89 165.676   2
  -2   2   2 5922.13 167.070   2
   0  -2   2 8960.45 253.651   2
   0  -2  -2 8671.19 250.683   2
   0   2  -2 8809.81 253.572   2
   0   2   2 8911.73 251.149   2
   1  -2   2 106.931 12.8919   2
  -1  -2  -2 103.118 7.74586   2
  -1   2  -2 94.4155 13.0010   2
   1   2   2 105.098 7.95636   2
  -2  -2  -2 124.327 8.25134   2
   2  -2   2 120.798 13.7611   2
   2   2   2 111.812 8.26159   2
  -2   2  -2 136.641 14.4500   2
   3  -2   2 292.933 20.5286   2
   3   2   2 324.659 14.8830   2
   3   2   2 291.029 16.8616   2
  -3   2  -2 343.869 21.5764   2
   4  -2   2 4527.38 142.844   2
   4   2   2 4476.29 139.021   2
   4   2   2 4748.62 135.793   2
  -4   2  -2 4764.03 143.657   2
   5  -2   2 974.584 43.0370   2
  -5   2  -2 961.761 43.3473   2
   5   2   2 1129.29 36.9222   2
   5   2   2 1044.47 40.7916   2
   6  -2   2 36.4221 13.4514   2
   6   2   2 31.6230 11.1299   2
   6   2   2 26.6264 6.68944   2
  -6   2  -2 35.4382 14.0633   2
   7  -2   2 -5.3739 11.0828   2
   7   2   2 5.61228 5.40661   2
  -7   2  -2 4.98514 13.6736   2
   7   2   2 6.38911 10.2542   2
   8  -2   2 235.826 22.7346   2
  -8   2  -2 289.225 26.2914   2
   8   2   2 271.417 16.0699   2
   8   2   2 274.103 23.6088   2
   9  -2   2 -5.7179 13.7631   2
   9   2   2 9.79351 13.1759   2
   9   2   2 -2.1122 5.78532   2
  -9   2  -2 -10.211 13.1459   2
  10  -2   2 18.1504 14.5265   2
  10   2   2 33.5034 16.4680   2
 -10   2  -2 12.4572 15.5300   2
  10   2   2 29.6916 9.01187   2
  11  -2   2 48.1158 18.7733   2
 -11   2  -2 56.2040 17.4439   2
  11   2   2 47.0423 9.59099   2
  11   2   2 14.3540 16.7971   2
  12  -2   2 30.0958 16.4222   2
 -12   2  -2 2.31447 15.2356   2
  12   2   2 5.31060 7.35061   2
  12   2   2 23.8838 20.5630   2
  13   2   2 27.8847 13.5355   2
  13   2   2 18.9245 18.9581   2
 -13   2  -2 15.1216 16.8033   2
 -14   2  -2 54.0905 22.0913   2
  14   2   2 49.1358 11.5599   2
  14   2   2 34.0771 24.6173   2
 -15   3   2 3.01019 15.8818   2
  14  -3  -2 175.139 17.7736   2
 -14   3   2 103.477 21.1520   2
  13  -3  -2 32.6761 10.1996   2
 -13   3   2 -3.4619 15.0392   2
  12  -3  -2 150.531 15.9895   2
 -12   3   2 159.467 24.9651   2
  11  -3  -2 148.249 14.7733   2
 -11   3   2 101.730 21.1566   2
  10  -3  -2 1124.10 42.8241   2
 -10   3   2 1025.37 48.5323   2
   9  -3  -2 558.993 26.0994   2
  -9   3   2 546.699 31.7706   2
   8  -3  -2 644.973 32.1829   2
  -8   3   2 696.696 32.5373   2
   7  -3  -2 546.943 24.8482   2
  -7   3   2 580.250 27.4173   2
   6  -3  -2 669.787 27.5571   2
  -6   3   2 689.414 29.1626   2
   5  -3  -2 47.9072 8.75192   2
  -5   3   2 54.8201 10.4604   2
   4  -3  -2 434.435 19.9515   2
  -4   3   2 497.990 21.3278   2
  -3  -3   2 292.964 11.7164   2
   3  -3  -2 317.206 15.0843   2
  -3   3   2 289.088 15.3675   2
   3   3  -2 296.417 13.3547   2
   3   3  -2 299.855 13.9617   3
  -2  -3   2 2757.64 80.7610   2
   2  -3  -2 2838.95 83.0120   2
  -2  -3   2 2728.22 81.5757   3
   2   3  -2 2653.39 81.8641   3
   2   3  -2 2624.99 81.8502   2
  -2   3   2 2812.93 83.3982   2
   0  -3  -2 1070.37 36.3425   2
   0  -3   2 1034.64 37.8438   2
   0   3   2 1132.67 37.0854   2
   0   3  -2 1092.01 39.4097   2
  -1  -3  -2 735.934 26.6761   2
  -1   3  -2 772.743 31.6988   2
   1   3   2 709.047 26.8989   2
   2  -3   2 127.590 13.6426   2
  -2  -3  -2 123.375 8.86408   2
   2   3   2 119.655 9.32267   2
  -2   3  -2 138.947 15.9753   2
   3  -3   2 562.374 28.5020   2
  -3  -3  -2 596.876 22.9763   2
   3   3   2 619.605 23.7531   2
   4  -3   2 79.9999 15.0947   2
   4   3   2 76.2604 8.95959   2
  -4   3  -2 80.7601 16.8571   2
   5  -3   2 35.3384 11.7859   2
  -5   3  -2 19.7319 13.8134   2
   5   3   2 31.1855 10.2207   2
   5   3   2 38.1769 7.48221   2
   6  -3   2 162.960 17.6871   2
   6   3   2 138.825 15.3378   2
  -6   3  -2 173.469 21.4273   2
   6   3   2 154.894 11.7360   2
   7  -3   2 184.272 19.6501   2
   7   3   2 146.490 12.0347   2
  -7   3  -2 160.287 21.7188   2
   7   3   2 179.618 17.9767   2
   8  -3   2 184.747 22.9233   2
   8   3   2 238.480 15.3440   2
  -8   3  -2 257.552 26.9003   2
   8   3   2 278.048 23.0181   2
   9  -3   2 112.187 21.3377   2
   9   3   2 182.762 22.9582   2
  -9   3  -2 126.950 24.4777   2
   9   3   2 152.814 13.7730   2
  10  -3   2 22.2804 14.0955   2
  10   3   2 -7.2626 13.0137   2
 -10   3  -2 37.1243 18.3453   2
  11  -3   2 7.25091 14.7889   2
  11   3   2 -2.0455 6.91384   2
 -11   3  -2 -9.0333 14.8536   2
  11   3   2 11.1205 17.8072   2
  12   3   2 12.0751 17.1891   2
 -12   3  -2 8.10999 16.7455   2
  12   3   2 -1.4878 6.62670   2
  13   3   2 -9.4208 17.4426   2
  13   3   2 6.06174 7.43271   2
 -13   3  -2 6.83989 16.0163   2
  14  -4  -2 241.246 22.7253   2
 -14   4   2 244.042 30.9784   2
  13  -4  -2 72.2852 14.7601   2
 -13   4   2 38.1653 20.6042   2
  12  -4  -2 336.494 23.4958   2
 -12   4   2 316.463 32.2535   2
  11  -4  -2 121.990 15.0955   2
 -11   4   2 126.032 24.4416   2
  10  -4  -2 324.926 22.0810   2
 -10   4   2 364.558 30.4789   2
   9  -4  -2 1092.67 43.8623   2
  -9   4   2 1143.08 48.6958   2
   8  -4  -2 71.2636 11.5986   2
  -8   4   2 83.7670 16.1317   2
   7  -4  -2 65.1042 11.4461   2
  -7   4   2 68.9717 14.1041   2
   6  -4  -2 4059.62 123.631   2
  -6   4   2 4001.99 124.285   2
   5  -4  -2 2123.29 69.1958   2
  -5  -4   2 2152.85 61.1617   2
  -5   4   2 2116.03 70.1848   2
   5   4  -2 2168.99 67.5570   3
   5   4  -2 2077.93 62.1897   2
  -4  -4   2 50.1803 5.26337   2
   4  -4  -2 62.5393 9.08945   2
   4   4  -2 52.3379 7.60617   2
   4   4  -2 52.2003 7.04792   3
   3  -4  -2 1720.88 57.9426   2
  -3  -4   2 1803.67 54.0658   2
  -3   4   2 1727.78 58.3070   2
   3   4  -2 1751.71 55.0014   2
   3   4  -2 1838.39 59.4731   3
   2  -4  -2 1191.73 41.2471   2
  -2  -4   2 1183.45 39.2867   3
  -2  -4   2 1171.30 39.0860   2
  -2   4   2 1211.94 41.8473   2
   2   4  -2 1183.00 40.3183   2
   2   4  -2 1195.74 39.9377   3
  -1  -4   2 686.587 27.7944   2
   1  -4  -2 807.153 29.1392   2
  -1   4   2 813.124 29.8015   2
   1   4  -2 752.691 29.9322   2
   0  -4  -2 1022.15 37.1835   2
   0  -4   2 1137.84 38.9090   2
   0   4  -2 1128.11 40.5502   2
   0   4   2 1042.60 37.8607   2
   1  -4   2 895.786 34.7966   2
  -1  -4  -2 893.627 31.9574   2
   1   4   2 827.059 26.0030   3
   1   4   2 884.398 32.5670   2
  -1   4  -2 934.515 37.0065   2
   2  -4   2 2063.82 66.4380   2
  -2  -4  -2 1845.51 61.2326   2
   2   4   2 1929.52 62.3528   2
  -3  -4  -2 38.5173 7.01416   2
   3  -4   2 30.4330 11.0243   2
   3   4   2 46.3469 13.4322   2
  -3   4  -2 57.0131 15.2485   2
  -4  -4  -2 36.7284 7.07401   2
   4  -4   2 47.1238 12.7854   2
  -4   4  -2 43.9852 15.0814   2
   4   4   2 39.8011 8.10886   2
   5  -4   2 166.050 17.5920   2
   5   4   2 178.453 12.7156   2
  -5   4  -2 224.155 23.1913   2
   6  -4   2 17.1806 10.9199   2
   6   4   2 0.37115 8.13219   2
  -6   4  -2 -5.8550 13.5611   2
   6   4   2 0.81836 5.64212   2
   7  -4   2 383.094 27.1084   2
   7   4   2 436.577 25.4530   2
   7   4   2 414.599 20.7507   2
  -7   4  -2 396.273 32.3552   2
   8  -4   2 295.332 25.9323   2
   8   4   2 311.910 18.2997   2
  -8   4  -2 300.689 30.8787   2
   8   4   2 303.236 23.8847   2
  -9   4  -2 132.530 27.0623   2
   9   4   2 108.273 12.0586   2
   9   4   2 119.194 21.2487   2
  10  -4   2 42.2494 16.4493   2
  10   4   2 12.0581 14.6718   2
  10   4   2 34.4567 9.63331   2
 -10   4  -2 3.73585 19.8159   2
 -11   4  -2 254.403 30.9769   2
  11   4   2 179.130 15.6836   2
  11   4   2 218.365 26.6338   2
 -12   4  -2 84.8147 23.3144   2
  12   4   2 109.211 21.9577   2
  12   4   2 105.015 13.7669   2
 -13   4  -2 180.257 31.0002   2
  13   4   2 195.168 28.5554   2
  13   4   2 196.589 17.7560   2
 -14   5   2 45.2536 25.0887   2
  13  -5  -2 164.188 20.0798   2
 -13   5   2 144.442 32.1677   2
  12  -5  -2 48.6201 16.0547   2
 -12   5   2 59.6034 22.4489   2
  11  -5  -2 124.699 16.7967   2
 -11   5   2 124.530 24.9844   2
  10  -5  -2 288.998 21.1499   2
 -10   5   2 266.487 29.2734   2
   9  -5  -2 197.299 17.9038   2
  -9   5   2 152.035 22.4040   2
   8  -5  -2 409.011 24.0647   2
  -8   5   2 429.320 28.1940   2
   7  -5  -2 61.3980 11.6340   2
  -7   5   2 94.5018 16.2284   2
   7   5  -2 71.8691 8.80529   3
  -6  -5   2 52.7630 4.28924   2
   6  -5  -2 61.0961 10.9313   2
   6   5  -2 41.8217 6.37525   2
  -6   5   2 54.0271 12.1653   2
   6   5  -2 56.9326 8.22653   3
   5  -5  -2 4.46755 6.79241   2
  -5  -5   2 10.7275 3.53849   2
  -5   5   2 8.43176 8.40107   2
   5   5  -2 27.0532 5.97460   2
   5   5  -2 8.35872 4.92345   3
   4  -5  -2 1841.50 61.1892   2
  -4  -5   2 1780.59 55.0131   2
  -4   5   2 1802.10 61.7663   2
   4   5  -2 1807.49 58.6677   3
   4   5  -2 1761.14 56.0899   2
   3  -5  -2 2412.55 83.0707   2
  -3  -5   2 2471.20 74.6010   2
  -3   5   2 2409.07 79.2650   2
   3   5  -2 2482.03 75.6933   2
   3   5  -2 2480.91 76.5566   3
  -2  -5   2 6.37993 5.98502   2
   2  -5  -2 5.69311 5.98417   2
  -2  -5   2 5.18290 3.74297   3
  -2   5   2 -0.2530 6.94860   2
   2   5  -2 4.82050 4.17544   3
   2   5  -2 9.66460 7.71943   2
  -1  -5   2 439.687 21.2070   2
   1  -5  -2 452.219 21.3909   2
  -1  -5   2 464.769 19.6662   3
  -1   5   2 469.133 22.4001   2
   1   5  -2 449.930 23.1796   2
   0  -5   2 39.5349 6.74970   3
   0  -5  -2 50.6711 3.48502   3
   0  -5  -2 51.8433 8.60456   2
   0  -5   2 59.3864 10.5004   2
   0   5  -2 33.7950 11.2416   2
   0   5   2 54.8488 9.57862   2
   1  -5   2 22.8670 9.26543   2
  -1  -5  -2 41.0044 8.59627   2
  -1   5  -2 19.3306 11.3293   2
   1   5   2 47.0945 9.23350   2
  -2  -5  -2 943.432 35.1623   2
   2  -5   2 954.914 38.7310   2
   2   5   2 985.701 36.3493   2
   2   5   2 949.831 29.8764   3
  -2   5  -2 999.339 42.2037   2
   3  -5   2 248.104 19.0053   2
   3   5   2 264.135 16.0836   2
  -3   5  -2 303.988 24.5827   2
   4  -5   2 414.434 24.5506   2
  -4  -5  -2 383.848 18.9691   2
   4   5   2 417.106 20.2858   2
  -4   5  -2 416.290 29.6115   2
   5  -5   2 13.6358 10.6063   2
  -5  -5  -2 19.3870 6.24996   2
   5   5   2 31.4933 8.16501   2
  -5   5  -2 30.3115 15.4845   2
   6  -5   2 46.8920 13.8779   2
   6   5   2 49.3501 9.45148   2
  -6   5  -2 56.3002 19.0902   2
   7  -5   2 101.624 18.0513   2
  -7   5  -2 158.363 27.2708   2
   7   5   2 131.684 12.8940   2
   7   5   2 116.523 16.0078   2
   8  -5   2 612.558 44.3142   2
   8   5   2 607.551 28.1446   2
   8   5   2 626.469 32.7226   2
  -8   5  -2 588.764 41.8925   2
   9  -5   2 104.486 20.1763   2
   9   5   2 80.0429 12.4251   2
   9   5   2 101.118 17.7544   2
  10  -5   2 240.854 32.2314   2
 -10   5  -2 180.581 31.2082   2
  10   5   2 178.149 23.0563   2
  10   5   2 177.640 15.8906   2
  11   5   2 5.68850 7.60453   2
  11   5   2 19.1586 17.4096   2
 -11   5  -2 41.1764 23.4088   2
  12   5   2 8.38013 17.3718   2
  12   5   2 4.99086 7.85103   2
 -12   5  -2 13.8244 19.2630   2
  13   5   2 119.179 14.7423   2
 -13   5  -2 98.5777 30.0170   2
  13   5   2 47.3563 21.6191   2
 -14   6   2 87.9673 26.2556   2
 -13   6   2 37.3338 21.7681   2
  12  -6  -2 40.2456 12.8381   2
 -12   6   2 -12.513 20.3881   2
  11  -6  -2 106.117 16.7110   2
 -11   6   2 90.5315 24.4478   2
  10  -6  -2 99.0091 15.5604   2
 -10   6   2 72.4198 20.9995   2
   9  -6  -2 5.26723 9.85570   2
   9   6  -2 -3.0193 5.36938   3
  -9   6   2 2.05082 15.5423   2
   8  -6  -2 59.6431 13.6430   2
   8   6  -2 44.4308 8.87176   3
  -8   6   2 30.2473 15.7607   2
  -7  -6   2 53.8998 4.92946   2
   7  -6  -2 37.2055 11.0866   2
   7   6  -2 58.9350 7.66241   2
   7   6  -2 41.2132 8.01119   3
  -7   6   2 80.3477 16.1761   2
   6  -6  -2 160.401 15.0080   2
  -6  -6   2 171.709 9.01781   2
   6   6  -2 170.775 12.7008   3
  -6   6   2 156.799 16.7500   2
   6   6  -2 172.523 11.4224   2
  -5  -6   2 163.034 9.57353   2
   5  -6  -2 182.320 15.0655   2
   5   6  -2 159.988 12.2009   3
  -5   6   2 162.701 16.4783   2
   5   6  -2 174.869 11.8096   2
  -4  -6   2 15.7289 5.25951   2
   4  -6  -2 36.4456 9.20455   2
   4   6  -2 30.0834 7.97003   2
  -4   6   2 35.8350 10.6584   2
   4   6  -2 22.5500 6.05329   3
  -3  -6   2 7.05169 3.60966   3
  -3  -6   2 5.63014 5.41442   2
   3  -6  -2 7.93077 5.85856   2
   3   6  -2 14.3379 7.85371   2
   3   6  -2 4.00542 4.20958   3
  -3   6   2 -3.0604 7.43283   2
  -2  -6   2 564.146 24.5564   2
  -2  -6   2 580.570 23.5243   3
   2  -6  -2 581.071 26.4107   2
  -2   6   2 599.044 27.6963   2
   2   6  -2 548.099 25.9311   2
  -1  -6   2 94.8531 11.5120   2
  -1  -6   2 99.0125 9.10462   3
   1  -6  -2 94.3078 10.9610   2
   1   6  -2 86.7705 16.1111   2
  -1   6   2 119.281 12.7981   2
   0  -6   2 334.811 17.3468   3
   0  -6  -2 403.191 13.3758   3
   0  -6  -2 371.805 19.5108   2
   0  -6   2 358.594 20.3025   2
   0   6  -2 366.970 22.8615   2
   0   6   2 365.560 20.3796   2
  -1  -6  -2 238.533 15.3073   2
   1  -6   2 240.071 17.3648   2
   1   6   2 214.992 15.7012   2
  -1   6  -2 257.416 20.3122   2
   2  -6   2 587.862 28.3395   2
  -2  -6  -2 545.271 24.5860   2
   2   6   2 561.277 19.4586   3
  -2   6  -2 589.911 31.6698   2
   2   6   2 560.649 25.9203   2
   3  -6   2 78.3417 13.5776   2
  -3  -6  -2 77.8091 9.55738   2
   3   6   2 83.3113 10.5070   2
   3   6   2 95.8507 6.42939   3
  -3   6  -2 99.2831 18.9321   2
   4  -6   2 492.386 27.4987   2
  -4  -6  -2 490.093 22.4951   2
   4   6   2 472.947 23.2229   2
   4   6   2 457.525 18.2315   3
  -4   6  -2 523.117 33.1748   2
   5  -6   2 62.1580 14.1445   2
  -5  -6  -2 39.3934 8.32264   2
   5   6   2 43.2240 9.42823   2
  -5   6  -2 42.5010 17.8196   2
  -6  -6  -2 30.1757 7.75785   2
   6  -6   2 29.4776 12.3573   2
  -6   6  -2 26.3365 18.8521   2
   6   6   2 24.4078 8.27364   2
   7  -6   2 510.646 42.4532   2
  -7   6  -2 481.757 38.4810   2
   7   6   2 423.577 23.5235   2
   7   6   2 438.267 26.2997   2
   8  -6   2 463.632 31.1930   2
  -8   6  -2 442.645 56.5478   2
   8   6   2 425.585 27.4772   2
   8   6   2 459.279 24.0521   2
   9  -6   2 1325.84 60.1319   2
   9   6   2 1253.91 53.3158   2
  -9   6  -2 1263.70 65.7862   2
   9   6   2 1202.62 47.3805   2
  10   6   2 169.046 22.3760   2
  10   6   2 178.373 16.2188   2
 -10   6  -2 157.305 31.3559   2
 -11   6  -2 54.8429 25.0826   2
  11   6   2 12.8116 9.32229   2
  11   6   2 17.4908 16.2090   2
  12   6   2 73.3771 13.1705   2
 -12   6  -2 46.1139 26.0458   2
  13   6   2 89.9046 14.8612   2
  13   6   2 61.5116 24.0429   2
 -13   6  -2 120.303 27.7224   2
  13   7  -2 10.3499 9.66616   3
 -13   7   2 45.7991 25.8148   2
 -12   7   2 26.7321 23.6726   2
  12   7  -2 39.9211 9.05185   3
  11  -7  -2 16.9417 13.4863   2
  11   7  -2 -1.7364 6.47285   3
 -11   7   2 3.14431 19.4237   2
  10  -7  -2 45.6396 13.3634   2
 -10   7   2 34.3996 18.0401   2
  10   7  -2 30.1856 9.00737   3
   9  -7  -2 79.8602 15.6135   2
  -9   7   2 78.3711 21.6434   2
   9   7  -2 78.1075 11.2796   3
   8  -7  -2 36.8526 12.7320   2
   8   7  -2 33.4836 8.16284   3
  -8   7   2 25.7477 16.1951   2
   8   7  -2 24.5607 6.99067   2
   7  -7  -2 -1.5879 8.73631   2
  -7  -7   2 1.97902 4.12388   2
   7   7  -2 5.66225 5.51502   3
   7   7  -2 11.6539 6.56868   2
  -7   7   2 4.55666 13.9171   2
  -6  -7   2 364.074 15.5041   2
   6  -7  -2 314.239 21.5625   2
  -6   7   2 315.196 24.1573   2
   6   7  -2 353.369 17.7588   2
   6   7  -2 329.347 18.9764   3
   5  -7  -2 59.2870 11.9240   2
  -5  -7   2 50.2242 7.38104   2
   5   7  -2 49.6525 9.86173   2
  -5   7   2 48.6541 12.6491   2
   5   7  -2 51.2828 8.29558   3
   4  -7  -2 1.62100 7.24504   2
  -4  -7   2 6.13108 5.06083   2
   4   7  -2 17.0312 8.08119   2
   4   7  -2 12.2717 5.44737   3
  -4   7   2 5.63937 8.71606   2
  -3  -7   2 127.857 11.0109   2
   3  -7  -2 133.966 13.5771   2
  -3  -7   2 151.516 10.6288   3
   3   7  -2 120.318 10.6086   3
   3   7  -2 124.087 13.8935   2
  -3   7   2 117.796 14.8804   2
  -2  -7   2 13.8324 7.04353   2
  -2  -7   2 5.47139 4.55729   3
   2  -7  -2 3.98478 6.27892   2
  -2   7   2 -4.0435 8.29186   2
   2   7  -2 10.1072 8.57066   2
  -1  -7   2 376.189 18.1520   3
   1  -7  -2 327.217 13.7720   3
   1  -7  -2 330.445 19.7776   2
  -1  -7   2 364.692 20.5058   2
   1   7  -2 363.774 22.5633   2
  -1   7   2 340.806 21.3577   2
   0  -7  -2 1307.60 47.1595   2
   0  -7   2 1258.51 47.6121   2
   0  -7  -2 1249.45 38.9796   3
   0  -7   2 1213.44 44.3094   3
   0   7  -2 1335.64 50.4488   2
   0   7   2 1270.56 48.0275   2
  -1  -7  -2 302.403 18.1456   2
   1  -7   2 297.471 19.4983   2
   1   7   2 295.253 19.0500   2
  -1   7  -2 275.074 22.3304   2
   2  -7   2 116.196 14.5035   2
  -2  -7  -2 144.409 12.9229   2
   2   7   2 129.375 13.4028   2
  -2   7  -2 144.013 19.3253   2
  -3  -7  -2 97.3316 11.2397   2
   3  -7   2 100.742 14.7189   2
   3   7   2 118.509 7.62913   3
  -3   7  -2 126.153 20.3807   2
   3   7   2 112.955 12.6082   2
  -4  -7  -2 259.626 16.4200   2
   4  -7   2 262.713 21.3195   2
   4   7   2 238.559 17.3492   2
   4   7   2 232.174 12.0543   3
  -4   7  -2 260.351 26.7779   2
  -5  -7  -2 25.4446 7.79113   2
   5  -7   2 26.9523 12.6776   2
   5   7   2 42.9088 10.0029   2
   5   7   2 37.6137 6.06543   3
  -5   7  -2 48.9979 19.7089   2
  -6  -7  -2 60.1332 9.83070   2
  -6   7  -2 37.1552 20.4302   2
   6   7   2 43.4697 10.9042   2
   7  -7   2 46.6159 15.7682   2
   7   7   2 60.2820 11.9849   2
   8  -7   2 332.212 28.3021   2
   8   7   2 286.735 22.5112   2
  -8   7  -2 294.863 34.8034   2
   8   7   2 296.382 20.0565   2
   9   7   2 106.826 13.9231   2
   9   7   2 114.875 17.6604   2
  -9   7  -2 87.4206 28.0488   2
  10   7   2 58.1991 16.0983   2
 -10   7  -2 53.6066 24.3600   2
  10   7   2 40.8967 10.5707   2
 -11   7  -2 175.790 36.7911   2
  11   7   2 130.988 22.0421   2
  11   7   2 172.545 16.4807   2
 -12   7  -2 126.649 28.8033   2
  12   7   2 130.279 14.6926   2
  12   7   2 54.1629 21.6959   2
  13   8  -2 0.14801 7.45407   3
 -13   8   2 14.8654 25.1840   2
  12   8  -2 30.8606 9.97052   3
 -12   8   2 23.8925 25.1945   2
  11   8  -2 5.34820 7.67976   3
 -11   8   2 -19.361 15.5639   2
  10   8  -2 24.0155 8.58948   3
 -10   8   2 20.8560 17.8817   2
   9  -8  -2 46.4386 13.8268   2
   9   8  -2 15.2139 7.08273   3
   9   8  -2 19.8950 7.18619   2
   9   8  -2 21.2918 7.03743   2
  -9   8   2 -6.0944 16.8565   2
   8  -8  -2 22.6082 11.7176   2
  -8  -8   2 20.8766 5.46719   2
   8   8  -2 14.3942 7.93520   2
  -7  -8   2 35.4124 6.50059   2
   7  -8  -2 53.5942 13.6235   2
   7   8  -2 51.0283 9.98103   3
  -7   8   2 60.3609 18.0033   2
   7   8  -2 51.5642 10.1839   2
  -6  -8   2 202.835 12.3196   2
   6  -8  -2 206.889 19.4125   2
   6   8  -2 201.132 15.7593   2
  -6   8   2 177.175 21.3034   2
   6   8  -2 180.356 14.7283   3
   5  -8  -2 88.9605 14.4123   2
  -5  -8   2 100.366 10.2464   2
   5   8  -2 109.825 11.7240   3
  -5   8   2 119.652 17.5274   2
   4  -8  -2 70.5350 12.8727   2
  -4  -8   2 52.4997 10.2324   2
   4   8  -2 61.4396 12.7033   2
  -4   8   2 45.8157 13.2441   2
   4   8  -2 62.0084 8.85878   3
  -3  -8   2 481.988 23.1968   2
   3  -8  -2 445.585 25.6290   2
  -3  -8   2 466.465 21.6938   3
   3   8  -2 490.049 25.4708   2
  -3   8   2 495.460 28.4238   2
   2  -8  -2 544.757 28.0370   2
  -2  -8   2 553.727 26.6581   2
  -2  -8   2 545.269 23.9890   3
   2   8  -2 526.669 28.1299   2
  -2   8   2 584.049 30.1968   2
   1  -8  -2 89.3221 11.9081   2
  -1  -8   2 74.6814 9.11889   3
   1  -8  -2 66.8753 6.29713   3
  -1  -8   2 82.6392 12.5080   2
   1   8  -2 100.768 16.3123   2
  -1   8   2 79.1986 13.7107   2
   0  -8  -2 56.6834 5.32564   3
   0  -8   2 64.5149 8.56242   3
   0  -8   2 57.4563 11.8159   2
   0  -8  -2 51.4545 10.4769   2
   0   8   2 66.0306 13.4636   2
   0   8  -2 66.3601 14.4517   2
   1  -8   2 23.6105 10.4715   2
  -1  -8  -2 25.2540 8.71372   2
   1   8   2 28.5354 10.5007   2
  -1   8  -2 37.7147 14.2643   2
   2  -8   2 61.5774 13.6780   2
  -2  -8  -2 62.2705 10.3307   2
   2   8   2 56.1161 11.7169   2
  -2   8  -2 61.4789 16.9771   2
  -3  -8  -2 16.2676 7.60404   2
   3  -8   2 -12.762 8.53348   2
   3   8   2 3.33866 7.43787   2
  -3   8  -2 5.87188 13.9591   2
   3   8   2 9.17248 3.81461   3
   4  -8   2 92.8912 16.7512   2
  -4  -8  -2 85.7928 11.8713   2
   4   8   2 98.6417 8.19396   3
   4   8   2 92.1009 13.9871   2
  -4   8  -2 114.632 23.2994   2
  -5  -8  -2 55.4844 10.5408   2
   5  -8   2 26.3467 13.0603   2
  -5   8  -2 34.8600 20.0230   2
   5   8   2 43.0904 11.4405   2
   5   8   2 40.1829 6.73691   3
   6  -8   2 305.650 25.9692   2
  -6  -8  -2 303.402 18.7427   2
   6   8   2 326.022 16.3605   3
  -6   8  -2 304.388 38.0430   2
   6   8   2 298.915 20.8703   2
  -7  -8  -2 31.1712 9.37709   2
   7   8   2 37.2172 7.23711   3
   7   8   2 31.6198 10.7618   2
  -7   8  -2 -10.998 19.9926   2
   8   8   2 184.539 17.1877   2
  -8   8  -2 139.943 28.1078   2
   8   8   2 177.446 19.2300   2
   8   8   2 177.213 12.9693   3
   9   8   2 49.1052 15.2493   2
  -9   8  -2 36.7485 25.5394   2
   9   8   2 34.9481 10.4166   2
  10   8   2 125.227 14.9159   2
 -10   8  -2 87.8854 29.3851   2
  10   8   2 121.883 20.8172   2
 -11   8  -2 9.03874 26.3435   2
  11   8   2 9.19212 8.45674   2
  11   8   2 -6.9252 15.4519   2
 -12   8  -2 65.7943 30.7028   2
  12   8   2 89.2851 22.1637   2
 -12   9   2 -12.648 23.1405   2
  12   9  -2 -4.2811 7.48029   3
 -11   9   2 -4.9545 19.3009   2
  11   9  -2 26.2083 9.13173   3
 -10   9   2 217.642 29.4593   2
  10   9  -2 207.929 13.5549   2
  10   9  -2 213.061 17.6593   3
  -9   9   2 162.417 26.0752   2
   9   9  -2 173.472 14.1209   2
   9   9  -2 201.117 17.1756   3
  -8  -9   2 27.9265 6.51460   2
   8   9  -2 11.7562 7.34633   3
   8   9  -2 9.98050 8.58428   2
  -8   9   2 31.8387 16.0154   2
  -7  -9   2 69.0570 9.00527   2
   7  -9  -2 61.9135 14.8193   2
   7   9  -2 72.7242 13.6197   2
   7   9  -2 71.3702 11.5705   3
  -7   9   2 38.8477 16.4093   2
  -6  -9   2 46.4672 13.2481   2
   6  -9  -2 31.2500 11.3047   2
   6   9  -2 43.5987 9.21783   3
   6   9  -2 29.2535 10.2066   2
   5  -9  -2 83.2242 14.3808   2
  -5  -9   2 70.1258 10.5573   2
  -5   9   2 56.3684 15.9525   2
   5   9  -2 60.5067 10.2348   3
   5   9  -2 69.4270 14.3830   2
  -4  -9   2 47.7187 9.94565   2
   4   9  -2 57.3578 9.61929   3
   4   9  -2 75.8375 14.8929   2
  -4   9   2 65.9903 15.5724   2
   3  -9  -2 17.5829 10.1513   2
  -3  -9   2 16.7329 8.58111   2
  -3  -9   2 2.38011 4.85552   3
  -3   9   2 12.8802 12.3841   2
   3   9  -2 18.1362 11.1803   2
  -2  -9   2 7.43752 8.32903   2
   2  -9  -2 10.1390 9.39596   2
  -2  -9   2 2.46862 4.44112   3
   2   9  -2 10.6650 10.8978   2
  -2   9   2 15.7554 9.93661   2
  -1  -9   2 65.8034 13.2479   2
   1  -9  -2 57.6353 10.9308   2
  -1  -9   2 54.2438 8.77977   3
   1  -9  -2 52.0551 6.24099   3
  -1   9   2 82.7739 15.3909   2
   1   9  -2 78.4727 16.5001   2
   0  -9  -2 230.666 11.2167   3
   0  -9   2 211.038 18.9329   2
   0  -9  -2 245.379 18.5673   2
   0  -9   2 227.343 15.4529   3
   0   9  -2 244.528 22.8774   2
   0   9   2 206.461 19.4581   2
  -1  -9  -2 65.4586 11.9761   2
   1  -9   2 74.5708 10.1803   3
   1  -9   2 57.8121 13.1614   2
  -1   9  -2 72.2952 17.9300   2
   1   9   2 63.9105 13.8751   2
  -2  -9  -2 -7.2980 6.54773   2
   2  -9   2 1.12395 9.76225   2
  -2   9  -2 1.66693 13.3889   2
   2   9   2 -0.5681 7.53648   2
   3  -9   2 235.068 26.6455   2
  -3  -9  -2 164.261 15.2930   2
   3   9   2 181.116 18.4176   2
  -3   9  -2 196.891 25.5347   2
   4  -9   2 9.61093 11.2449   2
  -4  -9  -2 19.9104 8.64348   2
   4   9   2 16.8335 10.8953   2
  -4   9  -2 30.5724 18.8893   2
   4   9   2 14.9348 5.04395   3
  -5  -9  -2 50.6449 10.8424   2
   5  -9   2 25.5117 13.1652   2
  -5   9  -2 32.9763 21.3006   2
   5   9   2 43.9957 12.3845   2
   5   9   2 24.5975 5.83996   3
  -6  -9  -2 170.175 15.5587   2
   6   9   2 196.739 18.3425   2
  -6   9  -2 156.068 30.0996   2
   6   9   2 143.581 11.5275   3
  -7  -9  -2 149.592 14.0519   2
   7   9   2 109.272 10.9866   3
  -7   9  -2 164.929 30.9899   2
   7   9   2 122.235 16.0258   2
  -8   9  -2 562.925 47.0428   2
   8   9   2 536.151 24.9721   3
   8   9   2 552.193 29.9298   2
   9   9   2 15.7333 6.34444   3
   9   9   2 -6.2745 14.2932   2
  -9   9  -2 -12.012 21.8308   2
   9   9   2 18.5673 10.4693   2
  10   9   2 5.85477 14.8291   2
  10   9   2 11.1911 6.47081   3
  10   9   2 26.6903 10.8126   2
 -10   9  -2 -8.1194 26.1622   2
  11   9   2 22.6007 8.19519   3
  11   9   2 9.98818 15.5050   2
  11   9   2 7.04382 15.4714   2
 -11   9  -2 21.1073 30.0794   2
 -11  10   2 26.9254 22.2260   2
 -10  10   2 45.3775 24.4303   2
  10  10  -2 89.0018 11.1690   2
  10  10  -2 73.5528 13.0804   3
  10  10  -2 53.3240 10.7295   2
  -9 -10   2 2.89215 5.22436   2
  -9  10   2 8.59984 17.4993   2
   9  10  -2 1.86507 6.14417   3
  -8 -10   2 4.57431 6.68534   2
  -8  10   2 20.0919 16.5985   2
   8  10  -2 20.9550 9.81852   2
   8  10  -2 8.17929 7.91646   3
  -7 -10   2 76.0693 9.83357   2
   7  10  -2 86.9908 14.7028   2
   7  10  -2 59.1338 10.9448   3
  -7  10   2 58.7202 18.4341   2
  -6 -10   2 45.7173 9.70094   2
  -6  10   2 64.0375 18.4417   2
   6  10  -2 50.8596 12.2034   3
   6  10  -2 56.9223 13.4074   2
   5 -10  -2 7.46017 10.8842   2
  -5 -10   2 16.0068 7.81091   2
   5  10  -2 7.90659 6.49079   3
   5  10  -2 4.15585 9.79272   2
  -5  10   2 11.6660 12.5695   2
   4 -10  -2 10.2490 9.28473   2
  -4 -10   2 23.3964 8.44333   2
   4  10  -2 -2.6120 11.1350   2
  -4  10   2 -1.1115 12.6176   2
  -3 -10   2 17.8951 9.30348   2
   3 -10  -2 23.3958 11.9557   2
  -3 -10   2 16.7747 6.71223   3
   3  10  -2 27.4626 13.6752   2
   2 -10  -2 612.686 33.1113   2
   2 -10  -2 694.298 27.1960   3
  -2 -10   2 650.116 31.6742   2
  -2 -10   2 600.971 28.0583   3
  -2  10   2 636.299 35.8613   2
   2  10  -2 630.658 35.5231   2
  -1 -10   2 280.726 17.7602   3
   1 -10  -2 264.558 13.6905   3
   1 -10  -2 294.012 21.8729   2
  -1 -10   2 300.018 22.1510   2
   1  10  -2 258.256 25.3140   2
  -1  10   2 250.826 22.8531   2
   0 -10   2 190.203 19.9128   2
   0 -10  -2 189.566 10.6599   3
   0 -10   2 210.664 15.3196   3
   0  10   2 190.158 20.2606   2
   0  10  -2 215.175 24.0668   2
   1 -10   2 522.632 31.1887   2
  -1 -10  -2 520.237 35.1219   2
   1 -10   2 514.849 26.0411   3
  -1  10  -2 482.464 34.3075   2
   1  10   2 591.126 32.6623   2
  -2 -10  -2 337.165 24.5395   2
   2 -10   2 308.326 25.0901   2
  -2  10  -2 387.524 31.6716   2
   2  10   2 322.766 25.1310   2
  -3 -10  -2 24.9204 10.2013   2
   3 -10   2 17.5537 11.3047   2
   3  10   2 -2.0936 9.35731   2
  -3  10  -2 6.32853 14.6798   2
  -4 -10  -2 31.8274 12.6868   2
   4 -10   2 57.7609 16.3727   2
   4  10   2 54.3637 14.0651   2
  -4  10  -2 48.5327 19.9452   2
  -5  10  -2 20.1533 19.5260   2
   5  10   2 41.6303 11.5834   2
   5  10   2 35.8260 6.78011   3
  -6 -10  -2 22.5299 10.1006   2
  -6  10  -2 43.3340 23.7727   2
   6  10   2 28.8336 6.19230   3
   6  10   2 20.6916 11.6024   2
  -7 -10  -2 411.214 24.2386   2
   7  10   2 449.939 21.6474   3
  -7  10  -2 464.578 43.9364   2
   7  10   2 442.471 27.6285   2
  -8 -10  -2 457.212 24.6547   2
  -8  10  -2 486.494 47.0342   2
   8  10   2 420.533 27.3613   2
   8  10   2 428.010 22.1033   3
   9  10   2 33.5768 12.4755   2
   9  10   2 -6.6168 11.4847   2
  -9  10  -2 -4.8317 23.7892   2
   9  10   2 11.1841 6.32931   3
  10  10   2 24.5300 7.81938   3
  10  10   2 31.9553 15.7089   2
 -10  10  -2 -31.462 26.1396   2
  10  10   2 73.4553 14.9251   2
 -10  11   2 140.858 31.4019   2
  10  11  -2 164.531 18.0453   3
  -9 -11   2 67.2957 9.19774   2
   9  11  -2 36.8158 10.4759   3
   9  11  -2 46.7398 12.9688   2
  -9  11   2 67.5176 24.0312   2
  -8 -11   2 62.3169 10.0547   2
   8  11  -2 50.1026 11.4910   3
  -8  11   2 16.3485 18.8422   2
   8  11  -2 91.5357 15.2100   2
  -7 -11   2 3.43409 7.04678   2
  -7  11   2 5.37916 15.2630   2
   7  11  -2 3.74360 7.36035   3
   7  11  -2 5.27880 10.2291   2
  -6 -11   2 56.8419 10.7724   2
  -6  11   2 54.7849 18.2580   2
   6  11  -2 55.3094 13.4308   2
   6  11  -2 60.3203 10.5570   3
  -5 -11   2 103.274 13.5791   2
  -5  11   2 74.9584 18.0049   2
   5  11  -2 110.247 18.4255   2
  -4 -11   2 844.047 37.1089   2
  -4  11   2 837.909 44.7965   2
   4  11  -2 856.700 40.7558   2
  -3 -11   2 79.1422 10.1158   3
  -3 -11   2 78.2037 13.9590   2
   3  11  -2 91.6274 17.7891   2
  -3  11   2 76.1633 18.3589   2
   2 -11  -2 88.9796 9.02452   3
  -2 -11   2 93.6886 14.9984   2
   2 -11  -2 91.1797 19.1139   2
  -2  11   2 111.204 20.2990   2
   2  11  -2 137.125 21.8883   2
   1 -11  -2 2.79121 4.47323   3
   1 -11  -2 13.7853 9.62681   2
  -1 -11   2 8.26779 17.7456   2
  -1  11   2 -1.0893 11.7327   2
   1  11  -2 -0.8307 12.9684   2
   0 -11   2 91.7317 16.2246   2
   0 -11  -2 76.7856 15.2436   2
   0 -11  -2 76.6921 7.41401   3
   0 -11   2 55.9721 14.7599   3
   0  11   2 68.6153 17.3939   2
   0  11  -2 93.4891 21.9865   2
   1 -11   2 43.1755 13.5634   2
   1 -11   2 35.3119 9.20841   3
  -1 -11  -2 23.5870 10.8816   2
   1  11   2 23.1229 13.2843   2
  -1  11  -2 52.1346 22.3793   2
  -2 -11  -2 89.8926 14.3403   2
   2 -11   2 69.9412 15.0615   2
   2 -11   2 74.5396 12.4547   3
  -2  11  -2 86.1878 21.3239   2
   2  11   2 88.3123 16.8900   2
  -3 -11  -2 49.5830 11.6470   2
  -3  11  -2 52.8464 20.8313   2
   3  11   2 47.0222 15.9732   2
  -4 -11  -2 77.1281 13.9462   2
   4  11   2 70.4286 17.2841   2
  -4  11  -2 97.8860 24.7945   2
  -5 -11  -2 76.3993 13.1176   2
   5  11   2 58.3036 14.8747   2
  -5  11  -2 50.7896 21.7847   2
  -6 -11  -2 323.489 21.3736   2
   6  11   2 298.040 16.9164   3
   6  11   2 322.463 25.1781   2
  -6  11  -2 259.376 37.5486   2
  -7 -11  -2 94.2637 14.4543   2
  -7  11  -2 102.732 30.0089   2
   7  11   2 102.121 17.5416   2
   7  11   2 83.2872 9.84805   3
  -8 -11  -2 -2.5554 9.87586   2
  -8  11  -2 -8.8730 24.0252   2
   8  11   2 3.54451 5.42775   3
   8  11   2 18.1003 11.1713   2
  -9  11  -2 7.01880 24.4955   2
   9  11   2 13.8841 6.21587   3
   9  11   2 24.4289 10.4947   2
  -9 -12   2 466.475 21.5069   2
  -9  12   2 433.410 40.8164   2
   9  12  -2 456.066 27.7710   3
   9  12  -2 397.400 26.3730   2
  -8 -12   2 84.5707 12.1276   2
   8  12  -2 80.4709 13.7100   3
   8  12  -2 74.8343 14.4608   2
  -8  12   2 37.9847 21.2906   2
  -7 -12   2 41.5344 10.6642   2
   7  12  -2 38.7088 13.8425   2
  -7  12   2 3.26617 17.4335   2
   7  12  -2 36.9083 10.3088   3
  -6 -12   2 46.1897 11.0146   2
   6  12  -2 41.5756 14.6264   2
  -6  12   2 53.0464 21.2022   2
  -5 -12   2 29.3475 10.6812   2
  -5  12   2 32.1119 16.3306   2
   5  12  -2 8.32848 11.1058   2
  -4 -12   2 57.5805 14.2050   2
  -4  12   2 53.0887 19.3358   2
   4  12  -2 33.9149 15.3501   2
  -3 -12   2 17.5309 10.4430   2
  -3 -12   2 16.3723 6.47782   3
   3 -12  -2 12.1412 6.10157   3
  -3  12   2 15.9217 15.5639   2
   3  12  -2 39.7112 15.6206   2
  -2 -12   2 137.207 13.7364   3
  -2 -12   2 160.424 19.4178   2
   2 -12  -2 146.894 11.6367   3
   2  12  -2 131.769 24.2619   2
  -2  12   2 136.879 22.2906   2
  -1 -12   2 85.5608 12.9136   3
  -1 -12   2 130.661 17.2729   2
   1 -12  -2 108.750 9.54525   3
   1  12  -2 102.537 21.0843   2
  -1  12   2 94.7212 19.0835   2
   0 -12  -2 21.5103 5.29277   3
   0 -12   2 22.7649 8.29247   3
   0 -12   2 23.8896 14.4589   2
   0  12  -2 -0.7878 14.4161   2
   0  12   2 -1.5270 12.0990   2
   1 -12   2 630.929 31.0790   3
   1  12   2 663.643 37.1028   2
  -1  12  -2 583.401 39.8765   2
   2 -12   2 93.5891 15.8735   3
  -2  12  -2 94.5698 22.2973   2
   2  12   2 127.699 21.2628   2
  -3  12  -2 28.7842 18.4365   2
   3  12   2 2.93602 11.8605   2
  -4  12  -2 21.5685 18.5164   2
   4  12   2 33.2670 12.2348   2
   5  12   2 11.1977 10.6316   2
  -5  12  -2 -15.886 20.2015   2
  -6  12  -2 39.9429 24.6252   2
   6  12   2 60.8217 16.0655   2
   7  12   2 19.6992 7.33915   3
   7  12   2 42.6285 13.8241   2
  -8  12  -2 -6.9009 26.2288   2
   8  12   2 12.9861 12.3477   2
   8  12   2 10.4595 6.12408   3
  -8 -13   2 9.71836 8.90367   2
   8  13  -2 13.4176 13.8114   2
  -8  13   2 -34.951 17.2896   2
  -7 -13   2 0.21684 9.98659   2
  -7  13   2 -13.549 16.9557   2
   7  13  -2 28.7151 13.9313   2
  -6 -13   2 282.216 20.5218   2
  -6  13   2 273.384 33.0609   2
   6  13  -2 279.538 25.4082   2
  -5 -13   2 84.7616 14.8322   2
   5  13  -2 84.1304 21.7811   2
  -5  13   2 55.8047 20.3597   2
  -4 -13   2 9.32250 10.1431   2
   4 -13  -2 5.73298 6.15681   3
  -4  13   2 22.3348 15.8817   2
   4  13  -2 8.74599 13.6444   2
   3 -13  -2 83.9274 10.3418   3
  -3 -13   2 79.7132 16.3834   2
   3  13  -2 107.794 22.2280   2
  -3  13   2 60.1433 19.8937   2
   2 -13  -2 130.437 11.4218   3
  -2  13   2 117.183 22.9976   2
   2  13  -2 119.341 23.6897   2
   1 -13  -2 119.525 10.5278   3
   1  13  -2 129.262 25.3688   2
  -1  13   2 118.077 23.4896   2
   0  13  -2 197.944 29.2507   2
   0  13   2 225.264 25.6152   2
   1  13   2 254.232 26.7784   2
  -1  13  -2 263.507 31.0790   2
   2  13   2 3.13546 13.4268   2
  -2  13  -2 27.8321 19.6051   2
   3  13   2 78.1533 18.4427   2
  -3  13  -2 132.266 27.1941   2
  -4  13  -2 99.3691 27.0319   2
   4  13   2 55.5547 16.4735   2
  -5  13  -2 -3.9383 21.7496   2
   5  13   2 48.6213 16.8794   2
   6  13   2 44.5284 15.1191   2
  -6  13  -2 51.8085 29.4004   2
   7  13   2 25.8967 13.8725   2
  -7  13  -2 30.0940 26.3161   2
  -6  14   2 94.7777 26.7030   2
   6  14  -2 55.4458 17.8749   2
  -5  14   2 220.669 31.7540   2
   5  14  -2 200.312 26.3535   2
   4  14  -2 6.10024 13.8238   2
  -4  14   2 20.8507 19.0134   2
   3 -14  -2 14.3004 6.23098   3
   3  14  -2 -16.054 14.2132   2
  -3  14   2 -0.2764 15.3026   2
   2 -14  -2 12.4224 6.49493   3
   2  14  -2 -29.794 14.2985   2
  -2  14   2 22.6941 18.4480   2
   1 -14  -2 130.036 11.7728   3
  -1  14   2 160.943 25.7490   2
   1  14  -2 122.058 25.2723   2
   0  14   2 227.656 26.7703   2
   0  14  -2 164.926 28.9105   2
   1  14   2 57.7365 18.8313   2
  -1  14  -2 45.1968 20.9736   2
  -2  14  -2 27.4801 20.8983   2
   2  14   2 16.3309 15.1076   2
  -3  14  -2 -14.263 20.2706   2
   3  14   2 25.1066 15.7912   2
  -4  14  -2 5.75955 20.7757   2
   4  14   2 58.9199 17.7450   2
  -5  14  -2 30.8278 26.8280   2
   5  14   2 65.0665 17.0102   2
   4 -15  -2 2.42114 7.85109   3
  -4  15   2 -12.776 17.2624   2
   4  15  -2 4.77660 16.8143   2
  -3  15   2 9.42378 17.3151   2
   3  15  -2 14.9139 18.1485   2
   2 -15  -2 1.59784 6.95099   3
  -2  15   2 -31.065 12.2221   2
   2  15  -2 -13.535 15.4231   2
   1 -15  -2 8.23218 6.74588   3
  -1  15   2 -24.531 15.6455   2
   1  15  -2 25.0095 20.9948   2
   0  15  -2 12.7955 20.7676   2
   0  15   2 18.0799 16.0179   2
   1  15   2 184.703 28.5651   2
  -2  15  -2 85.7169 26.0256   2
   2  15   2 88.9289 34.2082   2
  -3  15  -2 9.63374 22.6189   2
  14   0  -3 13.0979 4.57976   2
  13   0  -3 8.96515 4.53493   2
  12   0  -3 3.83971 4.28135   2
 -12   0   3 -6.8924 6.83690   2
  11   0  -3 -1.4276 4.42130   2
 -11   0   3 1.27556 7.87654   2
 -10   0   3 0.47959 8.57301   2
  10   0  -3 -1.9700 3.89121   2
  -9   0   3 10.1665 8.93189   2
   9   0  -3 -0.7784 3.90032   2
   8   0  -3 -2.9299 3.19433   2
  -8   0   3 1.28050 7.53183   2
   7   0  -3 1.22796 3.06839   2
  -7   0   3 3.57291 5.72684   2
  -6   0   3 4.94114 4.55533   2
   6   0  -3 2.06182 2.92995   2
   5   0  -3 -4.0884 2.89634   2
  -5   0   3 2.45495 4.03148   2
  -4   0   3 3.50120 3.42546   2
   4   0  -3 -1.0157 2.85883   2
  -3   0   3 6.24619 3.44011   2
   3   0  -3 5.98779 2.89781   2
   3   0  -3 -1.8917 2.35981   3
   2   0  -3 1.07545 2.58760   3
  -2   0   3 -0.8749 2.94181   2
   2   0  -3 0.99324 2.93354   2
  -1   0   3 0.01667 5.02863   2
  -1   0   3 0.74499 2.19797   3
   1   0  -3 2.52659 2.62562   3
  -1   0   3 -0.9065 2.92703   2
   0   0   3 -0.0370 2.25766   3
   0   0   3 4.38498 3.29812   2
   0   0   3 -0.8903 5.85837   2
   1   0   3 -0.4226 6.52449   2
   2   0   3 -4.9150 8.12978   2
  -2   0  -3 -1.9721 7.44138   2
  -3   0  -3 3.96525 8.73550   2
   3   0   3 3.49529 9.89160   2
   4   0   3 19.8376 10.9944   2
  -4   0  -3 7.93438 9.24824   2
   5   0   3 11.9301 11.4612   2
  -5   0  -3 2.33978 9.00655   2
  -6   0  -3 1.72505 9.01346   2
   6   0   3 -8.0144 9.76679   2
  -7   0  -3 -12.779 10.7029   2
   7   0   3 6.95249 12.1514   2
  -8   0  -3 -0.9919 12.3603   2
   8   0   3 3.97648 14.1031   2
   9   0   3 -1.2018 15.7723   2
  -9   0  -3 2.35336 13.3236   2
  10   0   3 5.48389 16.2279   2
  11   0   3 -11.934 14.2189   2
  12   0   3 5.69306 7.98885   2
  13   0   3 0.87418 8.33971   2
 -14   1   3 13.0100 14.0904   2
  13  -1  -3 12.0996 6.52198   2
  12  -1  -3 129.988 11.5848   2
 -12   1   3 116.576 17.5960   2
  11  -1  -3 150.098 12.0856   2
 -11   1   3 166.526 18.0215   2
  10  -1  -3 160.682 11.5955   2
 -10   1   3 133.932 18.5554   2
   9  -1  -3 162.338 11.2496   2
  -9   1   3 173.597 16.3061   2
   8  -1  -3 175.004 11.1564   2
  -8   1   3 222.942 14.8625   2
   7  -1  -3 16.1923 4.64906   2
  -7   1   3 8.31185 6.40431   2
   6  -1  -3 961.773 33.1377   2
  -6   1   3 1053.55 34.7624   2
  -5  -1   3 65.1955 5.12680   2
   5  -1  -3 74.9479 7.13049   2
  -5   1   3 81.9869 8.37093   2
  -4  -1   3 661.711 22.7826   2
  -4  -1   3 657.522 21.7207   2
   4  -1  -3 704.479 23.9642   2
  -4   1   3 682.548 24.4046   2
   3  -1  -3 35.4039 5.36156   2
  -3  -1   3 39.6839 4.57942   2
  -3  -1   3 50.3358 7.32884   2
  -3   1   3 34.8924 5.82524   2
   3   1  -3 42.2933 5.34416   3
  -2  -1   3 2141.79 65.6444   2
  -2  -1   3 2170.58 64.0738   3
  -2  -1   3 2065.57 62.7396   2
   2  -1  -3 2115.74 62.5716   3
   2  -1  -3 2099.46 64.1591   2
  -2   1   3 2016.50 64.4204   2
   2   1  -3 2271.94 64.7379   3
   1  -1  -3 36.7391 3.82849   3
   1  -1  -3 39.3078 5.43991   2
  -1  -1   3 42.1225 5.08659   3
  -1  -1   3 53.8438 9.23449   2
  -1   1   3 36.9022 5.43380   2
  -1   1   3 30.9987 3.47732   3
   1   1  -3 39.9157 7.46570   2
   0  -1   3 31.1755 9.06368   2
   0  -1  -3 18.1026 4.83528   2
   0   1  -3 17.8236 6.84098   2
   0   1   3 17.7223 3.00335   3
   0   1   3 19.3955 5.02521   2
   1  -1   3 511.807 25.0303   2
   1   1   3 500.882 23.1386   2
  -1   1  -3 513.598 23.7203   2
   1   1   3 528.012 20.3737   2
   2  -1   3 1532.38 57.6901   2
   2   1   3 1693.47 52.4922   2
   2   1   3 1667.35 56.1289   2
  -2   1  -3 1618.90 56.6474   2
   3  -1   3 241.650 21.0103   2
   3   1   3 282.008 19.4177   2
  -3   1  -3 283.381 20.5116   2
   3   1   3 288.471 14.7416   2
   4  -1   3 1366.45 54.7729   2
   4   1   3 1363.98 46.8394   2
  -4   1  -3 1364.33 52.8445   2
   4   1   3 1511.56 53.8136   2
   5  -1   3 396.250 26.5778   2
  -5   1  -3 365.313 24.9868   2
   5   1   3 350.986 23.9644   2
   5   1   3 367.723 18.2287   2
   6  -1   3 164.624 19.8989   2
  -6   1  -3 217.771 19.7212   2
   6   1   3 164.373 12.4210   2
   6   1   3 168.392 18.8907   2
   7  -1   3 -6.9977 13.6605   2
   7   1   3 2.78403 13.1506   2
   7   1   3 0.35037 5.39261   2
  -7   1  -3 13.7031 12.0678   2
   8  -1   3 -5.2182 14.1774   2
  -8   1  -3 -16.829 12.6859   2
   8   1   3 -5.0355 5.67612   2
   8   1   3 -11.546 13.2299   2
   9  -1   3 1.95236 16.7092   2
   9   1   3 3.65202 14.7842   2
   9   1   3 10.3485 7.07226   2
  -9   1  -3 1.67569 14.7793   2
  10  -1   3 75.7581 19.9629   2
 -10   1  -3 41.3792 17.0675   2
  10   1   3 40.1475 9.72074   2
  11  -1   3 23.9237 16.9913   2
  11   1   3 -1.9369 9.37587   2
 -11   1  -3 8.83832 14.7907   2
  11   1   3 19.0429 17.3880   2
  12   1   3 57.5683 11.4982   2
 -12   1  -3 49.5089 19.3976   2
  13   1   3 9.96392 9.10012   2
  15  -2  -3 48.3240 10.3795   2
 -15   2   3 42.6699 13.3325   2
 -14   2   3 1.12108 12.6924   2
  13  -2  -3 52.6847 10.6677   2
 -13   2   3 25.1895 14.7869   2
  12  -2  -3 29.2131 8.89922   2
 -12   2   3 17.9153 15.0814   2
  11  -2  -3 434.288 25.2729   2
 -11   2   3 493.404 30.0440   2
  10  -2  -3 1175.46 41.9829   2
 -10   2   3 1163.40 47.4072   2
   9  -2  -3 13.0967 6.67388   2
  -9   2   3 0.74129 12.3497   2
   8  -2  -3 81.8557 9.23763   2
  -8   2   3 102.193 13.3191   2
   7  -2  -3 109.965 9.26028   2
  -7   2   3 106.113 11.7331   2
   6  -2  -3 449.521 19.2631   2
  -6   2   3 452.128 20.5202   2
   5  -2  -3 1431.07 46.4514   2
  -5   2   3 1422.54 47.2926   2
   4  -2  -3 1316.53 41.2816   2
  -4  -2   3 1209.39 36.6076   2
  -4  -2   3 1234.52 38.6751   2
  -4   2   3 1215.65 41.4596   2
   4   2  -3 1219.89 41.2201   3
  -3  -2   3 86.9484 9.41180   2
   3  -2  -3 75.2476 7.69101   2
  -3   2   3 73.0618 8.04114   2
   3   2  -3 88.1286 7.19960   3
   2  -2  -3 11.7318 4.56770   2
  -2  -2   3 16.2993 7.27435   2
  -2  -2   3 12.8912 3.92095   3
   2   2  -3 1.96138 5.48437   2
   2   2  -3 14.7777 4.49176   3
  -2   2   3 20.4910 5.49550   2
  -1  -2   3 2222.19 69.9233   3
   1  -2  -3 2328.87 70.6116   2
   1  -2  -3 2358.27 66.3590   3
  -1  -2   3 2347.36 73.6226   2
   1   2  -3 2259.64 72.1925   2
  -1   2   3 2332.50 71.1110   2
   0  -2   3 1256.11 43.7131   2
   0  -2  -3 1120.65 38.4443   2
   0   2  -3 1227.00 42.3358   2
   0   2   3 1133.94 38.9297   2
   0   2   3 1082.55 33.8446   3
  -1  -2  -3 13.6710 5.25312   2
   1  -2   3 43.9838 11.0286   2
  -1   2  -3 24.8624 9.79052   2
   1   2   3 19.1657 5.92971   2
   2  -2   3 19.4148 10.3564   2
   3  -2   3 26.9880 14.5781   2
   3   2   3 31.9248 7.05717   2
  -3   2  -3 34.5540 12.4995   2
   3   2   3 39.2346 10.1812   2
   4  -2   3 546.697 30.4644   2
   4   2   3 504.443 22.0475   2
  -4   2  -3 489.465 28.6447   2
   4   2   3 494.264 26.1584   2
   5  -2   3 0.88533 11.4512   2
   5   2   3 21.1831 10.2868   2
  -5   2  -3 3.40981 10.3265   2
   5   2   3 2.69194 5.15669   2
   6  -2   3 226.304 23.7622   2
  -6   2  -3 201.223 21.8924   2
   6   2   3 234.022 20.3440   2
   6   2   3 227.386 14.7535   2
   7  -2   3 2.44692 13.5859   2
   7   2   3 -2.3399 5.57181   2
   7   2   3 -4.0542 12.5993   2
  -7   2  -3 6.35376 13.6460   2
   8  -2   3 95.0334 20.8254   2
   8   2   3 67.1269 18.2034   2
   8   2   3 72.2238 11.0763   2
  -8   2  -3 68.3689 18.8483   2
   9  -2   3 15.2194 17.3170   2
   9   2   3 0.65716 5.72821   2
  -9   2  -3 20.4928 15.7683   2
   9   2   3 12.4248 16.7682   2
  10  -2   3 6.71101 15.5104   2
  10   2   3 15.1298 7.62057   2
 -10   2  -3 11.8195 14.3830   2
  10   2   3 7.41957 20.6794   2
 -11   2  -3 15.1929 15.7690   2
  11   2   3 9.67297 14.6262   2
  11   2   3 -3.5071 17.4161   2
  12   2   3 12.7100 22.9766   2
 -12   2  -3 47.8517 17.4902   2
  12   2   3 40.5418 10.5802   2
  13   2   3 -2.7120 8.34371   2
 -13   2  -3 55.5296 20.6876   2
  15  -3  -3 29.2912 11.9692   2
 -15   3   3 -36.344 15.7754   2
  14  -3  -3 69.7300 13.5032   2
 -14   3   3 35.9920 17.8399   2
  13  -3  -3 52.4152 11.2678   2
 -13   3   3 18.8356 16.4796   2
  12  -3  -3 30.3187 9.25045   2
 -12   3   3 38.8944 18.9032   2
  11  -3  -3 93.5699 13.2151   2
 -11   3   3 93.4298 20.4281   2
  10  -3  -3 556.495 26.0749   2
 -10   3   3 518.592 30.9422   2
   9  -3  -3 408.314 21.2804   2
  -9   3   3 384.920 25.1787   2
  -8   3   3 243.409 18.4048   2
   7  -3  -3 270.197 15.4965   2
  -7   3   3 253.401 17.1359   2
   6  -3  -3 1516.92 52.0166   2
  -6   3   3 1616.41 58.0064   2
   5  -3  -3 261.303 15.1388   2
   5   3  -3 336.076 15.9659   3
  -5   3   3 261.665 16.2178   2
   4  -3  -3 37.3936 7.22304   2
  -4  -3   3 35.1396 6.11171   2
  -4   3   3 45.1280 9.06920   2
   4   3  -3 33.4430 6.02752   2
   4   3  -3 33.0953 6.30823   3
  -3  -3   3 112.647 10.2104   2
  -3  -3   3 106.344 8.42455   3
   3  -3  -3 109.483 9.69104   2
  -3   3   3 105.439 10.2964   2
   3   3  -3 115.962 9.30440   3
   3   3  -3 105.985 10.1043   2
  -2  -3   3 1661.40 54.5245   3
  -2  -3   3 1743.78 56.0793   2
   2  -3  -3 1725.15 55.6539   2
   2   3  -3 1761.77 55.3819   3
  -2   3   3 1710.70 56.2341   2
   2   3  -3 1777.75 56.3886   2
  -1  -3   3 486.303 24.0543   2
  -1  -3   3 525.220 21.3573   3
   1  -3  -3 583.331 16.4492   3
   1  -3  -3 560.307 22.3165   2
  -1   3   3 532.275 22.6861   2
   1   3  -3 531.384 24.9770   2
   0  -3  -3 557.052 22.3804   2
   0  -3   3 496.147 25.7018   2
   0  -3   3 519.173 21.5036   3
   0   3  -3 540.499 26.1762   2
   0   3   3 587.893 23.3105   2
  -1  -3  -3 185.948 11.5191   2
   1  -3   3 189.574 18.6293   2
  -1   3  -3 181.971 17.8966   2
   2  -3   3 2704.54 93.1884   2
  -2  -3  -3 2854.45 86.7927   2
  -2   3  -3 2826.49 93.8396   2
   2   3   3 2934.94 87.8543   2
   3  -3   3 11.7291 11.5021   2
  -3  -3  -3 6.15640 5.30208   2
  -3   3  -3 2.37281 11.6227   2
   3   3   3 15.5236 6.04272   2
   4  -3   3 240.353 21.8005   2
   4   3   3 265.073 15.5933   2
  -4   3  -3 240.089 22.4917   2
   4   3   3 257.644 18.6540   2
   5  -3   3 813.998 40.1716   2
  -5   3  -3 882.038 41.9798   2
   5   3   3 795.866 32.4128   2
   5   3   3 866.877 37.2091   2
   6  -3   3 100.591 17.6924   2
   6   3   3 110.575 15.7898   2
   6   3   3 96.3883 10.6634   2
  -6   3  -3 99.3646 19.1952   2
   7  -3   3 99.2409 19.0614   2
   7   3   3 103.687 11.8139   2
   7   3   3 58.9891 16.3650   2
  -7   3  -3 70.2576 18.4907   2
   8  -3   3 780.549 42.1962   2
  -8   3  -3 672.216 41.8933   2
   8   3   3 772.763 32.5772   2
   8   3   3 740.001 40.1589   2
   9  -3   3 59.1113 17.3104   2
   9   3   3 50.8469 18.3882   2
  -9   3  -3 33.4982 18.9317   2
   9   3   3 37.2950 9.68821   2
  10  -3   3 432.462 33.4883   2
  10   3   3 462.443 24.7229   2
 -10   3  -3 475.168 36.4719   2
  10   3   3 399.302 36.7467   2
  11   3   3 9.49751 8.93608   2
  11   3   3 36.5841 21.5055   2
 -11   3  -3 21.0461 16.6802   2
  12   3   3 11.6957 8.79167   2
 -12   3  -3 9.28676 18.1283   2
  12   3   3 -52.942 18.2769   2
 -13   3  -3 48.2724 21.5628   2
  13   3   3 88.1331 14.4175   2
  14  -4  -3 9.80976 10.5716   2
 -14   4   3 32.1818 20.8861   2
  13  -4  -3 153.245 16.6340   2
 -13   4   3 102.407 23.0011   2
  12  -4  -3 47.7892 11.3834   2
 -12   4   3 15.3910 17.5198   2
  11  -4  -3 47.4033 11.0489   2
 -11   4   3 28.3141 16.9912   2
  10  -4  -3 291.990 19.5802   2
 -10   4   3 272.345 25.0268   2
   9  -4  -3 15.2930 8.65406   2
  -9   4   3 -2.7825 11.4694   2
   8  -4  -3 415.133 22.1876   2
  -8   4   3 431.004 25.0937   2
   7  -4  -3 1.95390 5.66051   2
   7   4  -3 5.77651 4.93954   3
  -7   4   3 14.6381 9.24976   2
   6  -4  -3 19.8759 7.16254   2
   6   4  -3 24.7510 6.64824   3
  -6   4   3 29.5637 9.47805   2
  -5  -4   3 182.353 7.65494   2
  -5   4   3 183.049 14.9219   2
   5   4  -3 180.210 8.91287   2
   5   4  -3 191.840 12.5359   3
   4  -4  -3 1473.28 50.9065   2
  -4  -4   3 1494.38 46.2185   2
   4   4  -3 1569.21 50.8043   3
  -4   4   3 1538.46 52.2644   2
   4   4  -3 1417.91 47.5165   2
  -3  -4   3 38.8404 6.46288   3
   3  -4  -3 42.4555 8.27880   2
  -3  -4   3 39.1107 7.91251   2
   3   4  -3 35.6541 6.33394   3
  -3   4   3 28.7394 7.91711   2
   3   4  -3 57.4653 10.3574   2
  -2  -4   3 237.069 13.3352   3
  -2  -4   3 250.172 14.9180   2
   2  -4  -3 216.220 14.0766   2
   2   4  -3 244.376 17.0464   2
   2   4  -3 253.400 13.8633   3
  -2   4   3 223.532 15.2402   2
   1  -4  -3 247.220 14.5119   2
  -1  -4   3 213.832 15.8690   2
  -1  -4   3 219.132 12.7093   3
  -1   4   3 226.518 14.9242   2
   1   4  -3 233.198 18.3604   2
   0  -4   3 42.7067 11.1311   2
   0  -4   3 19.1353 5.85658   3
   0  -4  -3 27.0035 7.10997   2
   0   4   3 14.5058 6.94266   2
   0   4  -3 12.1499 11.8744   2
   1  -4   3 2427.52 82.2522   2
  -1   4  -3 2519.38 84.4009   2
   1   4   3 2530.34 79.3211   2
  -2  -4  -3 94.7825 9.64781   2
   2   4   3 95.3307 10.3063   2
  -2   4  -3 157.227 19.0867   2
   3  -4   3 896.178 39.4740   2
  -3  -4  -3 824.843 32.0980   2
  -3   4  -3 849.964 41.3015   2
   3   4   3 862.065 33.5132   2
  -4  -4  -3 813.296 31.0840   2
   4  -4   3 820.234 38.6309   2
   4   4   3 804.180 32.1302   2
  -4   4  -3 747.664 40.5015   2
   5  -4   3 47.6505 12.4149   2
  -5   4  -3 50.8055 16.9827   2
   5   4   3 46.1194 8.88110   2
   5   4   3 54.0877 11.8784   2
   6  -4   3 689.921 36.3670   2
   6   4   3 632.125 28.1272   2
  -6   4  -3 596.685 38.1215   2
   6   4   3 651.555 32.9643   2
   7  -4   3 711.452 39.8632   2
   7   4   3 664.051 36.4258   2
   7   4   3 756.070 31.9120   2
  -7   4  -3 737.618 43.1651   2
   8  -4   3 179.875 23.7196   2
  -8   4  -3 168.237 27.4641   2
   8   4   3 124.975 20.6151   2
   8   4   3 116.954 13.2998   2
   9  -4   3 699.938 41.6795   2
   9   4   3 730.465 32.9531   2
  -9   4  -3 807.479 47.6596   2
   9   4   3 694.742 40.7632   2
 -10   4  -3 -4.2389 18.0140   2
  10   4   3 0.99546 6.91273   2
  11   4   3 135.200 26.1080   2
 -11   4  -3 153.453 28.8886   2
 -12   4  -3 30.8359 20.5775   2
  12   4   3 15.1741 8.86575   2
  12   4   3 2.45177 18.0626   2
 -13   4  -3 18.5612 19.8575   2
  13   4   3 9.68811 9.70489   2
  14  -5  -3 35.6073 13.1053   2
 -14   5   3 27.0618 22.3423   2
  13  -5  -3 137.534 17.8530   2
 -13   5   3 77.2355 23.4180   2
  12  -5  -3 46.3234 12.2772   2
 -12   5   3 14.7919 19.1364   2
  11  -5  -3 22.4614 10.2827   2
 -11   5   3 11.7435 17.0285   2
  10  -5  -3 199.600 18.3374   2
 -10   5   3 192.929 23.1697   2
   9  -5  -3 354.052 22.5891   2
   9   5  -3 316.055 21.0654   3
  -9   5   3 363.267 26.6872   2
   8  -5  -3 17.1050 8.67194   2
  -8   5   3 12.4249 13.0894   2
   8   5  -3 18.3090 7.07045   3
   7  -5  -3 99.1622 12.5675   2
   7   5  -3 89.1434 10.2285   3
  -7   5   3 62.7420 12.8740   2
   6  -5  -3 15.6481 7.65988   2
   6   5  -3 41.3028 8.44127   3
  -6   5   3 43.5239 11.8031   2
   5  -5  -3 41.3240 8.80664   2
  -5  -5   3 24.6345 4.46473   2
   5   5  -3 23.4977 7.05958   2
  -5   5   3 46.6516 10.2253   2
   5   5  -3 37.0208 7.62333   3
  -4  -5   3 365.572 15.9170   2
   4  -5  -3 383.295 19.8580   2
   4   5  -3 349.438 18.5293   2
   4   5  -3 366.368 18.7792   3
  -4   5   3 373.880 21.2049   2
   3  -5  -3 703.025 29.6261   2
  -3  -5   3 693.062 27.4748   3
  -3  -5   3 707.724 26.9885   2
   3   5  -3 725.301 28.5377   3
   3   5  -3 698.845 29.5704   2
  -3   5   3 714.037 30.5271   2
  -2  -5   3 2476.06 77.0383   2
   2  -5  -3 2408.17 78.2476   2
  -2  -5   3 2393.30 76.4343   3
   2   5  -3 2524.62 79.9208   2
  -2   5   3 2415.98 79.1980   2
  -1  -5   3 2503.64 77.8504   2
   1  -5  -3 2360.89 77.0282   2
  -1  -5   3 2477.39 76.1329   3
   1   5  -3 2344.03 80.0435   2
  -1   5   3 2380.60 78.2816   2
   0  -5  -3 863.188 32.8624   2
   0  -5   3 799.324 34.4806   2
   0  -5   3 830.109 31.5682   3
   0   5   3 820.316 33.3944   2
   0   5  -3 819.941 37.1644   2
  -1  -5  -3 146.572 11.8024   2
   1  -5   3 118.006 14.3814   2
   1   5   3 147.612 12.7184   2
  -1   5  -3 137.007 18.2724   2
   2  -5   3 500.861 28.3175   2
  -2  -5  -3 541.485 23.9788   2
   2   5   3 543.011 24.9809   2
  -2   5  -3 542.656 31.9235   2
   2   5   3 519.843 16.7796   3
   3  -5   3 76.6807 15.0225   2
  -3  -5  -3 105.271 10.5180   2
  -3   5  -3 63.6661 17.2961   2
   3   5   3 86.1820 10.8096   2
  -4  -5  -3 355.992 18.7320   2
   4  -5   3 372.925 25.6603   2
  -4   5  -3 393.233 29.9060   2
   4   5   3 336.941 19.5327   2
   5  -5   3 138.694 18.5647   2
   5   5   3 103.665 11.9531   2
  -5   5  -3 133.563 22.9304   2
   6  -5   3 1205.96 53.1748   2
   6   5   3 1128.97 48.5122   2
  -6   5  -3 1245.61 58.2280   2
   6   5   3 1225.79 45.8954   2
   7  -5   3 27.2876 14.9808   2
   7   5   3 4.06616 10.3469   2
  -7   5  -3 8.75347 18.8978   2
   7   5   3 -2.0650 7.38611   2
   8  -5   3 194.630 24.6084   2
  -8   5  -3 162.183 28.8317   2
   8   5   3 199.284 16.7702   2
   8   5   3 178.815 22.0094   2
  -9   5  -3 350.944 34.1274   2
   9   5   3 342.322 21.1873   2
   9   5   3 257.158 26.3246   2
  10   5   3 39.8846 15.9544   2
  10   5   3 15.8184 9.28922   2
 -10   5  -3 -2.3930 18.6984   2
  11   5   3 116.505 16.0376   2
 -11   5  -3 61.3363 24.9737   2
  11   5   3 93.0925 23.5863   2
 -12   5  -3 -12.258 19.4924   2
  12   5   3 4.98954 8.20738   2
 -14   6   3 18.6360 23.6838   2
  13  -6  -3 21.5429 12.6369   2
 -13   6   3 14.1269 20.2638   2
  12  -6  -3 10.2003 11.6628   2
  12   6  -3 24.0343 8.55869   3
 -12   6   3 24.0565 20.0326   2
  11  -6  -3 54.3810 13.8477   2
  11   6  -3 30.5440 8.61657   3
 -11   6   3 50.3972 19.4262   2
  10  -6  -3 201.092 18.9987   2
 -10   6   3 124.547 23.3766   2
  10   6  -3 194.939 16.3207   3
   9  -6  -3 12.9904 10.1071   2
   9   6  -3 8.85811 6.47049   3
  -9   6   3 14.3445 13.2442   2
   8  -6  -3 139.031 15.7847   2
  -8   6   3 128.839 19.9058   2
   8   6  -3 144.710 13.2359   3
   7  -6  -3 60.7449 12.2751   2
  -7   6   3 47.8013 14.2549   2
   7   6  -3 55.0440 10.2468   3
  -6  -6   3 450.295 16.5942   2
   6  -6  -3 473.469 25.2845   2
   6   6  -3 451.697 19.8056   2
   6   6  -3 455.865 22.9932   3
  -6   6   3 477.473 27.3438   2
   5  -6  -3 399.798 22.1970   2
  -5  -6   3 382.056 16.2817   2
   5   6  -3 393.371 20.1737   3
   5   6  -3 364.854 19.3620   2
  -5   6   3 418.518 24.1483   2
  -4  -6   3 26.5941 6.52908   2
   4  -6  -3 33.5894 8.72911   2
  -4   6   3 19.3894 8.63573   2
   4   6  -3 15.6667 9.76480   2
   4   6  -3 27.4687 6.82366   3
  -3  -6   3 2140.84 70.3466   2
  -3  -6   3 2147.46 71.0517   3
   3  -6  -3 2238.95 74.2494   2
  -3   6   3 2263.15 75.6623   2
   3   6  -3 2320.32 72.7218   3
   3   6  -3 2273.40 73.5300   2
  -2  -6   3 1225.64 44.3421   2
  -2  -6   3 1195.61 43.4612   3
   2  -6  -3 1266.52 46.0017   2
  -2   6   3 1228.61 46.8598   2
   2   6  -3 1283.15 47.6622   2
  -1  -6   3 33.8351 9.70569   2
  -1  -6   3 14.7816 5.04420   3
   1  -6  -3 10.4480 6.22959   2
  -1   6   3 14.5165 7.33951   2
   1   6  -3 24.4852 11.3072   2
   0  -6   3 491.909 22.0172   3
   0  -6  -3 466.917 22.9453   2
   0  -6   3 450.050 24.2240   2
   0   6   3 444.234 23.7256   2
   0   6  -3 465.101 28.6266   2
  -1  -6  -3 10.7475 6.08815   2
   1  -6   3 12.7272 8.61603   2
  -1   6  -3 2.69949 12.4163   2
   1   6   3 6.67955 7.14027   2
  -2  -6  -3 204.785 14.6268   2
   2  -6   3 214.528 18.6503   2
  -2   6  -3 188.596 22.7837   2
   2   6   3 216.014 16.2051   2
   2   6   3 219.976 8.36496   3
  -3  -6  -3 388.535 20.4371   2
   3  -6   3 388.860 24.8359   2
   3   6   3 342.526 21.0650   2
  -3   6  -3 412.546 30.1401   2
   3   6   3 375.190 13.9594   3
   4  -6   3 65.5127 15.6166   2
  -4  -6  -3 90.2649 10.4204   2
  -4   6  -3 88.0265 21.1460   2
   4   6   3 71.9550 11.7620   2
  -5  -6  -3 -1.6449 5.65468   2
   5  -6   3 5.58693 11.4229   2
  -5   6  -3 -8.2056 14.7123   2
   5   6   3 -11.402 5.51568   2
   6  -6   3 429.820 39.8624   2
   6   6   3 474.537 25.3398   2
  -6   6  -3 453.359 37.1962   2
   7  -6   3 96.7027 19.5669   2
  -7   6  -3 102.365 41.2163   2
   7   6   3 98.8880 17.3359   2
   7   6   3 107.613 13.5810   2
  -8   6  -3 343.129 35.2471   2
   8   6   3 263.573 24.3375   2
   8   6   3 260.140 19.7415   2
   9   6   3 619.980 30.6891   2
   9   6   3 561.438 40.5343   2
  -9   6  -3 666.313 46.8517   2
 -10   6  -3 6.33414 22.5547   2
  10   6   3 -7.1151 15.3226   2
  10   6   3 6.57645 7.41680   2
  11   6   3 61.0465 20.9242   2
 -11   6  -3 -4.8325 21.5410   2
  11   6   3 47.3449 12.1372   2
 -12   6  -3 21.8216 24.1792   2
  12   6   3 20.9619 10.6802   2
  13   7  -3 12.3889 7.89709   3
 -13   7   3 34.4698 24.4286   2
 -12   7   3 9.61546 19.5149   2
  12   7  -3 6.76359 7.69291   3
  11  -7  -3 22.9389 11.1012   2
 -11   7   3 3.49219 15.7918   2
  11   7  -3 10.8538 7.10340   3
  10  -7  -3 369.276 25.8344   2
  10   7  -3 340.061 22.0008   3
 -10   7   3 329.096 45.3602   2
   9  -7  -3 70.3870 14.5754   2
   9   7  -3 46.8766 10.2262   3
  -9   7   3 106.944 19.8467   2
   8  -7  -3 322.774 22.2991   2
  -8   7   3 257.774 24.8586   2
  -7  -7   3 39.3583 5.26887   2
   7  -7  -3 59.1149 12.7735   2
   7   7  -3 51.4884 9.79885   3
   7   7  -3 43.2293 9.12252   2
  -7   7   3 19.8339 11.7715   2
   6  -7  -3 16.7715 8.89683   2
  -6  -7   3 22.9915 5.19065   2
   6   7  -3 19.4744 9.20815   2
   6   7  -3 34.0913 7.79323   3
  -6   7   3 17.4204 11.1389   2
  -5  -7   3 213.384 12.8214   2
   5  -7  -3 220.849 18.0041   2
   5   7  -3 232.630 15.9497   3
  -5   7   3 250.324 20.1037   2
   5   7  -3 238.433 16.8807   2
   4  -7  -3 63.2337 11.5561   2
  -4  -7   3 47.7839 8.82042   2
  -4   7   3 63.4139 13.9910   2
   4   7  -3 74.3467 12.5712   2
   4   7  -3 68.1304 8.97516   3
  -3  -7   3 85.1078 11.0787   2
  -3  -7   3 91.9138 9.16951   3
   3  -7  -3 101.640 12.1055   2
  -3   7   3 100.416 14.1935   2
   3   7  -3 105.544 14.9836   2
   2  -7  -3 238.901 17.2101   2
  -2  -7   3 247.554 17.0727   2
  -2  -7   3 239.375 15.0639   3
  -2   7   3 259.153 19.3385   2
   2   7  -3 241.974 20.3180   2
  -1  -7   3 736.959 31.3096   3
  -1  -7   3 767.072 33.4142   2
   1  -7  -3 804.331 33.9077   2
   1  -7  -3 790.154 24.2011   3
  -1   7   3 799.292 35.1889   2
   1   7  -3 762.778 36.8017   2
   0  -7   3 364.318 22.5224   2
   0  -7   3 415.336 20.7890   3
   0  -7  -3 407.847 21.6984   2
   0   7  -3 406.564 26.9972   2
   0   7   3 384.155 22.7525   2
   1  -7   3 15.9662 9.68746   2
  -1  -7  -3 0.07990 6.26783   2
   1   7   3 6.34922 7.89365   2
  -1   7  -3 7.88453 12.7212   2
   2  -7   3 44.5872 12.6193   2
  -2  -7  -3 19.8043 7.17748   2
  -2   7  -3 36.1027 16.9777   2
   2   7   3 21.9401 8.29979   2
   3  -7   3 153.283 18.0346   2
  -3  -7  -3 143.531 13.5205   2
  -3   7  -3 152.958 24.8186   2
   3   7   3 155.984 8.01044   3
   3   7   3 173.491 15.3687   2
  -4  -7  -3 531.298 25.8010   2
   4  -7   3 523.918 31.5342   2
   4   7   3 569.651 28.1948   2
  -4   7  -3 534.156 37.2036   2
   4   7   3 512.189 19.4211   3
   5  -7   3 13.5796 13.2967   2
  -5  -7  -3 23.1065 8.17608   2
  -5   7  -3 -21.679 17.5617   2
   5   7   3 35.0816 10.7504   2
   5   7   3 26.0346 5.13757   3
  -6  -7  -3 69.9037 10.9355   2
   6  -7   3 89.2802 18.4027   2
   6   7   3 66.6362 13.0530   2
  -6   7  -3 92.2632 40.2156   2
   7  -7   3 543.401 47.6172   2
   7   7   3 505.658 27.0466   2
   7   7   3 425.641 29.2654   2
  -7   7  -3 456.470 40.0180   2
   8   7   3 12.4038 9.34294   2
   8   7   3 19.2832 13.0503   2
  -8   7  -3 20.0802 22.8824   2
  -9   7  -3 65.8576 24.9608   2
   9   7   3 57.9158 16.4022   2
   9   7   3 47.2393 12.3402   2
 -10   7  -3 12.0426 24.3662   2
  10   7   3 27.8062 15.8542   2
  10   7   3 17.8074 9.17227   2
 -11   7  -3 -11.001 20.9862   2
  11   7   3 16.0613 8.95410   2
  11   7   3 0.41936 20.8804   2
 -12   7  -3 50.6400 30.4919   2
  12   7   3 43.1035 11.8399   2
 -13   8   3 1.86293 21.9804   2
  13   8  -3 -8.4782 7.55187   3
  12   8  -3 120.369 15.4195   3
 -12   8   3 61.8820 22.9731   2
  11   8  -3 6.24345 7.69427   3
 -11   8   3 -15.888 16.1379   2
 -10   8   3 -4.1984 15.4109   2
  10   8  -3 2.84462 6.95166   3
   9  -8  -3 55.9571 13.6068   2
  -9   8   3 29.3034 16.3474   2
   9   8  -3 19.4373 8.63506   3
   8  -8  -3 17.9427 11.2965   2
   8   8  -3 14.1656 8.03238   2
   8   8  -3 -4.4246 5.61968   3
  -8   8   3 46.1466 25.8428   2
   7  -8  -3 131.457 16.6185   2
  -7  -8   3 133.822 8.92188   2
   7   8  -3 106.837 13.6516   2
   7   8  -3 101.422 14.6732   3
  -7   8   3 103.104 18.4692   2
   6  -8  -3 7.85392 13.8803   2
  -6  -8   3 10.6185 5.96107   2
   6   8  -3 11.5674 6.99456   3
  -6   8   3 8.16380 11.2219   2
   6   8  -3 9.89050 9.21104   2
  -5  -8   3 251.003 15.0130   2
   5  -8  -3 250.203 20.2371   2
   5   8  -3 262.484 21.8100   2
   5   8  -3 248.050 17.2422   3
  -5   8   3 251.629 22.5236   2
  -4  -8   3 356.234 22.4047   2
   4  -8  -3 364.228 23.4632   2
  -4   8   3 391.525 26.0913   2
   4   8  -3 368.016 23.4987   2
   4   8  -3 394.835 21.3204   3
  -3  -8   3 8.10854 7.48759   2
   3  -8  -3 9.79106 7.05963   2
  -3  -8   3 0.10586 4.43599   3
   3   8  -3 11.3241 10.3315   2
  -3   8   3 9.64641 9.98642   2
  -2  -8   3 534.527 24.3544   3
   2  -8  -3 473.310 26.4559   2
  -2  -8   3 486.556 25.4534   2
  -2   8   3 513.439 28.7362   2
   2   8  -3 484.440 28.9152   2
  -1  -8   3 46.1056 11.5098   2
  -1  -8   3 47.9065 8.00494   3
   1  -8  -3 24.5976 3.64077   3
   1  -8  -3 41.8976 10.1339   2
  -1   8   3 31.9524 11.1037   2
   1   8  -3 69.0940 15.2520   2
   0  -8   3 40.5636 7.87763   3
   0  -8  -3 33.9819 9.89850   2
   0  -8   3 48.4223 12.3201   2
   0   8   3 61.0077 13.2756   2
   0   8  -3 69.0441 17.2798   2
   1  -8   3 352.316 23.6164   2
  -1  -8  -3 339.678 21.0133   2
   1  -8   3 352.968 19.9979   3
   1   8   3 335.148 22.5427   2
  -1   8  -3 359.681 29.2021   2
   2  -8   3 26.9142 11.2116   2
  -2  -8  -3 12.2672 7.92499   2
  -2   8  -3 38.7384 18.0825   2
   2   8   3 13.9325 9.05166   2
  -3  -8  -3 38.6216 9.60020   2
   3  -8   3 15.4648 12.0014   2
   3   8   3 13.5061 9.12379   2
  -3   8  -3 25.7266 18.7067   2
  -4  -8  -3 164.955 14.8678   2
   4  -8   3 179.485 21.0277   2
   4   8   3 183.420 17.7656   2
  -4   8  -3 197.150 28.8647   2
   4   8   3 163.875 9.57686   3
   5  -8   3 251.716 24.5596   2
  -5  -8  -3 291.122 18.4689   2
   5   8   3 211.409 13.3416   3
  -5   8  -3 234.607 31.2971   2
   5   8   3 266.230 20.2132   2
  -6  -8  -3 103.997 13.0285   2
   6   8   3 121.147 15.6794   2
  -6   8  -3 114.399 26.8283   2
   6   8   3 105.022 9.27272   3
   7   8   3 45.4418 11.6705   2
  -7   8  -3 68.9666 23.7847   2
   7   8   3 59.1290 7.83880   3
   8   8   3 0.35159 12.1143   2
  -8   8  -3 -17.468 18.6475   2
   8   8   3 4.90999 9.01486   2
   9   8   3 103.889 20.0269   2
   9   8   3 74.4027 13.8545   2
  -9   8  -3 59.9499 25.7796   2
  10   8   3 417.377 33.1803   2
  10   8   3 421.173 26.4941   2
 -10   8  -3 395.116 44.5703   2
 -11   8  -3 42.2619 27.3037   2
  11   8   3 23.7172 11.4401   2
  12   9  -3 43.0003 10.9668   3
 -12   9   3 42.1682 25.1142   2
 -11   9   3 64.2501 24.2587   2
  11   9  -3 32.1352 9.50949   3
  10   9  -3 3.90370 6.49926   3
 -10   9   3 11.1638 16.7503   2
   9   9  -3 11.0537 7.37247   3
  -9   9   3 34.1740 16.2107   2
  -8  -9   3 401.984 16.7511   2
  -8   9   3 406.425 31.4687   2
   8   9  -3 403.582 24.5176   3
   7  -9  -3 9.17186 10.6051   2
  -7  -9   3 20.5267 6.18727   2
  -7   9   3 2.05735 13.5557   2
   7   9  -3 14.7114 10.3057   2
   7   9  -3 15.8294 7.41246   3
   6  -9  -3 59.3699 13.4434   2
  -6  -9   3 48.9645 8.93792   2
  -6   9   3 56.4577 15.0654   2
   6   9  -3 54.9429 13.0199   2
   5  -9  -3 532.357 30.5540   2
  -5  -9   3 514.414 23.9665   2
   5   9  -3 475.373 25.9366   3
  -5   9   3 536.380 41.2024   2
   5   9  -3 536.032 28.8882   2
  -4  -9   3 736.607 31.3400   2
   4  -9  -3 711.656 35.7840   2
  -4   9   3 709.934 37.6567   2
   4   9  -3 723.321 35.4862   2
   3  -9  -3 28.5246 13.4421   2
  -3  -9   3 54.2566 9.76440   3
  -3  -9   3 58.0720 12.2499   2
  -3   9   3 16.5353 11.9012   2
   3   9  -3 49.1222 14.3373   2
  -2  -9   3 25.5339 7.24128   3
  -2  -9   3 18.4104 9.85244   2
   2  -9  -3 8.48224 10.4969   2
   2  -9  -3 16.6889 4.05211   3
  -2   9   3 23.3317 12.5194   2
   2   9  -3 33.8060 14.1515   2
   1  -9  -3 287.606 11.5701   3
  -1  -9   3 270.711 17.9213   3
   1  -9  -3 282.643 20.8164   2
  -1  -9   3 235.537 19.9277   2
  -1   9   3 250.300 22.1129   2
   1   9  -3 298.048 25.1121   2
   0  -9   3 78.6279 10.5254   3
   0  -9   3 80.0456 14.2946   2
   0  -9  -3 76.4937 13.9236   2
   0   9  -3 122.023 22.2884   2
   0   9   3 77.2658 15.6476   2
   1  -9   3 -5.0004 4.60596   3
   1  -9   3 -10.205 9.02821   2
  -1  -9  -3 4.03984 7.20409   2
   1   9   3 11.3287 10.2580   2
  -1   9  -3 -2.7674 14.8368   2
   2  -9   3 179.652 21.6492   2
  -2  -9  -3 196.498 17.4316   2
  -2   9  -3 206.198 27.3177   2
   2   9   3 196.965 18.9821   2
  -3  -9  -3 73.7067 12.4722   2
   3  -9   3 82.0342 16.9867   2
   3   9   3 66.2002 13.9460   2
  -3   9  -3 95.2155 23.3725   2
   4  -9   3 -4.5303 11.1757   2
  -4   9  -3 23.0059 20.6595   2
   4   9   3 19.0627 10.7303   2
   4   9   3 5.63025 3.71989   3
  -5  -9  -3 348.671 21.9595   2
   5   9   3 318.466 24.1876   2
  -5   9  -3 370.341 38.0375   2
  -6  -9  -3 224.385 17.4973   2
   6   9   3 196.569 12.3868   3
   6   9   3 192.575 18.9086   2
  -6   9  -3 259.795 32.8284   2
  -7  -9  -3 825.313 37.4246   2
  -7   9  -3 908.191 57.5932   2
   7   9   3 897.103 33.4114   3
   7   9   3 1021.96 61.2066   2
   8   9   3 33.1786 6.43025   3
   8   9   3 31.5656 10.8628   2
  -8   9  -3 -1.8414 23.6165   2
   8   9   3 42.0440 15.6705   2
   9   9   3 62.4483 13.1006   2
  -9   9  -3 23.5964 26.0284   2
   9   9   3 80.5270 9.74140   3
 -10   9  -3 24.6597 29.4595   2
  10   9   3 8.37115 9.84035   2
  10   9   3 5.88940 6.11595   3
 -11  10   3 6.69887 19.4311   2
  11  10  -3 20.6074 13.6918   3
 -10  10   3 -9.4709 16.4804   2
  10  10  -3 3.44770 7.87209   3
  -9 -10   3 67.8339 6.57446   2
   9  10  -3 55.4692 12.5826   3
   9  10  -3 39.8680 10.5426   2
  -9  10   3 51.0127 21.5152   2
  -8 -10   3 93.8341 9.29030   2
   8  10  -3 103.146 18.5007   2
  -8  10   3 42.7065 19.9073   2
   8  10  -3 80.7488 12.4424   3
  -7 -10   3 236.539 21.1181   2
  -7  10   3 199.061 25.5648   2
   7  10  -3 178.435 16.7454   3
   7  10  -3 170.819 18.0977   2
  -6 -10   3 180.852 14.0523   2
   6  10  -3 153.593 18.7411   2
   6  10  -3 159.236 15.1551   3
  -6  10   3 165.166 21.8157   2
  -5 -10   3 529.188 25.2144   2
  -5  10   3 486.297 33.2601   2
   5  10  -3 535.269 30.3767   2
   4 -10  -3 44.8862 13.4191   2
  -4 -10   3 56.5808 11.7825   2
  -4  10   3 15.3861 13.2952   2
   4  10  -3 44.7698 14.0981   2
   3 -10  -3 28.0398 10.1444   2
  -3 -10   3 2.54551 5.50879   3
  -3 -10   3 1.97658 8.37187   2
  -3  10   3 5.22835 11.8905   2
   3  10  -3 3.70683 11.9955   2
   2 -10  -3 1095.37 47.1673   2
   2 -10  -3 1054.15 35.1523   3
  -2 -10   3 1028.94 44.2702   2
  -2 -10   3 1015.25 41.7356   3
  -2  10   3 1077.22 49.1630   2
   2  10  -3 1052.83 48.7522   2
  -1 -10   3 562.748 31.0490   2
  -1 -10   3 523.263 27.7349   3
   1 -10  -3 608.153 31.8373   2
   1 -10  -3 567.265 20.4784   3
   1  10  -3 585.755 35.6869   2
  -1  10   3 629.784 49.9158   2
   0 -10   3 57.7670 14.8978   2
   0 -10   3 70.8808 12.2225   3
   0 -10  -3 62.9561 14.3516   2
   0  10  -3 65.6312 19.8828   2
  -1 -10  -3 477.673 27.9661   2
   1 -10   3 521.795 26.5906   3
   1 -10   3 444.167 29.1524   2
  -1  10  -3 452.815 35.1929   2
   1  10   3 478.294 38.2376   2
  -2 -10  -3 243.172 19.4755   2
   2 -10   3 239.395 22.5930   2
   2 -10   3 205.001 17.2572   3
  -2  10  -3 215.295 45.4446   2
   2  10   3 207.755 31.6415   2
  -3 -10  -3 13.7500 9.18376   2
   3 -10   3 12.8257 13.3325   2
  -3  10  -3 10.7879 19.8968   2
  -4 -10  -3 29.3970 10.6831   2
   4  10   3 50.2326 13.6063   2
  -4  10  -3 34.0332 24.0752   2
  -5 -10  -3 289.141 20.0930   2
   5  10   3 258.358 22.8643   2
  -5  10  -3 236.714 34.9887   2
   5  10   3 261.774 13.6189   3
  -6 -10  -3 3.75670 9.17767   2
   6  10   3 12.2076 5.39277   3
  -6  10  -3 -4.7959 22.2690   2
   6  10   3 23.2072 11.5482   2
   7  10   3 25.2428 11.6882   2
  -7  10  -3 17.1244 26.3309   2
   7  10   3 42.3428 7.67647   3
   8  10   3 1.65263 8.96944   2
  -8  10  -3 -6.7479 23.4661   2
   8  10   3 0.32670 4.59266   3
   9  10   3 5.44001 4.98603   3
  -9  10  -3 2.13185 25.2623   2
   9  10   3 -4.4967 10.0154   2
  10  10   3 85.2628 17.2344   2
 -10  10  -3 38.7094 31.8581   2
  10  10   3 78.7601 11.3159   3
  10  11  -3 110.805 16.0157   3
 -10  11   3 99.2813 33.0868   2
  -9 -11   3 115.318 9.30783   2
   9  11  -3 86.8452 13.7887   3
  -9  11   3 91.9485 22.2524   2
   9  11  -3 96.0204 21.3168   2
  -8 -11   3 2.87736 6.24410   2
  -8  11   3 -5.1112 16.3125   2
   8  11  -3 -7.4264 6.84235   3
   8  11  -3 13.0435 10.8954   2
  -7 -11   3 7.28597 6.61407   2
   7  11  -3 2.24687 10.9194   2
   7  11  -3 10.4776 7.01591   3
  -7  11   3 14.1045 16.2742   2
  -6 -11   3 38.6264 9.80067   2
   6  11  -3 29.3053 13.7096   2
  -6  11   3 26.6101 15.6089   2
  -5 -11   3 70.1272 12.3567   2
   5  11  -3 72.3316 16.9072   2
  -5  11   3 75.7892 17.8433   2
  -4 -11   3 3.55556 7.67884   2
   4  11  -3 29.4341 15.4526   2
  -4  11   3 28.7390 14.2264   2
  -3 -11   3 62.0624 11.1866   3
  -3 -11   3 63.7557 13.6977   2
  -3  11   3 43.3400 17.2604   2
   3  11  -3 69.9150 17.8589   2
  -2 -11   3 630.252 33.2141   2
   2 -11  -3 613.020 23.7756   3
  -2 -11   3 639.908 30.1568   3
  -2  11   3 629.363 36.9826   2
   2  11  -3 658.380 38.8958   2
  -1 -11   3 839.286 36.6719   3
  -1 -11   3 831.456 40.6015   2
   1 -11  -3 833.596 28.1478   3
   1  11  -3 767.968 44.6144   2
  -1  11   3 793.223 42.6772   2
   0 -11   3 6.85741 5.94959   3
   0 -11   3 -3.1513 9.79692   2
   0  11   3 9.77094 11.9351   2
   1 -11   3 13.5167 11.8115   2
   1 -11   3 2.84591 6.49509   3
  -1  11  -3 -13.142 16.3700   2
   1  11   3 23.6405 12.7497   2
   2  11   3 43.1650 14.6288   2
  -2  11  -3 10.8468 19.4860   2
  -3  11  -3 167.288 29.3662   2
   3  11   3 164.239 21.1984   2
  -4  11  -3 6.34302 22.4160   2
   4  11   3 12.8650 11.2495   2
   5  11   3 371.654 26.9272   2
  -5  11  -3 347.281 39.9811   2
   6  11   3 420.014 28.2947   2
  -6  11  -3 450.355 46.3472   2
   7  11   3 116.563 18.0308   2
   7  11   3 62.7189 8.73589   3
  -7  11  -3 88.8125 29.0834   2
   8  11   3 12.2310 6.01044   3
   8  11   3 17.6117 10.9407   2
  -8  11  -3 34.8877 26.2915   2
  -9  11  -3 128.451 37.8735   2
   9  11   3 133.908 12.4036   3
   9  11   3 162.580 19.3533   2
  -9 -12   3 24.8668 7.75003   2
   9  12  -3 20.4274 9.42616   3
  -9  12   3 28.9353 19.9709   2
   9  12  -3 27.6594 13.1644   2
  -8 -12   3 13.0214 6.77881   2
   8  12  -3 5.68735 8.95019   3
  -8  12   3 39.7626 20.1800   2
   8  12  -3 12.9107 12.1142   2
  -7 -12   3 24.6081 8.54272   2
  -7  12   3 50.9902 19.3705   2
   7  12  -3 29.8047 13.3900   2
  -6 -12   3 48.1017 10.8215   2
   6  12  -3 40.4515 15.4278   2
  -6  12   3 33.3779 18.7487   2
  -5 -12   3 61.0516 13.1746   2
   5  12  -3 83.4771 17.8276   2
  -5  12   3 54.6398 20.5485   2
  -4 -12   3 50.7633 13.3558   2
   4  12  -3 48.0142 16.4125   2
  -4  12   3 58.1288 17.8412   2
   3 -12  -3 132.431 10.5217   3
  -3 -12   3 137.378 17.0921   2
  -3  12   3 130.721 22.8692   2
   3  12  -3 134.650 23.2025   2
  -2 -12   3 162.970 19.5043   2
   2 -12  -3 160.649 10.8539   3
  -2  12   3 158.122 22.0175   2
   1 -12  -3 30.4305 5.41212   3
  -1 -12   3 32.6615 12.4920   2
  -1  12   3 22.3599 14.1147   2
   1  12  -3 12.0168 15.8525   2
   0  12   3 59.7968 14.9500   2
   0  12  -3 4.14753 18.6386   2
   1  12   3 323.964 27.3085   2
  -1  12  -3 267.904 33.1652   2
   2  12   3 11.7944 13.3520   2
  -2  12  -3 -6.3864 17.5671   2
   3  12   3 16.0616 12.4683   2
  -3  12  -3 9.26912 21.2548   2
   4  12   3 94.3843 18.5361   2
  -4  12  -3 83.8987 28.5403   2
  -5  12  -3 207.458 36.8988   2
   5  12   3 159.795 21.0094   2
   6  12   3 120.288 21.2789   2
   7  12   3 46.1013 14.5636   2
  -7  12  -3 69.9135 30.4801   2
   8  12   3 22.8392 13.2688   2
  -8  12  -3 -3.7039 29.3428   2
   8  12   3 6.46962 6.30383   3
  -8 -13   3 94.5927 12.5721   2
  -8  13   3 90.9196 22.4356   2
   8  13  -3 49.1712 15.4383   2
  -7 -13   3 45.8617 10.8107   2
  -7  13   3 41.2217 18.1557   2
   7  13  -3 32.3487 15.9191   2
   6  13  -3 114.454 21.5393   2
  -5 -13   3 36.2177 11.2225   2
  -5  13   3 4.23235 15.1125   2
   5  13  -3 25.7793 14.6334   2
  -4 -13   3 20.4006 11.9601   2
   4 -13  -3 5.31464 5.39289   3
   4  13  -3 -5.4198 13.3578   2
  -4  13   3 21.8350 16.9643   2
   3 -13  -3 79.2972 9.48186   3
  -3 -13   3 92.5525 19.4414   2
   3  13  -3 83.2567 20.2951   2
  -3  13   3 115.647 23.1741   2
   2 -13  -3 0.93574 4.46022   3
   2  13  -3 2.77762 13.5946   2
  -2  13   3 9.98726 15.4593   2
   1  13  -3 20.4102 17.0592   2
  -1  13   3 4.70839 14.1530   2
   0  13  -3 -35.936 14.5789   2
   0  13   3 -16.311 11.7094   2
  -1  13  -3 257.896 32.2377   2
   1  13   3 289.396 27.9355   2
  -2  13  -3 36.7326 22.4605   2
   2  13   3 43.6043 15.6729   2
   3  13   3 4.00027 12.2670   2
  -3  13  -3 4.28213 21.8711   2
  -4  13  -3 14.5201 20.5583   2
   4  13   3 48.2347 14.9624   2
  -5  13  -3 34.2934 29.4903   2
   6  13   3 16.6377 13.3746   2
  -6  13  -3 38.5502 31.6734   2
  -6 -14   3 205.427 19.3435   2
   6  14  -3 139.084 23.5885   2
  -6  14   3 176.796 28.4432   2
   5 -14  -3 -10.937 6.51026   3
   5  14  -3 -2.5350 15.1000   2
  -5  14   3 5.82919 15.1834   2
   4 -14  -3 64.0756 9.80735   3
   4  14  -3 56.8467 18.0783   2
  -4  14   3 65.0492 20.6274   2
   3 -14  -3 5.28370 5.36777   3
  -3  14   3 3.22460 16.0681   2
   3  14  -3 13.6021 16.6093   2
   2 -14  -3 7.57297 5.24934   3
   2  14  -3 0.73424 15.5763   2
  -1  14   3 114.241 25.3253   2
   1  14  -3 103.589 24.4457   2
   0  14  -3 20.8573 20.0874   2
   0  14   3 -9.3549 13.1926   2
   1  14   3 14.2815 15.3198   2
  -1  14  -3 1.09790 20.5945   2
  -2  14  -3 -2.8226 22.1808   2
   2  14   3 -9.3966 12.8797   2
  -3  14  -3 -4.1865 21.5190   2
   3  14   3 9.11818 15.4126   2
  -4  14  -3 238.223 39.2677   2
   4  14   3 175.557 25.4157   2
   3 -15  -3 55.8115 10.7101   3
   2 -15  -3 20.5629 6.49398   3
  -2  15   3 15.9684 19.4588   2
   2  15  -3 6.35274 18.4611   2
   1  15  -3 44.0660 25.1124   2
  -1  15   3 73.4566 21.6228   2
   0  15   3 9.09584 15.2292   2
   0  15  -3 -14.485 24.1314   2
  -1  15  -3 -15.026 21.0024   2
   1  15   3 41.3439 18.2524   2
 -10   0   4 68.3661 11.5405   2
  10   0  -4 68.1862 5.55430   2
   9   0  -4 652.540 21.9399   2
  -9   0   4 650.163 25.4594   2
  -8   0   4 3.78631 5.46937   2
   8   0  -4 0.56407 3.06198   2
  -7   0   4 31.6681 6.60334   2
   7   0  -4 24.8222 4.60906   2
  -6   0   4 109.615 8.21134   2
   6   0  -4 110.041 7.18657   2
   5   0  -4 15.7933 3.88248   2
  -5   0   4 10.8864 4.59513   2
  -4   0   4 1008.84 34.9289   2
   4   0  -4 1093.66 35.9493   3
   4   0  -4 1062.19 34.1040   2
  -3   0   4 153.568 9.82226   2
   3   0  -4 140.060 9.24900   3
  -2   0   4 489.615 18.4524   3
   2   0  -4 482.963 18.8471   3
  -2   0   4 489.564 22.5276   2
  -2   0   4 491.740 19.6499   2
  -1   0   4 574.484 20.6649   3
  -1   0   4 557.004 22.0094   2
  -1   0   4 554.229 25.1823   2
   0   0   4 9.89804 9.26069   2
   0   0   4 9.21697 5.64276   2
   0   0   4 9.90480 3.65222   3
   1   0   4 203.678 12.5081   2
   1   0   4 175.768 17.1127   2
   2   0   4 35.0517 11.8060   2
   3   0   4 302.476 22.6398   2
   4   0   4 208.742 20.9983   2
   5   0   4 93.6815 17.6581   2
  -5   0  -4 78.5330 16.0938   2
   6   0   4 300.228 27.2857   2
  -6   0  -4 257.040 22.6537   2
   7   0   4 248.813 28.6037   2
   9   0   4 38.6404 19.3108   2
  10   0   4 6.24313 7.48294   2
  11   0   4 1.23992 8.53838   2
  12   0   4 103.678 14.9327   2
  14  -1  -4 40.2889 6.74913   2
  13  -1  -4 8.16008 4.88438   2
 -13   1   4 8.88920 9.90161   2
  12  -1  -4 118.400 9.51251   2
 -12   1   4 135.223 15.7724   2
  11  -1  -4 852.304 30.2257   2
 -11   1   4 862.147 35.8815   2
  10  -1  -4 578.710 22.3425   2
 -10   1   4 578.087 27.3868   2
   9  -1  -4 815.864 28.3946   2
  -9   1   4 775.421 31.4497   2
   8  -1  -4 35.2706 6.25771   2
  -8   1   4 45.7419 9.18054   2
  -7  -1   4 393.385 14.1816   2
   7  -1  -4 373.048 15.9937   2
  -7   1   4 347.197 17.3049   2
   6  -1  -4 1227.17 39.9311   2
  -6  -1   4 1216.85 37.8626   2
  -6  -1   4 1244.72 38.7667   2
  -6   1   4 1228.52 41.2245   2
  -5  -1   4 559.921 21.6283   2
  -5  -1   4 578.197 20.2273   2
   5  -1  -4 567.297 21.6158   2
  -5   1   4 577.553 22.6053   2
   5   1  -4 571.998 23.2546   3
   4  -1  -4 281.936 13.3315   2
  -4  -1   4 268.401 12.2384   2
  -4  -1   4 265.327 14.7641   2
  -4   1   4 287.599 14.3423   2
   4   1  -4 248.135 13.6655   3
  -3  -1   4 130.042 12.3514   2
   3  -1  -4 122.112 9.08171   2
   3  -1  -4 122.600 8.05906   3
  -3  -1   4 127.039 8.62337   2
  -3   1   4 136.362 10.0991   2
   3   1  -4 129.035 9.30949   3
  -2  -1   4 5.80793 3.31124   3
  -2  -1   4 4.19732 4.02149   2
   2  -1  -4 5.34557 4.70349   2
   2  -1  -4 13.4956 3.61792   3
  -2  -1   4 8.29525 8.27290   2
   2   1  -4 2.98260 3.85188   3
  -2   1   4 4.08872 4.80055   2
  -1  -1   4 151.073 9.32171   3
  -1  -1   4 143.760 14.5272   2
  -1  -1   4 146.779 9.52664   2
   1  -1  -4 149.850 10.1887   2
  -1   1   4 133.794 7.49605   3
  -1   1   4 122.109 10.1645   2
   0  -1   4 1124.30 38.3317   3
   0  -1   4 1068.64 44.3983   2
   0   1   4 1171.50 40.4786   2
   0   1  -4 1159.20 43.6694   2
   0   1   4 1234.75 43.9143   2
   0   1   4 1215.43 36.7711   3
   1  -1   4 57.1496 13.1389   2
   1   1   4 76.1568 8.78116   2
  -1   1  -4 66.3321 13.0235   2
   2  -1   4 138.463 16.9247   2
   2   1   4 137.386 10.9565   2
   2   1   4 115.750 14.9218   2
  -2   1  -4 135.459 15.9906   2
   3  -1   4 364.099 25.5562   2
  -3   1  -4 374.612 23.6298   2
   3   1   4 339.625 18.0571   2
   3   1   4 402.695 24.2420   2
   4  -1   4 936.813 43.7150   2
  -4   1  -4 883.386 40.4388   2
   4   1   4 906.567 41.4169   2
   4   1   4 925.298 35.0927   2
   5  -1   4 350.052 27.8006   2
   5   1   4 430.466 28.1680   2
  -5   1  -4 406.956 26.5454   2
   5   1   4 423.368 20.9544   2
   6  -1   4 69.0495 18.6671   2
  -6   1  -4 89.9530 17.0737   2
   6   1   4 67.5940 10.1002   2
   6   1   4 69.7908 17.5725   2
   7  -1   4 366.193 31.4014   2
   7   1   4 399.522 31.4458   2
   7   1   4 394.724 21.6423   2
  -7   1  -4 358.077 28.0299   2
   8  -1   4 51.3363 19.6212   2
  -8   1  -4 82.8349 19.3066   2
   8   1   4 77.6558 27.6202   2
   8   1   4 47.1414 10.6300   2
   9  -1   4 130.185 26.8285   2
  -9   1  -4 141.122 23.9793   2
   9   1   4 139.989 27.0966   2
 -10   1  -4 230.511 27.8648   2
  10   1   4 189.798 33.5319   2
  10   1   4 244.074 19.3909   2
  11   1   4 126.819 15.4555   2
  12   1   4 4.81366 8.24556   2
  15  -2  -4 2.83112 8.01626   2
 -15   2   4 50.3172 13.4590   2
  14  -2  -4 33.5440 8.58741   2
 -14   2   4 49.2397 14.2689   2
  13  -2  -4 6.38265 7.11984   2
 -13   2   4 -2.4211 13.7215   2
 -12   2   4 144.274 21.0613   2
  11  -2  -4 9.41434 5.95497   2
 -11   2   4 18.7507 13.9445   2
  10  -2  -4 871.047 32.7931   2
 -10   2   4 898.433 42.0470   2
   9  -2  -4 17.4834 6.40280   2
  -9   2   4 25.4454 12.8896   2
   8  -2  -4 444.540 19.8505   2
  -8   2   4 452.666 22.0413   2
   7  -2  -4 209.895 12.4602   2
  -7   2   4 205.516 14.3457   2
   6  -2  -4 405.287 18.3936   2
   6   2  -4 474.069 20.5733   3
  -6   2   4 389.905 19.5833   2
  -5  -2   4 2085.21 62.9799   2
  -5  -2   4 2035.37 60.4835   2
   5  -2  -4 1957.09 64.1670   2
  -5   2   4 2067.66 65.6049   2
   5   2  -4 2132.51 66.2416   3
  -4  -2   4 356.042 13.8617   2
   4  -2  -4 335.458 16.2605   2
  -4  -2   4 327.775 17.7924   2
  -4   2   4 351.864 17.3558   2
   4   2  -4 366.593 17.1840   3
  -3  -2   4 1214.04 42.2864   2
  -3  -2   4 1130.83 37.0889   2
   3  -2  -4 1186.13 39.8635   2
   3  -2  -4 1177.89 37.0245   3
   3   2  -4 1164.44 40.2574   3
  -3   2   4 1150.11 40.7090   2
   2  -2  -4 988.040 31.9198   3
  -2  -2   4 1033.83 35.0499   3
   2  -2  -4 962.734 35.3283   2
  -2  -2   4 1015.17 39.0157   2
  -2   2   4 1032.77 36.6222   2
   2   2  -4 1046.41 37.0212   2
   1  -2  -4 468.393 20.6656   2
  -1  -2   4 476.869 25.8801   2
  -1  -2   4 499.931 20.3808   3
   1   2  -4 496.560 23.5399   2
  -1   2   4 487.982 21.8737   2
   0  -2  -4 993.306 36.0590   2
   0  -2   4 997.571 35.1126   3
   0  -2   4 966.189 41.8962   2
   0   2   4 1047.46 36.8248   2
   0   2   4 1033.84 31.2457   3
  -1   2  -4 284.142 20.3287   2
   1   2   4 252.837 15.1672   2
   2  -2   4 912.337 41.9855   2
  -2   2  -4 939.077 40.3577   2
   2   2   4 934.447 35.2311   2
   2   2   4 957.438 39.0711   2
   3  -2   4 149.517 17.3931   2
  -3   2  -4 138.436 17.4111   2
   3   2   4 132.497 11.4929   2
   3   2   4 131.204 15.2040   2
   4  -2   4 140.575 20.3353   2
  -4   2  -4 130.641 18.4157   2
   4   2   4 148.422 16.7030   2
   4   2   4 157.482 12.4422   2
   5  -2   4 -9.7985 12.3869   2
   5   2   4 11.2252 10.8010   2
   5   2   4 0.22483 5.29334   2
  -5   2  -4 23.4208 12.7051   2
   6  -2   4 213.810 25.2287   2
  -6   2  -4 190.503 22.9559   2
   6   2   4 233.144 16.3118   2
   6   2   4 214.784 22.7068   2
   7  -2   4 590.237 38.4693   2
   7   2   4 562.827 36.1125   2
   7   2   4 562.007 27.2386   2
  -7   2  -4 504.697 34.3022   2
   8  -2   4 11.4549 17.2485   2
   8   2   4 4.49804 7.48631   2
  -8   2  -4 -6.3588 14.0593   2
   8   2   4 -3.3758 25.7398   2
   9  -2   4 -1.0027 16.7464   2
   9   2   4 -2.7426 13.3342   2
   9   2   4 18.0721 15.6387   2
  -9   2  -4 -8.2115 14.9172   2
  10   2   4 16.5113 19.0928   2
  10   2   4 13.1746 8.63484   2
 -10   2  -4 26.0613 16.5964   2
 -11   2  -4 -20.475 15.3265   2
  11   2   4 3.71078 7.51889   2
 -12   2  -4 107.204 25.5472   2
  12   2   4 124.905 16.1478   2
  14  -3  -4 66.4163 11.3378   2
 -14   3   4 37.3145 18.3691   2
  13  -3  -4 55.3996 10.7251   2
 -13   3   4 59.2626 19.2278   2
  12  -3  -4 114.076 11.4385   2
 -12   3   4 50.7230 18.1103   2
  11  -3  -4 113.594 12.3406   2
 -11   3   4 99.2779 19.2709   2
  10  -3  -4 75.8923 10.4008   2
 -10   3   4 57.8680 14.5475   2
   9  -3  -4 82.9911 10.4539   2
  -9   3   4 82.5653 14.7665   2
   8  -3  -4 18.8028 6.37965   2
  -8   3   4 -1.4234 7.31099   2
   7   3  -4 85.0969 9.48306   3
  -7   3   4 69.5027 11.4256   2
   6  -3  -4 143.152 11.6619   2
   6   3  -4 146.633 11.1180   3
  -6   3   4 124.289 12.2102   2
  -5  -3   4 14.4057 3.39085   2
  -5  -3   4 24.8766 6.26126   2
   5  -3  -4 16.7726 5.88958   2
   5   3  -4 18.1430 5.23326   3
  -5   3   4 10.7011 6.30543   2
   4  -3  -4 188.237 12.6925   2
  -4  -3   4 196.059 13.4961   2
   4   3  -4 152.851 11.7338   3
  -4   3   4 183.397 13.5713   2
  -3  -3   4 404.643 18.4560   3
  -3  -3   4 417.297 21.4934   2
   3  -3  -4 403.822 19.2807   2
  -3   3   4 407.173 20.1323   2
   3   3  -4 433.221 19.4276   3
   3   3  -4 410.915 19.2305   2
   2  -3  -4 111.193 10.2799   2
   2  -3  -4 107.462 6.20497   3
  -2  -3   4 149.376 10.2799   3
  -2  -3   4 133.159 15.6889   2
   2   3  -4 126.663 12.8347   2
  -2   3   4 111.042 11.5503   2
   2   3  -4 142.288 10.5576   3
   1  -3  -4 40.9547 9.15941   2
  -1  -3   4 81.1673 14.6367   2
   1   3  -4 65.8768 12.4784   2
  -1   3   4 54.9218 9.80223   2
   0  -3   4 699.976 33.1905   2
   0  -3  -4 653.443 27.0739   2
   0  -3   4 730.669 29.9870   3
   0   3   4 627.789 27.7068   2
   0   3  -4 694.065 32.3114   2
  -1  -3  -4 15.3169 5.92547   2
   1  -3   4 14.5884 12.1894   2
   1   3   4 13.9850 6.50749   2
  -1   3  -4 14.1475 10.7471   2
  -2  -3  -4 286.474 16.0273   2
   2  -3   4 229.728 21.9796   2
  -2   3  -4 307.655 22.9054   2
   2   3   4 293.542 16.8386   2
   3  -3   4 113.269 18.8373   2
   3   3   4 86.1463 13.1819   2
  -3   3  -4 113.777 17.4436   2
   3   3   4 77.4879 10.0909   2
   4  -3   4 29.1973 13.8713   2
   4   3   4 -0.0102 5.17383   2
  -4   3  -4 7.56931 11.0669   2
   4   3   4 10.7616 9.26437   2
   5  -3   4 63.7890 16.7625   2
   5   3   4 46.9070 13.2601   2
  -5   3  -4 32.0076 15.7091   2
   5   3   4 43.7444 9.29723   2
   6  -3   4 54.3510 16.2722   2
   6   3   4 43.6017 9.74330   2
   6   3   4 73.1775 16.3116   2
  -6   3  -4 30.8934 15.8247   2
   7  -3   4 1097.77 52.4626   2
  -7   3  -4 1043.78 51.7708   2
   7   3   4 983.101 48.8818   2
   7   3   4 977.180 40.9958   2
   8  -3   4 132.380 24.0971   2
  -8   3  -4 136.472 23.6346   2
   8   3   4 106.107 13.7451   2
  -9   3  -4 303.328 31.7716   2
   9   3   4 343.947 30.9541   2
  10   3   4 54.8441 12.7690   2
  10   3   4 63.2013 23.6857   2
 -10   3  -4 62.2858 19.7139   2
  11   3   4 22.2816 11.0490   2
 -11   3  -4 2.42653 16.6018   2
  12   3   4 15.6712 10.0457   2
 -12   3  -4 38.6388 21.1056   2
  14  -4  -4 19.6272 9.03103   2
 -14   4   4 21.0147 21.4658   2
  13  -4  -4 61.6028 12.8066   2
 -13   4   4 75.1552 21.6298   2
  12  -4  -4 7.25087 7.26861   2
 -12   4   4 19.7232 15.1106   2
  11  -4  -4 32.9406 9.70374   2
 -11   4   4 11.6410 13.1650   2
  10  -4  -4 289.192 18.7389   2
 -10   4   4 268.416 22.8164   2
   9  -4  -4 10.0463 7.10305   2
  -9   4   4 10.0104 11.0203   2
   8  -4  -4 151.008 13.5466   2
  -8   4   4 164.782 17.0268   2
   8   4  -4 170.437 13.9981   3
   7  -4  -4 309.193 18.0782   2
   7   4  -4 330.517 18.8490   3
  -7   4   4 311.565 20.3952   2
   6  -4  -4 31.0198 8.17982   2
   6   4  -4 28.7540 7.04718   3
  -6   4   4 19.5021 8.96603   2
   5  -4  -4 10.2561 5.75820   2
  -5  -4   4 3.09619 4.05233   2
  -5   4   4 9.09151 6.92967   2
   5   4  -4 7.35147 4.89579   3
   4  -4  -4 34.2581 7.72864   2
  -4  -4   4 15.8350 6.18716   2
   4   4  -4 28.6694 6.60665   3
   4   4  -4 30.6882 7.67776   2
  -4   4   4 30.5085 8.29229   2
   3  -4  -4 568.575 25.1854   2
  -3  -4   4 567.352 25.0683   2
  -3  -4   4 559.475 23.9231   3
   3   4  -4 557.252 24.6069   3
   3   4  -4 571.123 25.4199   2
  -3   4   4 637.025 27.1211   2
  -2  -4   4 196.460 12.5824   3
   2  -4  -4 196.735 13.4134   2
   2  -4  -4 205.517 7.83004   3
  -2  -4   4 218.655 16.8208   2
  -2   4   4 180.675 13.9857   2
   2   4  -4 195.720 16.6253   2
   1  -4  -4 57.8427 8.80039   2
  -1  -4   4 50.5675 7.62598   3
  -1  -4   4 79.3532 14.3413   2
  -1   4   4 58.5431 9.79815   2
   0  -4   4 750.238 27.7350   3
   0  -4   4 694.851 33.1513   2
   0  -4  -4 589.849 26.8885   2
   0   4   4 594.526 27.8088   2
   0   4  -4 663.744 32.8369   2
   1  -4   4 792.502 38.0017   2
  -1  -4  -4 821.753 32.5876   2
  -1   4  -4 831.233 39.0213   2
   1   4   4 882.294 34.2362   2
   2  -4   4 64.8241 14.8712   2
  -2  -4  -4 64.3893 8.88019   2
  -2   4  -4 76.8237 16.4112   2
   2   4   4 67.5300 9.87927   2
  -3  -4  -4 622.215 26.3345   2
   3  -4   4 569.056 33.2669   2
   3   4   4 553.567 26.5629   2
  -3   4  -4 630.672 34.8887   2
   4  -4   4 451.722 30.5984   2
   4   4   4 421.272 22.6050   2
  -4   4  -4 443.915 31.0553   2
   4   4   4 460.502 26.6285   2
   5  -4   4 162.262 21.4971   2
   5   4   4 177.552 18.9136   2
  -5   4  -4 177.002 23.7180   2
   5   4   4 184.558 15.1759   2
   6  -4   4 193.740 28.1345   2
   6   4   4 176.277 15.4231   2
   6   4   4 176.456 21.5089   2
  -6   4  -4 174.111 25.6488   2
   7   4   4 913.697 45.4319   2
   7   4   4 897.452 38.4056   2
  -7   4  -4 861.213 61.6602   2
   8  -4   4 13.4667 18.5734   2
   8   4   4 15.1757 14.0696   2
   8   4   4 37.3130 10.8684   2
  -8   4  -4 22.5287 17.4320   2
   9   4   4 63.2051 13.3153   2
  -9   4  -4 85.2332 22.7086   2
   9   4   4 27.6814 18.1480   2
 -10   4  -4 69.6652 21.4421   2
  10   4   4 73.6583 13.1624   2
  11   4   4 92.4374 14.9211   2
 -11   4  -4 71.2630 22.7790   2
  12   4   4 59.6015 13.6228   2
 -12   4  -4 30.5156 20.0212   2
  14  -5  -4 35.2890 11.1408   2
 -14   5   4 2.90315 26.0654   2
 -13   5   4 26.5952 19.5665   2
  12  -5  -4 74.1725 12.5592   2
  12   5  -4 38.7975 10.1011   3
 -12   5   4 45.2030 18.4753   2
  11  -5  -4 39.1842 11.1882   2
  11   5  -4 7.24558 6.07757   3
 -11   5   4 7.25789 14.6813   2
  10  -5  -4 82.5682 13.4622   2
  10   5  -4 97.7890 12.4476   3
 -10   5   4 81.1427 17.4373   2
   9  -5  -4 91.3110 13.0128   2
   9   5  -4 60.3871 10.5596   3
  -9   5   4 69.2683 15.8493   2
   8  -5  -4 1081.17 42.7340   2
   8   5  -4 1048.70 42.5099   3
  -8   5   4 1095.27 45.0198   2
   7  -5  -4 20.2700 7.94222   2
   7   5  -4 2.06994 5.56690   3
  -7   5   4 10.6255 10.2295   2
   6  -5  -4 89.8784 11.5764   2
   6   5  -4 65.1246 9.50092   3
  -6   5   4 75.3788 13.6044   2
   5  -5  -4 2.40141 5.73838   2
  -5  -5   4 8.60957 4.55094   2
   5   5  -4 -4.1384 3.52611   3
   5   5  -4 6.61610 5.79585   2
  -5   5   4 12.4921 8.67377   2
  -4  -5   4 377.301 17.2519   2
   4  -5  -4 332.685 19.3987   2
  -4   5   4 318.564 20.1749   2
   4   5  -4 381.575 19.3246   2
   4   5  -4 327.429 18.6496   3
   3  -5  -4 126.978 11.8345   2
  -3  -5   4 84.6186 9.04544   3
  -3  -5   4 99.9784 11.2414   2
   3   5  -4 90.7720 13.1441   2
   3   5  -4 86.3198 9.95617   3
  -3   5   4 110.567 12.4376   2
  -2  -5   4 5893.66 173.629   2
   2  -5  -4 5684.26 173.295   2
  -2  -5   4 5836.71 172.245   3
   2   5  -4 5977.12 176.716   2
  -2   5   4 5752.07 174.837   2
  -1  -5   4 2859.95 88.6750   3
   1  -5  -4 2888.83 89.7887   2
  -1   5   4 2804.89 90.9062   2
   1   5  -4 2712.97 93.2391   2
   0  -5   4 19.0596 5.93930   3
   0  -5   4 7.97679 9.90706   2
   0  -5  -4 7.57837 6.13305   2
   0   5   4 3.19053 6.58689   2
   0   5  -4 12.4968 11.4553   2
   1  -5   4 24.2053 12.3078   2
  -1  -5  -4 14.3124 6.62337   2
  -1   5  -4 0.31845 11.4507   2
   1   5   4 18.5784 7.81755   2
   2  -5   4 63.5855 15.1167   2
  -2  -5  -4 70.1027 9.19296   2
   2   5   4 70.9665 10.7330   2
  -2   5  -4 84.4325 18.1580   2
  -3  -5  -4 46.9802 9.47303   2
   3  -5   4 36.4200 13.1711   2
  -3   5  -4 19.7516 14.4667   2
   3   5   4 28.1007 8.93299   2
  -4  -5  -4 766.188 32.1823   2
   4  -5   4 746.034 40.0905   2
  -4   5  -4 810.701 43.1402   2
   4   5   4 755.422 33.5025   2
   5  -5   4 136.710 22.4965   2
   5   5   4 123.377 13.7926   2
  -5   5  -4 118.580 23.0576   2
   5   5   4 126.851 16.9612   2
   6  -5   4 182.539 23.9801   2
  -6   5  -4 202.343 28.3256   2
   6   5   4 180.162 16.5142   2
   6   5   4 195.032 20.3970   2
   7  -5   4 15.9597 16.8804   2
   7   5   4 9.64371 7.87593   2
  -7   5  -4 -15.759 16.2458   2
   7   5   4 12.0601 13.9641   2
   8   5   4 -8.1507 5.82597   2
   8   5   4 -11.764 12.4871   2
  -8   5  -4 -11.901 17.2646   2
  -9   5  -4 128.350 26.9744   2
   9   5   4 118.317 23.2809   2
   9   5   4 127.600 15.4533   2
  10   5   4 6.99311 8.71811   2
 -10   5  -4 9.98974 19.2812   2
 -11   5  -4 27.5327 19.7667   2
  11   5   4 19.7944 10.0836   2
  12   5   4 20.1876 11.4238   2
 -12   5  -4 27.7798 23.4610   2
  14   6  -4 204.675 20.1328   3
  13  -6  -4 48.6737 12.5882   2
  13   6  -4 51.7999 12.6452   3
 -13   6   4 23.8019 20.5752   2
  12  -6  -4 159.577 18.3520   2
 -12   6   4 150.822 37.6918   2
  12   6  -4 134.102 15.9606   3
  11  -6  -4 31.0690 10.7241   2
  11   6  -4 -3.3908 6.11896   3
 -11   6   4 2.28926 14.6365   2
  10  -6  -4 138.868 15.9569   2
  10   6  -4 146.321 14.5442   3
 -10   6   4 132.542 20.8442   2
   9  -6  -4 33.6095 11.2500   2
  -9   6   4 39.6913 13.7534   2
   9   6  -4 31.8343 8.12329   3
   8  -6  -4 508.774 27.8721   2
  -8   6   4 538.302 30.7499   2
   8   6  -4 503.201 28.8393   3
   7  -6  -4 -3.3952 6.80881   2
  -7   6   4 10.6881 11.7995   2
   7   6  -4 6.93402 6.55205   3
   6  -6  -4 165.666 15.4420   2
  -6  -6   4 157.284 9.08991   2
  -6   6   4 138.942 16.7766   2
   6   6  -4 170.579 14.4126   3
   6   6  -4 168.143 11.8201   2
   5  -6  -4 92.1371 12.0036   2
  -5  -6   4 92.5222 9.03924   2
   5   6  -4 117.278 12.7654   2
  -5   6   4 83.8519 14.7798   2
   5   6  -4 109.504 11.5166   3
  -4  -6   4 29.1969 6.39393   3
  -4  -6   4 16.8037 7.04431   2
   4  -6  -4 24.4819 8.21676   2
   4   6  -4 22.2601 9.73609   2
   4   6  -4 17.3754 6.66683   3
  -4   6   4 24.3604 9.96115   2
  -3  -6   4 248.786 15.4626   3
  -3  -6   4 265.134 16.5713   2
   3  -6  -4 232.967 16.7042   2
  -3   6   4 258.336 18.9882   2
   3   6  -4 231.772 19.3813   2
  -2  -6   4 2508.58 81.8449   3
   2  -6  -4 2630.22 84.0987   2
   2   6  -4 2455.39 85.7890   2
  -2   6   4 2627.64 85.6637   2
  -1  -6   4 177.950 13.2082   3
   1  -6  -4 164.046 13.9262   2
  -1  -6   4 187.755 16.1744   2
  -1   6   4 160.659 15.2608   2
   1   6  -4 158.455 19.2716   2
   0  -6   4 95.5189 10.2830   3
   0  -6   4 111.345 14.3924   2
   0  -6  -4 74.0291 10.2697   2
   0   6  -4 98.6464 18.6905   2
   0   6   4 71.6308 11.5989   2
  -1  -6  -4 504.263 24.8886   2
   1  -6   4 507.306 28.9567   2
  -1   6  -4 515.709 32.4890   2
   1   6   4 510.494 26.4053   2
  -2  -6  -4 341.582 19.7223   2
   2  -6   4 357.880 25.6859   2
  -2   6  -4 312.555 28.6413   2
   2   6   4 330.969 21.0106   2
   3  -6   4 -2.8462 9.79653   2
  -3  -6  -4 10.7287 6.74163   2
  -3   6  -4 8.78699 15.9101   2
   3   6   4 -0.1594 7.24885   2
   4  -6   4 384.528 29.3748   2
  -4  -6  -4 402.198 22.0293   2
   4   6   4 416.694 23.8537   2
  -4   6  -4 390.884 33.1747   2
   5  -6   4 160.892 23.0143   2
  -5   6  -4 209.587 29.1819   2
   5   6   4 184.418 16.6914   2
   6  -6   4 16.4633 14.0522   2
   6   6   4 14.5114 12.9723   2
   6   6   4 5.57386 7.69365   2
  -6   6  -4 -24.062 16.1083   2
   7   6   4 10.2180 12.9397   2
   7   6   4 3.16219 8.67153   2
  -7   6  -4 2.86549 16.2406   2
   8   6   4 103.404 19.1827   2
   8   6   4 97.4889 15.4735   2
  -8   6  -4 90.6606 24.0997   2
   9   6   4 312.747 31.8125   2
  -9   6  -4 355.202 37.7788   2
   9   6   4 341.296 23.8186   2
 -10   6  -4 82.9129 26.4973   2
  10   6   4 87.0082 15.5931   2
 -11   6  -4 63.6395 39.3108   2
  11   6   4 83.5264 15.9022   2
 -13   7   4 390.332 37.0889   2
  12   7  -4 7.05413 7.45963   3
 -12   7   4 25.8655 18.2506   2
  11  -7  -4 32.9193 12.3419   2
  11   7  -4 6.38887 8.33375   3
 -11   7   4 -14.254 14.7111   2
  10  -7  -4 15.9784 9.17939   2
 -10   7   4 20.0172 15.6176   2
  10   7  -4 0.03083 6.27102   3
   9  -7  -4 26.5965 10.5789   2
   9   7  -4 26.8337 8.78047   3
  -9   7   4 -0.6310 13.5310   2
   8   7  -4 107.786 13.5745   3
  -8   7   4 121.027 17.8614   2
  -7  -7   4 159.138 8.16739   2
   7  -7  -4 170.906 16.6190   2
  -7   7   4 197.573 20.0513   2
  -6  -7   4 2.64586 4.67518   2
   6  -7  -4 11.1694 9.49774   2
   6   7  -4 -2.2894 5.49403   3
   6   7  -4 11.9874 9.11608   2
  -6   7   4 -2.3365 11.0890   2
  -5  -7   4 559.454 23.4707   2
   5  -7  -4 530.153 28.6833   2
   5   7  -4 573.985 27.9482   2
   5   7  -4 565.982 27.5218   3
  -5   7   4 561.602 31.0484   2
  -4  -7   4 351.524 19.1527   3
   4  -7  -4 314.172 21.0415   2
  -4  -7   4 349.344 18.7722   2
   4   7  -4 347.643 20.2574   3
  -4   7   4 333.501 23.9640   2
   3  -7  -4 6.18951 7.29324   2
  -3  -7   4 10.4438 4.72844   3
  -3  -7   4 6.06264 9.04434   2
   3   7  -4 7.32137 10.9426   2
  -3   7   4 -11.931 6.85109   2
  -2  -7   4 26.6102 9.88926   2
   2  -7  -4 23.6001 7.97855   2
  -2  -7   4 23.7888 6.56494   3
   2   7  -4 33.3306 13.8337   2
  -2   7   4 12.5977 8.71107   2
   1  -7  -4 68.2156 10.6892   2
  -1  -7   4 52.4617 12.0873   2
  -1  -7   4 50.2789 8.93855   3
   1   7  -4 59.2267 16.5740   2
  -1   7   4 42.7046 10.7210   2
   0  -7   4 7.50820 9.75885   2
   0  -7   4 18.6820 6.80660   3
   0  -7  -4 7.90895 6.86621   2
   0   7  -4 18.6921 15.3477   2
   0   7   4 8.39158 8.52829   2
   1  -7   4 57.8134 9.68796   3
  -1  -7  -4 41.4161 9.50582   2
   1  -7   4 69.4011 14.8997   2
   1   7   4 48.5987 11.3346   2
  -1   7  -4 52.0844 18.9401   2
  -2  -7  -4 7.53119 6.51172   2
   2  -7   4 -0.0104 10.8889   2
   2   7   4 1.33294 7.33580   2
  -2   7  -4 14.7876 15.4901   2
  -3  -7  -4 363.620 21.2590   2
   3  -7   4 332.134 25.9620   2
  -3   7  -4 346.467 32.3887   2
   3   7   4 362.533 12.3833   3
   3   7   4 342.375 22.7497   2
   4  -7   4 202.071 22.3327   2
  -4  -7  -4 148.537 15.0170   2
   4   7   4 178.600 8.82431   3
   4   7   4 164.909 16.5347   2
  -4   7  -4 213.932 28.6784   2
   5  -7   4 81.2887 18.6775   2
   5   7   4 109.981 15.0283   2
  -5   7  -4 81.7215 23.5729   2
   6   7   4 157.598 17.4438   2
  -6   7  -4 165.032 29.7120   2
   7   7   4 149.674 20.8883   2
   7   7   4 131.438 18.2710   2
  -7   7  -4 182.879 29.6108   2
   8   7   4 4.63926 8.28482   2
   8   7   4 22.1214 13.6436   2
  -8   7  -4 -2.7958 20.1226   2
   9   7   4 16.5783 10.3589   2
  -9   7  -4 10.0524 21.1102   2
 -10   7  -4 -6.2734 18.8464   2
  10   7   4 8.58207 9.32762   2
 -11   7  -4 21.6692 24.2079   2
  11   7   4 21.5205 13.0003   2
 -12   8   4 68.2433 21.8734   2
  12   8  -4 42.3577 12.1601   3
 -11   8   4 45.9248 19.0056   2
  11   8  -4 12.8473 9.19219   3
 -10   8   4 5.93849 14.2669   2
  10   8  -4 -4.6112 5.94706   3
   9  -8  -4 -9.9415 9.88351   2
   9   8  -4 -5.9968 5.71515   3
  -9   8   4 4.00787 12.7355   2
   8  -8  -4 20.6376 10.2336   2
  -8   8   4 -1.0054 11.6107   2
   8   8  -4 4.62648 7.49617   3
  -7  -8   4 51.7536 6.99166   2
   7  -8  -4 64.4751 13.2907   2
   7   8  -4 58.0838 10.8134   3
   7   8  -4 62.9774 11.6587   2
  -6  -8   4 9.40712 5.32229   2
   6  -8  -4 14.3938 8.45158   2
   6   8  -4 14.1863 8.81574   3
   6   8  -4 8.65804 9.91458   2
  -6   8   4 -2.9782 10.7009   2
   5  -8  -4 466.568 32.3713   2
  -5  -8   4 494.736 22.5095   2
   5   8  -4 384.299 30.1250   2
  -5   8   4 490.616 30.0959   2
   5   8  -4 512.936 26.1878   3
   4  -8  -4 518.823 30.4878   2
  -4  -8   4 483.350 24.2177   2
  -4  -8   4 512.423 33.2244   3
   4   8  -4 499.900 29.6080   2
  -4   8   4 509.665 30.5487   2
   3  -8  -4 48.6171 11.3995   2
  -3  -8   4 49.8824 11.3513   2
  -3  -8   4 35.6593 7.69443   3
   3   8  -4 44.2312 15.5610   2
  -3   8   4 41.8343 13.2748   2
   2  -8  -4 7.83956 8.01732   2
  -2  -8   4 -3.9503 7.94760   2
  -2  -8   4 9.73905 5.67414   3
   2   8  -4 11.6984 14.0523   2
  -2   8   4 3.48379 8.80610   2
   1  -8  -4 141.894 15.2923   2
  -1  -8   4 135.965 13.0666   3
  -1  -8   4 137.369 15.9987   2
  -1   8   4 139.930 17.1533   2
   1   8  -4 131.634 22.1548   2
   0  -8   4 5.92404 5.85443   3
   0  -8  -4 -3.3950 7.36339   2
   0  -8   4 -9.6437 9.20432   2
   0   8   4 10.0264 8.83959   2
   0   8  -4 7.21930 14.4911   2
  -1  -8  -4 118.145 13.9388   2
   1  -8   4 106.134 18.2252   2
   1  -8   4 111.949 12.4928   3
  -1   8  -4 155.381 23.7262   2
   1   8   4 119.208 16.1954   2
  -2  -8  -4 46.9383 11.7217   2
   2  -8   4 52.7003 15.4700   2
   2   8   4 29.5616 10.3132   2
  -2   8  -4 41.9606 20.1265   2
  -3  -8  -4 -3.9602 8.29770   2
   3  -8   4 35.7602 13.9758   2
   3   8   4 3.03247 8.46812   2
  -3   8  -4 -11.435 16.3901   2
  -4  -8  -4 32.8843 9.32210   2
   4  -8   4 47.0525 16.7477   2
  -4   8  -4 75.5382 23.8979   2
   4   8   4 55.4414 5.17559   3
   4   8   4 62.8768 13.1860   2
  -5  -8  -4 711.830 33.5727   2
  -5   8  -4 731.984 48.3566   2
   5   8   4 746.053 25.7783   3
   5   8   4 752.885 52.5604   2
  -6  -8  -4 97.6145 13.2045   2
  -6   8  -4 63.1156 24.2483   2
   6   8   4 91.5341 15.3293   2
   6   8   4 118.783 8.61543   3
   7   8   4 6.10634 14.4899   2
  -7   8  -4 -2.6854 21.5099   2
   7   8   4 13.0332 9.70038   2
   8   8   4 80.0840 14.7355   2
  -8   8  -4 62.9985 24.8375   2
  -9   8  -4 -1.1347 22.6229   2
   9   8   4 19.1161 11.1439   2
 -10   8  -4 8.41263 22.0494   2
  10   8   4 1.28343 10.0344   2
 -12   9   4 0.48646 20.1377   2
  12   9  -4 -6.7614 8.14897   3
 -11   9   4 20.9510 20.6974   2
 -10   9   4 41.3425 18.7414   2
  10   9  -4 27.7354 10.6998   3
  -9   9   4 31.6352 15.6236   2
   8   9  -4 75.0857 10.6163   2
  -8   9   4 70.3211 17.6887   2
   8   9  -4 47.5232 10.5803   3
  -7  -9   4 12.2311 5.74859   2
   7   9  -4 13.8628 7.95815   3
   7   9  -4 18.7771 10.7965   2
  -7   9   4 6.59980 11.8217   2
   6  -9  -4 162.542 19.2364   2
  -6  -9   4 160.754 12.5137   2
   6   9  -4 183.280 18.7062   2
  -6   9   4 127.656 19.9878   2
   6   9  -4 150.788 15.2020   3
  -5  -9   4 69.7024 11.0588   2
   5  -9  -4 68.2130 14.1710   2
   5   9  -4 63.7003 11.0295   3
   5   9  -4 88.2184 18.3046   2
  -5   9   4 55.4780 15.7621   2
  -4  -9   4 12.2658 5.97534   3
  -4  -9   4 16.1024 9.25886   2
   4  -9  -4 22.7028 10.6822   2
  -4   9   4 2.75706 11.8072   2
   4   9  -4 2.63378 11.6470   2
  -3  -9   4 39.5537 9.69215   3
  -3  -9   4 48.1623 11.7893   2
   3  -9  -4 73.0570 13.9704   2
   3   9  -4 42.1868 17.5576   2
  -2  -9   4 25.3699 10.0742   2
  -2  -9   4 10.0431 6.57239   3
   2  -9  -4 5.84557 9.10973   2
   2  -9  -4 11.3727 2.54145   3
  -2   9   4 11.5554 12.2915   2
   2   9  -4 16.8816 15.8790   2
  -1  -9   4 382.441 22.1374   3
  -1  -9   4 347.227 25.0165   2
   1  -9  -4 340.928 23.3812   2
  -1   9   4 382.665 26.5811   2
   1   9  -4 339.271 31.4965   2
   0  -9   4 135.984 18.1131   2
   0  -9  -4 137.358 15.8804   2
   0  -9   4 147.221 14.0357   3
   0   9   4 136.503 19.1047   2
   0   9  -4 163.987 27.3549   2
   1  -9   4 114.710 13.0212   3
   1  -9   4 154.128 31.2473   2
  -1  -9  -4 107.449 15.2030   2
  -1   9  -4 121.948 25.7029   2
   1   9   4 114.534 18.1503   2
   2  -9   4 96.7126 17.5504   2
  -2  -9  -4 56.9592 12.7508   2
  -2   9  -4 79.9517 23.7681   2
  -3  -9  -4 1.17658 8.09754   2
   3  -9   4 7.33961 12.0579   2
   3   9   4 4.00133 9.85730   2
  -3   9  -4 23.1738 20.2962   2
  -4  -9  -4 15.2607 9.90118   2
   4   9   4 31.9019 11.9016   2
  -4   9  -4 30.8399 23.8287   2
  -5  -9  -4 17.1488 9.66003   2
   5   9   4 10.2094 10.2396   2
  -5   9  -4 6.25617 20.0539   2
   5   9   4 13.6878 4.16676   3
  -6   9  -4 73.8839 25.5900   2
   6   9   4 42.8375 6.63524   3
   6   9   4 30.2016 12.4468   2
   7   9   4 88.0466 8.42379   3
   7   9   4 83.0385 15.8459   2
  -7   9  -4 59.0090 27.7221   2
  -8   9  -4 32.8061 24.6675   2
   8   9   4 -1.8585 10.5444   2
  -9   9  -4 -20.734 26.3182   2
   9   9   4 25.9958 11.0985   2
   9   9   4 9.39843 5.65420   3
  10   9   4 13.0338 11.9789   2
 -10   9  -4 12.8554 26.1626   2
 -11  10   4 13.2801 20.7297   2
  11  10  -4 54.7836 12.7718   3
 -10  10   4 -11.317 17.1270   2
  10  10  -4 13.1010 8.36625   3
   9  10  -4 -0.2146 8.51969   3
  -9  10   4 -12.699 12.8684   2
  -8 -10   4 69.6459 8.18989   2
   8  10  -4 47.4212 11.3264   2
   8  10  -4 58.4340 12.2274   3
  -8  10   4 39.8129 16.1526   2
  -7 -10   4 -1.4705 6.28030   2
  -7  10   4 -1.4602 12.0994   2
   7  10  -4 25.1021 11.2310   2
   7  10  -4 -4.5925 5.22044   3
  -6 -10   4 152.459 12.7908   2
  -6  10   4 129.459 20.7337   2
   6  10  -4 115.454 19.1952   2
   6  10  -4 133.672 15.1183   3
  -5 -10   4 10.5934 8.10739   2
  -5  10   4 -14.520 9.74795   2
   5  10  -4 4.57017 13.4085   2
  -4 -10   4 5.45432 7.91171   3
  -4 -10   4 2.39734 8.20237   2
  -4  10   4 7.47311 13.0422   2
   4  10  -4 -17.547 13.1033   2
  -3 -10   4 318.171 21.7375   2
   3 -10  -4 244.798 11.8769   3
  -3 -10   4 301.384 19.1705   3
  -3  10   4 247.635 24.3959   2
   3  10  -4 247.066 26.8152   2
   2 -10  -4 4.04557 2.23728   3
  -2 -10   4 6.94584 6.37691   3
  -2 -10   4 5.35346 10.0135   2
   2  10  -4 -0.9454 15.2081   2
  -2  10   4 -2.0478 11.0960   2
  -1 -10   4 227.970 21.2527   2
  -1 -10   4 247.679 17.6193   3
   1 -10  -4 236.736 28.6573   2
  -1  10   4 214.135 21.9990   2
   1  10  -4 222.266 28.8692   2
   0 -10  -4 184.918 22.5965   2
   0 -10   4 181.891 15.8041   3
   0 -10   4 186.721 19.9695   2
   0  10  -4 209.367 29.9000   2
   0  10   4 179.036 20.5112   2
   1 -10   4 90.4144 13.5678   3
   1 -10   4 112.987 18.2573   2
  -1  10  -4 105.120 29.5301   2
   1  10   4 84.0082 16.4025   2
   2 -10   4 -7.3085 11.5085   2
  -2  10  -4 8.32362 19.6932   2
   2  10   4 8.79207 10.5316   2
   3  10   4 39.7275 13.8177   2
  -3  10  -4 48.9756 22.7434   2
  -4  10  -4 114.217 28.4110   2
   4  10   4 111.034 17.6757   2
  -5  10  -4 -20.273 21.4582   2
   5  10   4 23.5436 12.5591   2
   6  10   4 6.52467 10.0094   2
  -6  10  -4 19.7826 24.9038   2
   7  10   4 3.26769 11.3803   2
  -7  10  -4 5.64309 22.3748   2
   7  10   4 8.56764 4.71585   3
  -8  10  -4 16.7229 28.7002   2
   8  10   4 59.1742 14.2309   2
   8  10   4 38.0116 7.34150   3
   9  10   4 24.4368 14.3440   2
  -9  10  -4 43.8495 31.8551   2
  10  11  -4 24.0834 10.5454   3
   9  11  -4 11.0648 8.21174   3
  -9  11   4 13.2561 16.6826   2
   9  11  -4 0.87212 8.67014   2
  -8 -11   4 14.6412 7.74033   2
   8  11  -4 14.9366 12.5345   2
  -8  11   4 25.4695 16.1576   2
   8  11  -4 21.8288 9.76307   3
  -7 -11   4 32.2568 8.48092   2
   7  11  -4 25.5169 9.17616   3
  -7  11   4 55.0090 19.6771   2
   7  11  -4 23.5561 14.4315   2
  -6 -11   4 219.230 16.5398   2
   6  11  -4 222.647 24.1081   2
  -6  11   4 243.547 26.0239   2
  -5 -11   4 128.890 14.4411   2
   5  11  -4 67.9875 18.0605   2
  -5  11   4 102.769 20.6379   2
  -4 -11   4 24.8480 10.1818   2
   4  11  -4 15.7206 15.0691   2
  -4  11   4 21.3238 13.0252   2
   3 -11  -4 236.240 11.3051   3
  -3 -11   4 223.449 20.1919   2
   3  11  -4 212.817 28.0085   2
  -3  11   4 211.572 23.8827   2
  -2 -11   4 246.235 27.0748   2
   2 -11  -4 238.969 9.94279   3
  -2  11   4 235.180 24.9143   2
   2  11  -4 223.318 29.1031   2
  -1 -11   4 251.433 22.9157   2
   1  11  -4 292.291 39.0459   2
  -1  11   4 237.759 24.2530   2
   0 -11   4 71.0733 16.8043   2
   0  11  -4 34.7373 21.0250   2
   0  11   4 48.7471 16.1621   2
  -1  11  -4 -45.046 15.2541   2
   1  11   4 4.00012 11.4352   2
   2  11   4 1.38972 10.2622   2
  -2  11  -4 5.90690 18.5736   2
   3  11   4 64.8794 16.9424   2
  -3  11  -4 105.900 25.9996   2
  -4  11  -4 27.8450 24.7233   2
   4  11   4 14.0695 10.9228   2
  -5  11  -4 -30.943 20.8173   2
   5  11   4 17.8388 13.3024   2
   6  11   4 5.88643 11.9161   2
  -6  11  -4 -14.119 21.6888   2
  -7  11  -4 270.868 41.8970   2
   7  11   4 254.393 13.8093   3
   7  11   4 253.571 24.7039   2
   8  11   4 23.1316 12.9376   2
  -8  11  -4 -12.398 25.2477   2
   8  11   4 8.78931 5.81277   3
  -9 -12   4 0.52574 6.66616   2
   9  12  -4 10.2764 9.60058   3
  -9  12   4 -10.230 15.5958   2
  -8 -12   4 116.902 11.4518   2
  -8  12   4 94.9087 24.3453   2
   8  12  -4 69.9253 16.3333   2
   8  12  -4 84.4669 15.1391   3
  -7 -12   4 3.50237 7.29932   2
   7  12  -4 8.92665 14.0527   2
  -7  12   4 14.4813 14.6626   2
  -6 -12   4 19.7278 8.75523   2
  -6  12   4 8.16176 14.1657   2
   6  12  -4 25.5795 16.2085   2
  -5 -12   4 14.9603 10.4625   2
   5  12  -4 -7.7921 14.2542   2
  -5  12   4 20.5543 14.2077   2
   4 -12  -4 45.4971 8.80047   3
  -4 -12   4 109.576 27.3799   2
   4  12  -4 82.1875 18.7774   2
  -4  12   4 66.6686 19.9836   2
  -3 -12   4 -0.4027 10.2924   2
   3 -12  -4 7.23217 3.74715   3
  -3  12   4 -3.7669 12.6253   2
   3  12  -4 21.1554 18.1903   2
  -2 -12   4 23.8846 11.7464   2
  -2  12   4 43.8027 14.8453   2
   2  12  -4 3.81636 18.2301   2
   1  12  -4 404.559 37.1103   2
  -1  12   4 447.480 32.7430   2
   0  12  -4 91.2947 24.0493   2
   0  12   4 104.724 20.6745   2
   1  12   4 161.344 23.4213   2
  -1  12  -4 162.301 30.0030   2
  -2  12  -4 13.3806 21.2328   2
   2  12   4 20.1484 13.4739   2
   3  12   4 2.23929 12.2742   2
  -3  12  -4 22.1751 23.9051   2
  -4  12  -4 16.9456 23.5480   2
   4  12   4 45.1878 14.0244   2
   5  12   4 175.233 21.5973   2
   6  12   4 347.618 29.4700   2
  -6  12  -4 294.758 42.3607   2
   7  12   4 220.722 23.8000   2
  -7 -13   4 34.8248 9.81269   2
   7  13  -4 -2.5565 16.3390   2
  -7  13   4 23.9659 15.4506   2
  -6 -13   4 68.7294 16.2873   2
  -6  13   4 69.6988 22.5239   2
   6  13  -4 62.3205 18.1399   2
   5 -13  -4 94.3054 10.1679   3
  -5 -13   4 111.631 15.4187   2
  -5  13   4 88.3499 22.3357   2
   5  13  -4 78.4081 21.3113   2
   4 -13  -4 91.2747 9.75369   3
  -4 -13   4 140.169 18.2524   2
   4  13  -4 102.230 24.3946   2
  -4  13   4 110.599 27.6343   2
   3 -13  -4 9.13505 4.21118   3
  -3  13   4 18.1410 13.0199   2
   3  13  -4 -29.318 16.0549   2
   2  13  -4 65.3342 23.9026   2
  -2  13   4 111.140 21.5033   2
  -1  13   4 -0.5410 14.3248   2
   1  13  -4 7.57460 20.1781   2
   0  13   4 85.3010 18.7727   2
   0  13  -4 54.2879 24.3044   2
   1  13   4 -3.0442 12.1052   2
  -1  13  -4 29.9102 20.7839   2
   2  13   4 121.934 23.9935   2
  -2  13  -4 98.9216 27.3464   2
  -3  13  -4 1.82717 24.3170   2
   3  13   4 40.1587 15.6141   2
  -4  13  -4 30.7143 27.2922   2
   4  13   4 2.08591 13.6442   2
   5  13   4 1.92145 13.9519   2
  -5  13  -4 21.5995 26.9007   2
   5 -14  -4 -2.8133 6.21044   3
   5  14  -4 11.2322 18.1608   2
  -5  14   4 17.3933 17.7322   2
   4 -14  -4 4.00856 5.21679   3
  -4  14   4 -3.4025 14.7333   2
   4  14  -4 15.0873 20.9720   2
   3  14  -4 15.3663 20.1162   2
  -3  14   4 11.5688 16.2983   2
  -2  14   4 3.55806 15.3959   2
   2  14  -4 -12.269 19.2526   2
   1  14  -4 17.9110 22.5548   2
  -1  14   4 -6.7205 13.1325   2
   0  14   4 60.6162 18.1345   2
   0  14  -4 88.1574 28.9679   2
   1  14   4 172.349 25.8813   2
  -1  14  -4 172.317 34.9216   2
   2  14   4 15.8429 14.8502   2
  -2  14  -4 21.1741 27.1791   2
   3  14   4 12.3444 15.2163   2
  -3  14  -4 1.77900 25.3172   2
 -10   0   5 -8.5189 7.32687   2
  10   0  -5 4.43163 3.23176   2
  -9   0   5 8.37370 6.58887   2
   9   0  -5 3.07081 3.22959   2
  -8   0   5 6.64113 5.39788   2
   8   0  -5 2.97126 3.11277   2
   7   0  -5 2.50085 3.54521   2
  -7   0   5 -3.3817 4.53743   2
  -6   0   5 -4.3958 3.83468   2
   6   0  -5 2.15783 3.81768   3
   6   0  -5 -2.4917 3.22374   2
  -5   0   5 0.00892 4.19114   2
   5   0  -5 -0.2409 3.32190   3
   4   0  -5 0.49636 3.39877   3
  -4   0   5 5.30743 4.75402   2
  -4   0   5 5.00862 7.07984   2
  -3   0   5 -3.6190 7.03914   2
  -3   0   5 -2.6689 4.08780   2
  -2   0   5 -1.2544 4.50376   2
  -2   0   5 -0.8172 7.98746   2
  -2   0   5 1.95922 2.92022   3
  -1   0   5 -2.1947 2.92626   3
  -1   0   5 0.04584 7.84144   2
  -1   0   5 -1.9240 4.19319   2
   0   0   5 -5.5241 8.38746   2
   0   0   5 -4.7722 4.18612   2
   0   0   5 2.75559 3.37261   3
   1   0   5 -10.057 7.84918   2
   1   0   5 3.69871 5.19397   2
   2   0   5 12.6709 11.0416   2
   2   0   5 -2.6134 4.98855   2
   3   0   5 -8.2133 10.0725   2
   3   0   5 -0.6728 5.39539   2
   4   0   5 -0.5357 11.7744   2
   4   0   5 9.02289 6.33708   2
   5   0   5 21.0977 15.1634   2
   6   0   5 -5.6088 5.50039   2
   7   0   5 24.7953 18.2799   2
   8   0   5 12.3288 19.3503   2
   8   0   5 -0.3422 7.00141   2
   9   0   5 -6.4662 7.06707   2
  10   0   5 9.83111 8.32378   2
  11   0   5 12.6544 9.26886   2
  12   0   5 -5.0354 10.4874   2
  12  -1  -5 373.289 15.5047   2
 -12   1   5 377.509 21.5739   2
  11  -1  -5 351.790 15.2824   2
 -11   1   5 348.642 21.3792   2
  10  -1  -5 35.7955 6.65464   2
 -10   1   5 46.5405 10.7188   2
   9  -1  -5 196.852 11.2430   2
  -9   1   5 181.527 14.5683   2
   8  -1  -5 108.577 8.79269   2
  -8  -1   5 92.1526 9.35674   2
  -8   1   5 92.6743 10.5380   2
  -7  -1   5 17.3951 7.06097   2
  -7  -1   5 8.05894 4.12181   2
   7  -1  -5 23.4549 5.51969   2
  -7   1   5 6.22413 6.06638   2
   7   1  -5 7.05536 5.11406   3
   6  -1  -5 1797.37 55.9418   2
  -6  -1   5 1725.22 54.5344   2
  -6  -1   5 1763.09 56.5242   2
  -6   1   5 1745.58 57.2132   2
   6   1  -5 1787.97 58.8939   3
  -5  -1   5 377.354 19.5365   2
   5  -1  -5 399.252 17.3299   2
   5  -1  -5 370.149 17.3924   3
  -5  -1   5 400.979 16.8440   2
  -5   1   5 369.049 18.2353   2
   5   1  -5 437.862 19.4119   3
  -4  -1   5 55.1212 11.3255   2
   4  -1  -5 66.2491 7.52691   2
  -4  -1   5 69.1111 7.16418   2
   4   1  -5 72.7326 7.80537   3
  -3  -1   5 26.9348 6.15725   2
   3  -1  -5 12.8134 4.33581   3
   3  -1  -5 28.8557 6.35051   2
  -3  -1   5 44.8530 11.1903   2
   3   1  -5 38.9598 6.33655   3
  -3   1   5 22.9909 6.58016   2
   2  -1  -5 89.3690 7.41906   3
  -2  -1   5 104.615 8.16168   3
  -2  -1   5 110.395 9.10722   2
  -2  -1   5 109.780 13.8689   2
  -2   1   5 95.4247 9.32982   2
  -1  -1   5 194.320 11.5381   3
  -1  -1   5 185.744 19.8155   2
  -1  -1   5 191.828 11.9313   2
  -1   1   5 184.726 9.75989   3
  -1   1   5 200.311 16.6786   2
  -1   1   5 207.495 13.3515   2
   0  -1   5 1195.27 41.0327   3
   0  -1   5 1203.84 48.6494   2
   0  -1   5 1175.15 42.0315   2
   0   1   5 1215.99 43.2387   2
   0   1   5 1232.77 47.1538   2
   0   1   5 1246.96 39.2375   3
   1  -1   5 521.526 30.7297   2
   1   1   5 565.057 29.0241   2
   1   1   5 543.140 24.3768   2
   2  -1   5 225.185 21.8213   2
  -2   1  -5 276.008 20.6812   2
   2   1   5 265.970 16.2252   2
   2   1   5 239.650 20.3504   2
   3  -1   5 303.102 24.7383   2
   3   1   5 261.628 22.3694   2
  -3   1  -5 250.203 21.4035   2
   3   1   5 232.086 15.9848   2
   4  -1   5 503.751 34.0782   2
   4   1   5 555.462 26.2564   2
   4   1   5 513.929 32.6050   2
  -4   1  -5 609.316 32.9012   2
   5  -1   5 649.446 40.3020   2
  -5   1  -5 621.997 36.3365   2
   5   1   5 757.338 40.2091   2
   5   1   5 692.516 30.8638   2
   6  -1   5 315.895 30.6180   2
  -6   1  -5 322.635 27.9052   2
   6   1   5 343.357 21.1088   2
   7  -1   5 965.644 51.8893   2
   7   1   5 865.498 50.6475   2
  -7   1  -5 954.333 48.0682   2
  -8   1  -5 87.8096 20.3284   2
   8   1   5 115.777 14.9407   2
   8   1   5 143.488 26.9763   2
   9   1   5 46.3874 11.3851   2
  10   1   5 26.7750 11.2169   2
  11   1   5 65.5009 13.7842   2
  12  -1   5 0.53695 13.2093   2
  12   1   5 2.52646 9.45922   2
  14  -2  -5 3.60496 5.44467   2
  13  -2  -5 26.7612 6.88526   2
 -13   2   5 44.5728 24.5892   2
  12  -2  -5 135.567 11.8632   2
 -12   2   5 115.513 19.3161   2
  11  -2  -5 912.013 33.8014   2
 -11   2   5 959.321 38.7567   2
  10  -2  -5 79.4021 9.53897   2
 -10   2   5 75.4612 13.6946   2
   9  -2  -5 7.58889 5.63067   2
  -9   2   5 10.9949 8.58519   2
   8  -2  -5 29.1946 6.95936   2
   8   2  -5 30.5147 7.48525   3
  -8   2   5 30.3936 9.28779   2
  -7  -2   5 59.4516 8.53705   2
   7  -2  -5 68.5054 8.33372   2
   7   2  -5 45.1698 8.02232   3
  -7   2   5 63.9359 10.3013   2
  -6  -2   5 52.5608 10.4473   2
  -6  -2   5 73.0829 6.48419   2
   6  -2  -5 92.7015 9.13204   2
   6   2  -5 79.2631 9.26531   3
  -6   2   5 64.6823 9.61987   2
   5  -2  -5 208.256 13.2026   2
  -5  -2   5 220.877 11.4055   2
  -5  -2   5 237.299 15.8366   2
  -5   2   5 241.530 14.8205   2
   5   2  -5 244.076 14.6409   3
   4  -2  -5 105.810 7.96322   3
  -4  -2   5 108.714 8.45924   2
  -4  -2   5 136.373 14.1752   2
   4   2  -5 122.021 10.6811   3
  -4   2   5 113.414 10.8151   2
  -3  -2   5 3.47618 8.37111   2
  -3  -2   5 7.95678 4.43942   2
   3  -2  -5 5.29234 2.82295   3
   3  -2  -5 4.29395 5.04013   2
  -3  -2   5 1.64134 3.35432   3
  -3   2   5 12.3443 6.33969   2
   3   2  -5 3.42217 3.69380   3
   2  -2  -5 200.831 9.86566   3
  -2  -2   5 189.708 11.8800   3
  -2  -2   5 180.494 17.4145   2
  -2  -2   5 175.979 11.4353   2
   2  -2  -5 196.443 12.6163   2
  -2   2   5 188.536 13.5982   2
  -1  -2   5 33.0758 6.38781   3
   1  -2  -5 31.9782 7.41840   2
  -1  -2   5 28.6271 11.9095   2
  -1   2   5 30.3011 7.78372   2
   1   2  -5 37.6014 10.4702   2
   0  -2   5 42.0814 13.0764   2
   0  -2   5 61.3183 7.62556   3
   0   2   5 49.2858 9.44756   2
   0   2   5 32.2200 4.25753   3
   0   2  -5 48.0303 12.1643   2
   1  -2   5 297.265 24.4006   2
   1   2   5 309.821 17.9262   2
   1   2   5 303.226 20.9901   2
  -1   2  -5 289.214 21.8141   2
   1   2   5 317.615 13.1264   3
   2  -2   5 94.2329 16.6375   2
  -2   2  -5 109.189 15.8734   2
   2   2   5 115.910 15.2227   2
   2   2   5 103.450 11.2932   2
   3  -2   5 319.677 27.1224   2
   3   2   5 357.148 24.8520   2
  -3   2  -5 377.672 25.5900   2
   3   2   5 394.806 20.7675   2
   4  -2   5 2.60062 13.0102   2
  -4   2  -5 1.21799 10.6758   2
   4   2   5 0.80588 10.4241   2
   4   2   5 13.5701 7.19452   2
   5  -2   5 501.641 35.7566   2
   5   2   5 574.794 34.8810   2
  -5   2  -5 446.072 31.5210   2
   5   2   5 512.837 25.9170   2
   6  -2   5 173.515 25.7079   2
  -6   2  -5 171.817 22.6928   2
   6   2   5 186.128 40.9051   2
   6   2   5 151.233 14.6710   2
   7  -2   5 645.997 43.2033   2
  -7   2  -5 631.816 38.8910   2
   7   2   5 663.656 41.7956   2
   8   2   5 116.827 24.5910   2
  -8   2  -5 88.1939 21.4278   2
   8   2   5 80.5632 13.1928   2
   9   2   5 1.40336 8.40536   2
  -9   2  -5 21.3335 16.7955   2
 -10   2  -5 59.5360 21.9532   2
  10   2   5 33.2415 11.6158   2
  11   2   5 17.8292 10.3882   2
 -11   2  -5 36.4596 19.5328   2
  12   2   5 21.6378 11.0812   2
  14  -3  -5 68.1006 10.2643   2
 -14   3   5 49.7378 17.8821   2
  13  -3  -5 165.495 13.3881   2
 -13   3   5 177.711 24.2579   2
  12  -3  -5 49.9918 9.81662   2
 -12   3   5 31.5814 14.0269   2
  11  -3  -5 16.2191 6.25544   2
 -11   3   5 2.73618 11.1332   2
  10  -3  -5 2.93828 5.90642   2
  10   3  -5 -5.0301 4.87841   3
 -10   3   5 -7.2693 8.61513   2
   9  -3  -5 70.2949 9.21536   2
  -9   3   5 54.1155 12.2653   2
   9   3  -5 71.8779 10.0878   3
   8  -3  -5 51.3663 8.99634   2
   8   3  -5 50.3743 9.66772   3
  -8   3   5 58.2826 11.5017   2
   7  -3  -5 288.622 16.6193   2
  -7   3   5 255.254 18.4229   2
   7   3  -5 333.101 18.8143   3
  -6  -3   5 189.403 12.2939   2
  -6  -3   5 181.651 9.12619   2
   6  -3  -5 197.611 13.2329   2
  -6   3   5 176.946 14.3982   2
   6   3  -5 189.468 14.0081   3
  -5  -3   5 109.392 12.9953   2
  -5  -3   5 107.741 7.55009   2
   5  -3  -5 111.477 10.5511   2
  -5   3   5 81.4193 11.1228   2
   5   3  -5 107.791 10.7029   3
   4  -3  -5 152.874 11.8112   2
  -4  -3   5 149.873 15.2152   2
  -4  -3   5 164.763 9.51830   2
   4  -3  -5 142.615 8.88608   3
  -4   3   5 154.248 12.9941   2
   4   3  -5 150.392 11.8077   3
   3  -3  -5 205.359 9.92165   3
  -3  -3   5 217.727 18.6831   2
   3  -3  -5 175.137 13.2672   2
  -3  -3   5 217.389 12.8027   3
   3   3  -5 219.830 13.6862   3
  -3   3   5 183.695 14.0528   2
   2  -3  -5 505.104 22.9870   2
  -2  -3   5 479.977 27.4790   2
  -2  -3   5 489.541 21.8772   3
   2   3  -5 514.149 25.0646   2
  -2   3   5 516.163 24.3417   2
  -1  -3   5 1267.95 51.4088   2
   1  -3  -5 1344.67 46.1742   2
  -1  -3   5 1285.36 45.2259   3
   1   3  -5 1264.13 48.7424   2
  -1   3   5 1311.98 47.2634   2
   0  -3   5 208.651 21.1944   2
   0  -3  -5 259.170 15.6639   2
   0  -3   5 219.888 14.1658   3
   0   3  -5 290.722 21.2752   2
   0   3   5 233.962 16.0308   2
   0   3   5 248.580 9.47434   3
  -1  -3  -5 401.422 20.6654   2
   1  -3   5 395.236 28.3594   2
  -1   3  -5 436.452 27.2161   2
   1   3   5 442.915 22.4228   2
   1   3   5 419.745 15.0738   3
   2  -3   5 330.003 27.1658   2
   2   3   5 316.558 22.4753   2
  -2   3  -5 286.958 23.5006   2
   2   3   5 309.079 18.5952   2
   3  -3   5 24.6941 15.5832   2
   3   3   5 34.5391 8.87793   2
  -3   3  -5 29.3953 12.5171   2
   3   3   5 42.9448 11.1809   2
   4  -3   5 51.0986 19.3144   2
  -4   3  -5 50.8167 15.1798   2
   4   3   5 41.8653 10.3680   2
   4   3   5 75.4524 15.3743   2
  -5   3  -5 293.671 27.1881   2
   5   3   5 288.686 25.7858   2
   5   3   5 317.718 20.1188   2
   6  -3   5 344.402 33.0629   2
   6   3   5 257.950 26.4616   2
   6   3   5 269.437 19.5971   2
   7  -3   5 4.02143 19.2372   2
   7   3   5 23.3621 10.2375   2
   7   3   5 42.0617 18.5565   2
  -7   3  -5 31.1619 17.1941   2
  -8   3  -5 27.7399 16.6939   2
   8   3   5 58.4611 11.9251   2
   8   3   5 42.1324 27.4230   2
   9   3   5 41.7254 11.7296   2
  -9   3  -5 67.7184 21.2460   2
 -10   3  -5 8.55958 17.5084   2
  10   3   5 8.15239 8.55113   2
 -11   3  -5 50.7345 21.6995   2
  11   3   5 87.5317 16.1897   2
  14  -4  -5 8.48393 9.14182   2
 -14   4   5 7.78495 18.8610   2
  14   4  -5 -1.8873 7.38416   3
  13   4  -5 27.0845 14.2301   3
 -13   4   5 50.3183 18.2574   2
  12  -4  -5 159.703 13.9469   2
  12   4  -5 124.310 15.1119   3
 -12   4   5 150.789 21.3927   2
  11  -4  -5 601.385 28.0386   2
 -11   4   5 580.488 32.1980   2
  11   4  -5 596.462 30.9003   3
  10  -4  -5 70.1182 11.3183   2
  10   4  -5 64.3058 11.3969   3
 -10   4   5 98.7739 16.3149   2
   9  -4  -5 12.5004 7.63859   2
   9   4  -5 13.8973 6.92173   3
  -9   4   5 9.69626 10.0514   2
   8  -4  -5 101.731 12.1401   2
  -8   4   5 95.8054 15.1239   2
   8   4  -5 106.665 12.1013   3
   7  -4  -5 139.223 13.0431   2
  -7   4   5 148.518 15.5585   2
   7   4  -5 152.689 13.7242   3
   6  -4  -5 207.953 14.6925   2
  -6  -4   5 187.276 9.00290   2
  -6  -4   5 184.773 10.7314   2
   6   4  -5 188.195 14.5606   3
  -6   4   5 177.793 16.4527   2
   5  -4  -5 30.7515 8.13645   2
  -5  -4   5 39.2862 8.94294   2
  -5  -4   5 27.9504 4.96962   2
   5   4  -5 29.3071 8.31480   3
  -5   4   5 37.7021 9.86762   2
  -4  -4   5 131.270 13.9257   2
   4  -4  -5 140.723 12.0647   2
   4   4  -5 133.045 11.9363   3
   4   4  -5 147.448 12.3446   2
  -4   4   5 137.002 13.9010   2
  -3  -4   5 -0.5855 4.25064   3
   3  -4  -5 10.4311 6.49653   2
   3  -4  -5 8.12660 2.73725   3
  -3  -4   5 12.6699 10.0909   2
   3   4  -5 26.6084 8.54593   2
   3   4  -5 0.46305 4.92783   3
  -3   4   5 11.7708 7.16077   2
  -2  -4   5 107.633 10.4177   3
   2  -4  -5 119.938 11.3366   2
   2   4  -5 113.391 14.0556   2
  -2   4   5 114.521 12.9973   2
   1  -4  -5 178.192 13.6011   2
  -1  -4   5 155.775 18.3138   2
  -1  -4   5 132.594 11.7393   3
  -1   4   5 174.039 14.2131   2
   1   4  -5 149.862 16.5965   2
   0  -4  -5 48.7630 8.56950   2
   0  -4   5 23.4172 6.42475   3
   0  -4   5 27.9294 13.2872   2
   0   4   5 43.0206 9.68066   2
   0   4  -5 36.6193 12.2706   2
   1  -4   5 327.651 26.4667   2
  -1  -4  -5 277.744 17.5762   2
   1   4   5 317.220 19.3333   2
  -1   4  -5 311.362 24.4960   2
  -2  -4  -5 62.5546 9.22917   2
   2  -4   5 36.6992 15.8803   2
   2   4   5 38.4460 9.42945   2
  -2   4  -5 77.9056 17.0878   2
   3  -4   5 101.627 20.8397   2
   3   4   5 83.3591 12.0257   2
  -3   4  -5 105.930 19.7292   2
   4  -4   5 658.136 40.4493   2
   4   4   5 666.353 36.3955   2
   4   4   5 644.868 31.0296   2
  -4   4  -5 706.905 39.9628   2
   5  -4   5 1044.62 53.4688   2
  -5   4  -5 1013.09 52.0996   2
   5   4   5 1075.36 43.3934   2
   5   4   5 1097.15 58.1417   2
   6  -4   5 15.2793 15.3775   2
   6   4   5 -7.1999 11.8460   2
  -6   4  -5 7.41017 15.2793   2
   6   4   5 7.83136 8.25699   2
  -7   4  -5 86.8561 21.0992   2
   7   4   5 108.530 22.4365   2
   7   4   5 91.9096 13.7231   2
  -8   4  -5 6.57955 14.2474   2
   8   4   5 11.4085 8.33277   2
  -9   4  -5 13.9709 18.1195   2
   9   4   5 4.48120 8.53499   2
  10   4   5 -7.5132 7.99227   2
 -10   4  -5 0.28181 17.0534   2
  11   4   5 8.92610 11.6332   2
  14  -5  -5 37.4137 10.9454   2
  14   5  -5 31.3026 11.1649   3
  13   5  -5 108.463 15.6951   3
 -13   5   5 120.137 22.9376   2
  12  -5  -5 10.8674 7.55056   2
  12   5  -5 -0.5513 7.24480   3
 -12   5   5 -22.038 13.6689   2
  11  -5  -5 74.6994 11.9611   2
 -11   5   5 68.8707 16.0627   2
  11   5  -5 47.3518 11.7372   3
  10  -5  -5 450.368 24.2413   2
  10   5  -5 420.702 25.1651   3
 -10   5   5 413.468 27.7813   2
   9  -5  -5 210.745 16.9465   2
  -9   5   5 223.063 20.2763   2
   9   5  -5 190.638 16.5178   3
   8  -5  -5 11.1793 7.24959   2
   8   5  -5 5.85213 5.66548   3
  -8   5   5 19.3632 10.4754   2
   7  -5  -5 35.7445 9.41700   2
   7   5  -5 39.5026 9.35885   3
  -7   5   5 31.7023 11.4524   2
  -6  -5   5 178.416 8.88374   2
  -6  -5   5 168.913 10.7253   2
   6  -5  -5 183.168 15.4795   2
   6   5  -5 226.096 16.2071   3
  -6   5   5 184.991 17.7786   2
   5  -5  -5 249.173 17.8003   2
  -5  -5   5 282.505 15.5248   2
   5   5  -5 291.851 17.9055   3
   5   5  -5 282.744 15.8233   2
  -5   5   5 241.566 18.9380   2
  -4  -5   5 343.509 18.4656   3
   4  -5  -5 298.788 18.8197   2
  -4  -5   5 344.162 19.5838   2
   4   5  -5 339.181 18.9731   3
  -4   5   5 313.831 20.9776   2
   4   5  -5 333.494 19.3477   2
  -3  -5   5 19.1973 6.31682   3
   3  -5  -5 7.90713 6.83826   2
  -3  -5   5 14.3462 9.29616   2
   3  -5  -5 11.7797 3.03515   3
  -3   5   5 18.9369 8.75424   2
   3   5  -5 8.10991 8.16285   2
  -2  -5   5 522.725 28.1655   2
  -2  -5   5 513.194 23.8504   3
   2  -5  -5 483.175 24.5145   2
  -2   5   5 503.702 26.3717   2
   2   5  -5 511.763 27.6920   2
  -1  -5   5 101.162 10.6463   3
  -1  -5   5 79.7004 15.1503   2
   1  -5  -5 126.675 11.9821   2
  -1   5   5 109.124 12.9224   2
   1   5  -5 104.760 16.4385   2
   0  -5  -5 277.408 17.8844   2
   0  -5   5 315.242 24.8670   2
   0  -5   5 304.433 17.7819   3
   0   5  -5 316.079 24.4881   2
   0   5   5 315.407 20.0949   2
   1  -5   5 372.554 27.1013   2
  -1  -5  -5 363.813 20.6603   2
   1   5   5 373.711 22.0822   2
  -1   5  -5 350.800 27.6645   2
  -2  -5  -5 86.7673 11.0915   2
   2  -5   5 78.3328 17.6507   2
  -2   5  -5 66.1564 17.9997   2
   2   5   5 78.2286 11.7722   2
   3  -5   5 142.713 21.6145   2
  -3  -5  -5 143.812 14.0730   2
  -3   5  -5 113.252 21.4796   2
   3   5   5 128.497 14.5597   2
   4  -5   5 489.588 35.9671   2
  -4   5  -5 493.711 35.2445   2
   4   5   5 540.280 28.0843   2
   5  -5   5 110.929 23.2269   2
   5   5   5 144.927 16.2257   2
  -5   5  -5 143.662 27.6961   2
   5   5   5 143.905 19.1801   2
  -6   5  -5 92.5741 22.1761   2
   6   5   5 81.3864 14.8625   2
   6   5   5 93.3131 18.9283   2
   7   5   5 102.619 21.4836   2
  -7   5  -5 90.9915 22.1543   2
   7   5   5 95.2344 14.0304   2
   8   5   5 7.53613 8.12648   2
  -8   5  -5 -10.424 18.9367   2
   9   5   5 20.7950 10.3880   2
  -9   5  -5 22.7334 20.0386   2
 -10   5  -5 0.36803 18.8946   2
  10   5   5 -15.412 7.73123   2
 -11   5  -5 37.5938 22.1465   2
  11   5   5 22.1310 10.9281   2
  13  -6  -5 17.3520 9.91326   2
  13   6  -5 3.72574 7.59584   3
 -13   6   5 20.9261 17.5412   2
  12  -6  -5 73.2406 13.2577   2
  12   6  -5 46.8426 11.9618   3
 -12   6   5 34.7854 17.0667   2
  11  -6  -5 45.5484 11.7961   2
  11   6  -5 22.7678 9.20207   3
 -11   6   5 37.5879 15.7510   2
 -10   6   5 2.93399 12.3262   2
  10   6  -5 10.2161 7.40216   3
   9  -6  -5 0.90848 6.97216   2
  -9   6   5 -0.9464 10.3547   2
   9   6  -5 2.26579 5.20997   3
   8  -6  -5 218.556 18.2588   2
   8   6  -5 188.795 16.5928   3
  -8   6   5 215.206 20.4183   2
   7  -6  -5 285.628 20.3675   2
   7   6  -5 310.565 20.5706   3
  -7   6   5 295.136 23.2611   2
   6  -6  -5 68.7802 12.4871   2
  -6  -6   5 75.2570 8.45713   2
  -6   6   5 52.2719 13.1799   2
   6   6  -5 64.1147 10.4700   3
   6   6  -5 56.3227 9.47453   2
  -5  -6   5 1361.32 46.0921   2
   5  -6  -5 1361.35 50.9517   2
   5   6  -5 1372.51 47.6356   2
   5   6  -5 1307.30 50.4855   3
  -5   6   5 1289.48 52.9384   2
  -4  -6   5 7.52831 5.02755   3
  -4  -6   5 10.9876 7.90459   2
   4  -6  -5 19.2518 8.64989   2
  -4   6   5 11.4978 9.03868   2
   4   6  -5 -1.9943 4.59931   3
  -3  -6   5 131.871 14.8105   2
   3  -6  -5 133.997 6.23008   3
   3  -6  -5 114.826 12.5748   2
  -3  -6   5 123.838 11.7852   3
  -3   6   5 127.093 15.5087   2
   3   6  -5 129.958 16.2988   2
  -2  -6   5 35.2116 11.4027   2
  -2  -6   5 47.7482 8.00399   3
   2  -6  -5 60.9826 10.3055   2
   2   6  -5 52.9388 14.1502   2
  -2   6   5 37.1773 10.6943   2
   1  -6  -5 289.791 18.5508   2
  -1  -6   5 307.253 18.4533   3
  -1  -6   5 294.461 22.2245   2
   1   6  -5 270.571 24.4341   2
  -1   6   5 319.433 21.2265   2
   0  -6  -5 82.4035 11.8079   2
   0  -6   5 94.4800 17.6705   2
   0  -6   5 77.0755 10.0906   3
   0   6  -5 114.731 20.3584   2
   0   6   5 74.7623 12.5573   2
   1  -6   5 87.5343 17.3803   2
  -1  -6  -5 98.6681 12.7221   2
   1  -6   5 99.6748 11.5544   3
   1   6   5 107.141 13.7448   2
  -1   6  -5 81.5175 19.3027   2
  -2  -6  -5 16.3445 7.98208   2
   2  -6   5 -3.8269 13.1783   2
  -2   6  -5 -20.181 11.9839   2
   2   6   5 12.7694 8.16475   2
  -3  -6  -5 67.9835 17.5434   2
  -3   6  -5 40.1027 18.2051   2
   3   6   5 57.9924 12.5552   2
   4  -6   5 468.659 33.8534   2
  -4  -6  -5 424.418 24.1056   2
  -4   6  -5 477.441 52.0380   2
   4   6   5 432.634 26.1827   2
   5  -6   5 329.427 31.3692   2
   5   6   5 337.511 32.5744   2
   5   6   5 313.687 26.1267   2
  -5   6  -5 283.791 31.6249   2
   6   6   5 320.151 22.9805   2
   6   6   5 328.162 26.4814   2
  -6   6  -5 297.062 32.8022   2
   7   6   5 29.8646 11.1064   2
  -7   6  -5 21.3949 17.7444   2
   8   6   5 62.3256 14.4161   2
  -8   6  -5 54.8416 22.0481   2
   9   6   5 100.422 15.8956   2
  -9   6  -5 64.5851 24.3614   2
  10   6   5 56.0022 15.7249   2
 -10   6  -5 53.2266 26.0602   2
 -13   7   5 110.485 24.7891   2
  13   7  -5 159.219 19.3290   3
  12   7  -5 137.356 16.1437   3
 -12   7   5 138.551 25.3297   2
 -11   7   5 41.5387 17.2012   2
  11   7  -5 21.1376 8.86844   3
  10  -7  -5 8.78663 9.63512   2
 -10   7   5 11.3670 13.4404   2
  10   7  -5 9.53757 8.25127   3
   9  -7  -5 31.3051 10.5662   2
   9   7  -5 25.8496 9.01507   3
  -9   7   5 20.2086 17.9930   2
   8  -7  -5 440.775 26.5238   2
   8   7  -5 450.483 25.9338   3
  -8   7   5 410.758 28.8609   2
  -7  -7   5 35.9487 5.57588   2
   7  -7  -5 43.8631 12.0920   2
  -7   7   5 37.7428 13.8235   2
   7   7  -5 17.9542 8.30223   3
  -6  -7   5 30.9000 7.43768   2
  -6   7   5 28.3583 12.5609   2
   6   7  -5 25.6041 8.81163   2
   6   7  -5 7.20977 6.52757   3
   5  -7  -5 110.279 14.3751   2
  -5  -7   5 79.7648 11.0943   2
  -5   7   5 80.1095 16.1198   2
   5   7  -5 90.5084 16.0542   2
   5   7  -5 77.9720 11.7563   3
  -4  -7   5 10.2251 8.57930   2
   4  -7  -5 9.29282 8.19680   2
  -4  -7   5 8.28124 6.23997   3
  -4   7   5 -6.3351 8.58370   2
   4   7  -5 6.81867 10.6131   2
  -3  -7   5 55.4989 12.1446   2
  -3  -7   5 46.9271 9.34450   3
   3  -7  -5 50.0878 11.3171   2
   3   7  -5 54.0016 15.2799   2
  -3   7   5 52.8453 13.4735   2
  -2  -7   5 16.1153 6.59046   3
   2  -7  -5 6.28721 7.66681   2
  -2  -7   5 17.1515 10.3549   2
  -2   7   5 13.6056 9.63455   2
   2   7  -5 29.7425 14.1447   2
  -1  -7   5 51.8177 10.0065   3
   1  -7  -5 54.6238 11.5637   2
  -1  -7   5 55.6122 14.1123   2
  -1   7   5 45.7036 12.1098   2
   1   7  -5 43.6520 16.2964   2
   0  -7   5 348.392 26.1652   2
   0  -7  -5 341.076 23.6653   2
   0  -7   5 326.895 20.8078   3
   0   7   5 373.808 24.1197   2
   0   7  -5 378.735 30.9812   2
   1  -7   5 32.7321 11.1857   3
   1  -7   5 27.7634 13.8003   2
   1   7   5 11.6669 9.27106   2
  -1   7  -5 21.9042 15.4797   2
   2  -7   5 793.620 61.2065   2
  -2  -7  -5 633.810 31.5240   2
   2   7   5 634.327 33.3758   2
  -2   7  -5 698.168 43.0576   2
   3  -7   5 133.624 20.6948   2
  -3  -7  -5 97.0181 12.7924   2
  -3   7  -5 80.6513 24.2434   2
   3   7   5 130.608 17.8209   2
  -4  -7  -5 54.6039 11.7647   2
   4  -7   5 85.3275 20.3345   2
  -4   7  -5 54.3586 21.4623   2
   4   7   5 76.4822 14.5522   2
   4   7   5 44.5757 4.12563   3
  -5   7  -5 -2.8026 17.4161   2
   5   7   5 7.05110 8.49459   2
   6   7   5 92.3820 15.7992   2
  -6   7  -5 106.302 26.6267   2
   7   7   5 7.26167 9.49496   2
  -7   7  -5 -1.9500 18.8671   2
   8   7   5 114.411 16.6976   2
  -8   7  -5 120.555 27.4598   2
   9   7   5 241.177 22.2284   2
  -9   7  -5 169.908 43.6270   2
 -10   7  -5 17.6789 22.2408   2
  10   7   5 11.6912 11.0157   2
  12   8  -5 -1.4577 8.75812   3
 -12   8   5 26.1009 19.0352   2
 -11   8   5 195.951 25.0921   2
  11   8  -5 192.796 26.1646   3
 -10   8   5 99.2502 20.4574   2
  10   8  -5 97.4360 14.9092   3
   9   8  -5 5.13333 7.61815   3
  -9   8   5 5.08446 12.4350   2
   8  -8  -5 572.865 37.7220   2
   8   8  -5 527.899 29.5428   3
  -8   8   5 524.884 33.9963   2
   7  -8  -5 12.1815 9.52639   2
  -7  -8   5 9.29275 4.85716   2
   7   8  -5 1.54078 5.95664   3
   7   8  -5 20.9825 7.80150   2
  -7   8   5 15.9101 12.3925   2
   6  -8  -5 46.6493 13.0333   2
  -6  -8   5 41.6413 8.33362   2
   6   8  -5 35.2249 9.82657   3
  -6   8   5 24.0333 13.4154   2
   6   8  -5 34.6267 10.7149   2
  -5  -8   5 91.9934 16.6487   2
   5  -8  -5 67.9265 13.6923   2
  -5   8   5 101.196 27.2589   2
   5   8  -5 81.5232 12.3459   3
   5   8  -5 80.4960 16.1677   2
   4  -8  -5 936.199 41.6034   2
  -4  -8   5 901.630 38.2135   3
  -4  -8   5 913.082 38.0488   2
  -4   8   5 1009.36 60.8675   2
   4   8  -5 951.563 43.2257   2
  -3  -8   5 3360.04 105.219   3
   3  -8  -5 3190.10 107.300   2
  -3  -8   5 3361.03 105.638   2
   3   8  -5 3038.97 109.155   2
  -3   8   5 3344.24 111.545   2
   2  -8  -5 3340.88 107.985   2
  -2  -8   5 3258.71 105.565   3
  -2  -8   5 3317.71 107.297   2
   2   8  -5 3272.51 112.543   2
  -2   8   5 3171.04 110.665   2
   1  -8  -5 17.5916 9.41899   2
  -1  -8   5 21.0359 7.83474   3
  -1  -8   5 23.6512 13.3196   2
  -1   8   5 15.4221 10.3601   2
   1   8  -5 33.5313 18.3140   2
   0  -8   5 7.16621 11.0226   2
   0  -8  -5 15.3531 7.96504   2
   0  -8   5 16.1001 7.55097   3
   0   8  -5 10.0908 17.1943   2
   1  -8   5 18.4920 7.53028   3
  -1  -8  -5 33.2629 10.9201   2
   1   8   5 22.6517 10.9985   2
  -1   8  -5 12.6770 16.5437   2
  -2  -8  -5 803.841 36.9645   2
   2  -8   5 715.377 40.7061   2
  -2   8  -5 773.119 56.0359   2
   2   8   5 861.044 39.8949   2
  -3  -8  -5 -5.6242 7.70205   2
   3  -8   5 -26.069 10.5344   2
  -3   8  -5 0.07953 17.0284   2
   3   8   5 1.03317 9.33969   2
   4   8   5 308.583 23.7186   2
  -4   8  -5 246.819 32.9184   2
   5   8   5 208.730 9.95003   3
  -5   8  -5 283.700 32.9950   2
   5   8   5 252.539 21.5845   2
   6   8   5 1.83929 3.37648   3
   6   8   5 11.9244 10.3110   2
  -6   8  -5 -7.6580 19.5820   2
   7   8   5 19.7422 11.7197   2
  -7   8  -5 24.8732 22.8731   2
   8   8   5 141.592 17.7642   2
  -8   8  -5 84.5883 25.7794   2
   9   8   5 28.7115 11.9137   2
  -9   8  -5 9.72879 25.4728   2
  11   9  -5 -2.3319 9.11513   3
 -11   9   5 22.7174 20.3403   2
 -10   9   5 31.8465 17.4545   2
  10   9  -5 9.85944 7.38812   3
   9   9  -5 24.1985 10.1254   3
  -9   9   5 19.3478 14.9143   2
  -8   9   5 66.9948 18.1263   2
   8   9  -5 68.7194 13.3290   3
  -7  -9   5 168.868 11.5426   2
   7   9  -5 150.861 15.1904   2
  -7   9   5 172.465 21.7458   2
   7   9  -5 173.159 16.8487   3
  -6   9   5 420.113 30.8244   2
   6   9  -5 400.576 25.3054   3
   6   9  -5 402.989 25.3010   2
  -5  -9   5 126.272 13.7279   2
  -5   9   5 107.411 19.9164   2
   5   9  -5 107.017 18.5540   2
  -4  -9   5 482.582 26.2134   2
   4   9  -5 518.181 33.1371   2
  -4   9   5 528.745 32.7893   2
   3  -9  -5 -3.4175 8.20116   2
  -3  -9   5 17.4068 10.0286   2
  -3  -9   5 7.96533 7.17676   3
  -3   9   5 17.1957 12.3572   2
   3   9  -5 -5.4416 15.1457   2
  -2  -9   5 88.8796 16.2284   2
   2  -9  -5 101.105 14.8442   2
  -2  -9   5 103.903 12.8131   3
  -2   9   5 115.771 17.9850   2
   2   9  -5 112.973 23.2459   2
  -1  -9   5 255.721 22.3797   2
   1  -9  -5 257.937 22.5326   2
  -1  -9   5 242.059 18.2511   3
   1   9  -5 243.035 28.9570   2
  -1   9   5 216.835 21.9522   2
   0  -9   5 378.245 27.4127   3
   0  -9  -5 341.274 29.0601   2
   0  -9   5 365.112 28.1611   2
   0   9  -5 288.278 30.2807   2
   0   9   5 346.809 25.7845   2
   1  -9   5 114.759 18.0519   2
   1   9   5 75.8729 16.0645   2
   2  -9   5 123.053 21.6010   2
  -2   9  -5 134.985 27.2135   2
   2   9   5 136.138 18.4993   2
   3   9   5 506.154 30.6419   2
  -3   9  -5 513.906 41.0894   2
   4   9   5 21.2518 11.1937   2
  -4   9  -5 -20.015 19.4505   2
   5   9   5 45.0765 13.6747   2
  -5   9  -5 80.0087 26.0396   2
   6   9   5 120.074 17.4508   2
   6   9   5 110.131 7.72978   3
  -6   9  -5 64.1461 25.8688   2
   7   9   5 54.0647 6.94481   3
   7   9   5 69.7073 16.5404   2
  -7   9  -5 33.6483 24.3674   2
  -8   9  -5 250.824 38.6000   2
   8   9   5 171.432 21.0680   2
   8   9   5 191.346 12.0954   3
  -9   9  -5 182.796 38.3078   2
   9   9   5 166.683 21.1077   2
   9   9   5 149.962 12.2678   3
 -10  10   5 3.43137 15.7235   2
  10  10  -5 -1.8766 8.87236   3
   9  10  -5 136.586 17.2984   3
  -9  10   5 183.607 25.9357   2
  -8 -10   5 7.70246 4.40556   2
   8  10  -5 15.9356 9.71869   3
  -8  10   5 5.11178 13.9922   2
   8  10  -5 2.60071 7.59803   2
  -7 -10   5 21.6599 9.20383   2
   7  10  -5 34.9563 10.7651   3
  -7  10   5 32.3354 16.6376   2
   7  10  -5 31.1158 11.3789   2
  -6 -10   5 50.2676 10.5777   2
   6  10  -5 52.9096 13.9440   2
  -6  10   5 37.4423 14.7679   2
  -5 -10   5 37.3806 10.4674   2
  -5  10   5 30.3211 15.0351   2
   5  10  -5 34.3420 14.7565   2
  -4 -10   5 67.3901 13.7113   2
  -4  10   5 35.9886 13.9238   2
   4  10  -5 40.7465 17.4746   2
  -3 -10   5 27.4700 11.2403   2
   3  10  -5 14.7716 16.0898   2
  -3  10   5 24.8118 12.2206   2
  -2 -10   5 155.371 18.3782   2
   2  10  -5 123.903 25.3915   2
  -2  10   5 144.356 20.1995   2
  -1 -10   5 130.437 18.8420   2
   1  10  -5 100.666 23.0867   2
  -1  10   5 85.0153 17.7990   2
   0 -10   5 28.6458 12.5985   2
   0  10   5 35.1776 12.7500   2
   0  10  -5 26.3875 18.7794   2
   1  10   5 93.5022 17.0946   2
  -1  10  -5 98.2249 24.3662   2
  -2  10  -5 14.8244 18.1874   2
   2  10   5 9.40989 10.1643   2
  -3  10  -5 140.896 29.1617   2
   3  10   5 178.205 20.6049   2
  -4  10  -5 9.77433 20.3840   2
   4  10   5 27.4401 11.8924   2
   5  10   5 6.44494 9.82189   2
  -5  10  -5 18.3418 24.6468   2
  -6  10  -5 87.9260 28.4087   2
   6  10   5 96.2148 18.6249   2
  -7  10  -5 36.3785 25.8647   2
   7  10   5 15.8731 10.8494   2
   8  10   5 -4.6600 4.41805   3
   8  10   5 33.8733 12.4863   2
  -8  10  -5 -22.947 23.4098   2
   9  11  -5 11.2321 9.91208   3
  -9  11   5 34.0680 28.2875   2
  -8 -11   5 62.9406 8.45446   2
  -8  11   5 55.0854 18.0647   2
  -7 -11   5 -5.3027 6.39900   2
  -7  11   5 18.4339 15.5691   2
   7  11  -5 1.78618 11.2761   2
  -6  11   5 28.4245 15.0321   2
   6  11  -5 34.0395 13.9477   2
  -5 -11   5 23.4008 9.78796   2
  -5  11   5 30.0724 15.5309   2
   5  11  -5 15.8055 15.2883   2
   4 -11  -5 5.26046 2.91842   3
  -4 -11   5 6.67944 9.53289   2
   4  11  -5 -12.224 13.1264   2
  -4  11   5 1.40522 11.6911   2
  -3 -11   5 32.9019 17.3861   2
  -3  11   5 28.9838 15.2134   2
   3  11  -5 43.1672 18.7659   2
  -2 -11   5 33.4036 12.2484   2
   2  11  -5 12.2532 32.1281   2
  -2  11   5 29.7195 13.9479   2
  -1 -11   5 34.2976 13.0704   2
   1  11  -5 10.4780 17.1811   2
  -1  11   5 7.87653 14.1617   2
   0  11  -5 89.2852 23.7276   2
   0  11   5 94.8904 18.7610   2
   1  11   5 38.5770 14.9016   2
  -1  11  -5 33.5854 22.1592   2
   2  11   5 27.2061 13.9149   2
  -2  11  -5 6.92534 20.6737   2
   3  11   5 27.0518 13.3116   2
  -3  11  -5 30.7122 23.2400   2
   4  11   5 49.8465 13.9827   2
  -4  11  -5 37.9892 23.3413   2
  -5  11  -5 9.60450 27.5273   2
   5  11   5 1.70645 11.3188   2
   6  11   5 34.6125 14.9283   2
  -6  11  -5 40.8275 30.2622   2
  -7  11  -5 15.9838 27.4891   2
   7  11   5 6.89590 12.6651   2
  -8 -12   5 5.64104 6.72090   2
   8  12  -5 1.81619 11.1126   2
  -8  12   5 15.9564 16.1703   2
  -7 -12   5 66.2382 11.4718   2
   7  12  -5 36.3662 16.1740   2
  -7  12   5 41.1811 17.6833   2
  -6 -12   5 44.1729 10.4597   2
   6  12  -5 38.6821 16.7834   2
  -6  12   5 21.3958 18.7647   2
  -5 -12   5 81.5448 14.2841   2
  -5  12   5 39.7290 17.7974   2
   5  12  -5 16.3853 15.4053   2
  -4 -12   5 94.4297 16.2114   2
   4 -12  -5 71.0366 5.48028   3
   4  12  -5 44.6900 18.8646   2
  -4  12   5 67.0753 18.3215   2
  -3 -12   5 7.59501 10.5849   2
   3  12  -5 0.61786 17.0183   2
  -3  12   5 8.24856 14.8880   2
  -2  12   5 201.692 25.3887   2
   2  12  -5 131.525 27.3014   2
  -1  12   5 25.9698 15.9164   2
   1  12  -5 2.46052 18.2156   2
   0  12  -5 29.6301 21.6930   2
   0  12   5 63.6722 17.3335   2
   1  12   5 189.367 23.7660   2
  -1  12  -5 154.355 32.7046   2
   2  12   5 22.2233 13.0983   2
  -2  12  -5 16.6781 19.9572   2
   3  12   5 12.0195 13.0046   2
  -3  12  -5 37.5032 24.6148   2
   4  12   5 16.7457 12.8525   2
  -4  12  -5 6.52650 30.4935   2
  -5  12  -5 23.0221 26.2165   2
   6  13  -5 120.315 23.9121   2
  -6  13   5 176.988 26.0083   2
  -5  13   5 6.31954 16.9215   2
   5  13  -5 19.0878 20.1656   2
  -4  13   5 16.2435 16.8455   2
   4  13  -5 13.7835 16.6530   2
  -3  13   5 14.3706 15.2997   2
   3  13  -5 36.1354 18.3775   2
  -2  13   5 39.8421 18.1025   2
   2  13  -5 56.7386 20.1649   2
   1  13  -5 57.5397 22.1722   2
  -1  13   5 54.3993 19.1424   2
   0  13   5 253.057 31.5108   2
   0  13  -5 285.422 36.2774   2
  -1  13  -5 -33.351 19.9774   2
   1  13   5 10.7985 14.6661   2
   2  13   5 32.5262 15.1946   2
  -2  13  -5 -15.686 20.8635   2
  -3  13  -5 102.569 31.1187   2
   3  13   5 123.225 22.0035   2
  -3  14   5 64.1924 22.6663   2
   3  14  -5 71.3488 22.1538   2
  -2  14   5 17.9456 16.4600   2
   2  14  -5 7.47614 22.5879   2
   1  14  -5 35.2483 23.9429   2
  -1  14   5 31.4814 16.0320   2
   0  14   5 -6.0662 13.9921   2
   0  14  -5 13.7982 22.1271   2
 -10   0   6 218.197 13.3685   2
 -10   0   6 215.112 13.2266   2
  -9   0   6 14.2409 6.47050   2
  -9   0   6 7.24078 7.38224   2
  -8   0   6 31.0215 7.64392   2
   8   0  -6 24.1230 7.27766   3
  -8   0   6 22.6541 8.40750   2
  -7   0   6 101.177 10.1002   2
   7   0  -6 95.7469 10.6979   3
  -7   0   6 97.3878 12.5809   2
   6   0  -6 603.471 26.5547   3
  -6   0   6 644.517 28.1651   2
   5   0  -6 631.774 26.5867   3
  -5   0   6 637.204 26.2448   2
  -5   0   6 621.321 28.6350   2
  -4   0   6 157.065 15.5441   2
   4   0  -6 184.981 11.8864   3
  -4   0   6 170.517 12.2995   2
  -3   0   6 21.7831 6.87960   2
  -3   0   6 27.0342 8.85765   2
   3   0  -6 18.9258 5.19597   3
  -2   0   6 68.3015 13.8593   2
  -2   0   6 65.4626 9.05618   2
  -1   0   6 1006.23 38.6876   2
  -1   0   6 1024.89 35.6960   3
  -1   0   6 1059.27 44.4453   2
   0   0   6 491.349 28.7087   2
   0   0   6 467.997 20.1458   3
   0   0   6 435.550 22.2440   2
   1   0   6 429.477 21.9681   2
   1   0   6 394.469 27.8540   2
   1   0   6 420.122 18.9822   3
   2   0   6 9.14332 6.66215   2
   2   0   6 7.35957 12.8144   2
   3   0   6 535.021 34.7047   2
   3   0   6 569.729 27.3241   2
   4   0   6 55.9699 10.7552   2
   4   0   6 63.8504 20.2435   2
   5   0   6 88.5759 21.2723   2
   5   0   6 61.3726 20.4257   2
   6   0   6 897.272 57.2195   2
   6   0   6 791.130 36.9980   2
   7   0   6 203.992 18.0295   2
   8   0   6 95.7904 14.2139   2
   9   0   6 12.9119 9.83416   2
  10   0   6 248.626 22.0079   2
  11   0   6 -11.846 9.24819   2
  12  -1  -6 218.888 10.5674   2
 -12   1   6 219.289 17.1952   2
  11  -1  -6 225.085 11.6979   2
 -11   1   6 222.375 16.3628   2
  10  -1  -6 5.79642 4.59758   2
 -10   1   6 13.7026 7.79135   2
  10   1  -6 -4.5685 6.03480   3
   9  -1  -6 134.903 9.85800   2
  -9   1   6 126.073 13.0097   2
  -8  -1   6 326.319 17.9724   2
   8  -1  -6 324.577 15.9028   2
  -8  -1   6 328.700 15.3043   2
  -8   1   6 352.848 25.2940   2
   8   1  -6 344.190 19.8106   3
  -7  -1   6 158.079 14.9909   2
   7  -1  -6 178.360 11.7577   2
  -7  -1   6 196.594 11.7890   2
   7  -1  -6 195.342 13.5616   3
  -7   1   6 151.051 12.9157   2
   7   1  -6 186.356 14.0712   3
  -6  -1   6 3.00682 9.01676   2
  -6  -1   6 14.5852 5.57952   2
   6  -1  -6 2.98155 4.84377   3
   6   1  -6 8.72006 5.05262   3
  -6   1   6 10.7971 5.98215   2
  -5  -1   6 35.9202 11.1151   2
   5  -1  -6 43.2919 7.72621   2
   5  -1  -6 41.1487 6.64840   3
  -5   1   6 51.4045 9.39019   2
   4  -1  -6 414.033 19.3739   3
  -4  -1   6 449.655 20.1314   2
  -4  -1   6 408.536 27.8994   2
   4   1  -6 472.875 21.3762   3
  -4   1   6 451.303 21.6893   2
  -3  -1   6 187.326 18.3879   2
   3  -1  -6 189.405 11.5603   3
  -3  -1   6 209.795 13.2400   2
  -3   1   6 188.320 16.4901   2
   3   1  -6 219.068 13.4218   3
  -3   1   6 193.973 13.9956   2
  -2  -1   6 61.2887 13.6863   2
  -2  -1   6 67.3590 8.78253   2
  -2  -1   6 54.4658 7.09698   3
  -2   1   6 61.9700 9.11875   2
  -2   1   6 72.0137 12.6613   2
  -1  -1   6 551.893 22.9065   3
  -1  -1   6 525.381 24.0467   2
  -1  -1   6 581.622 31.3458   2
  -1   1   6 549.297 25.2955   2
  -1   1   6 527.018 28.7991   2
  -1   1   6 538.016 20.9086   3
   0  -1   6 314.311 24.3547   2
   0  -1   6 291.588 17.2630   2
   0  -1   6 298.616 15.8498   3
   0   1   6 299.050 14.0505   3
   0   1   6 305.568 18.4737   2
   0   1   6 269.858 21.5639   2
   1  -1   6 12.0597 6.65481   2
   1  -1   6 22.2775 6.11483   3
   1  -1   6 29.8861 13.7566   2
   1   1   6 15.2618 11.1389   2
   1   1   6 33.4673 5.84512   3
   1   1   6 15.8369 6.95294   2
   2  -1   6 45.3745 9.65352   2
   2  -1   6 31.1119 14.9358   2
   2   1   6 62.7091 16.4455   2
   2   1   6 41.4136 9.65184   2
   3  -1   6 9.56890 14.3615   2
   3   1   6 19.7331 13.4897   2
   3   1   6 7.88758 7.36372   2
   4  -1   6 195.990 26.5508   2
   4   1   6 226.541 24.3876   2
   4   1   6 207.900 16.6449   2
   5  -1   6 1542.95 67.3875   2
   5   1   6 1257.71 59.8698   2
   5   1   6 1424.44 64.4700   2
   6   1   6 87.2078 25.0003   2
   6   1   6 59.9861 12.4900   2
   7   1   6 212.444 18.3941   2
   8  -1   6 62.2211 12.7649   2
   8   1   6 72.8068 14.0854   2
   9  -1   6 20.6539 9.99942   2
   9   1   6 6.39644 8.68986   2
  10  -1   6 19.5230 11.2582   2
  10   1   6 1.26942 9.39240   2
  11  -1   6 101.130 17.8123   2
  11   1   6 71.9190 15.0237   2
  14  -2  -6 -8.5330 8.62164   2
  13  -2  -6 11.3183 5.20580   2
 -12   2   6 66.7418 14.5162   2
  12   2  -6 105.536 14.0158   3
 -11   2   6 225.129 18.3199   2
  11   2  -6 217.737 17.4856   3
  10  -2  -6 411.132 18.9741   2
 -10   2   6 364.517 21.7035   2
  10   2  -6 425.535 23.6414   3
   9  -2  -6 184.002 12.8104   2
   9   2  -6 193.073 15.5272   3
  -9   2   6 166.260 15.5342   2
  -8  -2   6 62.3467 6.40829   2
   8  -2  -6 57.3362 8.92544   2
  -8  -2   6 53.0401 9.70665   2
   8   2  -6 72.8883 10.1134   3
  -8   2   6 62.0700 11.4772   2
  -7  -2   6 9.35337 9.11077   2
   7  -2  -6 11.9167 6.29944   2
  -7  -2   6 7.28370 4.28910   2
   7   2  -6 5.94349 5.73948   3
  -7   2   6 4.56908 7.03840   2
   6  -2  -6 86.1493 8.86718   3
   6  -2  -6 81.9507 9.72791   2
  -6  -2   6 75.3788 7.85671   2
  -6  -2   6 90.0949 14.1186   2
  -6   2   6 65.0382 10.6299   2
   6   2  -6 73.4619 10.1713   3
   5  -2  -6 633.318 25.1136   3
   5  -2  -6 650.903 26.5176   2
  -5  -2   6 632.777 24.7946   2
  -5  -2   6 627.603 30.0750   2
   5   2  -6 616.122 27.6731   3
  -5   2   6 651.560 28.4716   2
  -4  -2   6 380.448 17.1640   2
  -4  -2   6 336.816 22.6882   2
   4  -2  -6 325.549 17.6450   2
   4  -2  -6 328.500 15.8433   3
  -4   2   6 354.078 19.4214   2
   4   2  -6 324.213 18.1787   3
  -3  -2   6 343.925 23.7145   2
   3  -2  -6 310.070 17.0836   2
  -3  -2   6 323.900 16.7668   3
   3  -2  -6 316.534 14.6870   3
  -3  -2   6 308.816 16.2132   2
  -3   2   6 304.985 18.3845   2
  -2  -2   6 36.1918 7.19762   2
  -2  -2   6 41.8443 7.07906   3
   2  -2  -6 42.7269 8.26961   2
  -2  -2   6 44.7558 13.8775   2
  -2   2   6 56.7833 9.72651   2
  -1  -2   6 835.008 32.5155   2
  -1  -2   6 836.982 40.7388   2
  -1  -2   6 829.714 32.0911   3
  -1   2   6 816.236 34.2779   2
   0  -2   6 175.021 20.8272   2
   0  -2   6 166.849 11.8976   3
   0   2   6 165.857 13.8602   2
   0   2   6 145.218 8.78307   3
   0   2   6 155.441 17.3273   2
   1  -2   6 33.1539 13.1311   2
   1  -2   6 61.6177 8.69565   3
  -1   2  -6 74.8247 15.8588   2
   1   2   6 54.1785 6.20367   3
   1   2   6 48.5890 9.89085   2
   1   2   6 51.8444 12.9660   2
   2  -2   6 92.8898 20.3056   2
  -2   2  -6 89.6535 17.7086   2
   2   2   6 65.0009 11.7336   2
   2   2   6 61.5718 16.4534   2
   3  -2   6 -13.298 13.6891   2
   3   2   6 35.5405 10.1220   2
   3   2   6 25.4105 15.5044   2
  -3   2  -6 16.2989 13.9049   2
   4  -2   6 856.487 47.4714   2
   4   2   6 782.377 43.4744   2
   4   2   6 812.065 36.3830   2
  -4   2  -6 825.299 42.9058   2
   5  -2   6 474.709 37.2133   2
   5   2   6 405.992 24.9994   2
  -5   2  -6 446.691 32.5112   2
   5   2   6 420.813 33.2313   2
   6   2   6 75.5450 13.2363   2
  -6   2  -6 116.851 22.0555   2
  -7   2  -6 16.3739 15.7817   2
   7   2   6 5.56665 7.07484   2
  -8   2  -6 9.78550 16.5455   2
   8   2   6 -7.1095 7.97398   2
   9   2   6 51.5355 13.0501   2
  10   2   6 43.6708 12.7945   2
  14  -3  -6 2.81546 6.44512   2
  14   3  -6 22.6173 9.94402   3
 -14   3   6 26.7522 16.0935   2
  13  -3  -6 194.411 13.4957   2
  13   3  -6 182.388 20.5009   3
 -13   3   6 166.978 21.7228   2
  12  -3  -6 15.3434 6.59760   2
 -12   3   6 18.8329 12.6006   2
  12   3  -6 -1.3354 5.95523   3
  11  -3  -6 13.2061 6.31450   2
 -11   3   6 34.0445 11.9810   2
  11   3  -6 3.81014 6.44383   3
  10  -3  -6 78.0572 9.81021   2
  10   3  -6 53.4247 10.5566   3
 -10   3   6 77.9505 12.9664   2
   9  -3  -6 46.4196 9.37257   2
   9   3  -6 45.2525 9.80366   3
  -9   3   6 36.4798 10.7772   2
   8  -3  -6 49.9104 9.51502   2
  -8   3   6 60.0758 12.1608   2
   7  -3  -6 10.2689 6.33383   2
  -7  -3   6 2.40389 4.13804   2
  -7  -3   6 -0.0092 7.57858   2
  -7   3   6 -1.6874 7.38865   2
   7   3  -6 0.03209 5.22223   3
   6  -3  -6 155.910 10.8274   3
  -6  -3   6 138.508 16.0216   2
   6  -3  -6 136.951 12.5165   2
  -6  -3   6 137.579 9.67775   2
   6   3  -6 141.952 13.2656   3
  -6   3   6 153.381 14.6049   2
  -5  -3   6 24.6582 11.5543   2
   5  -3  -6 7.86117 4.50131   3
  -5  -3   6 3.38049 4.55604   2
   5  -3  -6 3.13397 5.36672   2
   5   3  -6 -0.5627 5.20441   3
  -5   3   6 10.6873 7.17689   2
   4  -3  -6 190.273 13.7932   2
  -4  -3   6 162.782 18.2714   2
  -4  -3   6 165.622 11.0013   2
   4  -3  -6 172.638 10.3038   3
  -4   3   6 146.177 14.4578   2
   4   3  -6 158.783 13.1433   3
  -3  -3   6 15.9047 12.8037   2
  -3  -3   6 11.0273 4.91045   3
   3  -3  -6 11.2634 6.11759   2
  -3  -3   6 14.4590 5.37756   2
  -3   3   6 6.04907 6.33528   2
   2  -3  -6 16.5549 6.91497   2
  -2  -3   6 20.1099 12.5696   2
  -2  -3   6 11.9167 5.11419   3
  -2   3   6 3.63689 6.98946   2
  -1  -3   6 7.79373 12.1976   2
   1  -3  -6 -6.1698 4.69426   2
  -1  -3   6 3.11454 4.57339   3
  -1   3   6 6.17428 6.23371   2
   1   3  -6 5.03405 9.54606   2
   0  -3   6 61.2857 16.7589   2
   0  -3   6 40.7759 7.52904   3
   0   3   6 27.3092 3.86526   3
   0   3   6 35.9678 9.87939   2
   0   3  -6 49.1670 13.4461   2
   1  -3   6 11.2644 5.69162   3
   1  -3   6 37.7321 16.3597   2
   1   3   6 20.3467 4.01342   3
   1   3   6 33.1661 12.7987   2
   1   3   6 10.2540 7.08905   2
  -1   3  -6 15.1823 11.6891   2
   2  -3   6 202.350 25.8492   2
   2   3   6 173.412 19.8423   2
   2   3   6 188.550 16.0244   2
  -2   3  -6 218.478 22.1594   2
   3  -3   6 19.6839 19.5916   2
  -3   3  -6 19.8673 14.2732   2
   3   3   6 20.7471 8.57003   2
   4  -3   6 252.529 30.0992   2
   4   3   6 285.442 20.4653   2
  -4   3  -6 256.462 27.8403   2
   4   3   6 289.956 26.6745   2
   5  -3   6 209.406 29.3957   2
   5   3   6 205.371 26.1482   2
  -5   3  -6 212.674 25.9863   2
   5   3   6 176.869 16.7658   2
  -6   3  -6 -6.0631 13.1929   2
   6   3   6 1.22603 7.70504   2
   7   3   6 -0.3518 7.38437   2
  -7   3  -6 7.65690 15.0728   2
  -8   3  -6 9.22593 17.4502   2
   8   3   6 -4.3949 8.70032   2
  -9   3  -6 38.4194 20.5626   2
   9   3   6 45.1213 12.6765   2
 -10   3  -6 15.2482 28.1822   2
  10   3   6 30.1527 12.2346   2
  13  -4  -6 98.7356 12.5202   2
 -13   4   6 61.8434 17.1716   2
  13   4  -6 52.7378 12.5420   3
  12  -4  -6 9.58843 7.92375   2
 -12   4   6 28.3792 14.3077   2
  12   4  -6 9.12759 8.63540   3
  11  -4  -6 10.0792 6.64294   2
  11   4  -6 1.70160 6.56534   3
 -11   4   6 -5.4352 9.80590   2
  10  -4  -6 131.946 13.5647   2
 -10   4   6 134.913 16.7051   2
  10   4  -6 112.607 13.7097   3
   9  -4  -6 51.3487 9.93627   2
   9   4  -6 71.5707 11.5923   3
  -9   4   6 73.4414 14.4308   2
   8  -4  -6 65.2670 11.3411   2
   8   4  -6 82.3912 11.6164   3
  -8   4   6 67.6049 13.4968   2
  -7  -4   6 1.95444 5.50205   2
   7  -4  -6 5.75374 6.84516   2
  -7  -4   6 9.96281 4.15149   2
   7   4  -6 11.4003 6.73904   3
  -7   4   6 0.68949 8.62127   2
   6  -4  -6 11.3927 7.08591   2
  -6  -4   6 3.82817 8.32161   2
  -6  -4   6 3.38102 4.45910   2
  -6   4   6 19.6690 9.60944   2
   6   4  -6 12.1765 7.45978   3
   5  -4  -6 50.6775 10.1452   2
  -5  -4   6 46.1095 6.99823   2
  -5  -4   6 59.3670 12.9433   2
  -5   4   6 42.4697 10.6113   2
   5   4  -6 38.8938 8.95905   3
  -4  -4   6 178.496 11.5632   2
   4  -4  -6 167.046 14.4238   2
   4  -4  -6 171.955 9.69998   3
  -4  -4   6 123.430 18.1015   2
  -4   4   6 166.330 15.2988   2
   4   4  -6 130.762 12.9454   3
  -3  -4   6 25.3322 13.7082   2
   3  -4  -6 21.5413 7.69696   2
  -3  -4   6 24.3877 6.65117   3
   3  -4  -6 29.3907 4.71534   3
   3   4  -6 22.6270 10.1557   2
  -3   4   6 29.4728 9.49568   2
  -2  -4   6 140.206 20.0121   2
   2  -4  -6 156.570 14.0005   2
  -2  -4   6 151.546 12.6590   3
  -2   4   6 195.208 15.7826   2
   2   4  -6 197.354 18.0886   2
   1  -4  -6 140.879 12.7405   2
  -1  -4   6 97.0500 18.2960   2
  -1  -4   6 128.888 11.7248   3
  -1   4   6 105.122 13.2941   2
   1   4  -6 94.8068 16.2097   2
   0  -4   6 32.6862 7.37054   3
   0  -4   6 21.9265 15.0777   2
   0  -4  -6 8.98047 6.84367   2
   0   4   6 17.1513 8.60498   2
   0   4  -6 16.1914 11.5255   2
  -1  -4  -6 32.7159 9.13589   2
   1  -4   6 56.1970 17.3972   2
   1  -4   6 37.4125 7.94027   3
  -1   4  -6 44.1438 14.5794   2
   1   4   6 28.2093 9.28895   2
   1   4   6 32.7633 3.43283   3
   2  -4   6 422.867 34.0926   2
  -2   4  -6 415.578 30.0588   2
   2   4   6 432.475 16.0728   3
   2   4   6 473.345 25.9938   2
   2   4   6 459.851 33.2366   2
   3  -4   6 36.1034 19.5324   2
   3   4   6 39.3902 10.9281   2
  -3   4  -6 26.4832 15.7784   2
   3   4   6 15.1592 12.6968   2
   4  -4   6 -20.707 15.5280   2
   4   4   6 -1.3251 10.8373   2
   4   4   6 2.46671 9.00506   2
  -4   4  -6 2.93916 12.7211   2
   5   4   6 26.5721 10.6157   2
   5   4   6 9.96040 12.0139   2
  -5   4  -6 33.2938 17.4140   2
  -6   4  -6 76.8243 20.6269   2
   6   4   6 58.2318 12.1081   2
   7   4   6 156.658 17.6258   2
  -7   4  -6 163.671 25.6336   2
  -8   4  -6 25.7860 18.6194   2
   8   4   6 40.4144 12.7915   2
  -9   4  -6 18.9783 19.0932   2
   9   4   6 7.37539 9.55393   2
 -10   4  -6 24.8011 21.2946   2
  10   4   6 16.3118 10.6971   2
  13  -5  -6 5.19551 9.44216   2
  13   5  -6 -4.9786 6.51789   3
 -13   5   6 12.4359 14.3078   2
  12  -5  -6 18.4166 10.1752   2
 -12   5   6 44.5023 15.1093   2
  12   5  -6 5.71390 10.7522   3
  11  -5  -6 64.1807 11.6340   2
  11   5  -6 29.1455 9.86011   3
 -11   5   6 42.4750 13.9745   2
  10  -5  -6 -0.0005 7.46152   2
 -10   5   6 1.78084 9.78792   2
  10   5  -6 4.81779 6.56918   3
   9  -5  -6 34.7038 9.21274   2
  -9   5   6 40.9768 11.9504   2
   9   5  -6 39.0794 10.1616   3
   8  -5  -6 27.4238 9.32182   2
  -8   5   6 26.5498 10.9419   2
   8   5  -6 32.7087 9.05928   3
  -7  -5   6 319.515 12.8816   2
  -7  -5   6 321.517 14.3001   2
   7  -5  -6 299.026 20.1955   2
   7   5  -6 328.531 21.0767   3
  -7   5   6 321.899 23.2814   2
   6  -5  -6 166.896 15.4363   2
  -6  -5   6 194.178 13.9150   2
  -6  -5   6 177.473 10.5530   2
   6   5  -6 185.237 16.2688   3
  -6   5   6 205.709 18.7913   2
   5  -5  -6 308.082 14.4501   3
   5  -5  -6 354.487 20.7374   2
  -5  -5   6 337.827 20.4453   2
   5   5  -6 339.729 20.8319   3
  -5   5   6 290.577 21.2061   2
  -4  -5   6 471.721 26.6749   2
  -4  -5   6 439.749 22.7990   3
   4  -5  -6 447.333 24.2435   2
   4  -5  -6 469.640 17.6229   3
  -4   5   6 429.801 26.0330   2
   4   5  -6 457.781 24.4044   2
  -3  -5   6 67.5120 14.8427   2
   3  -5  -6 56.5267 10.8922   2
  -3  -5   6 52.2775 9.39292   3
  -3   5   6 53.1609 12.4353   2
   3   5  -6 72.4713 13.6868   2
   2  -5  -6 397.935 22.4498   2
  -2  -5   6 417.154 21.9192   3
  -2  -5   6 440.709 28.1351   2
   2   5  -6 361.311 25.1660   2
  -2   5   6 396.063 24.2329   2
  -1  -5   6 349.810 20.6103   3
  -1  -5   6 363.512 27.2918   2
   1  -5  -6 358.659 21.0698   2
  -1   5   6 377.842 23.3134   2
   1   5  -6 373.275 26.3363   2
   0  -5  -6 13.7423 7.27278   2
   0  -5   6 6.76017 6.02758   3
   0  -5   6 12.6345 13.8868   2
   0   5   6 18.6079 9.38874   2
   0   5  -6 7.18593 11.5253   2
   1  -5   6 77.5664 11.2082   3
   1  -5   6 104.800 21.1226   2
   1   5   6 72.8376 12.7677   2
  -1   5  -6 70.9785 17.8253   2
  -2  -5  -6 300.367 19.5479   2
  -2   5  -6 309.242 27.7399   2
   2   5   6 249.929 20.2570   2
   3  -5   6 3.77032 18.1401   2
   3   5   6 -9.3795 11.5080   2
  -3   5  -6 -7.9542 18.4419   2
   4  -5   6 498.287 37.0613   2
  -4   5  -6 456.284 34.8026   2
   4   5   6 497.033 28.3558   2
   4   5   6 458.055 32.3551   2
  -5   5  -6 27.5703 16.9679   2
  -6   5  -6 30.3543 15.8022   2
   6   5   6 63.7079 13.9199   2
  -7   5  -6 13.7363 17.4945   2
  -8   5  -6 73.9275 22.0869   2
   8   5   6 76.1855 15.4185   2
   9   5   6 62.8072 14.7223   2
  10   5   6 32.0767 12.8174   2
 -10   5  -6 -6.4055 18.9776   2
 -13   6   6 244.568 29.2356   2
  13   6  -6 254.431 23.0858   3
  12  -6  -6 39.8180 11.2007   2
 -12   6   6 31.6686 15.7486   2
  12   6  -6 23.3888 9.57232   3
  11  -6  -6 28.1224 10.2087   2
 -11   6   6 42.7862 15.7558   2
  11   6  -6 43.9053 11.3058   3
  10  -6  -6 -10.892 7.82118   2
 -10   6   6 4.57527 11.2380   2
  10   6  -6 -1.0789 7.22599   3
   9  -6  -6 97.2489 13.7476   2
  -9   6   6 90.2795 17.7492   2
   9   6  -6 80.4344 13.1755   3
   8  -6  -6 136.361 18.3528   2
   8   6  -6 108.455 13.9852   3
  -8   6   6 105.504 17.1985   2
  -7  -6   6 165.545 8.71509   2
   7  -6  -6 137.112 24.4226   2
  -7  -6   6 155.733 9.95908   2
   7   6  -6 154.923 15.4296   3
  -7   6   6 156.917 18.7777   2
   6  -6  -6 67.2989 12.9761   2
  -6  -6   6 62.4424 10.2524   2
  -6   6   6 58.9874 14.7566   2
   6   6  -6 65.3006 11.2540   3
   5  -6  -6 10.6456 7.78324   2
  -5  -6   6 4.60715 8.72383   2
  -5   6   6 20.6787 10.6142   2
   5   6  -6 22.5584 12.5512   3
   5   6  -6 15.5133 9.06006   2
  -4  -6   6 193.275 18.2470   2
   4  -6  -6 214.634 9.75505   3
   4  -6  -6 201.372 17.1112   2
  -4  -6   6 200.173 14.9896   3
  -4   6   6 218.983 20.0680   2
   4   6  -6 231.872 18.7836   2
  -3  -6   6 169.011 14.1279   3
  -3  -6   6 162.959 18.8332   2
   3  -6  -6 161.031 15.5409   2
  -3   6   6 177.629 17.5789   2
   3   6  -6 144.210 18.2242   2
   2  -6  -6 18.0867 12.4256   2
  -2  -6   6 49.6432 16.6203   3
  -2  -6   6 16.4656 13.2114   2
  -2   6   6 5.81958 8.83014   2
   2   6  -6 14.7954 12.4264   2
  -1  -6   6 69.2564 16.4140   2
   1  -6  -6 55.6526 11.7652   2
  -1  -6   6 68.7956 17.6598   3
   1   6  -6 48.7380 16.2796   2
  -1   6   6 45.3910 12.1749   2
   0  -6  -6 38.4529 10.2028   2
   0  -6   6 46.1682 8.91622   3
   0  -6   6 20.7579 14.9425   2
   0   6  -6 38.7871 16.0871   2
   0   6   6 16.7216 10.3698   2
   1  -6   6 98.4675 12.3707   3
  -1  -6  -6 95.7112 13.1796   2
   1  -6   6 108.804 21.5495   2
  -1   6  -6 91.6999 19.6837   2
   1   6   6 89.6077 16.9815   2
   2  -6   6 12.2817 15.0984   2
  -2  -6  -6 23.3944 9.00946   2
   2   6   6 47.2861 12.6399   2
  -2   6  -6 35.7947 17.6103   2
  -3  -6  -6 54.0980 11.9061   2
   3  -6   6 28.8701 17.7973   2
  -3   6  -6 43.5378 19.3844   2
   3   6   6 57.4836 14.0169   2
   4   6   6 118.729 16.4602   2
  -4   6  -6 117.285 24.0643   2
  -5   6  -6 63.2137 18.5407   2
   5   6   6 95.5991 15.3354   2
  -6   6  -6 28.4199 20.8184   2
   6   6   6 61.2955 13.8688   2
   7   6   6 5.70901 9.39663   2
  -7   6  -6 -9.2546 16.4793   2
  -8   6  -6 381.871 36.8319   2
   8   6   6 429.898 28.3636   2
   9   6   6 4.49615 11.0344   2
  -9   6  -6 11.9482 19.0074   2
 -12   7   6 -4.0190 14.4599   2
  12   7  -6 0.64540 8.14121   3
 -11   7   6 139.385 21.6230   2
  10   7  -6 144.880 17.0048   3
 -10   7   6 175.801 21.2331   2
   9  -7  -6 109.243 15.3128   2
   9   7  -6 107.318 15.6996   3
  -9   7   6 134.066 19.0737   2
   8  -7  -6 91.1235 15.4096   2
   8   7  -6 63.2501 13.1011   3
  -8   7   6 44.3395 14.5793   2
  -7  -7   6 108.417 7.75867   2
   7  -7  -6 128.188 15.4761   2
  -7  -7   6 105.536 9.14255   2
   7   7  -6 106.618 13.5823   3
  -7   7   6 81.4072 17.1844   2
   6  -7  -6 22.5978 10.0450   2
  -6  -7   6 28.7773 8.21957   2
  -6   7   6 15.9843 14.5343   2
   6   7  -6 20.7299 8.54768   2
   6   7  -6 30.6387 9.36001   3
  -5  -7   6 120.299 13.2393   2
   5  -7  -6 88.5987 13.8969   2
   5   7  -6 137.368 15.6305   2
  -4  -7   6 213.339 18.1062   2
   4  -7  -6 223.992 18.5733   2
  -4  -7   6 194.389 16.0398   3
   4  -7  -6 232.759 9.42040   3
   4   7  -6 241.514 20.9281   2
  -3  -7   6 943.235 39.4852   3
   3  -7  -6 964.689 41.6023   2
  -3  -7   6 924.459 41.0247   2
   3   7  -6 980.287 44.2127   2
   2  -7  -6 680.566 33.0767   2
  -2  -7   6 662.833 31.5770   3
  -2  -7   6 660.388 34.6119   2
   2   7  -6 653.062 37.1526   2
  -1  -7   6 86.1471 17.6508   2
  -1  -7   6 95.4290 12.1879   3
   1  -7  -6 83.2692 13.5277   2
  -1   7   6 80.6405 14.5998   2
   1   7  -6 114.568 20.8467   2
   0  -7   6 533.106 32.6893   2
   0  -7   6 474.849 25.8792   3
   0  -7  -6 479.536 26.9178   2
   0   7   6 481.175 29.0148   2
   0   7  -6 452.625 33.6374   2
   1  -7   6 172.084 16.1147   3
  -1  -7  -6 180.255 17.1190   2
   1  -7   6 202.139 23.3942   2
   1   7   6 188.236 18.9924   2
  -1   7  -6 208.034 27.5301   2
   2  -7   6 138.907 19.8150   3
   2  -7   6 113.284 22.7526   2
   2   7   6 81.4474 14.4020   2
  -2   7  -6 87.5543 21.4320   2
   3   7   6 254.525 21.7394   2
  -3   7  -6 271.456 30.5250   2
  -4   7  -6 37.4352 18.5421   2
   4   7   6 43.4211 11.6086   2
  -5   7  -6 4.03230 18.6549   2
   5   7   6 -6.8217 8.80557   2
   6   7   6 24.7234 11.4678   2
  -6   7  -6 -39.563 15.7250   2
  -7   7  -6 20.3202 21.3741   2
   7   7   6 17.0837 11.8417   2
  -8   7  -6 4.33561 20.0885   2
   8   7   6 21.4172 11.1255   2
   9   7   6 28.7835 12.7218   2
  -9   7  -6 39.1507 24.2149   2
  11   8  -6 22.4307 10.0020   3
 -11   8   6 43.3352 16.8119   2
  10   8  -6 -0.2938 7.56158   3
 -10   8   6 14.5157 13.8026   2
   9   8  -6 273.593 22.3780   3
  -9   8   6 250.972 25.6839   2
  -8   8   6 1.99626 11.8452   2
   8   8  -6 16.1904 7.48030   3
  -7  -8   6 101.821 9.66747   2
  -7   8   6 94.7555 18.5468   2
   7   8  -6 93.4600 13.8985   3
  -6  -8   6 138.911 15.8112   2
   6   8  -6 170.624 16.2064   2
   6   8  -6 120.797 14.7884   3
  -6   8   6 197.022 21.1056   2
  -5  -8   6 15.2042 8.77499   2
   5   8  -6 -4.1187 9.64413   2
  -5   8   6 -2.8506 10.2001   2
   4  -8  -6 23.3745 16.1429   2
  -4  -8   6 34.8491 10.6588   2
   4   8  -6 43.2503 14.8111   2
  -4   8   6 34.0825 11.8093   2
   3  -8  -6 178.489 22.0740   2
  -3  -8   6 138.852 17.7545   2
  -3   8   6 194.506 20.2439   2
   3   8  -6 161.806 22.2053   2
  -2  -8   6 72.5355 15.3361   2
   2   8  -6 61.2118 17.3740   2
  -1  -8   6 220.770 22.3298   2
   1   8  -6 234.954 26.7745   2
  -1   8   6 219.186 21.4011   2
   0  -8   6 42.6082 15.7457   2
   0   8   6 30.7367 11.6401   2
   0   8  -6 37.0869 18.4015   2
   1  -8   6 26.1212 14.5348   2
  -1   8  -6 45.0887 19.7987   2
   2   8   6 17.2530 10.6238   2
  -2   8  -6 20.2326 17.6529   2
   3   8   6 108.859 17.0344   2
  -3   8  -6 69.9408 20.9370   2
  -4   8  -6 83.4833 23.1983   2
   4   8   6 122.337 17.0678   2
   5   8   6 5.12907 10.0787   2
  -5   8  -6 -4.4376 18.3408   2
   6   8   6 11.4463 10.3770   2
   6   8   6 13.7338 3.67238   3
  -6   8  -6 9.48910 19.4931   2
  -7   8  -6 20.2757 29.7525   2
   7   8   6 19.1686 11.4265   2
   8   8   6 17.0496 11.7123   2
  -8   8  -6 -7.1386 20.3243   2
  11   9  -6 50.7899 14.6214   3
 -11   9   6 44.0862 20.8773   2
  10   9  -6 30.6864 11.5354   3
 -10   9   6 59.8079 18.6545   2
   9   9  -6 3.16895 8.94209   3
  -9   9   6 25.3775 15.5116   2
  -8   9   6 72.4492 18.5237   2
   8   9  -6 90.8461 14.8139   3
  -7  -9   6 68.2256 9.36950   2
  -7   9   6 71.5375 17.4799   2
   7   9  -6 48.0463 12.4709   3
  -6  -9   6 -7.1592 6.26733   2
  -6   9   6 11.9268 11.6947   2
   6   9  -6 3.94398 10.7678   2
  -5  -9   6 70.4809 12.4191   2
   5   9  -6 64.7972 15.6144   2
  -5   9   6 50.8888 14.6810   2
  -4  -9   6 90.1932 14.9426   2
  -4   9   6 102.434 18.7710   2
   4   9  -6 113.770 19.7254   2
  -3  -9   6 329.115 23.9273   2
  -3   9   6 321.026 26.4684   2
   3   9  -6 311.108 28.1449   2
  -2  -9   6 407.634 27.2617   2
  -2   9   6 342.084 26.7394   2
   2   9  -6 320.361 30.1065   2
  -1  -9   6 86.1425 18.1050   2
  -1   9   6 87.8484 16.5627   2
   1   9  -6 25.9768 17.5959   2
   0  -9   6 16.9569 11.8997   2
   0   9  -6 27.8646 17.6776   2
   0   9   6 24.7469 11.9366   2
  -1   9  -6 48.0089 20.4863   2
   1   9   6 27.2999 12.4159   2
   2   9   6 44.3524 12.8467   2
  -2   9  -6 -2.4604 17.7063   2
   3   9   6 89.3243 18.4658   2
  -3   9  -6 77.1899 22.2400   2
  -4   9  -6 -15.372 17.6062   2
   4   9   6 25.4275 12.3442   2
   5   9   6 17.4944 12.5464   2
  -5   9  -6 36.8287 22.9169   2
   6   9   6 17.2493 12.5584   2
  -7   9  -6 69.2895 28.3411   2
   7   9   6 27.5517 13.2365   2
  10  10  -6 20.2291 11.0387   3
 -10  10   6 21.2604 16.4650   2
  -9  10   6 7.42749 14.0742   2
   9  10  -6 20.8975 9.87692   3
  -8 -10   6 95.6622 8.20078   2
   8  10  -6 70.9443 22.2466   3
  -8  10   6 80.4938 20.2952   2
  -7 -10   6 44.2663 12.8664   2
   7  10  -6 15.4197 10.6146   2
  -7  10   6 43.0550 15.5197   2
  -6 -10   6 13.7922 8.41141   2
  -6  10   6 19.0247 14.1517   2
   6  10  -6 12.0511 11.2297   2
  -5 -10   6 84.6239 13.8111   2
  -5  10   6 108.583 21.7402   2
   5  10  -6 92.0309 18.3984   2
  -4 -10   6 82.4237 15.0307   2
   4  10  -6 96.9923 19.5767   2
  -4  10   6 81.5825 19.4228   2
  -3 -10   6 44.2417 15.1343   2
  -3  10   6 44.6723 15.3594   2
   3  10  -6 31.3958 15.6096   2
  -2 -10   6 94.9479 16.8578   2
   2  10  -6 108.582 23.0666   2
  -2  10   6 90.8815 18.7726   2
  -1 -10   6 119.606 20.1110   2
   1  10  -6 87.8638 23.0710   2
  -1  10   6 95.6478 18.9247   2
   0  10   6 22.8029 11.4291   2
   0  10  -6 30.2562 19.1769   2
  -1  10  -6 41.9911 20.1724   2
   2  10   6 138.857 20.1085   2
  -2  10  -6 157.075 30.4692   2
   3  10   6 8.02700 10.5412   2
  -3  10  -6 25.6911 20.6474   2
   4  10   6 1.32398 10.5740   2
  -4  10  -6 11.1185 21.8108   2
   5  10   6 44.4328 13.8784   2
  -6  10  -6 26.5142 24.6965   2
   6  10   6 -11.083 12.8949   2
  -8 -11   6 53.4598 9.05068   2
  -8  11   6 79.1254 28.5324   2
  -7 -11   6 11.8626 7.52943   2
   7  11  -6 13.6272 11.9732   2
  -7  11   6 8.43905 13.8577   2
  -6 -11   6 82.9756 12.9970   2
  -6  11   6 43.1024 16.1632   2
   6  11  -6 19.0899 11.7700   2
  -5 -11   6 45.5570 11.7703   2
   5  11  -6 47.9079 15.2099   2
  -5  11   6 49.7372 18.8292   2
  -4 -11   6 256.941 34.8960   2
  -4  11   6 261.851 28.7678   2
   4  11  -6 231.607 27.7276   2
  -3 -11   6 25.1396 12.3716   2
  -3  11   6 24.6094 15.4235   2
  -2 -11   6 17.0642 17.0752   2
   2  11  -6 -26.053 15.6480   2
  -2  11   6 3.25262 12.9129   2
   1  11  -6 86.3679 23.3817   2
  -1  11   6 102.893 19.7709   2
   0  11  -6 20.4097 19.4809   2
   0  11   6 -9.3138 11.6326   2
  -1  11  -6 18.0254 21.1390   2
   1  11   6 20.5971 13.0809   2
   2  11   6 122.364 19.3310   2
  -2  11  -6 68.3300 23.1427   2
   3  11   6 21.1816 13.7670   2
  -3  11  -6 29.7982 23.1723   2
  -4  11  -6 6.54951 24.5835   2
   5  11   6 3.21002 11.6179   2
  -5  11  -6 -0.8408 23.2362   2
  -7 -12   6 26.2035 8.93311   2
  -7  12   6 19.2767 16.3701   2
   7  12  -6 19.6524 13.7043   2
  -6 -12   6 82.9628 14.2342   2
   6  12  -6 78.7278 18.7332   2
  -6  12   6 49.5075 17.4878   2
  -5 -12   6 133.518 16.5273   2
   5  12  -6 109.224 22.6737   2
  -5  12   6 102.577 22.4538   2
  -4 -12   6 27.6483 12.7376   2
  -4  12   6 18.2194 16.7110   2
   4  12  -6 -0.4879 15.9478   2
  -3  12   6 15.0982 19.3772   2
   3  12  -6 1.57942 16.5599   2
   2  12  -6 55.6681 20.2290   2
   1  12  -6 -15.820 17.8621   2
   0  12  -6 96.9874 25.7353   2
   0  12   6 95.9122 28.4417   2
  -1  12  -6 40.0071 21.9034   2
   1  12   6 70.1306 17.8747   2
  -2  12  -6 33.9203 24.1763   2
  -3  12  -6 13.7042 20.7328   2
   3  12   6 10.8011 12.5994   2
  -4  12  -6 15.9776 26.4348   2
   4  13  -6 28.3554 19.2006   2
  -4  13   6 22.6540 16.7980   2
  -3  13   6 28.7294 18.0076   2
   3  13  -6 27.5537 17.8783   2
   2  13  -6 16.2234 21.5823   2
  -2  13   6 30.2142 17.7177   2
  -1  13   6 22.0492 14.6258   2
   1  13  -6 -7.9750 22.0100   2
   0  13   6 123.077 23.6659   2
   0  13  -6 19.5232 24.2420   2
   1  13   6 1.89607 14.1237   2
  12   0  -7 4.68157 7.14429   3
  11   0  -7 10.3390 6.69003   3
 -10   0   7 4.15298 6.36266   2
  10   0  -7 -8.6766 4.82491   3
 -10   0   7 7.23759 8.48915   2
  -9   0   7 -4.3423 5.54996   2
   9   0  -7 4.56321 5.62101   3
  -9   0   7 -6.4729 8.41058   2
  -8   0   7 -0.4203 5.83267   2
   8   0  -7 8.13563 5.86332   3
  -8   0   7 4.69829 9.78218   2
   7   0  -7 -1.7681 4.63667   3
  -7   0   7 -9.8593 4.89674   2
  -7   0   7 -4.6816 8.74791   2
  -6   0   7 0.63514 6.57045   2
   6   0  -7 7.38027 5.42726   3
  -6   0   7 25.7214 11.0159   2
   5   0  -7 5.69201 4.81672   3
  -5   0   7 3.63271 6.36373   2
  -5   0   7 8.01423 10.0084   2
  -4   0   7 -5.5453 10.1603   2
   4   0  -7 6.89854 4.64134   3
  -4   0   7 14.0574 7.05259   2
  -3   0   7 -4.7064 10.6970   2
  -3   0   7 -2.6069 5.69406   2
  -2   0   7 5.67247 10.7560   2
  -2   0   7 6.11905 6.76410   2
  -2   0   7 -4.4094 2.80208   3
  -1   0   7 -1.4126 6.31639   2
  -1   0   7 13.1324 11.5261   2
  -1   0   7 -2.7737 3.39138   3
   0   0   7 3.95041 6.74910   2
   0   0   7 1.61532 12.2673   2
   0   0   7 0.93185 3.90722   3
   1   0   7 13.6194 12.9558   2
   1   0   7 8.27341 7.00358   2
   1   0   7 5.83658 4.32781   3
   2   0   7 1.95620 4.61090   3
   2   0   7 1.66026 6.80170   2
   2   0   7 11.5163 15.5046   2
   3   0   7 0.97917 14.6560   2
   3   0   7 1.67983 5.96782   2
   4   0   7 1.46313 7.54100   2
   5   0   7 -2.9620 7.02581   2
   6   0   7 5.32727 8.37456   2
   7   0   7 1.80818 7.84745   2
   8   0   7 1.64770 9.36897   2
  13   1  -7 33.9797 14.4105   3
 -12   1   7 6.27688 7.35873   2
 -12   1   7 7.72870 8.92004   2
  12   1  -7 0.19586 5.85502   3
 -11   1   7 15.6334 11.1580   2
  11   1  -7 5.28886 5.62372   3
  10  -1  -7 10.7993 6.76391   3
  10   1  -7 -2.6519 5.50743   3
 -10   1   7 6.95460 7.34649   2
  -9  -1   7 23.5834 9.46863   2
  -9  -1   7 1.95566 5.49649   2
   9  -1  -7 2.62081 5.94444   3
   9   1  -7 7.39500 5.68155   3
  -9   1   7 -1.7502 7.25085   2
  -8  -1   7 291.627 19.8655   2
  -8  -1   7 285.274 15.4771   2
   8  -1  -7 313.447 18.8996   3
   8   1  -7 310.134 19.3702   3
  -8   1   7 321.087 18.5369   2
  -7  -1   7 1.67695 5.93332   2
  -7  -1   7 9.79435 10.7494   2
   7  -1  -7 -0.5641 5.63131   3
   7   1  -7 9.20251 6.53684   3
  -7   1   7 10.7036 7.43075   2
  -6  -1   7 15.8167 11.1896   2
   6  -1  -7 12.4052 5.99907   3
  -6  -1   7 5.46859 6.42080   2
   6   1  -7 8.42427 5.72385   3
  -6   1   7 6.68451 6.47537   2
  -5  -1   7 111.118 11.5594   2
  -5  -1   7 104.666 17.6153   2
   5  -1  -7 133.458 11.4973   3
  -5   1   7 88.0442 16.6306   2
  -5   1   7 120.248 12.5183   2
   5   1  -7 104.536 11.4278   3
  -4  -1   7 39.9009 15.0177   2
  -4  -1   7 39.9611 8.63143   2
   4  -1  -7 42.3182 8.01525   3
   4   1  -7 35.5037 7.94739   3
  -4   1   7 19.8162 11.9303   2
  -4   1   7 31.9869 9.05283   2
  -3  -1   7 152.540 19.9725   2
  -3  -1   7 143.027 12.6525   2
  -3   1   7 153.629 17.8085   2
  -3   1   7 128.251 13.2602   2
  -2  -1   7 56.1464 16.0034   2
  -2  -1   7 29.9094 8.58470   2
  -2  -1   7 32.9537 6.51455   3
  -2   1   7 31.4334 9.28982   2
  -2   1   7 42.2132 13.5604   2
  -1  -1   7 -0.8198 5.78185   2
  -1  -1   7 5.75587 4.79840   3
  -1  -1   7 3.62938 12.8049   2
  -1   1   7 14.9283 12.7270   2
  -1   1   7 12.0386 7.24516   2
   0  -1   7 522.709 34.4264   2
   0  -1   7 520.198 25.8685   2
   0  -1   7 496.331 23.3940   3
   0   1   7 516.612 23.9238   3
   0   1   7 563.583 33.8340   2
   0   1   7 537.618 26.8274   2
   1  -1   7 264.914 18.0151   2
   1  -1   7 219.685 27.3951   2
   1  -1   7 222.616 15.1697   3
   1   1   7 266.900 14.2711   3
   1   1   7 274.582 19.3889   2
   1   1   7 366.291 46.4068   2
   2  -1   7 161.646 15.3810   2
   2  -1   7 134.669 24.5278   2
   2   1   7 159.784 24.7599   2
   2   1   7 137.417 10.9159   3
   2   1   7 133.997 14.8711   2
   3  -1   7 88.1529 20.5610   2
   3  -1   7 53.0023 11.0888   2
   3   1   7 76.2619 19.9702   2
   3   1   7 69.8855 12.6218   2
   4  -1   7 6.14533 7.57189   2
   4   1   7 -0.6401 7.45559   2
   5  -1   7 430.209 26.1517   2
   5   1   7 440.955 26.5540   2
   6  -1   7 212.153 19.4844   2
   6   1   7 239.286 20.0524   2
   7  -1   7 -1.7130 8.06921   2
   7   1   7 -1.9681 7.70603   2
   8  -1   7 5.29626 9.04816   2
   8   1   7 12.5672 9.92596   2
   9  -1   7 67.3305 15.6093   2
  13   2  -7 -0.3037 7.30725   3
  12  -2  -7 2.22164 5.87186   2
 -12   2   7 -0.8678 10.5009   2
  12   2  -7 -9.3355 5.77303   3
  11  -2  -7 74.1185 9.01261   2
  11   2  -7 66.6434 12.3104   3
 -11   2   7 112.955 14.1836   2
  10  -2  -7 63.6656 8.75854   2
  10   2  -7 65.2248 12.3484   3
 -10   2   7 70.9287 12.7445   2
   9  -2  -7 5.99521 5.80889   2
   9  -2  -7 3.40422 5.00229   3
  -9   2   7 11.3516 7.08776   2
   9   2  -7 -8.5075 3.96896   3
   8  -2  -7 7.45269 5.86390   2
  -8  -2   7 16.6945 10.4027   2
   8  -2  -7 16.5524 6.18715   3
  -8  -2   7 6.35263 4.96697   2
  -8   2   7 10.5073 7.72397   2
   8   2  -7 0.59967 5.84868   3
  -7  -2   7 13.2072 5.72698   2
   7  -2  -7 10.0089 5.85119   3
  -7  -2   7 27.9085 11.8817   2
   7  -2  -7 20.6860 6.63452   2
   7   2  -7 24.9931 7.60783   3
  -7   2   7 16.9706 8.61125   2
   6  -2  -7 8.43742 5.82638   2
  -6  -2   7 9.16431 13.5106   2
   6  -2  -7 29.4993 7.14893   3
  -6  -2   7 16.3870 6.79039   2
  -6   2   7 23.6379 8.65417   2
   6   2  -7 14.1252 6.99442   3
  -5  -2   7 45.9642 14.6441   2
   5  -2  -7 42.6677 7.52429   3
   5  -2  -7 49.3731 9.12865   2
  -5  -2   7 44.0089 8.37778   2
  -5   2   7 52.1675 10.8281   2
   5   2  -7 53.0216 9.41683   3
  -4  -2   7 118.386 19.7062   2
  -4  -2   7 107.912 10.8691   2
   4  -2  -7 97.7435 9.26331   3
  -4   2   7 85.9131 12.6447   2
  -3  -2   7 53.5375 7.76459   3
  -3  -2   7 61.5210 9.90328   2
  -3  -2   7 96.3924 18.7737   2
  -3   2   7 65.5294 12.0827   2
  -2  -2   7 172.810 12.6923   3
  -2  -2   7 183.105 21.5625   2
  -2  -2   7 149.732 13.1354   2
  -2   2   7 162.744 19.1112   2
  -2   2   7 164.468 15.9011   2
  -1  -2   7 179.062 14.6091   2
  -1  -2   7 179.032 13.3605   3
  -1  -2   7 161.924 24.0772   2
  -1   2   7 177.044 19.8144   2
  -1   2   7 205.837 16.4315   2
   0  -2   7 27.0439 17.1153   2
   0  -2   7 12.2158 7.49943   2
   0  -2   7 14.5026 6.08822   3
   0   2   7 7.62529 3.60055   3
   0   2   7 9.00024 7.57210   2
   0   2   7 31.3465 13.3824   2
   1  -2   7 475.032 23.4093   3
   1  -2   7 491.806 25.0981   2
   1  -2   7 429.495 35.7240   2
   1   2   7 450.325 32.2802   2
   1   2   7 462.202 25.7674   2
   1   2   7 466.739 19.5580   3
   2  -2   7 587.964 39.5263   2
   2   2   7 611.611 37.4158   2
   2   2   7 591.018 27.9719   3
   3  -2   7 117.511 25.3120   2
   3   2   7 115.459 21.9888   2
   3   2   7 91.0059 13.7157   2
   4   2   7 422.158 26.1052   2
   5   2   7 264.770 21.2442   2
   6   2   7 537.790 30.8131   2
   7   2   7 44.5267 12.4633   2
   8   2   7 190.973 20.0767   2
   9  -2   7 16.8027 10.0848   2
  13  -3  -7 24.5068 7.46131   2
  13   3  -7 17.1669 9.25333   3
 -13   3   7 51.6053 13.7275   2
  12  -3  -7 396.553 20.1365   2
 -12   3   7 442.128 26.0434   2
  12   3  -7 425.776 26.9667   3
  11  -3  -7 7.40491 6.16195   2
 -11   3   7 11.5193 9.80563   2
  11   3  -7 8.15223 6.79065   3
  10  -3  -7 21.0270 6.45406   2
 -10   3   7 11.3867 9.22554   2
  10   3  -7 2.56129 6.02178   3
   9  -3  -7 25.1296 7.79729   2
  -9   3   7 35.9641 10.2274   2
   9   3  -7 48.3323 10.4601   3
   8  -3  -7 29.7590 8.27012   2
  -8  -3   7 9.18005 7.31167   2
   8  -3  -7 11.0801 5.70593   3
  -8  -3   7 16.4572 4.71932   2
   8   3  -7 5.43472 6.84893   3
  -8   3   7 16.8441 9.58212   2
   7  -3  -7 284.420 17.7088   2
  -7  -3   7 311.237 15.0585   2
  -7  -3   7 300.538 20.7488   2
   7  -3  -7 299.550 16.9125   3
   7   3  -7 284.010 21.3290   3
  -7   3   7 298.036 20.4678   2
   6  -3  -7 1176.55 43.5399   3
   6  -3  -7 1229.37 46.0152   2
  -6  -3   7 1304.97 50.0614   2
  -6  -3   7 1357.27 43.8114   2
  -6   3   7 1196.74 48.7331   2
   6   3  -7 1313.83 49.2875   3
   5  -3  -7 59.3589 10.2994   2
   5  -3  -7 41.6428 7.31998   3
  -5  -3   7 57.6821 8.73555   2
  -5  -3   7 77.6786 17.1044   2
   5   3  -7 66.2595 10.1262   3
  -5   3   7 36.3610 10.8068   2
  -4  -3   7 -0.3163 13.1274   2
   4  -3  -7 7.17698 5.86191   2
  -4  -3   7 11.7875 6.14289   2
   4  -3  -7 4.11695 4.16808   3
  -4   3   7 -2.5304 7.57073   2
   3  -3  -7 4.04664 5.97501   2
  -3  -3   7 14.8017 15.9458   2
  -3  -3   7 -2.4901 4.46419   2
  -3  -3   7 4.27545 4.60012   3
  -3   3   7 -7.9151 7.11347   2
   2  -3  -7 14.4655 7.64423   2
  -2  -3   7 4.04411 6.17121   2
  -2  -3   7 15.7595 5.63852   3
  -2  -3   7 3.22969 14.7391   2
  -2   3   7 19.5982 8.57758   2
  -1  -3   7 101.037 21.2954   2
  -1  -3   7 60.5834 9.64368   3
  -1  -3   7 60.8225 9.86404   2
  -1   3   7 73.7551 13.5733   2
   0  -3   7 350.012 19.5609   3
   0  -3   7 360.979 31.0161   2
   0   3   7 368.077 23.0485   2
   0   3   7 280.267 29.0749   2
   1  -3   7 3.62292 5.88862   3
  -1   3  -7 11.1945 12.7255   2
   1   3   7 -5.7127 7.11865   2
   1   3   7 5.62642 3.43089   3
   1   3   7 -13.191 11.9823   2
   2  -3   7 77.2179 21.4761   2
   2   3   7 47.8180 11.9478   2
   2   3   7 50.4938 17.0576   2
  -2   3  -7 33.0384 24.4597   2
   2   3   7 34.4542 5.78534   3
   3  -3   7 14.8642 17.8417   2
   3   3   7 5.35614 14.7133   2
   3   3   7 6.94015 8.54378   2
  -3   3  -7 -5.7577 13.8183   2
   4   3   7 462.942 27.4186   2
  -4   3  -7 422.960 33.3422   2
  -5   3  -7 100.362 21.4878   2
   5   3   7 62.7398 13.2422   2
  -6   3  -7 179.529 26.0325   2
   6   3   7 126.218 17.5222   2
   7   3   7 4.62970 8.52213   2
  -7   3  -7 -1.8662 15.8836   2
  -8   3  -7 -16.464 16.8515   2
   8   3   7 -4.2439 8.07459   2
   9   3   7 56.3399 15.7450   2
  13  -4  -7 393.677 21.6597   2
 -13   4   7 359.082 28.7022   2
  13   4  -7 334.335 25.5248   3
  12  -4  -7 173.427 15.1836   2
  12   4  -7 193.976 21.0340   3
 -12   4   7 193.477 21.8772   2
  11  -4  -7 120.345 13.1678   2
 -11   4   7 108.723 16.0401   2
  11   4  -7 117.315 15.0395   3
  10  -4  -7 69.7367 11.6674   2
 -10   4   7 79.8458 16.2948   2
  10   4  -7 79.1031 12.9732   3
   9  -4  -7 370.073 21.5194   2
  -9   4   7 358.832 24.0835   2
   9   4  -7 405.490 24.7591   3
  -8  -4   7 31.0053 6.39608   2
   8  -4  -7 20.8783 7.37569   2
   8   4  -7 19.5476 7.80016   3
  -8   4   7 12.1947 10.4611   2
  -7  -4   7 376.340 21.0943   2
  -7  -4   7 384.734 17.2168   2
   7  -4  -7 420.856 22.9269   2
   7  -4  -7 444.366 20.0509   3
   7   4  -7 379.828 23.5289   3
  -7   4   7 395.975 24.7603   2
  -6  -4   7 9.62989 11.2583   2
   6  -4  -7 16.4167 5.34203   3
  -6  -4   7 28.9432 6.91410   2
   6  -4  -7 6.92964 7.04209   2
  -6   4   7 12.8525 8.62634   2
   6   4  -7 14.4332 7.34014   3
  -5  -4   7 7.79424 11.5014   2
  -5  -4   7 2.73674 5.07905   2
   5  -4  -7 6.58174 4.03854   3
   5  -4  -7 -6.1311 5.47898   2
  -5   4   7 7.80247 8.20034   2
   5   4  -7 -3.7643 4.74207   3
   4  -4  -7 302.616 19.5341   2
   4  -4  -7 331.393 14.9113   3
  -4  -4   7 312.724 25.7968   2
  -4  -4   7 319.634 17.4107   2
  -4   4   7 353.862 22.9473   2
   3  -4  -7 165.925 15.4346   2
  -3  -4   7 182.717 13.6275   2
  -3  -4   7 190.434 23.0035   2
  -3  -4   7 176.289 14.4392   3
  -3   4   7 170.214 17.1253   2
  -2  -4   7 356.752 30.0957   2
   2  -4  -7 400.842 24.9519   2
  -2  -4   7 357.620 20.7880   3
  -2   4   7 407.390 24.7089   2
   1  -4  -7 5.64535 6.23810   2
  -1  -4   7 5.07058 15.4000   2
  -1  -4   7 8.60054 6.63234   3
   1   4  -7 -4.3736 11.4408   2
  -1   4   7 -9.0206 6.89093   2
   0  -4   7 317.112 31.6180   2
   0  -4   7 335.997 19.9613   3
   0   4  -7 330.143 26.3133   2
   0   4   7 341.968 23.0381   2
   1  -4   7 50.6605 21.4167   2
   1   4   7 17.2503 9.87800   2
  -1   4  -7 34.4765 14.7677   2
   1   4   7 30.9603 14.4798   2
   2  -4   7 33.9660 18.8463   2
   2  -4   7 13.8865 7.58038   3
  -2   4  -7 27.1780 14.2854   2
   2   4   7 8.26295 3.25731   3
   2   4   7 -8.5147 10.2137   2
   2   4   7 15.2332 9.71041   2
   3   4   7 325.651 22.8912   2
   3   4   7 290.411 13.6529   3
  -3   4  -7 313.441 28.2550   2
   4   4   7 117.615 16.0623   2
  -4   4  -7 131.735 23.1899   2
   5   4   7 62.2255 13.0383   2
  -5   4  -7 106.538 22.0359   2
  -6   4  -7 12.5981 16.1340   2
   6   4   7 -1.0354 8.39409   2
   7   4   7 35.2407 11.6772   2
  -7   4  -7 32.9866 17.9051   2
  -8   4  -7 32.4280 27.1953   2
   8   4   7 37.4060 13.0101   2
  -9   4  -7 55.5612 22.1809   2
   9   4   7 41.0953 14.8881   2
  12  -5  -7 498.309 25.9720   2
 -12   5   7 494.848 31.7085   2
  12   5  -7 480.571 30.1777   3
  11  -5  -7 14.6873 8.26409   2
  11   5  -7 -4.3764 7.07214   3
 -11   5   7 10.3424 10.0839   2
  10  -5  -7 71.8837 11.6221   2
 -10   5   7 99.4422 16.2259   2
  10   5  -7 75.0597 14.8385   3
  -9   5   7 85.4055 16.4644   2
   9   5  -7 47.3864 10.9635   3
   8   5  -7 199.860 18.3541   3
  -8   5   7 219.866 20.4133   2
  -7  -5   7 21.2330 5.63135   2
  -7  -5   7 21.0236 7.63650   2
   7  -5  -7 17.1418 5.41558   3
   7   5  -7 14.4333 7.30094   3
  -7   5   7 5.95582 10.1243   2
  -6  -5   7 130.447 15.3888   2
  -6  -5   7 130.731 10.2859   2
   6  -5  -7 127.518 9.44686   3
   6   5  -7 108.311 14.0003   3
  -6   5   7 109.229 15.8214   2
  -5  -5   7 325.439 23.1196   2
  -5  -5   7 355.052 17.5237   2
   5  -5  -7 340.171 15.5491   3
  -5   5   7 339.300 24.2229   2
  -4  -5   7 165.542 20.0392   2
   4  -5  -7 149.832 16.0423   2
  -4  -5   7 180.168 14.6705   3
   4  -5  -7 138.385 8.66766   3
  -4   5   7 167.077 18.1554   2
   3  -5  -7 1268.06 47.6933   2
  -3  -5   7 1180.74 52.0518   2
  -3  -5   7 1143.40 45.6231   3
   3   5  -7 1131.90 48.5480   2
  -3   5   7 1240.90 50.1023   2
  -2  -5   7 58.2207 9.90934   3
   2  -5  -7 51.0821 11.9090   2
  -2  -5   7 60.2672 17.4303   2
   2   5  -7 63.4083 15.2939   2
  -2   5   7 52.5777 13.0353   2
  -1  -5   7 36.7102 18.0321   2
   1  -5  -7 17.9870 8.68179   2
  -1  -5   7 31.3649 7.90369   3
  -1   5   7 34.2161 15.9454   2
   1   5  -7 37.9537 13.6603   2
   0  -5  -7 84.4294 12.4434   2
   0  -5   7 74.4286 10.9440   3
   0  -5   7 76.1470 35.8276   2
   0   5  -7 99.6847 18.6389   2
   0   5   7 74.0332 13.1976   2
   1  -5   7 -6.2930 5.21866   3
   1  -5   7 13.5063 17.4292   2
   1   5   7 2.85182 7.71834   2
  -1   5  -7 -2.5306 13.5668   2
   2  -5   7 161.964 27.3623   2
   2  -5   7 84.8611 12.0365   3
   2   5   7 88.0692 14.6576   2
  -2   5  -7 99.8337 20.4517   2
   3   5   7 305.093 24.0275   2
  -3   5  -7 349.071 30.3876   2
   3   5   7 336.999 12.8477   3
  -4   5  -7 39.4915 17.5380   2
   4   5   7 21.5147 10.5511   2
   5   5   7 6.51608 9.50778   2
  -5   5  -7 11.0371 16.6006   2
   6   5   7 9.93229 9.69110   2
  -6   5  -7 4.01704 16.1113   2
   7   5   7 39.6045 13.6929   2
  -7   5  -7 30.5109 18.7858   2
   8   5   7 3.13422 13.9644   2
  -8   5  -7 6.42875 15.1689   2
  12   6  -7 -2.4450 8.25080   3
 -12   6   7 3.55738 14.5863   2
  11  -6  -7 0.08557 9.80750   2
 -11   6   7 -11.255 10.4996   2
  11   6  -7 5.49689 7.54160   3
  10  -6  -7 105.082 14.5330   2
  10   6  -7 94.5016 15.1224   3
 -10   6   7 85.0053 16.3471   2
   9  -6  -7 27.0092 9.21725   2
  -9   6   7 17.7995 12.4351   2
   9   6  -7 35.8940 10.4133   3
   8  -6  -7 10.0054 8.39510   2
   8   6  -7 6.66553 7.95294   3
  -8   6   7 14.7573 10.3543   2
   7  -6  -7 168.077 16.5553   2
  -7  -6   7 150.878 12.7324   2
  -7  -6   7 153.491 9.85873   2
   7  -6  -7 160.988 11.2255   3
   7   6  -7 160.081 15.9151   3
  -7   6   7 149.129 18.6459   2
  -6  -6   7 -8.0291 11.3596   2
   6  -6  -7 4.16163 7.79111   2
  -6  -6   7 4.72254 5.17633   2
   6  -6  -7 -4.3486 3.10935   3
   6   6  -7 -6.8445 5.58146   3
  -6   6   7 5.35833 9.85605   2
   5  -6  -7 22.9689 9.34504   2
  -5  -6   7 11.0782 10.2002   2
  -5   6   7 21.2925 11.0924   2
  -4  -6   7 916.299 41.3692   3
  -4  -6   7 793.653 39.2729   2
   4  -6  -7 895.785 39.2596   2
  -4   6   7 883.333 41.7663   2
   4   6  -7 843.411 38.6939   2
   3  -6  -7 790.368 37.3941   2
  -3  -6   7 859.605 36.9681   3
  -3  -6   7 911.794 42.3863   2
  -3   6   7 825.448 40.3112   2
   3   6  -7 862.519 40.5499   2
  -2  -6   7 57.2982 10.8931   3
   2  -6  -7 72.9764 12.3705   2
  -2  -6   7 78.1103 18.8169   2
   2   6  -7 81.5104 16.6302   2
  -2   6   7 68.5704 14.0364   2
  -1  -6   7 16.4392 7.52225   3
  -1  -6   7 15.1122 14.3703   2
   1  -6  -7 -3.8757 6.73248   2
  -1   6   7 -0.7853 7.99069   2
   1   6  -7 9.85701 11.6524   2
   0  -6   7 -8.8582 6.01548   3
   0  -6   7 20.1752 15.0341   2
   0   6  -7 21.5234 14.2328   2
   0   6   7 2.49821 8.34686   2
   1  -6   7 138.117 24.6210   2
  -1   6  -7 99.4724 20.8247   2
   1   6   7 92.1115 15.0525   2
   2   6   7 196.424 19.4191   2
  -2   6  -7 222.725 26.8143   2
  -3   6  -7 -4.2027 13.4879   2
   3   6   7 -6.7264 7.71794   2
  -4   6  -7 152.329 27.1221   2
   4   6   7 137.903 17.7790   2
   5   6   7 24.7385 11.7534   2
  -5   6  -7 8.45842 15.9351   2
   6   6   7 22.9096 11.8192   2
  -6   6  -7 2.93832 16.7212   2
  -7   6  -7 59.1978 25.5555   2
   7   6   7 18.6118 11.5365   2
  -8   6  -7 11.1881 20.4568   2
   8   6   7 43.0618 15.3276   2
 -11   7   7 -1.8022 12.0888   2
  11   7  -7 -6.9768 7.75748   3
 -10   7   7 16.6352 12.3611   2
  -9   7   7 -2.4584 11.3892   2
   9   7  -7 11.3528 7.52253   3
   8   7  -7 47.6076 11.6173   3
  -8   7   7 40.2876 14.0077   2
  -7  -7   7 26.0154 5.78626   2
  -7  -7   7 38.8841 8.03965   2
  -7   7   7 29.1299 11.6656   2
   7   7  -7 31.1318 10.1367   3
  -6  -7   7 3.32145 7.70540   2
  -6   7   7 -0.6133 10.1932   2
   5  -7  -7 15.2902 3.54690   3
  -5  -7   7 20.9330 10.6332   2
   5   7  -7 22.8086 10.1977   2
  -5   7   7 15.3439 11.0113   2
  -4  -7   7 -9.9743 8.53629   2
  -4   7   7 18.7651 9.99619   2
   4   7  -7 -6.7081 10.0220   2
  -3  -7   7 29.4822 12.3795   2
   3   7  -7 32.3888 13.0393   2
  -3   7   7 37.0130 13.3711   2
  -2  -7   7 125.665 20.3549   2
  -2   7   7 138.323 18.3451   2
   2   7  -7 161.163 21.4779   2
  -1  -7   7 17.2360 13.6006   2
  -1   7   7 16.3617 9.22893   2
   1   7  -7 11.2132 13.4953   2
   0  -7   7 321.137 28.9805   2
   0   7  -7 280.394 28.4657   2
   0   7   7 254.041 22.1581   2
  -1   7  -7 63.2514 19.2969   2
   2   7   7 92.6526 15.9157   2
  -2   7  -7 92.2017 20.7587   2
  -3   7  -7 121.538 25.3100   2
   3   7   7 135.849 18.8916   2
  -4   7  -7 36.3786 20.7975   2
   4   7   7 37.2116 13.2234   2
   5   7   7 15.5907 10.6305   2
  -5   7  -7 -9.2859 16.6899   2
   6   7   7 82.6723 16.3062   2
  -7   7  -7 15.1270 20.4936   2
  11   8  -7 80.1502 17.8375   3
 -10   8   7 64.7207 19.2369   2
  -9   8   7 12.0521 13.4522   2
  -8   8   7 26.2863 14.0868   2
   8   8  -7 1.02966 7.23849   3
  -7  -8   7 86.0360 10.5461   2
  -7   8   7 105.479 19.2622   2
   7   8  -7 53.2076 12.2882   3
  -6  -8   7 71.4802 12.5836   2
   6  -8  -7 72.1468 6.64567   3
  -6   8   7 52.6746 14.7578   2
   6   8  -7 63.4529 12.7163   2
  -5  -8   7 19.6127 10.4622   2
   5   8  -7 11.4037 11.1162   2
  -5   8   7 32.0055 12.3224   2
  -4  -8   7 116.905 16.5931   2
   4   8  -7 96.4611 17.6153   2
  -4   8   7 78.6013 16.5652   2
  -3  -8   7 52.6187 15.0479   2
   3   8  -7 61.8732 16.3407   2
  -3   8   7 66.7583 16.2917   2
  -2  -8   7 20.5407 13.0044   2
  -2   8   7 18.3816 11.9691   2
   2   8  -7 14.9725 14.5662   2
  -1  -8   7 245.028 24.9499   2
   1   8  -7 250.374 36.3955   2
  -1   8   7 298.144 24.2401   2
   0   8   7 140.520 18.3686   2
   0   8  -7 92.9540 21.1584   2
  -1   8  -7 5.35483 14.4773   2
   1   8   7 5.09547 9.39944   2
   2   8   7 37.3993 13.4249   2
  -2   8  -7 44.8450 20.6376   2
  -3   8  -7 95.9332 24.4263   2
   3   8   7 164.190 19.6997   2
  -4   8  -7 35.0510 19.8781   2
   4   8   7 17.7225 12.8324   2
  -5   8  -7 6.73698 20.6333   2
   5   8   7 19.8183 11.8153   2
  -6   8  -7 32.5218 21.6054   2
   7   8   7 20.2248 12.9319   2
   7   8   7 29.7696 5.19788   3
  -7   8  -7 25.2357 23.2378   2
  10   9  -7 4.25887 8.78095   3
 -10   9   7 11.2347 14.4103   2
   9   9  -7 9.09731 8.96290   3
  -9   9   7 18.2119 15.6809   2
  -8  -9   7 351.418 14.1328   2
   8   9  -7 309.319 27.9992   3
  -8   9   7 358.940 29.9452   2
  -7   9   7 15.6451 13.2765   2
  -6  -9   7 49.8337 11.1932   2
   6  -9  -7 30.1424 4.87776   3
  -6   9   7 48.7899 16.1943   2
   6   9  -7 31.2401 11.6814   2
  -5  -9   7 75.6679 13.7821   2
  -5   9   7 61.0386 17.1257   2
   5   9  -7 83.9645 16.4078   2
  -4  -9   7 45.4093 13.0129   2
  -4   9   7 31.5646 12.9836   2
   4   9  -7 16.2497 12.0517   2
  -3  -9   7 15.7165 16.7175   2
  -3   9   7 -3.5502 9.70121   2
   3   9  -7 -18.929 10.1712   2
  -2  -9   7 85.0530 17.8183   2
  -2   9   7 47.5055 15.6932   2
   2   9  -7 31.6351 23.1537   2
  -1  -9   7 208.960 37.4877   2
   1   9  -7 155.589 25.5150   2
  -1   9   7 168.571 21.6746   2
   0   9   7 36.7572 13.3836   2
   0   9  -7 -5.8849 14.2131   2
  -1   9  -7 23.2460 17.7310   2
   1   9   7 9.49874 10.4717   2
  -2   9  -7 230.876 30.7990   2
   2   9   7 206.217 23.0952   2
   3   9   7 66.3245 16.5420   2
  -3   9  -7 33.8856 19.3992   2
   4   9   7 5.85201 11.8258   2
  -4   9  -7 34.4152 20.8605   2
  -5   9  -7 28.0333 22.0425   2
   5   9   7 28.7008 13.4297   2
   6   9   7 36.0206 12.8102   2
  -6   9  -7 44.2038 24.1288   2
  -8 -10   7 11.3602 4.72462   2
  -8  10   7 6.68971 15.6090   2
  -7  10   7 41.0767 16.9709   2
   7  10  -7 45.6185 11.4251   2
  -6 -10   7 125.398 14.3590   2
   6  10  -7 92.4600 16.4221   2
  -6  10   7 118.823 22.9838   2
  -5 -10   7 202.121 18.9739   2
  -5  10   7 205.834 25.8131   2
   5  10  -7 219.836 21.3677   2
  -4 -10   7 319.583 29.5906   2
   4  10  -7 328.067 28.3898   2
  -4  10   7 287.542 28.5065   2
  -3 -10   7 474.796 31.1218   2
   3  10  -7 551.860 42.3331   2
  -3  10   7 471.916 34.0985   2
  -2  10   7 126.626 21.2859   2
   2  10  -7 147.488 24.3094   2
  -1  10   7 255.422 26.1413   2
   1  10  -7 233.464 28.1061   2
   0  10   7 207.275 23.6969   2
   0  10  -7 219.210 29.1005   2
  -1  10  -7 105.819 26.0984   2
   1  10   7 75.2344 17.8949   2
   2  10   7 217.033 26.8363   2
  -2  10  -7 293.871 35.7152   2
   3  10   7 9.22944 13.1427   2
  -3  10  -7 54.6185 24.1105   2
  -4  10  -7 11.8929 21.2444   2
   4  10   7 22.3177 12.3843   2
  -5  10  -7 30.4313 21.0723   2
   5  10   7 -1.7071 10.8117   2
  -7  11   7 45.6070 18.3709   2
   7  11  -7 21.5345 12.0508   2
   6  11  -7 28.9021 13.1983   2
  -6  11   7 20.7472 13.8197   2
   5  11  -7 232.291 24.7311   2
  -5  11   7 311.383 29.8588   2
  -4 -11   7 420.932 28.1578   2
  -4  11   7 524.933 46.7290   2
   4  11  -7 414.560 34.0208   2
   3  11  -7 51.5294 18.8226   2
  -3  11   7 26.2073 23.2901   2
   2  11  -7 6.91172 15.7047   2
  -2  11   7 26.9070 17.2039   2
  -1  11   7 21.6204 14.4990   2
   1  11  -7 8.21521 16.9301   2
   0  11   7 55.6123 15.9915   2
   0  11  -7 21.4394 17.9403   2
   1  11   7 49.9015 16.1456   2
  -1  11  -7 40.6184 18.8730   2
  -2  11  -7 1.49450 25.7934   2
   2  11   7 52.0272 17.2763   2
   3  11   7 51.8968 15.8150   2
  -3  11  -7 68.4867 23.5274   2
  -4  12   7 122.849 23.2967   2
   4  12  -7 125.765 25.2054   2
   3  12  -7 65.5164 19.2546   2
  -3  12   7 65.0513 17.9042   2
  -2  12   7 2.28747 15.7148   2
   2  12  -7 12.2755 18.0060   2
   1  12  -7 15.7530 19.3220   2
  -1  12   7 45.8053 18.0200   2
   0  12  -7 -7.6732 19.4016   2
   0  12   7 20.1878 12.8558   2
   1  12   7 171.472 23.5271   2
  -1  12  -7 85.9047 37.4711   2
  12   0  -8 -2.6406 6.80496   3
 -11   0   8 10.3199 6.74582   2
  11   0  -8 -6.4121 6.15300   3
 -11   0   8 -1.8075 9.16173   2
 -10   0   8 158.592 16.1703   2
 -10   0   8 163.492 18.2886   2
  10   0  -8 171.552 15.6182   3
   9   0  -8 88.9284 12.2252   3
  -9   0   8 87.7291 11.2490   2
  -9   0   8 103.285 17.3582   2
  -8   0   8 210.681 20.4465   2
  -8   0   8 222.593 15.6432   2
   8   0  -8 223.738 18.2308   3
  -7   0   8 18.6106 7.95596   2
  -7   0   8 -0.0218 10.8904   2
   7   0  -8 41.5288 9.17569   3
   6   0  -8 4.76107 5.53030   3
  -6   0   8 9.87279 12.2753   2
  -6   0   8 14.3704 7.33837   2
  -5   0   8 309.719 26.0482   2
  -5   0   8 304.697 19.7845   2
   5   0  -8 356.919 19.6283   3
  -4   0   8 65.2534 11.6061   2
  -4   0   8 102.009 19.1135   2
  -3   0   8 404.182 29.2084   2
  -3   0   8 383.159 22.6306   2
  -2   0   8 38.5323 7.18160   3
  -2   0   8 28.4741 14.5405   2
  -2   0   8 40.4602 10.4608   2
  -1   0   8 201.750 13.3348   3
  -1   0   8 212.045 17.8366   2
  -1   0   8 241.901 26.6238   2
   0   0   8 50.0761 19.3703   2
   0   0   8 33.4958 7.47821   3
   0   0   8 35.7133 13.9132   2
   1   0   8 1029.65 38.9168   3
   1   0   8 1011.34 43.6553   2
   1   0   8 1051.23 54.0842   2
   2   0   8 212.108 18.7636   2
   2   0   8 226.069 15.1876   3
   3   0   8 381.005 24.4198   2
   3   0   8 387.564 21.0004   3
   4   0   8 152.826 16.8869   2
   5   0   8 54.9995 14.2473   2
   6   0   8 8.07737 9.71286   2
   8   0   8 30.9984 11.8147   2
  12  -1  -8 21.0075 8.59966   3
 -12   1   8 3.41421 10.8168   2
  12   1  -8 10.7048 8.29707   3
 -12   1   8 19.0370 13.6791   2
  11  -1  -8 43.5461 9.92065   3
 -11   1   8 54.8491 10.8233   2
  11   1  -8 68.6264 12.1546   3
  10  -1  -8 53.6358 10.3684   3
 -10  -1   8 43.5463 8.17106   2
 -10  -1   8 53.6001 11.5386   2
  10   1  -8 51.0663 10.9314   3
 -10   1   8 78.6674 11.5376   2
 -10   1   8 65.4473 13.6583   2
  -9  -1   8 13.8671 11.6380   2
   9  -1  -8 6.92618 6.43283   3
   9   1  -8 16.8052 8.15798   3
  -9   1   8 24.4310 11.1509   2
  -9   1   8 22.1770 8.33162   2
  -8  -1   8 110.975 17.1744   2
   8  -1  -8 106.386 12.2863   3
  -8  -1   8 96.8694 10.8021   2
   8   1  -8 111.903 13.2042   3
  -8   1   8 108.198 16.9443   2
  -8   1   8 98.5358 12.5452   2
  -7  -1   8 40.0504 8.87056   2
   7  -1  -8 24.0811 7.39988   3
  -7  -1   8 17.4151 13.2264   2
  -7   1   8 15.1065 8.86201   2
  -7   1   8 18.6231 10.9097   2
   7   1  -8 14.2301 6.88031   3
  -6  -1   8 586.469 33.1040   2
  -6  -1   8 571.025 26.9517   2
   6  -1  -8 602.155 27.2539   3
  -6   1   8 536.279 31.3043   2
  -6   1   8 568.991 28.2151   2
   6   1  -8 608.773 28.6199   3
  -5  -1   8 137.954 13.7124   2
  -5  -1   8 158.579 22.4912   2
   5  -1  -8 145.322 12.7197   3
   5   1  -8 152.109 13.6776   3
  -5   1   8 184.097 19.9755   2
  -5   1   8 145.742 14.9061   2
  -4  -1   8 110.006 12.5962   2
  -4  -1   8 144.838 21.8703   2
  -4   1   8 122.323 18.8387   2
  -4   1   8 120.872 13.8447   2
  -3  -1   8 16.5515 14.0761   2
  -3  -1   8 -3.7783 6.21755   2
  -3   1   8 5.88471 7.79957   2
  -3   1   8 14.1854 12.9920   2
  -2  -1   8 230.968 17.4912   2
  -2  -1   8 201.653 26.2832   2
  -2  -1   8 245.318 15.2004   3
  -2   1   8 229.129 17.7934   2
  -1  -1   8 452.775 22.2286   3
  -1  -1   8 472.758 35.3608   2
  -1  -1   8 489.135 25.9746   2
  -1   1   8 462.009 25.9041   2
  -1   1   8 450.314 32.5328   2
  -1   1   8 454.685 20.1592   3
   0  -1   8 8.09484 5.60812   3
   0  -1   8 -4.3567 16.2215   2
   0   1   8 -0.8323 4.15324   3
   0   1   8 4.90616 7.83635   2
   0   1   8 11.8795 15.3021   2
   1  -1   8 6.34832 7.50415   2
   1  -1   8 8.32808 5.57082   3
   1  -1   8 11.5171 15.5970   2
   1   1   8 6.86916 7.71627   2
   1   1   8 -0.0470 17.1917   2
   1   1   8 5.93052 4.66523   3
   2  -1   8 134.724 15.3356   2
   2   1   8 103.487 14.5544   2
   2   1   8 158.515 11.8481   3
   3  -1   8 5.95850 8.94411   2
   3   1   8 11.4008 9.79785   2
   3   1   8 16.5819 6.39216   3
   4  -1   8 781.931 38.9191   2
   4   1   8 857.688 40.5314   2
   5  -1   8 118.259 16.9668   2
   5   1   8 114.696 16.4287   2
   6  -1   8 -4.7974 8.57766   2
   6   1   8 14.6790 9.26743   2
   7  -1   8 21.0830 18.3569   2
   7   1   8 31.9626 21.0698   2
   8  -1   8 7.64251 11.8118   2
   8   1   8 34.1166 12.3819   2
  12  -2  -8 8.56198 7.56913   3
 -12   2   8 4.11485 9.77917   2
  11  -2  -8 20.5661 8.06542   3
  11   2  -8 24.5687 9.24159   3
 -11   2   8 23.0574 9.75762   2
  10  -2  -8 40.5208 8.90333   3
  10   2  -8 39.8071 9.89716   3
 -10   2   8 66.8110 12.5557   2
   9  -2  -8 17.2606 7.34066   3
  -9  -2   8 34.1784 7.10173   2
  -9  -2   8 58.2831 12.2059   2
   9   2  -8 18.9442 8.17248   3
  -9   2   8 45.0488 11.4056   2
  -8  -2   8 43.7634 8.43162   2
   8  -2  -8 29.4617 8.46854   3
  -8  -2   8 23.9569 14.1377   2
  -8   2   8 36.5516 9.68701   2
   8   2  -8 23.4898 8.56762   3
   7  -2  -8 550.359 25.9951   3
  -7  -2   8 545.913 31.6688   2
  -7  -2   8 563.327 24.9138   2
   7   2  -8 528.516 28.1745   3
  -7   2   8 547.273 28.6231   2
  -6  -2   8 107.942 11.8203   2
  -6  -2   8 106.426 19.4243   2
   6  -2  -8 99.8301 10.9917   3
  -6   2   8 104.537 14.0375   2
   6   2  -8 105.766 13.5145   3
  -5  -2   8 394.507 28.7647   2
   5  -2  -8 375.974 19.1972   3
  -5  -2   8 367.226 20.1615   2
  -5   2   8 348.510 22.7942   2
  -5   2   8 380.392 26.9693   2
  -4  -2   8 92.5523 11.4486   2
  -4  -2   8 82.3030 18.4916   2
  -4   2   8 76.8810 16.1239   2
  -4   2   8 62.8641 11.9031   2
  -3  -2   8 13.2427 8.00792   2
  -3  -2   8 20.3512 7.00266   3
  -3  -2   8 22.8065 15.2453   2
  -3   2   8 24.3569 9.77339   2
  -2  -2   8 167.548 24.6090   2
  -2  -2   8 204.750 14.2682   3
  -2  -2   8 198.111 15.5432   2
  -2   2   8 202.869 22.7027   2
  -2   2   8 177.119 17.3471   2
  -1  -2   8 126.703 13.4098   2
  -1  -2   8 139.738 12.6258   3
  -1  -2   8 121.892 22.6566   2
  -1   2   8 129.565 20.4829   2
  -1   2   8 170.482 20.7564   2
   0  -2   8 34.7110 8.01001   3
   0  -2   8 -6.5992 17.7053   2
   0   2   8 21.7423 10.2505   2
   0   2   8 17.5530 15.8593   2
   0   2   8 28.1167 5.95057   3
   1  -2   8 59.6437 21.7236   2
   1  -2   8 60.1729 11.8914   2
   1  -2   8 59.2289 9.46358   3
   1   2   8 77.8538 13.3835   2
   1   2   8 54.0345 7.53102   3
   2  -2   8 4.55756 7.64590   2
   2   2   8 3.89905 7.83989   2
   2   2   8 1.04471 4.19335   3
   3  -2   8 501.220 28.0803   2
   3   2   8 466.837 28.3437   2
   3   2   8 458.711 21.6458   3
   4  -2   8 4.14169 8.85519   2
   4   2   8 -4.2677 8.15187   2
   5  -2   8 34.7379 11.1277   2
   5   2   8 66.6670 13.6333   2
   6  -2   8 5.71932 8.09407   2
   6   2   8 10.4160 9.89135   2
   7  -2   8 281.435 23.3624   2
   7   2   8 217.411 26.9769   2
   8  -2   8 0.67064 10.1103   2
   8   2   8 9.45316 11.4910   2
  12  -3  -8 334.066 18.7442   2
  12  -3  -8 310.880 21.4959   3
 -12   3   8 313.672 23.6615   2
  12   3  -8 361.432 25.7014   3
  11  -3  -8 16.6777 6.83289   3
  11  -3  -8 -1.6392 6.20314   2
  11   3  -8 1.86405 7.09069   3
 -11   3   8 2.55070 9.61933   2
  10  -3  -8 12.7159 6.99995   2
  10  -3  -8 2.49225 5.06724   3
  10   3  -8 1.15179 6.48830   3
 -10   3   8 16.3460 9.42639   2
   9  -3  -8 26.6589 7.03425   3
   9  -3  -8 33.3718 8.79031   2
  -9   3   8 44.5548 12.8061   2
   9   3  -8 53.4312 12.3144   3
  -8  -3   8 7.78641 5.17790   2
   8  -3  -8 4.49199 6.91307   2
  -8  -3   8 21.9718 11.2445   2
   8  -3  -8 0.91573 4.69839   3
  -8   3   8 4.80800 8.31329   2
   8   3  -8 -0.1061 6.06501   3
  -7  -3   8 29.1098 12.6001   2
   7  -3  -8 24.5882 8.20045   2
  -7  -3   8 22.9709 6.90236   2
   7  -3  -8 8.80818 5.34613   3
  -7   3   8 25.5529 10.4123   2
   7   3  -8 4.06414 6.05935   3
   6  -3  -8 35.4488 8.95596   2
  -6  -3   8 28.7582 14.4814   2
   6  -3  -8 24.4993 5.90550   3
  -6  -3   8 24.4909 7.64071   2
  -6   3   8 7.15051 9.65380   2
   6   3  -8 10.6598 7.20634   3
   5  -3  -8 698.684 35.2599   2
   5  -3  -8 757.584 29.0505   3
  -5  -3   8 671.303 38.5435   2
  -5  -3   8 749.121 30.9245   2
  -5   3   8 717.758 34.6394   2
  -4  -3   8 132.634 23.8998   2
  -4  -3   8 169.411 13.8682   2
  -4   3   8 157.493 16.6674   2
  -3  -3   8 31.5319 7.60257   3
  -3  -3   8 21.5062 7.88496   2
  -3  -3   8 52.5821 17.7361   2
  -3   3   8 43.8805 12.1669   2
  -2  -3   8 107.420 12.1980   2
  -2  -3   8 86.4332 20.3862   2
  -2   3   8 85.1588 18.4747   2
  -2   3   8 70.7712 17.0451   2
  -1  -3   8 267.625 29.8993   2
  -1  -3   8 259.488 18.8086   2
  -1   3   8 308.241 27.4189   2
  -1   3   8 300.755 21.7168   2
   0  -3   8 204.005 17.1761   2
   0  -3   8 216.364 29.1908   2
   0  -3   8 209.939 16.6653   3
   0   3   8 208.107 18.8900   2
   1  -3   8 1.80984 24.4731   2
   1  -3   8 -0.0461 5.00357   3
   1  -3   8 5.06956 6.70696   2
   1   3   8 2.33623 7.66753   2
   1   3   8 4.53735 3.63765   3
   2  -3   8 21.5000 7.86597   3
   2  -3   8 31.4319 9.64346   2
   2   3   8 33.1386 5.91695   3
   2   3   8 34.5084 11.0963   2
   3   3   8 345.700 24.4401   2
   3   3   8 323.454 16.2234   3
   4   3   8 239.519 21.5325   2
   5   3   8 60.4624 15.0564   2
   6   3   8 37.6092 12.3879   2
   7   3   8 67.1923 16.1841   2
   8  -3   8 3.46358 9.67523   2
   8   3   8 2.02122 10.6451   2
  12  -4  -8 87.7260 13.4478   2
  12   4  -8 98.2164 15.9792   3
 -12   4   8 71.1325 15.4079   2
  11  -4  -8 82.3465 11.9619   3
 -11   4   8 110.712 16.2827   2
  10  -4  -8 64.4743 10.5291   3
  10   4  -8 36.8700 10.8459   3
 -10   4   8 58.6688 12.8484   2
   9  -4  -8 27.3057 7.28637   3
   9  -4  -8 36.7796 11.1944   2
   9   4  -8 19.0512 9.20176   3
  -9   4   8 41.8995 11.4953   2
  -8  -4   8 36.1065 6.86182   2
  -8  -4   8 40.1464 10.5135   2
   8  -4  -8 34.8037 7.50447   3
   8  -4  -8 36.1364 10.3728   2
  -8   4   8 39.5869 12.7577   2
   8   4  -8 46.6163 10.5478   3
  -7  -4   8 22.8509 6.95694   2
   7  -4  -8 54.2617 10.6476   2
   7  -4  -8 18.6639 6.61939   3
  -7   4   8 46.7395 12.3835   2
   7   4  -8 19.5568 8.45409   3
  -6  -4   8 41.5170 8.22071   2
  -6  -4   8 66.4086 16.4601   2
   6  -4  -8 39.4620 7.42656   3
   6  -4  -8 48.2895 10.9729   2
   6   4  -8 13.7268 7.63539   3
  -6   4   8 27.8019 10.3340   2
   5  -4  -8 74.2330 12.1295   2
  -5  -4   8 105.389 11.2365   2
   5  -4  -8 95.7715 8.84188   3
  -5  -4   8 90.4460 18.7223   2
  -5   4   8 94.4224 14.8643   2
   4  -4  -8 13.1540 7.01310   2
  -4  -4   8 8.02312 14.8141   2
  -4  -4   8 18.3792 7.00050   2
  -4   4   8 26.1595 13.0362   2
  -3  -4   8 1.37903 5.77346   2
  -3  -4   8 7.01824 6.35915   3
   3  -4  -8 6.76649 7.46221   2
  -3  -4   8 10.3912 16.5525   2
  -3   4   8 4.78974 8.74210   2
  -2  -4   8 357.091 20.3954   2
  -2  -4   8 296.948 19.4209   3
  -2  -4   8 294.078 30.1880   2
  -2   4   8 292.629 22.6263   2
  -1  -4   8 254.640 18.1099   3
  -1  -4   8 249.062 29.9184   2
  -1  -4   8 290.315 19.3389   2
  -1   4   8 286.585 21.8932   2
   0  -4   8 177.031 15.4811   3
   0  -4   8 185.764 26.2386   2
   0   4   8 153.927 17.1268   2
   1  -4   8 46.2358 9.73841   3
   1   4   8 58.1175 13.4361   2
   2   4   8 27.6343 4.92492   3
  -2   4  -8 42.0199 16.9395   2
   2   4   8 23.8400 10.3417   2
  -3   4  -8 201.543 25.1621   2
   3   4   8 157.317 10.0089   3
   3   4   8 180.306 19.3374   2
   4   4   8 169.554 19.1284   2
  -4   4  -8 166.103 27.0455   2
  -5   4  -8 16.7816 17.4385   2
   5   4   8 -0.1866 9.42526   2
   6   4   8 140.818 21.1677   2
   7   4   8 76.4932 17.8308   2
  -7   4  -8 96.9327 24.2167   2
  11  -5  -8 54.7510 11.7781   2
  11   5  -8 46.9517 12.1834   3
 -11   5   8 59.5701 14.8639   2
  10  -5  -8 20.3569 9.50611   2
  10  -5  -8 21.8650 6.65357   3
 -10   5   8 16.6368 11.2459   2
  10   5  -8 22.7824 10.3263   3
   9  -5  -8 124.656 14.8349   2
   9  -5  -8 107.005 11.4872   3
   9   5  -8 72.3770 13.8446   3
  -9   5   8 157.569 18.4012   2
  -8  -5   8 148.849 12.6281   2
   8  -5  -8 141.554 11.9901   3
   8  -5  -8 154.206 15.3761   2
  -8  -5   8 162.003 10.3721   2
   8   5  -8 146.508 16.3144   3
  -8   5   8 146.741 19.1145   2
   7  -5  -8 11.3225 7.95840   2
   7  -5  -8 1.80182 4.74120   3
  -7  -5   8 9.79452 5.43178   2
  -7   5   8 -9.7322 7.17850   2
   7   5  -8 0.58742 5.97926   3
  -6  -5   8 7.67979 5.74977   2
   6  -5  -8 5.23145 4.40212   3
  -6  -5   8 -12.552 10.1794   2
   6  -5  -8 -5.3348 7.56587   2
  -6   5   8 2.48742 9.06000   2
  -5  -5   8 122.254 19.4926   2
   5  -5  -8 104.830 13.4133   2
  -5  -5   8 101.277 10.5728   2
  -5   5   8 87.8934 15.4528   2
   4  -5  -8 227.126 18.7084   2
  -4  -5   8 224.788 25.0491   2
  -4  -5   8 230.966 15.5813   2
  -4   5   8 202.335 19.6218   2
  -3  -5   8 4.21656 14.5992   2
  -3  -5   8 16.8272 7.46351   2
  -3   5   8 -1.2237 9.47389   2
  -2   5   8 4.43679 8.69007   2
  -1  -5   8 14.7375 16.5478   2
  -1   5   8 9.42823 9.25344   2
   0  -5   8 42.4684 19.5243   2
   0   5   8 32.0283 10.9069   2
   0   5  -8 13.2397 12.9812   2
   1   5   8 9.87157 8.89237   2
  -1   5  -8 9.29308 13.3635   2
  -2   5  -8 -5.1633 13.0019   2
   2   5   8 -0.1198 9.06122   2
  -3   5  -8 34.3649 18.4910   2
   3   5   8 56.5419 4.79013   3
   3   5   8 77.8515 16.3081   2
   4   5   8 11.0237 11.0941   2
  -4   5  -8 19.9846 18.9903   2
   4   5   8 10.8855 3.98722   3
  -5   5  -8 80.9118 20.5333   2
   5   5   8 111.369 17.0485   2
   6   5   8 4.50710 11.1008   2
  -6   5  -8 0.88478 17.5427   2
   7   5   8 15.9628 11.9992   2
  -7   5  -8 11.1112 19.5121   2
 -11   6   8 105.275 18.8976   2
  11   6  -8 77.1410 15.4821   3
  10  -6  -8 155.408 13.7758   3
 -10   6   8 156.075 20.6202   2
  10   6  -8 145.751 17.7727   3
   9  -6  -8 48.0008 8.61307   3
   9   6  -8 27.0785 9.21896   3
  -9   6   8 60.2612 15.1192   2
  -8  -6   8 124.102 10.4969   2
   8  -6  -8 133.666 11.2228   3
  -8  -6   8 140.723 9.35013   2
   8   6  -8 134.731 16.4759   3
  -8   6   8 137.641 19.5791   2
   7  -6  -8 7.75506 4.13217   3
  -7  -6   8 1.74454 4.75578   2
  -7   6   8 6.98661 10.3885   2
   7   6  -8 -4.8779 5.25363   3
  -6  -6   8 120.104 16.2580   2
  -6  -6   8 157.645 12.0042   2
   6  -6  -8 140.816 9.82822   3
  -6   6   8 183.622 20.3315   2
  -5  -6   8 30.4269 12.8549   2
  -5  -6   8 18.4258 7.08392   2
  -5   6   8 19.3329 10.7894   2
  -4  -6   8 28.7549 14.6440   2
  -4  -6   8 18.2793 7.24939   2
  -4   6   8 15.9612 10.6503   2
  -3  -6   8 209.295 23.8711   2
  -3   6   8 219.880 21.2425   2
  -2  -6   8 27.9290 16.1362   2
  -2   6   8 23.7458 11.0361   2
   2   6  -8 23.2845 13.2749   2
  -1  -6   8 18.2430 16.6245   2
  -1   6   8 22.2047 11.1151   2
   1   6  -8 35.6549 15.0302   2
   0   6   8 4.69964 8.99735   2
   0   6  -8 18.3552 13.5644   2
   1   6   8 11.3465 10.5833   2
  -1   6  -8 13.1395 11.9092   2
  -2   6  -8 110.798 21.8906   2
   2   6   8 91.9601 16.6384   2
   3   6   8 5.37894 9.51932   2
  -3   6  -8 2.69477 15.1051   2
  -4   6  -8 42.8456 19.7885   2
   4   6   8 30.6747 13.3991   2
   5   6   8 0.49991 3.22174   3
  -6   6  -8 44.7915 21.1151   2
   6   6   8 21.7046 12.2586   2
 -10   7   8 10.4915 12.4420   2
  10   7  -8 -4.4593 7.70871   3
   9  -7  -8 8.58129 5.87413   3
  -9   7   8 -3.8682 12.2048   2
   9   7  -8 11.6138 9.14517   3
   8  -7  -8 80.1130 9.12159   3
  -8  -7   8 100.343 8.98582   2
  -8  -7   8 93.1866 7.94522   2
  -8   7   8 91.2373 18.3987   2
   8   7  -8 81.4994 14.4559   3
  -7  -7   8 30.9125 10.6623   2
   7  -7  -8 29.7161 6.14664   3
  -7  -7   8 26.5631 6.78862   2
  -7   7   8 34.4596 12.2231   2
  -6  -7   8 62.2231 13.2757   2
   6  -7  -8 56.3222 6.37977   3
  -6  -7   8 64.9740 9.12502   2
  -6   7   8 72.0694 16.6495   2
  -5  -7   8 7.13904 6.11132   2
  -5  -7   8 -8.8144 9.67042   2
  -5   7   8 4.32573 9.28303   2
  -4  -7   8 142.307 20.0825   2
  -4   7   8 137.206 18.8491   2
  -3  -7   8 7.63462 16.9289   2
   3   7  -8 24.6439 13.0194   2
  -3   7   8 13.1145 11.6078   2
  -2  -7   8 97.6185 19.7717   2
   2   7  -8 110.734 22.6870   2
  -2   7   8 98.0454 16.0854   2
   1   7  -8 5.23929 12.9681   2
  -1   7   8 -5.4001 8.19284   2
   0   7  -8 24.0603 15.7643   2
   0   7   8 9.59662 11.2368   2
   1   7   8 25.6679 11.2266   2
  -1   7  -8 0.71511 14.1409   2
   2   7   8 50.5823 14.6622   2
  -2   7  -8 21.2979 16.3792   2
  -3   7  -8 48.8491 18.3187   2
   3   7   8 18.5734 11.1158   2
  -4   7  -8 15.1559 16.3039   2
   5   7   8 27.0277 12.4127   2
  -5   7  -8 -9.4484 17.9712   2
   6   7   8 23.3131 12.8532   2
  -6   7  -8 -29.922 15.8194   2
   9  -8  -8 -6.7007 4.88911   3
   9   8  -8 5.43528 8.88296   3
  -9   8   8 3.61084 13.1949   2
  -8  -8   8 8.53224 4.15598   2
   8  -8  -8 0.92585 4.74900   3
  -8  -8   8 10.2959 5.74420   2
  -8   8   8 12.5092 14.2180   2
  -7  -8   8 70.8311 11.2569   2
   7  -8  -8 36.9902 7.01436   3
  -7  -8   8 42.4407 8.21986   2
  -7   8   8 60.1221 17.1420   2
  -6  -8   8 51.4862 12.2005   2
  -6  -8   8 51.1454 8.48746   2
  -6   8   8 54.6485 16.5143   2
  -5  -8   8 23.6478 11.3236   2
  -5   8   8 4.26216 11.3223   2
  -4  -8   8 12.7456 13.3768   2
  -4   8   8 14.1721 13.9438   2
   4   8  -8 41.9203 14.5788   2
  -3  -8   8 12.5911 12.3308   2
  -3   8   8 -3.9453 10.5045   2
  -2  -8   8 7.20692 15.0280   2
   2   8  -8 13.3226 13.8889   2
  -2   8   8 13.7202 10.4127   2
   1   8  -8 140.070 22.9131   2
  -1   8   8 92.9406 16.5634   2
   0   8  -8 68.5283 19.4590   2
   0   8   8 67.4808 16.7460   2
  -1   8  -8 0.12821 14.5610   2
   1   8   8 -4.8349 9.62400   2
   2   8   8 15.9047 12.1005   2
  -2   8  -8 16.8918 16.0776   2
  -3   8  -8 8.93687 14.6416   2
   3   8   8 -1.9313 12.9300   2
   4   8   8 -1.5158 11.2556   2
  -4   8  -8 23.3680 18.5617   2
  -5   8  -8 1.33863 19.0147   2
   5   8   8 -7.7454 9.96510   2
   8  -9  -8 1.81023 4.56402   3
  -8  -9   8 11.8137 5.90220   2
  -8   9   8 -2.3125 13.3374   2
  -7  -9   8 209.603 15.5037   2
  -7  -9   8 169.810 12.2531   2
   7  -9  -8 157.751 9.58189   3
  -7   9   8 176.456 23.5651   2
  -6  -9   8 78.5493 12.7234   2
  -6   9   8 17.8793 14.1106   2
  -5  -9   8 45.3906 12.4438   2
  -5   9   8 16.5992 14.6519   2
   5   9  -8 28.4451 12.0691   2
  -4  -9   8 55.5524 14.6853   2
  -4   9   8 83.4016 19.3438   2
   4   9  -8 68.9822 16.7330   2
  -3  -9   8 7.48051 11.8071   2
   3   9  -8 14.9929 12.9325   2
  -3   9   8 -2.6523 12.2545   2
   2   9  -8 14.2609 13.7226   2
  -2   9   8 23.1591 12.3853   2
  -1   9   8 81.8451 17.8106   2
   1   9  -8 74.8317 19.9191   2
   0   9   8 16.8159 14.5430   2
   0   9  -8 37.4795 17.7081   2
  -1   9  -8 -1.9503 14.7511   2
   1   9   8 19.6076 18.1564   2
  -2   9  -8 0.64243 16.7102   2
   2   9   8 22.8933 11.6993   2
  -3   9  -8 32.2372 17.8142   2
   3   9   8 -2.9534 10.9003   2
  -4   9  -8 -6.5107 16.4721   2
   4   9   8 39.2075 14.7770   2
  -6 -10   8 25.8124 10.7789   2
  -6  10   8 25.1161 14.8725   2
   6  10  -8 32.9502 13.3812   2
  -5 -10   8 84.1012 15.3426   2
   5  10  -8 3.99172 10.9269   2
  -5  10   8 5.44962 11.9809   2
  -4 -10   8 475.284 30.2017   2
  -4  10   8 446.699 34.1696   2
   4  10  -8 452.930 32.4338   2
  -3  10   8 60.2060 16.5191   2
   3  10  -8 51.6037 15.6366   2
  -2  10   8 32.3377 15.3441   2
   2  10  -8 10.2577 14.2360   2
  -1  10   8 37.1525 15.6964   2
   1  10  -8 21.6323 17.2832   2
   0  10  -8 9.88337 16.5444   2
   0  10   8 -2.1942 12.8121   2
   1  10   8 200.520 23.3390   2
  -1  10  -8 135.908 27.1781   2
   2  10   8 7.45874 11.5717   2
  -2  10  -8 -4.7268 16.3231   2
   4  11  -8 163.808 23.4938   2
  -3  11   8 2.97266 13.3662   2
   3  11  -8 1.32559 12.5646   2
  -2  11   8 106.853 21.3100   2
  -1  11   8 53.8026 16.8428   2
   1  11  -8 52.0943 21.8973   2
  11   0  -9 11.5903 8.69204   3
 -11   0   9 18.0011 19.9375   2
 -11   0   9 23.5094 8.53814   2
 -10   0   9 0.44146 7.06142   2
 -10   0   9 2.12207 12.0120   2
  10   0  -9 -3.8851 6.66813   3
  -9   0   9 11.8322 7.25077   2
   9   0  -9 -3.4075 6.63226   3
  -9   0   9 2.23925 14.2181   2
  -8   0   9 19.4838 13.4872   2
  -8   0   9 -4.9660 6.27712   2
   8   0  -9 -0.1844 5.98499   3
   7   0  -9 1.63826 6.21584   3
  -7   0   9 8.61993 13.4267   2
  -7   0   9 -7.8769 6.16538   2
   6   0  -9 4.68352 5.93420   3
  -6   0   9 -1.8597 7.09715   2
  -6   0   9 8.42781 12.7947   2
  -5   0   9 30.8310 25.9539   2
  -4   0   9 3.55514 7.49764   2
  -4   0   9 3.99811 14.2089   2
  -3   0   9 3.02748 5.97924   2
  -3   0   9 -3.5351 13.5597   2
  -2   0   9 -4.2028 15.8635   2
  -2   0   9 -1.4509 6.65456   2
  -1   0   9 11.3074 5.09620   3
  -1   0   9 1.49532 7.77773   2
   0   0   9 -3.1356 4.25619   3
   0   0   9 -1.4608 6.71942   2
   1   0   9 9.55281 5.75800   3
   1   0   9 -7.5521 7.51619   2
   2   0   9 11.1553 8.64093   2
   2   0   9 -4.7465 5.56812   3
   3   0   9 5.88886 9.94897   2
   4   0   9 -3.9743 6.35454   3
   4   0   9 0.18837 9.75858   2
   5   0   9 -7.1246 9.20916   2
   6   0   9 14.1479 9.55092   2
  11  -1  -9 -3.0089 7.27694   3
  11   1  -9 6.76251 8.18469   3
 -11   1   9 -13.951 12.6288   2
 -11   1   9 10.4726 8.08998   2
  10  -1  -9 185.391 16.9932   3
 -10  -1   9 210.813 15.6145   2
  10   1  -9 210.514 18.6636   3
 -10   1   9 223.466 22.0864   2
 -10   1   9 234.242 17.2968   2
   9  -1  -9 5.92014 6.73027   3
  -9  -1   9 6.13211 6.66714   2
  -9  -1   9 -3.5851 13.5774   2
  -9   1   9 37.9552 14.5657   2
   9   1  -9 -1.7693 6.41907   3
  -9   1   9 18.1128 8.82056   2
  -8  -1   9 100.297 12.0875   2
  -8  -1   9 101.321 20.9609   2
   8  -1  -9 70.9522 12.0137   3
   8   1  -9 97.5106 13.0689   3
  -8   1   9 95.4896 13.4376   2
  -8   1   9 94.1811 17.9503   2
   7  -1  -9 41.9295 9.47147   3
  -7  -1   9 59.6970 16.6901   2
  -7  -1   9 34.9541 9.01281   2
  -7   1   9 46.7867 11.3090   2
   7   1  -9 30.4682 9.00833   3
  -7   1   9 42.8940 14.9162   2
  -6  -1   9 8.27589 7.13201   2
  -6  -1   9 2.46840 14.3397   2
   6  -1  -9 -0.8791 5.07079   3
  -6   1   9 8.27528 21.0352   2
  -6   1   9 12.2623 8.30238   2
  -5  -1   9 30.3145 15.1766   2
  -5  -1   9 10.1025 7.46685   2
  -5   1   9 7.94344 8.46321   2
  -5   1   9 5.01973 12.5313   2
  -4  -1   9 76.8550 19.6264   2
  -4  -1   9 43.6944 10.1213   2
  -4   1   9 43.1476 14.7724   2
  -3  -1   9 251.164 28.3569   2
  -3   1   9 365.184 30.7002   2
  -3   1   9 343.234 22.7892   2
  -2  -1   9 73.4377 9.47501   3
  -2  -1   9 56.9675 11.8799   2
  -2  -1   9 68.3294 20.4906   2
  -2   1   9 79.5907 14.8188   2
  -1  -1   9 101.029 14.5058   2
  -1  -1   9 117.450 10.9730   3
  -1   1   9 88.0226 13.1698   2
   0  -1   9 65.8258 10.3098   3
   0  -1   9 60.6502 13.3764   2
   0   1   9 61.7022 8.10212   3
   0   1   9 69.5402 13.2395   2
   1  -1   9 27.0632 9.90560   2
   1   1   9 34.4433 10.5834   2
   1   1   9 27.4955 6.93083   3
   2  -1   9 6.79827 6.69301   3
   2  -1   9 3.86640 8.20582   2
   2   1   9 3.31861 5.48109   3
   2   1   9 0.17798 8.23041   2
   3  -1   9 -10.168 5.21489   3
   3  -1   9 2.95825 8.81897   2
   3   1   9 -2.7878 8.25778   2
   3   1   9 0.96654 5.04835   3
   4  -1   9 4.77197 8.01927   2
   4  -1   9 8.19387 9.64827   3
   4   1   9 4.96947 8.52712   2
   4   1   9 -3.8763 5.62029   3
   5  -1   9 3.17525 8.27954   2
   5   1   9 5.40629 9.55388   2
   6  -1   9 36.8268 12.5039   2
   6   1   9 50.9420 12.8254   2
  11  -2  -9 55.3073 11.4936   3
 -11   2   9 67.4661 13.2553   2
 -11   2   9 101.749 18.0092   2
 -10  -2   9 109.341 14.8868   2
 -10  -2   9 129.578 9.91016   2
  10  -2  -9 107.013 13.3450   3
  10   2  -9 85.4850 14.7032   3
 -10   2   9 136.267 16.5791   2
 -10   2   9 111.467 18.6382   2
  -9  -2   9 -12.914 19.6557   2
  -9  -2   9 -1.5314 5.41991   2
   9  -2  -9 11.3934 6.25542   3
  -9   2   9 9.70557 8.23063   2
   9   2  -9 -2.8908 6.99321   3
  -9   2   9 1.55215 12.2534   2
  -8  -2   9 8.89831 6.02402   2
  -8  -2   9 5.37517 14.2788   2
   8  -2  -9 7.39048 5.99250   3
  -8   2   9 2.49629 7.41251   2
  -8   2   9 10.8176 13.5074   2
   8   2  -9 0.78481 6.88378   3
   7  -2  -9 10.7395 6.06661   3
  -7  -2   9 4.24629 7.07731   2
  -7  -2   9 5.33608 13.6310   2
  -7   2   9 -9.7204 11.1789   2
  -7   2   9 16.8775 8.72839   2
   7   2  -9 -2.3876 5.93546   3
  -6  -2   9 138.761 23.6428   2
  -6  -2   9 147.659 14.3920   2
   6  -2  -9 170.281 13.3463   3
  -6   2   9 153.782 16.3870   2
  -6   2   9 157.818 21.3281   2
  -5  -2   9 45.0929 9.89302   2
  -5  -2   9 50.1128 19.5503   2
  -5   2   9 56.5011 15.1809   2
  -5   2   9 34.9278 12.5681   2
  -4  -2   9 1062.87 42.7265   2
  -4   2   9 980.192 44.6449   2
  -4   2   9 1086.34 50.4759   2
  -3  -2   9 43.5124 12.3338   2
  -3  -2   9 60.6994 21.6099   2
  -3   2   9 57.0530 13.2682   2
  -3   2   9 24.2790 22.4215   2
  -2  -2   9 99.1272 24.3153   2
  -2  -2   9 109.585 11.9013   3
  -2  -2   9 106.223 13.5212   2
  -2   2   9 108.440 15.1577   2
  -1  -2   9 74.1506 10.3211   3
  -1  -2   9 56.1211 11.3994   2
  -1   2   9 69.5172 14.5493   2
   0  -2   9 44.6520 11.5098   2
   0  -2   9 57.1369 10.5053   3
   0   2   9 50.1300 12.1174   2
   0   2   9 49.3158 6.93181   3
   1  -2   9 139.339 13.4204   3
   1  -2   9 119.948 15.6246   2
   1   2   9 128.167 16.1093   2
   1   2   9 134.758 10.2385   3
   2  -2   9 64.1204 13.2542   2
   2  -2   9 68.2010 11.8577   3
   2   2   9 78.4138 9.22301   3
   2   2   9 73.6901 16.4849   2
   3  -2   9 58.4848 13.8790   2
   3   2   9 64.0861 9.20634   3
   3   2   9 70.2477 14.5036   2
   4  -2   9 6.40330 8.99974   2
   4   2   9 6.72698 9.76209   2
   4   2   9 0.31569 5.38560   3
   5  -2   9 3.68747 9.60426   2
   5   2   9 10.0259 11.3619   2
   6  -2   9 2.57217 9.34638   2
   6   2   9 8.94410 10.5990   2
  11  -3  -9 29.1034 9.26521   3
  11   3  -9 17.8292 10.4741   3
  10  -3  -9 10.7867 6.76219   3
 -10   3   9 37.2954 11.3540   2
  10   3  -9 22.2545 10.7200   3
  -9  -3   9 113.670 15.8470   2
   9  -3  -9 120.267 13.7139   3
   9   3  -9 147.311 16.5892   3
  -9   3   9 123.094 16.1449   2
   8  -3  -9 30.4190 8.16818   3
  -8  -3   9 22.3789 7.33490   2
  -8  -3   9 15.6049 13.4284   2
   8   3  -9 19.5123 8.82655   3
  -8   3   9 27.9321 12.8989   2
   7  -3  -9 12.3236 5.79055   3
  -7  -3   9 9.49589 6.73245   2
  -7  -3   9 14.3510 14.0783   2
  -7   3   9 7.59232 9.65167   2
   7   3  -9 -0.6926 6.43285   3
  -6  -3   9 76.3605 18.8619   2
   6  -3  -9 55.5328 9.26580   3
  -6  -3   9 76.0791 10.6616   2
  -6   3   9 73.5221 14.7553   2
  -5  -3   9 459.209 34.8189   2
  -5  -3   9 397.974 22.5550   2
  -5   3   9 436.107 27.0282   2
  -5   3   9 413.954 31.2305   2
  -4  -3   9 689.252 66.3073   2
  -4  -3   9 618.092 29.3469   2
  -4   3   9 570.878 32.1744   2
  -3  -3   9 202.000 29.2178   2
  -3  -3   9 243.883 19.9295   2
  -3  -3   9 247.125 17.2200   3
  -3   3   9 267.950 21.1754   2
  -2  -3   9 -2.8403 18.0471   2
  -2  -3   9 23.6424 8.60781   2
  -2  -3   9 11.1157 6.91189   3
  -2   3   9 28.2315 10.2487   2
  -1  -3   9 -1.3235 6.43985   2
  -1  -3   9 -2.6816 6.16240   3
  -1   3   9 5.57374 8.64255   2
   0  -3   9 11.9247 7.44492   3
   0  -3   9 -4.8881 7.10691   2
   0   3   9 6.71330 8.93813   2
   1  -3   9 116.537 14.9670   2
   1   3   9 102.276 15.7695   2
   2  -3   9 6.03160 8.48234   2
   2   3   9 18.1808 5.48730   3
   2   3   9 24.3077 10.3550   2
   3  -3   9 22.9199 10.5896   2
   3   3   9 9.55810 10.5749   2
   3   3   9 32.0807 6.74861   3
   4  -3   9 199.291 20.5778   2
   4   3   9 202.859 13.7391   3
   5  -3   9 20.8781 10.5804   2
   5   3   9 9.64887 11.5719   2
   5   3   9 8.97399 6.28236   3
   6  -3   9 34.4929 12.5276   2
   6   3   9 39.9369 13.8007   2
  10  -4  -9 21.9080 8.01607   3
  10  -4  -9 37.0501 10.6665   2
  10   4  -9 47.8527 13.3477   3
 -10   4   9 52.5535 13.6530   2
   9  -4  -9 9.02785 8.16398   2
  -9  -4   9 12.0492 5.44500   2
  -9  -4   9 3.76517 7.77106   2
  -9   4   9 1.75086 9.83296   2
   9   4  -9 -6.3752 6.70901   3
  -8  -4   9 -8.7093 10.1526   2
   8  -4  -9 9.08411 5.74520   3
   8  -4  -9 3.11667 7.22930   2
  -8  -4   9 14.4126 6.53040   2
   8   4  -9 -3.0495 5.92839   3
  -8   4   9 -2.9649 8.11423   2
   7  -4  -9 -1.1718 4.48863   3
  -7  -4   9 1.58254 6.59626   2
  -7  -4   9 -1.5892 12.7834   2
   7   4  -9 -1.9642 5.88432   3
  -7   4   9 18.5658 10.4337   2
  -6  -4   9 86.1150 18.4574   2
  -6  -4   9 78.3023 10.3482   2
  -6   4   9 58.1182 13.6852   2
  -5  -4   9 103.773 12.2510   2
  -5  -4   9 138.487 24.3016   2
  -5   4   9 88.9464 15.1083   2
  -4  -4   9 26.6175 8.94707   2
  -4   4   9 35.8388 12.1047   2
  -3  -4   9 245.417 29.7617   2
  -3   4   9 260.284 23.0812   2
  -2  -4   9 20.1208 20.0902   2
  -2  -4   9 49.7370 11.5686   2
  -2   4   9 53.5444 13.3275   2
  -1  -4   9 94.9813 13.2314   2
  -1   4   9 120.145 17.2377   2
   0  -4   9 7.37658 7.46169   2
   0   4   9 -5.0129 7.25911   2
   1  -4   9 68.0100 12.7213   2
   1   4   9 84.6715 17.0952   2
   2  -4   9 115.677 15.8604   2
   2   4   9 119.485 17.6273   2
   3  -4   9 525.078 30.9185   2
   3   4   9 523.075 33.1436   2
   3   4   9 496.832 19.9744   3
   4  -4   9 152.081 27.5200   2
   4   4   9 139.984 10.3052   3
   4   4   9 123.288 18.3688   2
   5  -4   9 204.776 20.9760   2
   5   4   9 176.868 12.8347   3
   5   4   9 209.785 22.2672   2
  10  -5  -9 25.9341 7.42680   3
 -10   5   9 33.3364 14.0153   2
  10   5  -9 27.6075 10.3232   3
   9  -5  -9 -0.6306 4.86514   3
  -9   5   9 7.19848 10.6370   2
  -8  -5   9 138.300 11.5028   2
   8  -5  -9 129.400 12.0538   3
  -8   5   9 160.120 19.4755   2
   8   5  -9 107.608 15.5238   3
  -7  -5   9 136.122 18.0121   2
   7  -5  -9 134.708 11.2640   3
  -7  -5   9 124.360 12.1146   2
  -7   5   9 144.243 18.1506   2
  -6  -5   9 28.8409 7.88265   2
  -6  -5   9 -2.0420 12.6709   2
  -6   5   9 23.4109 11.9265   2
  -5  -5   9 36.3877 16.2566   2
  -5  -5   9 38.4891 9.01844   2
  -5   5   9 51.5882 13.4845   2
  -4  -5   9 95.3391 21.5066   2
  -4  -5   9 89.8718 11.9781   2
  -4   5   9 91.9041 15.6598   2
  -3  -5   9 24.4787 7.98591   2
  -3  -5   9 18.0229 17.7618   2
  -3   5   9 20.7178 10.7355   2
  -2  -5   9 5.94475 7.06968   2
  -2   5   9 -3.3655 10.1988   2
  -1  -5   9 45.3670 11.5328   2
  -1   5   9 52.5907 14.3598   2
   0   5   9 50.8896 14.5621   2
   1   5   9 76.8475 15.8693   2
   2   5   9 134.082 18.8095   2
   3   5   9 43.9754 21.4642   2
   4   5   9 59.4030 15.3037   2
   4   5   9 63.0796 6.11187   3
   5   5   9 241.980 24.8441   2
   9  -6  -9 2.36622 6.01609   3
   9   6  -9 -4.4134 8.22202   3
  -9   6   9 24.8807 12.6282   2
   8  -6  -9 42.8573 8.52001   3
  -8  -6   9 50.3950 7.94392   2
  -8   6   9 22.9247 12.6744   2
  -7  -6   9 88.1444 14.9282   2
   7  -6  -9 55.6010 8.15694   3
  -7  -6   9 64.9076 9.39590   2
  -7   6   9 86.7821 18.0969   2
  -6  -6   9 2.74366 5.46719   2
  -6  -6   9 13.0359 12.7410   2
  -6   6   9 14.2798 10.4532   2
  -5  -6   9 -10.568 11.9473   2
  -5  -6   9 11.2637 7.43123   2
  -5   6   9 -6.5624 9.54400   2
  -4  -6   9 30.5234 8.58401   2
  -4  -6   9 61.5670 18.4046   2
  -4   6   9 48.1815 13.9483   2
  -3  -6   9 16.0051 7.96355   2
  -3  -6   9 15.7657 15.9399   2
  -3   6   9 35.6023 12.1925   2
  -2   6   9 154.740 19.7851   2
  -1   6   9 205.976 21.6421   2
   0   6  -9 25.5685 16.1098   2
   0   6   9 13.5879 11.8506   2
   1   6   9 2.57017 8.99202   2
  -1   6  -9 24.7475 16.0140   2
  -2   6  -9 24.8272 16.9304   2
   3   6   9 34.9622 13.0521   2
   4   6   9 23.7159 13.5124   2
  -4   6  -9 6.83919 18.1985   2
   8  -7  -9 175.142 12.6152   3
  -8  -7   9 159.194 13.9765   2
  -8   7   9 223.433 24.5965   2
  -7  -7   9 53.3253 11.9449   2
   7  -7  -9 23.4444 5.51379   3
  -7  -7   9 50.1784 8.72198   2
  -7   7   9 25.4476 15.2188   2
  -6  -7   9 52.9233 14.4674   2
  -6  -7   9 39.6855 9.05318   2
  -6   7   9 26.7585 13.7032   2
  -5  -7   9 6.51174 14.5409   2
  -5  -7   9 4.78972 6.25181   2
  -5   7   9 -8.9201 9.42473   2
  -4  -7   9 28.6256 15.5905   2
  -4  -7   9 26.8447 8.68765   2
  -4   7   9 38.9334 13.3445   2
  -3   7   9 13.9202 11.2152   2
  -2   7   9 4.39749 10.2336   2
  -1   7   9 15.9036 11.8197   2
   1   7  -9 15.6297 15.7108   2
   0   7   9 26.7606 15.9370   2
   0   7  -9 7.92863 13.8842   2
   1   7   9 -1.2903 10.4187   2
  -1   7  -9 13.0284 15.7340   2
  -2   7  -9 3.30364 14.6991   2
   2   7   9 29.8503 13.0737   2
  -3   7  -9 17.5596 18.4884   2
   3   7   9 54.2250 15.5922   2
  -7  -8   9 1.74513 9.77410   2
  -7  -8   9 4.73623 6.24050   2
  -7   8   9 22.2919 13.5988   2
  -6  -8   9 -4.9914 10.4517   2
  -6  -8   9 17.0580 7.78306   2
  -6   8   9 2.08365 11.6361   2
  -5  -8   9 21.7427 7.58540   2
  -5  -8   9 47.9897 15.4993   2
  -5   8   9 36.3609 15.2451   2
  -4  -8   9 28.4853 14.4103   2
  -4   8   9 1.87973 10.5700   2
   3   8  -9 12.1091 12.7606   2
  -3   8   9 1.01004 20.5099   2
   2   8  -9 22.6526 13.0705   2
  -1   8   9 -3.1001 10.9029   2
   1   8  -9 -9.1467 11.8162   2
   0   8  -9 69.4388 19.4625   2
   0   8   9 40.7950 13.1958   2
   1   8   9 21.5179 14.1159   2
  -1   8  -9 28.1713 17.4808   2
  -2   8  -9 25.2378 19.9054   2
   2   8   9 47.6270 15.6307   2
  -5  -9   9 -16.335 11.2449   2
  -5   9   9 26.6336 14.2104   2
  -4   9   9 48.7083 15.7657   2
   4   9  -9 40.1069 16.6751   2
  -3   9   9 15.9458 12.8651   2
   3   9  -9 7.94756 13.1747   2
   2   9  -9 31.8473 16.5858   2
  -2   9   9 34.1026 15.4252   2
   1   9  -9 21.1890 16.3765   2
  -1   9   9 11.2484 12.4585   2
   0   9  -9 8.68015 17.0244   2
   0   9   9 -5.8828 10.4211   2
  -9   0  10 -20.287 15.1510   2
  -9   0  10 6.82781 7.55399   2
   9   0 -10 11.4503 8.26938   3
   8   0 -10 245.923 19.0012   3
  -8   0  10 234.138 18.4551   2
  -7   0  10 62.6849 19.8795   2
  -7   0  10 41.6252 10.5280   2
  -6   0  10 1941.01 70.1119   2
  -6   0  10 1891.90 78.1763   2
  -5   0  10 265.266 20.7932   2
  -4   0  10 839.782 39.4551   2
  -3   0  10 221.413 19.8223   2
  -2   0  10 -5.6474 7.50672   2
  -1   0  10 469.258 29.0827   2
   0   0  10 11.0422 9.96271   2
   1   0  10 120.923 17.4717   2
   1   0  10 147.206 13.4106   3
   2   0  10 149.807 14.1271   3
   3   0  10 168.466 15.8078   3
   3   0  10 156.579 19.9599   2
   4   0  10 167.216 20.0492   2
  -9  -1  10 82.8805 12.3880   2
  -9  -1  10 61.1998 18.8050   2
   9  -1 -10 69.0128 13.4648   3
   9   1 -10 61.8924 12.9148   3
  -9   1  10 71.6249 13.4390   2
  -9   1  10 40.0131 22.1795   2
  -8  -1  10 16.9055 17.4106   2
   8  -1 -10 -1.8684 6.04093   3
  -8  -1  10 14.0901 8.56051   2
   8   1 -10 -7.0264 6.32905   3
  -8   1  10 17.5726 17.1699   2
  -7  -1  10 28.1282 10.0014   2
  -7  -1  10 53.1411 23.2833   2
  -7   1  10 25.1947 16.3552   2
  -7   1  10 39.5427 11.6418   2
  -6  -1  10 155.087 26.3322   2
  -6   1  10 133.961 15.8510   2
  -5  -1  10 3.84779 15.4389   2
  -5  -1  10 18.6278 8.33077   2
  -5   1  10 24.8961 10.6636   2
  -4  -1  10 -4.2221 7.70408   2
  -4   1  10 -5.0923 7.27536   2
  -3  -1  10 76.3030 12.9983   2
  -3   1  10 89.2060 14.6629   2
  -2  -1  10 109.514 15.5703   2
  -2   1  10 171.690 18.4226   2
  -1  -1  10 99.0192 14.8178   2
  -1  -1  10 94.5044 12.0086   3
  -1   1  10 66.6595 14.8547   2
   0  -1  10 10.6624 6.49735   3
   0  -1  10 12.2395 10.2300   2
   0   1  10 -3.2931 8.93897   2
   0   1  10 4.92389 4.76874   3
   1  -1  10 7.44224 6.50883   3
   1  -1  10 3.10364 9.02600   2
   1   1  10 6.25261 9.56668   2
   1   1  10 2.75243 5.10402   3
   2  -1  10 9.24914 13.4434   2
   2   1  10 16.0406 6.88027   3
   3  -1  10 188.968 21.1859   2
   3   1  10 199.210 14.7945   3
   3   1  10 187.211 21.6154   2
   4  -1  10 -10.634 11.0304   2
   4   1  10 -5.2613 6.99527   3
   4   1  10 -7.7162 9.84611   2
  -9  -2  10 75.0339 10.6786   2
  -9  -2  10 81.1439 19.0310   2
   9  -2 -10 68.6769 13.2135   3
   9   2 -10 80.3126 13.8259   3
  -9   2  10 79.6273 15.0503   2
  -9   2  10 80.2673 18.1983   2
  -8  -2  10 65.1322 11.3575   2
   8  -2 -10 53.7915 10.6097   3
   8   2 -10 52.1793 11.4248   3
  -8   2  10 29.0981 14.8723   2
  -8   2  10 90.1134 14.4364   2
  -7  -2  10 27.9279 8.90135   2
  -7  -2  10 -3.7227 16.4435   2
  -7   2  10 36.0727 10.5328   2
  -6  -2  10 42.6789 21.6751   2
  -6  -2  10 50.6566 10.9035   2
  -6   2  10 49.2863 12.2950   2
  -5  -2  10 17.4978 19.9056   2
  -5  -2  10 63.7242 12.6286   2
  -5   2  10 74.6816 14.4894   2
  -4  -2  10 23.4366 8.51262   2
  -4   2  10 30.8409 11.6913   2
  -3  -2  10 18.7963 9.89298   2
  -3   2  10 18.6815 11.1773   2
  -2  -2  10 165.485 17.2362   2
  -2   2  10 162.192 19.0187   2
  -1  -2  10 5.17205 8.29030   2
  -1   2  10 1.76629 8.88874   2
   0  -2  10 74.0428 14.5254   2
   0   2  10 81.2321 16.6309   2
   1  -2  10 14.1289 9.95414   2
   1   2  10 37.7376 12.2142   2
   1   2  10 24.3931 6.25315   3
   2   2  10 92.6516 9.75777   3
   2   2  10 109.283 17.3984   2
   3  -2  10 38.8539 12.5660   2
   3   2  10 26.7428 7.14159   3
   3   2  10 16.3212 10.4690   2
   4  -2  10 15.0212 11.1749   2
   4   2  10 14.0516 11.7104   2
   4   2  10 8.87565 7.43655   3
  -9  -3  10 82.6465 16.8551   2
  -9  -3  10 91.4007 10.6522   2
   9  -3 -10 67.6203 12.2848   3
  -9   3  10 92.8043 16.0142   2
   9   3 -10 45.0623 15.1256   3
   8  -3 -10 40.3141 10.6311   3
  -8  -3  10 66.8684 11.2120   2
  -8  -3  10 58.1993 18.1030   2
  -8   3  10 56.8045 12.7741   2
  -7  -3  10 112.138 23.8060   2
  -7  -3  10 114.652 13.4016   2
  -7   3  10 117.055 16.9859   2
  -6  -3  10 23.9076 8.04109   2
  -6  -3  10 42.2495 19.4582   2
  -6   3  10 9.50346 8.38568   2
  -5  -3  10 137.514 27.2719   2
  -5  -3  10 64.8196 11.8514   2
  -5   3  10 46.9361 12.9739   2
  -4  -3  10 23.0055 9.44563   2
  -4   3  10 18.7675 9.17270   2
  -3  -3  10 55.8756 11.7347   2
  -3   3  10 38.0704 13.0711   2
  -2  -3  10 180.762 17.2960   2
  -2   3  10 195.288 20.2646   2
  -1  -3  10 34.0378 11.2993   2
  -1   3  10 67.4175 15.3020   2
   0  -3  10 68.5464 12.9880   2
   0   3  10 66.0562 15.8669   2
   1  -3  10 -6.7060 7.43740   2
   2  -3  10 20.2290 18.3935   2
   2   3  10 6.27149 4.92892   3
   2   3  10 5.62301 10.6496   2
   3  -3  10 53.1567 14.1239   2
   3   3  10 59.1299 15.7063   2
   3   3  10 57.2517 8.46470   3
   8  -4 -10 -0.8359 6.43906   3
  -8  -4  10 11.9112 13.6859   2
  -8  -4  10 17.7096 7.58416   2
  -8   4  10 17.6924 11.3821   2
  -7  -4  10 61.5820 12.1521   2
  -7  -4  10 66.0172 17.2748   2
  -7   4  10 95.3185 16.2036   2
  -6  -4  10 80.5867 11.9578   2
  -6  -4  10 76.8903 24.6156   2
  -6   4  10 76.0094 16.5432   2
  -5  -4  10 5.29073 7.78354   2
  -5  -4  10 -10.482 16.7816   2
  -5   4  10 5.09901 10.7531   2
  -4  -4  10 40.2255 10.4831   2
  -4   4  10 30.8277 13.4951   2
  -3  -4  10 7.81769 7.65570   2
  -3   4  10 7.51941 9.07694   2
  -2  -4  10 119.078 15.2631   2
  -2   4  10 133.091 19.2879   2
  -1  -4  10 15.8240 9.03958   2
  -1   4  10 31.2807 12.2477   2
   0  -4  10 -3.7047 8.42035   2
   0   4  10 -3.0380 12.5648   2
   1  -4  10 26.8476 11.5383   2
   1   4  10 65.8341 15.6337   2
   2  -4  10 6.26441 9.58906   2
   2   4  10 -7.8301 10.1149   2
   3  -4  10 287.029 24.7262   2
   3   4  10 327.754 28.0593   2
   8  -5 -10 90.9400 11.2998   3
  -8  -5  10 128.359 12.4531   2
  -8   5  10 120.856 19.2367   2
  -7  -5  10 27.9803 8.54851   2
  -7  -5  10 5.74211 13.8954   2
  -7   5  10 11.6461 10.9689   2
  -6  -5  10 38.8249 18.9206   2
  -6  -5  10 49.9934 10.1142   2
  -6   5  10 52.3972 15.5933   2
  -5  -5  10 27.3940 17.7803   2
  -5  -5  10 2.85217 7.21317   2
  -5   5  10 13.6623 11.1998   2
  -4  -5  10 67.8194 12.2591   2
  -4   5  10 60.6710 16.0998   2
  -3  -5  10 162.863 16.2469   2
  -3   5  10 202.570 21.1290   2
  -2  -5  10 70.0153 13.2814   2
  -2   5  10 75.5339 17.3238   2
  -1  -5  10 -11.288 7.63867   2
   0  -5  10 39.9821 10.3481   2
   0   5  10 35.2505 13.2861   2
   1   5  10 -3.5913 10.1235   2
   2  -5  10 -5.3063 8.10116   2
   2   5  10 -5.0803 10.3131   2
  -6  -6  10 36.5411 9.63617   2
  -6  -6  10 58.1987 15.4429   2
  -6   6  10 18.8518 12.5233   2
  -5  -6  10 -4.6136 15.3362   2
  -5  -6  10 3.74379 7.03574   2
  -5   6  10 -9.7142 10.0947   2
  -4  -6  10 4.58103 6.85570   2
  -4   6  10 13.3892 12.0269   2
  -3  -6  10 2.98508 7.79015   2
  -2  -6  10 10.4021 10.1074   2
  -2   6  10 8.33213 10.0579   2
  -1  -6  10 9.17815 9.48347   2
  -1   6  10 18.2356 11.2963   2
   0  -6  10 21.8081 10.9811   2
   0   6  10 29.9811 13.5580   2
   1  -6  10 22.0725 11.6320   2
   1   6  10 23.2791 13.7946   2
  -5   7  10 30.2133 13.1187   2
  -4  -7  10 16.9422 8.63750   2
  -4   7  10 17.6325 13.2901   2
  -3  -7  10 139.308 15.9155   2
  -3   7  10 117.726 20.5636   2
  -2  -7  10 17.4140 10.9659   2
  -2   7  10 17.2007 12.5456   2
  -1  -7  10 3.19652 8.41434   2
  -1   7  10 7.50987 11.9860   2
  -6   0  11 9.71495 9.28844   2
  -5   0  11 10.1809 9.78872   2
  -4   0  11 12.3143 10.4930   2
  -3   0  11 8.06402 10.7852   2
  -2   0  11 8.23280 9.94342   2
   0   0  11 14.8590 10.3383   2
   0   0  11 13.8340 7.04332   3
  -6  -1  11 251.812 21.3528   2
  -6   1  11 304.878 24.5176   2
  -5  -1  11 709.709 36.3696   2
  -5   1  11 698.935 37.8135   2
  -4  -1  11 65.3930 14.7745   2
  -4   1  11 101.133 16.8648   2
  -3  -1  11 97.3713 16.6266   2
  -3   1  11 113.153 17.0550   2
  -2  -1  11 0.66107 8.69884   2
  -2   1  11 13.0920 10.0472   2
  -1  -1  11 38.8291 21.0964   2
  -1   1  11 23.6528 13.1171   2
   0  -1  11 47.1462 13.9242   2
  -6  -2  11 31.1794 10.9032   2
  -6   2  11 42.1860 13.3200   2
  -5  -2  11 58.7632 13.3809   2
  -5   2  11 52.1281 13.6310   2
  -4  -2  11 4.39245 9.01313   2
  -4   2  11 -5.5185 9.05719   2
  -3  -2  11 11.6099 9.34705   2
  -3   2  11 25.9330 10.8610   2
  -2  -2  11 9.49977 8.83745   2
  -1  -2  11 185.011 32.6859   2
  -1   2  11 106.792 18.0268   2
   0  -2  11 15.5188 12.1714   2
   0   2  11 1.58310 11.2638   2
  -5  -3  11 9.00580 8.96340   2
  -5   3  11 12.9616 11.0321   2
  -4  -3  11 6.89815 9.17070   2
  -4   3  11 -9.7228 9.57847   2
  -3  -3  11 88.7274 15.4930   2
  -2  -3  11 24.2425 11.6661   2
  -2   3  11 16.3991 11.6612   2
  -1   3  11 21.5088 11.3009   2
   0   0   0    0.00    0.00   0

 _exptl_absorpt_process_details
)
 SADABS 2016/2: Krause, L., Herbst-Irmer, R., Sheldrick G.M. & Stalke D.,
 J. Appl. Cryst. 48 (2015) 3-10
)
 _exptl_absorpt_correction_type   multi-scan
 _exptl_absorpt_correction_T_max  0.4908
 _exptl_absorpt_correction_T_min  0.4391
 _exptl_special_details
)
 The following wavelength and cell were deduced by SADABS from the
 direction cosines etc. They are given here for emergency use only:
 CELL 0.71085   12.307   12.586    9.076   90.009  101.712   89.958
)
;
_shelx_hkl_checksum                97694
_olex2_submission_special_instructions  'No special instructions were received'
