# Supplementary material for: Alkyl sulfonyl fluorides as ambiphiles in the stereoselective palladium(II)-catalysed cyclopropanation of unactivated alkenes
Source: Nat Synth. 2025 Dec 16;5(2):281–9. doi: 10.1038/s44160-025-00925-1 (PMC12885951; doi:10.1038/s44160-025-00925-1)
Supplement: Supplementary file 3 — Crystallographic data for compound (±)-3aj, CCDC 2345363. [file 44160_2025_925_MOESM3_ESM.cif]

data_engle574
_audit_creation_date               2024-04-02
_audit_creation_method
;
Olex2 1.5
(compiled 2024.02.16 svn.r378c4104 for OlexSys, GUI svn.r6928)
;
_shelx_SHELXL_version_number       '2019/1'
_audit_contact_author_address      ?
_audit_contact_author_email        ?
_audit_contact_author_name         ''
_audit_contact_author_phone        ?
_publ_contact_author_id_orcid      ?
_publ_section_references
;
Dolomanov, O.V., Bourhis, L.J., Gildea, R.J, Howard, J.A.K. & Puschmann, H.
 (2009), J. Appl. Cryst. 42, 339-341.

Sheldrick, G.M. (2008). Acta Cryst. A64, 112-122.

Sheldrick, G.M. (2015). Acta Cryst. A71, 3-8.
;
_chemical_name_common              ?
_chemical_name_systematic          ?
_chemical_formula_moiety           'C17 H14 Br N3 O2'
_chemical_formula_sum              'C17 H14 Br N3 O2'
_chemical_formula_weight           372.22
_chemical_melting_point            ?
loop_
  _atom_type_symbol
  _atom_type_description
  _atom_type_scat_dispersion_real
  _atom_type_scat_dispersion_imag
  _atom_type_scat_source
 'C' 'C' 0.0033 0.0016 'International Tables Vol C Tables 4.2.6.8 and 6.1.1.4'
 'H' 'H' 0.0000 0.0000 'International Tables Vol C Tables 4.2.6.8 and 6.1.1.4'
 'Br' 'Br' -0.2901 2.4595
 'International Tables Vol C Tables 4.2.6.8 and 6.1.1.4'
 'N' 'N' 0.0061 0.0033 'International Tables Vol C Tables 4.2.6.8 and 6.1.1.4'
 'O' 'O' 0.0106 0.0060 'International Tables Vol C Tables 4.2.6.8 and 6.1.1.4'

_shelx_space_group_comment
;
The symmetry employed for this shelxl refinement is uniquely defined
by the following loop, which should always be used as a source of
symmetry information in preference to the above space-group names.
They are only intended as comments.
;
_space_group_crystal_system        'monoclinic'
_space_group_IT_number             14
_space_group_name_H-M_alt          'P 1 21/c 1'
_space_group_name_Hall             '-P 2ybc'
loop_
  _space_group_symop_operation_xyz
 'x, y, z'
 '-x, y+1/2, -z+1/2'
 '-x, -y, -z'
 'x, -y-1/2, z-1/2'

_cell_length_a                     8.0839(4)
_cell_length_b                     7.5263(3)
_cell_length_c                     24.6522(11)
_cell_angle_alpha                  90
_cell_angle_beta                   95.830(2)
_cell_angle_gamma                  90
_cell_volume                       1492.13(12)
_cell_formula_units_Z              4
_cell_measurement_reflns_used      9933
_cell_measurement_temperature      100.00
_cell_measurement_theta_max        26.77
_cell_measurement_theta_min        2.83
_shelx_estimated_absorpt_T_max     0.851
_shelx_estimated_absorpt_T_min     0.607
_exptl_absorpt_coefficient_mu      2.769
_exptl_absorpt_correction_T_max    0.6465
_exptl_absorpt_correction_T_min    0.5728
_exptl_absorpt_correction_type     multi-scan
_exptl_absorpt_process_details
;
SADABS-2016/2 (Bruker,2016/2) was used for absorption correction.
wR2(int) was 0.1342 before and 0.0529 after correction.
The Ratio of minimum to maximum transmission is 0.8860.
The \l/2 correction factor is Not present.
;
_exptl_absorpt_special_details     ?
_exptl_crystal_colour              colourless
_exptl_crystal_colour_primary      colourless
_exptl_crystal_density_diffrn      1.657
_exptl_crystal_density_meas        ?
_exptl_crystal_density_method      ?
_exptl_crystal_description         plank
_exptl_crystal_F_000               752
_exptl_crystal_size_max            0.2
_exptl_crystal_size_mid            0.08
_exptl_crystal_size_min            0.06
_exptl_transmission_factor_max     ?
_exptl_transmission_factor_min     ?
_diffrn_reflns_av_R_equivalents    0.0385
_diffrn_reflns_av_unetI/netI       0.0178
_diffrn_reflns_Laue_measured_fraction_full  1.000
_diffrn_reflns_Laue_measured_fraction_max  0.999
_diffrn_reflns_limit_h_max         9
_diffrn_reflns_limit_h_min         -9
_diffrn_reflns_limit_k_max         9
_diffrn_reflns_limit_k_min         -9
_diffrn_reflns_limit_l_max         30
_diffrn_reflns_limit_l_min         -30
_diffrn_reflns_number              34805
_diffrn_reflns_point_group_measured_fraction_full  1.000
_diffrn_reflns_point_group_measured_fraction_max  0.999
_diffrn_reflns_theta_full          25.242
_diffrn_reflns_theta_max           26.014
_diffrn_reflns_theta_min           2.533
_diffrn_ambient_temperature        100.00
_diffrn_detector                   'Bruker Photon III Area Detector'
_diffrn_detector_area_resol_mean   7.407
_diffrn_detector_type              'CPAD Area Detector'
_diffrn_measured_fraction_theta_full  1.000
_diffrn_measured_fraction_theta_max  0.999
_diffrn_measurement_device         'Fixed Chi Three-Circle Diffractometer'
_diffrn_measurement_device_type    'Bruker D8 Venture'
_diffrn_measurement_method         '\w and \f scans'
_diffrn_radiation_monochromator    'Double Bounce Multilayer Mirrors'
_diffrn_radiation_probe            X-ray
_diffrn_radiation_type             MoK\a
_diffrn_radiation_wavelength       0.71073
_diffrn_radiation_xray_symbol      K-L~3~
_diffrn_source                     'Micro Focus Rotating Anode'
_diffrn_source_current             50.0
_diffrn_source_power               2.5
_diffrn_source_type                'Bruker TXS'
_diffrn_source_voltage             50.0
_diffrn_standards_number           0
_reflns_Friedel_coverage           0.000
_reflns_Friedel_fraction_full      .
_reflns_Friedel_fraction_max       .
_reflns_number_gt                  2696
_reflns_number_total               2937
_reflns_special_details
;
 Reflections were merged by SHELXL according to the crystal
 class for the calculation of statistics and refinement.
 
 _reflns_Friedel_fraction is defined as the number of unique
 Friedel pairs measured divided by the number that would be
 possible theoretically, ignoring centric projections and
 systematic absences.
;
_reflns_threshold_expression       'I > 2\s(I)'
_computing_cell_refinement         'SAINT v8.40B (Bruker, 2019)'
_computing_data_collection         'APEX5 v2023.9-2 (Bruker, 2023)'
_computing_data_reduction          'SAINT v8.40B (Bruker, 2019)'
_computing_molecular_graphics      'Olex2 1.5 (Dolomanov et al., 2009)'
_computing_publication_material    'Olex2 1.5 (Dolomanov et al., 2009)'
_computing_structure_refinement    'XL  (Sheldrick, 2008)'
_computing_structure_solution      'XT (Sheldrick, 2008)'
_refine_diff_density_max           0.438
_refine_diff_density_min           -0.288
_refine_diff_density_rms           0.060
_refine_ls_extinction_coef         .
_refine_ls_extinction_method       none
_refine_ls_goodness_of_fit_ref     1.109
_refine_ls_hydrogen_treatment      mixed
_refine_ls_matrix_type             full
_refine_ls_number_parameters       211
_refine_ls_number_reflns           2937
_refine_ls_number_restraints       0
_refine_ls_R_factor_all            0.0299
_refine_ls_R_factor_gt             0.0265
_refine_ls_restrained_S_all        1.109
_refine_ls_shift/su_max            0.003
_refine_ls_shift/su_mean           0.000
_refine_ls_structure_factor_coef   Fsqd
_refine_ls_weighting_details      
 'w=1/[\s^2^(Fo^2^)+(0.0211P)^2^+1.9133P] where P=(Fo^2^+2Fc^2^)/3'
_refine_ls_weighting_scheme        calc
_refine_ls_wR_factor_gt            0.0624
_refine_ls_wR_factor_ref           0.0641
_refine_special_details            ?
_olex2_refinement_description
;
1. Fixed Uiso
 At 1.2 times of:
  All C(H) groups, All C(H,H) groups, All N(H) groups
2.a Ternary CH refined with riding coordinates:
 C4(H4), C6(H6)
2.b Secondary CH2 refined with riding coordinates:
 C5(H5A,H5B), C7(H7A,H7B)
2.c Aromatic/amide H refined with riding coordinates:
 C1(H1), C10(H10), C11(H11), C12(H12), C14(H14), C15(H15), C16(H16)
;
_atom_sites_solution_hydrogens     mixed
_atom_sites_solution_primary       dual
_atom_sites_solution_secondary     ?
loop_
  _atom_site_label
  _atom_site_type_symbol
  _atom_site_fract_x
  _atom_site_fract_y
  _atom_site_fract_z
  _atom_site_U_iso_or_equiv
  _atom_site_adp_type
  _atom_site_occupancy
  _atom_site_site_symmetry_order
  _atom_site_calc_flag
  _atom_site_refinement_flags_posn
  _atom_site_refinement_flags_adp
  _atom_site_refinement_flags_occupancy
  _atom_site_disorder_assembly
  _atom_site_disorder_group
 Br1 Br 0.91873(3) 0.10652(3) 0.80082(2) 0.02561(8) Uani 1 1 d . . . . .
 O1 O 1.15392(18) 0.1388(2) 0.66499(6) 0.0241(4) Uani 1 1 d . . . . .
 O2 O 0.5289(2) 0.6480(2) 0.68983(6) 0.0246(4) Uani 1 1 d . . . . .
 N1 N 0.9927(2) 0.0963(3) 0.64063(8) 0.0226(4) Uani 1 1 d . . . . .
 N2 N 0.4268(2) 0.4598(3) 0.62202(8) 0.0217(4) Uani 1 1 d . . . . .
 H2 H 0.435(3) 0.359(4) 0.6091(11) 0.026 Uiso 1 1 d . U . . .
 N3 N 0.3315(2) 0.3245(3) 0.52517(8) 0.0229(4) Uani 1 1 d . . . . .
 C1 C 1.1502(3) 0.1442(3) 0.71952(9) 0.0235(5) Uani 1 1 d . . . . .
 H1 H 1.242575 0.169982 0.745279 0.028 Uiso 1 1 calc R U . . .
 C2 C 0.9960(3) 0.1075(3) 0.73179(9) 0.0197(4) Uani 1 1 d . . . . .
 C3 C 0.9001(3) 0.0769(3) 0.68081(9) 0.0193(4) Uani 1 1 d . . . . .
 C4 C 0.7224(3) 0.0259(3) 0.67041(9) 0.0225(5) Uani 1 1 d . . . . .
 H4 H 0.695731 -0.098240 0.681102 0.027 Uiso 1 1 calc R U . . .
 C5 C 0.6219(3) 0.0948(3) 0.62025(9) 0.0245(5) Uani 1 1 d . . . . .
 H5A H 0.540187 0.013289 0.600693 0.029 Uiso 1 1 calc R U . . .
 H5B H 0.676908 0.177604 0.596559 0.029 Uiso 1 1 calc R U . . .
 C6 C 0.5862(3) 0.1607(3) 0.67554(9) 0.0226(5) Uani 1 1 d . . . . .
 H6 H 0.482841 0.111365 0.688861 0.027 Uiso 1 1 calc R U . . .
 C7 C 0.6285(3) 0.3463(3) 0.69408(10) 0.0257(5) Uani 1 1 d . . . . .
 H7A H 0.744945 0.369677 0.687105 0.031 Uiso 1 1 calc R U . . .
 H7B H 0.624622 0.350466 0.734068 0.031 Uiso 1 1 calc R U . . .
 C8 C 0.5214(3) 0.4997(3) 0.66901(9) 0.0215(5) Uani 1 1 d . . . . .
 C9 C 0.3368(3) 0.5751(3) 0.58475(9) 0.0191(4) Uani 1 1 d . . . . .
 C10 C 0.2973(3) 0.7490(3) 0.59468(9) 0.0202(5) Uani 1 1 d . . . . .
 H10 H 0.329366 0.800578 0.629334 0.024 Uiso 1 1 calc R U . . .
 C11 C 0.2088(3) 0.8507(3) 0.55318(9) 0.0230(5) Uani 1 1 d . . . . .
 H11 H 0.182611 0.970998 0.560336 0.028 Uiso 1 1 calc R U . . .
 C12 C 0.1597(3) 0.7802(3) 0.50288(9) 0.0221(5) Uani 1 1 d . . . . .
 H12 H 0.100130 0.851197 0.475639 0.026 Uiso 1 1 calc R U . . .
 C13 C 0.1980(3) 0.6015(3) 0.49163(9) 0.0201(4) Uani 1 1 d . . . . .
 C14 C 0.1533(3) 0.5168(3) 0.44086(9) 0.0234(5) Uani 1 1 d . . . . .
 H14 H 0.091894 0.579768 0.412099 0.028 Uiso 1 1 calc R U . . .
 C15 C 0.1987(3) 0.3452(3) 0.43345(9) 0.0266(5) Uani 1 1 d . . . . .
 H15 H 0.170185 0.287824 0.399468 0.032 Uiso 1 1 calc R U . . .
 C16 C 0.2886(3) 0.2535(3) 0.47688(9) 0.0260(5) Uani 1 1 d . . . . .
 H16 H 0.319886 0.133886 0.470987 0.031 Uiso 1 1 calc R U . . .
 C17 C 0.2875(3) 0.4977(3) 0.53259(9) 0.0189(4) Uani 1 1 d . . . . .

loop_
  _atom_site_aniso_label
  _atom_site_aniso_U_11
  _atom_site_aniso_U_22
  _atom_site_aniso_U_33
  _atom_site_aniso_U_23
  _atom_site_aniso_U_13
  _atom_site_aniso_U_12
 Br1 0.02825(14) 0.03125(14) 0.01741(12) -0.00001(9) 0.00267(8) 0.00265(10)
 O1 0.0159(7) 0.0341(9) 0.0223(8) -0.0017(7) 0.0022(6) 0.0020(7)
 O2 0.0255(8) 0.0237(9) 0.0235(8) -0.0043(7) -0.0028(6) 0.0003(7)
 N1 0.0171(9) 0.0284(10) 0.0218(9) -0.0023(8) -0.0009(7) 0.0012(8)
 N2 0.0259(10) 0.0198(10) 0.0186(9) -0.0006(8) -0.0015(8) -0.0003(8)
 N3 0.0269(10) 0.0216(10) 0.0202(9) -0.0002(8) 0.0021(8) -0.0029(8)
 C1 0.0208(11) 0.0264(12) 0.0220(11) -0.0011(9) -0.0031(9) 0.0030(9)
 C2 0.0219(11) 0.0184(11) 0.0187(10) 0.0001(9) 0.0020(8) 0.0052(9)
 C3 0.0193(11) 0.0167(10) 0.0216(11) 0.0009(9) 0.0005(8) 0.0026(9)
 C4 0.0206(11) 0.0243(12) 0.0224(11) 0.0009(9) 0.0011(9) -0.0001(9)
 C5 0.0212(11) 0.0285(12) 0.0232(11) 0.0005(10) -0.0009(9) 0.0002(10)
 C6 0.0188(11) 0.0258(12) 0.0228(11) 0.0017(10) 0.0004(9) -0.0003(9)
 C7 0.0258(12) 0.0254(12) 0.0244(12) 0.0007(10) -0.0042(9) 0.0035(10)
 C8 0.0198(11) 0.0257(12) 0.0188(11) 0.0007(9) 0.0016(8) -0.0022(9)
 C9 0.0169(10) 0.0234(11) 0.0170(10) 0.0017(9) 0.0023(8) -0.0031(9)
 C10 0.0202(11) 0.0231(11) 0.0176(11) -0.0015(9) 0.0034(8) -0.0020(9)
 C11 0.0234(11) 0.0216(11) 0.0248(12) 0.0002(9) 0.0057(9) 0.0014(9)
 C12 0.0200(11) 0.0253(12) 0.0209(11) 0.0045(9) 0.0019(9) 0.0006(9)
 C13 0.0158(10) 0.0258(12) 0.0189(10) 0.0021(9) 0.0036(8) -0.0041(9)
 C14 0.0229(11) 0.0280(12) 0.0189(11) 0.0037(9) 0.0001(9) -0.0047(10)
 C15 0.0333(13) 0.0284(12) 0.0177(11) -0.0031(9) 0.0006(9) -0.0077(10)
 C16 0.0325(13) 0.0227(12) 0.0227(12) -0.0036(10) 0.0027(10) -0.0043(10)
 C17 0.0180(10) 0.0210(11) 0.0179(11) 0.0003(9) 0.0032(8) -0.0052(9)

_geom_special_details
;
 All esds (except the esd in the dihedral angle between two l.s. planes)
 are estimated using the full covariance matrix.  The cell esds are taken
 into account individually in the estimation of esds in distances, angles
 and torsion angles; correlations between esds in cell parameters are only
 used when they are defined by crystal symmetry.  An approximate (isotropic)
 treatment of cell esds is used for estimating esds involving l.s. planes.
;
loop_
  _geom_bond_atom_site_label_1
  _geom_bond_atom_site_label_2
  _geom_bond_distance
  _geom_bond_site_symmetry_2
  _geom_bond_publ_flag
 Br1 C2 1.871(2) . ?
 O1 N1 1.415(2) . ?
 O1 C1 1.348(3) . ?
 O2 C8 1.227(3) . ?
 N1 C3 1.309(3) . ?
 N2 H2 0.83(3) . ?
 N2 C8 1.355(3) . ?
 N2 C9 1.411(3) . ?
 N3 C16 1.319(3) . ?
 N3 C17 1.368(3) . ?
 C1 H1 0.9500 . ?
 C1 C2 1.341(3) . ?
 C2 C3 1.427(3) . ?
 C3 C4 1.484(3) . ?
 C4 H4 1.0000 . ?
 C4 C5 1.501(3) . ?
 C4 C6 1.512(3) . ?
 C5 H5A 0.9900 . ?
 C5 H5B 0.9900 . ?
 C5 C6 1.506(3) . ?
 C6 H6 1.0000 . ?
 C6 C7 1.498(3) . ?
 C7 H7A 0.9900 . ?
 C7 H7B 0.9900 . ?
 C7 C8 1.534(3) . ?
 C9 C10 1.375(3) . ?
 C9 C17 1.431(3) . ?
 C10 H10 0.9500 . ?
 C10 C11 1.413(3) . ?
 C11 H11 0.9500 . ?
 C11 C12 1.370(3) . ?
 C12 H12 0.9500 . ?
 C12 C13 1.414(3) . ?
 C13 C14 1.418(3) . ?
 C13 C17 1.416(3) . ?
 C14 H14 0.9500 . ?
 C14 C15 1.359(3) . ?
 C15 H15 0.9500 . ?
 C15 C16 1.412(3) . ?
 C16 H16 0.9500 . ?

loop_
  _geom_angle_atom_site_label_1
  _geom_angle_atom_site_label_2
  _geom_angle_atom_site_label_3
  _geom_angle
  _geom_angle_site_symmetry_1
  _geom_angle_site_symmetry_3
  _geom_angle_publ_flag
 C1 O1 N1 108.48(16) . . ?
 C3 N1 O1 106.07(17) . . ?
 C8 N2 H2 118.2(19) . . ?
 C8 N2 C9 129.0(2) . . ?
 C9 N2 H2 111.6(19) . . ?
 C16 N3 C17 117.3(2) . . ?
 O1 C1 H1 125.2 . . ?
 C2 C1 O1 109.53(19) . . ?
 C2 C1 H1 125.2 . . ?
 C1 C2 Br1 127.57(17) . . ?
 C1 C2 C3 105.58(19) . . ?
 C3 C2 Br1 126.80(17) . . ?
 N1 C3 C2 110.34(19) . . ?
 N1 C3 C4 121.1(2) . . ?
 C2 C3 C4 128.6(2) . . ?
 C3 C4 H4 115.3 . . ?
 C3 C4 C5 119.1(2) . . ?
 C3 C4 C6 120.8(2) . . ?
 C5 C4 H4 115.3 . . ?
 C5 C4 C6 59.96(15) . . ?
 C6 C4 H4 115.3 . . ?
 C4 C5 H5A 117.7 . . ?
 C4 C5 H5B 117.7 . . ?
 C4 C5 C6 60.36(15) . . ?
 H5A C5 H5B 114.9 . . ?
 C6 C5 H5A 117.7 . . ?
 C6 C5 H5B 117.7 . . ?
 C4 C6 H6 114.7 . . ?
 C5 C6 C4 59.68(15) . . ?
 C5 C6 H6 114.7 . . ?
 C7 C6 C4 120.4(2) . . ?
 C7 C6 C5 121.6(2) . . ?
 C7 C6 H6 114.7 . . ?
 C6 C7 H7A 107.7 . . ?
 C6 C7 H7B 107.7 . . ?
 C6 C7 C8 118.48(19) . . ?
 H7A C7 H7B 107.1 . . ?
 C8 C7 H7A 107.7 . . ?
 C8 C7 H7B 107.7 . . ?
 O2 C8 N2 123.9(2) . . ?
 O2 C8 C7 120.9(2) . . ?
 N2 C8 C7 115.1(2) . . ?
 N2 C9 C17 114.4(2) . . ?
 C10 C9 N2 125.7(2) . . ?
 C10 C9 C17 119.9(2) . . ?
 C9 C10 H10 120.1 . . ?
 C9 C10 C11 119.8(2) . . ?
 C11 C10 H10 120.1 . . ?
 C10 C11 H11 119.2 . . ?
 C12 C11 C10 121.6(2) . . ?
 C12 C11 H11 119.2 . . ?
 C11 C12 H12 120.1 . . ?
 C11 C12 C13 119.8(2) . . ?
 C13 C12 H12 120.1 . . ?
 C12 C13 C14 124.0(2) . . ?
 C12 C13 C17 119.4(2) . . ?
 C17 C13 C14 116.6(2) . . ?
 C13 C14 H14 120.1 . . ?
 C15 C14 C13 119.8(2) . . ?
 C15 C14 H14 120.1 . . ?
 C14 C15 H15 120.4 . . ?
 C14 C15 C16 119.2(2) . . ?
 C16 C15 H15 120.4 . . ?
 N3 C16 C15 123.6(2) . . ?
 N3 C16 H16 118.2 . . ?
 C15 C16 H16 118.2 . . ?
 N3 C17 C9 117.12(19) . . ?
 N3 C17 C13 123.4(2) . . ?
 C13 C17 C9 119.4(2) . . ?

loop_
  _geom_torsion_atom_site_label_1
  _geom_torsion_atom_site_label_2
  _geom_torsion_atom_site_label_3
  _geom_torsion_atom_site_label_4
  _geom_torsion
  _geom_torsion_site_symmetry_1
  _geom_torsion_site_symmetry_2
  _geom_torsion_site_symmetry_3
  _geom_torsion_site_symmetry_4
  _geom_torsion_publ_flag
 Br1 C2 C3 N1 176.90(16) . . . . ?
 Br1 C2 C3 C4 -4.5(3) . . . . ?
 O1 N1 C3 C2 0.6(2) . . . . ?
 O1 N1 C3 C4 -178.11(19) . . . . ?
 O1 C1 C2 Br1 -177.17(16) . . . . ?
 O1 C1 C2 C3 0.3(3) . . . . ?
 N1 O1 C1 C2 0.0(2) . . . . ?
 N1 C3 C4 C5 -35.5(3) . . . . ?
 N1 C3 C4 C6 -105.9(3) . . . . ?
 N2 C9 C10 C11 178.8(2) . . . . ?
 N2 C9 C17 N3 0.4(3) . . . . ?
 N2 C9 C17 C13 -179.31(19) . . . . ?
 C1 O1 N1 C3 -0.4(2) . . . . ?
 C1 C2 C3 N1 -0.6(3) . . . . ?
 C1 C2 C3 C4 178.0(2) . . . . ?
 C2 C3 C4 C5 146.0(2) . . . . ?
 C2 C3 C4 C6 75.6(3) . . . . ?
 C3 C4 C5 C6 -110.8(2) . . . . ?
 C3 C4 C6 C5 108.0(2) . . . . ?
 C3 C4 C6 C7 -3.2(3) . . . . ?
 C4 C5 C6 C7 109.2(2) . . . . ?
 C4 C6 C7 C8 144.3(2) . . . . ?
 C5 C4 C6 C7 -111.2(2) . . . . ?
 C5 C6 C7 C8 73.3(3) . . . . ?
 C6 C7 C8 O2 165.6(2) . . . . ?
 C6 C7 C8 N2 -17.2(3) . . . . ?
 C8 N2 C9 C10 -15.4(4) . . . . ?
 C8 N2 C9 C17 163.8(2) . . . . ?
 C9 N2 C8 O2 8.3(4) . . . . ?
 C9 N2 C8 C7 -168.9(2) . . . . ?
 C9 C10 C11 C12 0.4(3) . . . . ?
 C10 C9 C17 N3 179.6(2) . . . . ?
 C10 C9 C17 C13 -0.1(3) . . . . ?
 C10 C11 C12 C13 -0.1(3) . . . . ?
 C11 C12 C13 C14 -179.7(2) . . . . ?
 C11 C12 C13 C17 -0.3(3) . . . . ?
 C12 C13 C14 C15 178.6(2) . . . . ?
 C12 C13 C17 N3 -179.3(2) . . . . ?
 C12 C13 C17 C9 0.4(3) . . . . ?
 C13 C14 C15 C16 0.6(3) . . . . ?
 C14 C13 C17 N3 0.2(3) . . . . ?
 C14 C13 C17 C9 179.86(19) . . . . ?
 C14 C15 C16 N3 0.4(4) . . . . ?
 C16 N3 C17 C9 -179.0(2) . . . . ?
 C16 N3 C17 C13 0.7(3) . . . . ?
 C17 N3 C16 C15 -1.0(3) . . . . ?
 C17 C9 C10 C11 -0.3(3) . . . . ?
 C17 C13 C14 C15 -0.8(3) . . . . ?

_shelx_res_file
;
TITL Engle574.res in P2(1)/c
    engle574.res
    created by SHELXL-2019/1 at 12:34:51 on 02-Apr-2024
CELL 0.71073 8.0839 7.5263 24.6522 90 95.83 90
ZERR 4 0.0004 0.0003 0.0011 0 0.002 0
LATT 1
SYMM -X,0.5+Y,0.5-Z
SFAC C H Br N O
UNIT 68 56 4 12 8

L.S. 10
PLAN  6
SIZE 0.2 0.08 0.06
TEMP -173.15
CONF
BOND
LIST 4
ACTA
fmap 2
MORE -1
BOND $H
REM <olex2.extras>
REM <HklSrc "%.\\Final.hkl">
REM </olex2.extras>

WGHT    0.021100    1.913300
FVAR       0.12239
BR1   3    0.918733    0.106523    0.800817    11.00000    0.02825    0.03125 =
         0.01741   -0.00001    0.00267    0.00265
O1    5    1.153920    0.138752    0.664986    11.00000    0.01590    0.03409 =
         0.02231   -0.00168    0.00217    0.00202
O2    5    0.528885    0.647977    0.689830    11.00000    0.02555    0.02367 =
         0.02352   -0.00430   -0.00277    0.00032
N1    4    0.992673    0.096274    0.640628    11.00000    0.01708    0.02837 =
         0.02176   -0.00226   -0.00092    0.00122
N2    4    0.426834    0.459831    0.622019    11.00000    0.02585    0.01978 =
         0.01861   -0.00058   -0.00155   -0.00028
H2    2    0.435010    0.359327    0.609059    11.00000   -1.20000
N3    4    0.331460    0.324495    0.525174    11.00000    0.02687    0.02157 =
         0.02021   -0.00021    0.00211   -0.00288
C1    1    1.150183    0.144177    0.719518    11.00000    0.02082    0.02643 =
         0.02202   -0.00108   -0.00315    0.00299
AFIX  43
H1    2    1.242575    0.169982    0.745279    11.00000   -1.20000
AFIX   0
C2    1    0.995961    0.107538    0.731793    11.00000    0.02186    0.01843 =
         0.01866    0.00007    0.00200    0.00518
C3    1    0.900111    0.076889    0.680809    11.00000    0.01926    0.01667 =
         0.02158    0.00087    0.00048    0.00259
C4    1    0.722378    0.025874    0.670409    11.00000    0.02055    0.02434 =
         0.02236    0.00094    0.00112   -0.00007
AFIX  13
H4    2    0.695731   -0.098240    0.681102    11.00000   -1.20000
AFIX   0
C5    1    0.621883    0.094790    0.620246    11.00000    0.02118    0.02855 =
         0.02321    0.00048   -0.00093    0.00020
AFIX  23
H5A   2    0.540187    0.013289    0.600693    11.00000   -1.20000
H5B   2    0.676908    0.177604    0.596559    11.00000   -1.20000
AFIX   0
C6    1    0.586234    0.160698    0.675542    11.00000    0.01881    0.02577 =
         0.02284    0.00171    0.00045   -0.00032
AFIX  13
H6    2    0.482841    0.111365    0.688861    11.00000   -1.20000
AFIX   0
C7    1    0.628456    0.346314    0.694076    11.00000    0.02580    0.02536 =
         0.02443    0.00073   -0.00423    0.00348
AFIX  23
H7A   2    0.744945    0.369677    0.687105    11.00000   -1.20000
H7B   2    0.624622    0.350466    0.734068    11.00000   -1.20000
AFIX   0
C8    1    0.521436    0.499664    0.669014    11.00000    0.01981    0.02569 =
         0.01884    0.00072    0.00157   -0.00222
C9    1    0.336825    0.575127    0.584749    11.00000    0.01694    0.02344 =
         0.01705    0.00174    0.00229   -0.00306
C10   1    0.297278    0.749020    0.594685    11.00000    0.02018    0.02310 =
         0.01758   -0.00149    0.00338   -0.00196
AFIX  43
H10   2    0.329366    0.800578    0.629334    11.00000   -1.20000
AFIX   0
C11   1    0.208756    0.850743    0.553182    11.00000    0.02338    0.02157 =
         0.02478    0.00023    0.00568    0.00144
AFIX  43
H11   2    0.182611    0.970998    0.560336    11.00000   -1.20000
AFIX   0
C12   1    0.159702    0.780237    0.502882    11.00000    0.02000    0.02528 =
         0.02093    0.00454    0.00193    0.00056
AFIX  43
H12   2    0.100130    0.851197    0.475639    11.00000   -1.20000
AFIX   0
C13   1    0.198008    0.601510    0.491634    11.00000    0.01579    0.02581 =
         0.01893    0.00210    0.00357   -0.00410
C14   1    0.153335    0.516789    0.440859    11.00000    0.02291    0.02801 =
         0.01885    0.00367    0.00007   -0.00468
AFIX  43
H14   2    0.091894    0.579768    0.412099    11.00000   -1.20000
AFIX   0
C15   1    0.198659    0.345246    0.433453    11.00000    0.03330    0.02844 =
         0.01769   -0.00307    0.00059   -0.00771
AFIX  43
H15   2    0.170185    0.287824    0.399468    11.00000   -1.20000
AFIX   0
C16   1    0.288558    0.253452    0.476879    11.00000    0.03253    0.02267 =
         0.02270   -0.00362    0.00270   -0.00429
AFIX  43
H16   2    0.319886    0.133886    0.470987    11.00000   -1.20000
AFIX   0
C17   1    0.287536    0.497675    0.532594    11.00000    0.01802    0.02099 =
         0.01792    0.00029    0.00320   -0.00521
HKLF 4


REM  Engle574.res in P2(1)/c
REM wR2 = 0.0641, GooF = S = 1.109, Restrained GooF = 1.109 for all data
REM R1 = 0.0265 for 2696 Fo > 4sig(Fo) and 0.0299 for all 2937 data
REM 211 parameters refined using 0 restraints

END

WGHT      0.0211      1.9140

REM Highest difference peak  0.438,  deepest hole -0.288,  1-sigma level  0.060
Q1    1   0.5232  0.3657  0.7009  11.00000  0.05    0.44
Q2    1   0.2981  0.5317  0.5599  11.00000  0.05    0.34
Q3    1   0.6649  0.2727  0.6663  11.00000  0.05    0.32
Q4    1   0.7103  0.1123  0.6906  11.00000  0.05    0.31
Q5    1   0.2354  0.5553  0.5140  11.00000  0.05    0.31
Q6    1   0.9347  0.0942  0.7084  11.00000  0.05    0.29
;
_shelx_res_checksum                88791
_shelx_hkl_file
;
   1   0   0   65.99    2.05
   1   0   0   66.93    2.04
   2   0   0    0.82    0.13
   2   0   0    0.91    0.18
   2   0   0    0.72    0.17
   2   0   0    1.11    0.15
   2   0   0    1.16    0.16
  -2   0   0    1.03    0.13
  -2   0   0    0.96    0.17
  -2   0   0    0.88    0.21
  -2   0   0    0.92    0.13
   2   0   0    1.01    0.16
  -3   0   0    1.55    0.20
   3   0   0    1.64    0.23
   3   0   0    1.30    0.20
   3   0   0    1.71    0.26
   3   0   0    1.51    0.30
   3   0   0    1.91    0.20
  -3   0   0    1.55    0.20
  -3   0   0    1.76    0.23
   3   0   0    1.95    0.23
  -3   0   0    1.81    0.29
  -4   0   0   32.72    1.12
   4   0   0   30.83    1.22
  -4   0   0   31.80    1.17
   4   0   0   30.68    1.24
   4   0   0   30.41    1.06
   4   0   0   30.18    1.12
  -4   0   0   31.73    1.27
  -4   0   0   31.48    1.11
  -5   0   0   44.91    1.53
   5   0   0   42.59    1.51
   5   0   0   43.27    1.43
  -5   0   0   43.85    1.53
  -5   0   0   45.58    1.75
   5   0   0   44.71    1.60
   5   0   0   44.33    1.71
  -5   0   0   42.83    1.57
   5   0   0   45.03    1.60
   5   0   0   41.89    1.58
   6   0   0    2.70    0.33
  -6   0   0    3.55    0.40
  -6   0   0    4.39    0.59
  -6   0   0    4.17    0.49
   6   0   0    3.14    0.46
   6   0   0    3.11    0.38
   6   0   0    3.08    0.52
   6   0   0    3.35    0.47
  -6   0   0    3.52    0.39
   6   0   0    3.54    0.45
  -7   0   0    4.82    0.58
   7   0   0    4.25    0.45
   7   0   0    5.48    0.62
  -7   0   0    5.86    0.77
   7   0   0    4.90    0.59
  -7   0   0    5.70    0.52
   7   0   0    4.69    0.65
  -7   0   0    5.42    0.52
  -8   0   0   10.45    0.77
  -8   0   0    9.82    0.94
  -8   0   0   10.00    0.73
   8   0   0   10.26    0.86
   8   0   0    9.49    0.83
  -8   0   0    9.91    0.73
   8   0   0   11.25    0.70
  -9   0   0    0.81    0.47
   9   0   0    1.06    0.48
   9   0   0    1.67    0.50
   0  -1   0    0.06    0.03
   0  -1   0    0.09    0.05
   0  -1   0    0.09    0.05
   0  -1   0    0.07    0.11
   0  -1   0    0.02    0.05
   0  -1   0    0.05    0.07
   0  -1   0    0.03    0.03
   0   1   0    0.08    0.12
   0   1   0    0.10    0.05
  -1  -1   0   55.34    1.52
   1  -1   0   55.75    1.79
  -1  -1   0   54.14    1.69
  -1  -1   0   54.61    1.52
   1  -1   0   55.06    1.61
   1  -1   0   54.47    1.55
  -1  -1   0   55.10    1.58
  -1  -1   0   54.07    1.85
   1   1   0   52.07    1.84
   1   1   0   56.00    1.52
   1   1   0   55.98    1.53
  -1   1   0   54.48    1.54
  -1   1   0   54.91    1.77
  -1   1   0   53.02    1.57
   1   1   0   53.19    1.69
  -1   1   0   52.22    1.57
   1   1   0   54.01    1.58
  -1   1   0   57.32    1.62
   2  -1   0   26.27    0.90
   2  -1   0   27.29    1.04
  -2  -1   0   27.28    0.84
  -2  -1   0   27.59    1.16
   2  -1   0   26.48    0.90
  -2  -1   0   27.74    1.03
   2  -1   0   25.63    0.94
  -2  -1   0   26.82    0.84
   2  -1   0   27.37    0.77
  -2   1   0   27.86    0.96
   2   1   0   24.99    0.99
   2   1   0   26.72    0.86
   2   1   0   26.09    0.85
  -2   1   0   25.68    0.98
   2   1   0   27.62    0.91
   2   1   0   26.08    0.95
  -2   1   0   26.60    0.89
  -2   1   0   27.34    0.90
   2   1   0   25.98    1.11
   3  -1   0   83.87    2.45
  -3  -1   0   81.65    2.58
  -3  -1   0   81.00    2.71
   3  -1   0   81.71    2.24
   3  -1   0   79.69    2.27
   3  -1   0   80.37    2.53
  -3  -1   0   81.62    2.36
  -3  -1   0   79.86    2.36
   3  -1   0   82.20    2.45
   3  -1   0   80.77    2.52
   3   1   0   79.19    2.43
  -3   1   0   81.23    2.53
  -3   1   0   79.92    2.42
  -3   1   0   78.76    2.46
   3   1   0   83.60    2.40
   3   1   0   85.53    2.40
   3   1   0   79.22    2.52
   3   1   0   80.09    2.55
   3   1   0   79.14    2.67
  -3   1   0   79.54    2.42
  -4  -1   0   50.94    1.60
   4  -1   0   51.04    1.45
   4  -1   0   50.58    1.71
   4  -1   0   51.08    1.70
  -4  -1   0   49.07    1.90
   4  -1   0   50.97    1.79
  -4  -1   0   51.45    1.84
   4  -1   0   48.37    1.49
  -4  -1   0   51.74    1.61
   4  -1   0   48.63    1.72
  -4  -1   0   50.94    1.81
   4   1   0   51.61    1.70
   4   1   0   46.04    1.75
   4   1   0   49.79    1.64
   4   1   0   50.28    1.88
   4   1   0   50.34    1.65
  -4   1   0   52.26    1.66
  -4   1   0   48.45    1.65
  -4   1   0   52.48    1.82
   4   1   0   50.76    1.80
  -4   1   0   49.62    1.66
   5  -1   0    8.78    0.61
  -5  -1   0    9.62    0.52
   5  -1   0    7.95    0.65
   5  -1   0    8.17    0.69
  -5  -1   0    8.35    0.66
  -5  -1   0    9.11    0.68
   5  -1   0    9.14    0.59
   5  -1   0    8.04    0.37
   5  -1   0    8.16    0.40
  -5  -1   0    8.68    0.50
   5  -1   0   10.15    0.63
   5   1   0    9.67    0.60
   5   1   0    9.86    0.73
   5   1   0    9.70    0.68
  -5   1   0    8.83    0.55
   5   1   0    9.72    0.60
   5   1   0    8.81    0.55
  -5   1   0    8.80    0.55
   5   1   0    9.91    0.64
   5   1   0   10.89    0.62
  -5   1   0    8.71    0.68
  -6  -1   0   13.12    0.69
  -6  -1   0   13.76    0.71
   6  -1   0   12.23    0.53
   6  -1   0   14.05    0.83
  -6  -1   0   13.78    0.91
  -6  -1   0   14.06    0.91
   6  -1   0   13.64    0.86
   6  -1   0   12.51    0.87
   6  -1   0   13.47    0.82
   6  -1   0   11.87    0.70
   6  -1   0   12.04    0.50
   6   1   0   13.15    0.81
   6   1   0   13.11    0.78
   6   1   0   13.04    0.83
  -6   1   0   12.16    0.91
   6   1   0   13.24    0.77
  -6   1   0   12.49    0.73
   6   1   0   12.99    0.78
   6   1   0   12.00    0.68
   6   1   0   13.76    0.89
  -6   1   0   11.83    0.71
  -7  -1   0   10.56    0.69
  -7  -1   0   10.78    0.69
   7  -1   0   11.64    0.49
   7  -1   0   11.51    0.92
   7  -1   0   12.09    0.87
   7  -1   0   11.49    0.85
  -7  -1   0   11.65    0.89
   7  -1   0   10.95    0.47
   7   1   0   11.53    0.84
  -7   1   0   10.62    0.72
  -7   1   0   11.06    0.93
   7   1   0   11.67    0.83
   7   1   0    9.05    0.83
   7   1   0    9.54    0.77
   7   1   0   11.39    0.79
  -7   1   0   13.24    0.77
  -8  -1   0    5.63    0.74
  -8  -1   0    5.50    0.57
   8  -1   0    5.69    0.73
   8  -1   0    7.18    0.77
  -8  -1   0    5.78    0.56
   8   1   0    5.93    0.68
   8   1   0    6.41    0.70
   8   1   0    6.86    0.74
  -8   1   0    5.93    0.85
   8   1   0    4.93    0.63
   9  -1   0   14.03    1.10
   9  -1   0   14.00    1.10
   9   1   0   12.02    0.99
   9   1   0   10.67    0.95
  -9   1   0   12.89    1.23
   9   1   0   12.76    1.00
   0  -2   0   36.57    1.12
   0  -2   0   37.36    1.12
   0  -2   0   40.53    1.68
   0  -2   0   39.02    1.15
   0  -2   0   38.14    1.21
   0  -2   0   38.81    1.15
   0  -2   0   38.92    1.35
   0   2   0   39.99    1.34
   0   2   0   38.18    1.22
   0   2   0   40.25    1.65
  -1  -2   0    7.16    0.48
   1  -2   0    7.18    0.39
   1  -2   0    6.55    0.32
   1  -2   0    6.88    0.61
  -1  -2   0    6.90    0.26
  -1  -2   0    7.29    0.27
   1  -2   0    6.55    0.32
   1  -2   0    5.83    0.34
  -1  -2   0    6.40    0.34
  -1  -2   0    6.52    0.64
   1   2   0    6.45    0.25
  -1   2   0    6.40    0.31
  -1   2   0    7.03    0.38
   1   2   0    6.60    0.25
   1   2   0    6.69    0.34
  -1   2   0    6.76    0.31
   1   2   0    6.38    0.46
   1   2   0    6.46    0.63
  -1   2   0    7.13    0.38
  -1   2   0    6.32    0.59
   2  -2   0   40.00    1.27
   2  -2   0   40.15    1.37
  -2  -2   0   41.12    1.20
   2  -2   0   42.25    1.72
  -2  -2   0   40.76    1.54
   2  -2   0   41.92    1.33
  -2  -2   0   42.25    1.84
  -2  -2   0   41.54    1.20
  -2  -2   0   39.77    1.32
   2  -2   0   41.05    1.32
   2   2   0   40.71    1.22
  -2   2   0   39.22    1.30
  -2   2   0   39.61    1.30
   2   2   0   39.73    1.50
  -2   2   0   40.30    1.24
   2   2   0   42.41    1.34
  -2   2   0   39.51    1.62
   2   2   0   39.33    1.74
   2   2   0   41.71    1.22
   3  -2   0    0.29    0.15
   3  -2   0    0.48    0.19
   3  -2   0    0.36    0.09
  -3  -2   0    0.70    0.15
  -3  -2   0    0.60    0.24
   3  -2   0    0.28    0.27
   3  -2   0    0.18    0.14
  -3  -2   0    0.76    0.38
  -3  -2   0    0.86    0.21
  -3  -2   0    0.72    0.14
  -3   2   0    0.23    0.13
   3   2   0    0.93    0.19
   3   2   0    0.47    0.23
  -3   2   0    0.42    0.08
   3   2   0    0.86    0.16
  -3   2   0    0.47    0.25
   3   2   0    0.91    0.23
  -3   2   0    0.11    0.15
  -3   2   0    0.29    0.13
   3   2   0    0.50    0.33
   3   2   0    0.83    0.23
  -4  -2   0    0.29    0.12
   4  -2   0    0.07    0.16
   4  -2   0    0.29    0.28
  -4  -2   0    0.37    0.38
   4  -2   0    0.25    0.21
  -4  -2   0    0.50    0.14
   4  -2   0    0.10    0.17
  -4  -2   0    0.52    0.29
  -4   2   0    0.24    0.16
   4   2   0    0.69    0.26
   4   2   0    0.73    0.18
   4   2   0    1.06    0.23
  -4   2   0    0.55    0.25
  -4   2   0    0.38    0.18
   4   2   0    0.66    0.21
   4   2   0    0.10    0.23
   4   2   0    0.49    0.36
  -4   2   0    0.69    0.27
  -5  -2   0    4.99    0.78
   5  -2   0    4.05    0.44
   5  -2   0    4.14    0.61
   5  -2   0    3.84    0.43
  -5  -2   0    4.69    0.36
  -5  -2   0    4.80    0.36
  -5  -2   0    4.43    0.60
   5  -2   0    3.72    0.48
   5   2   0    4.12    0.49
  -5   2   0    3.19    0.36
   5   2   0    4.04    0.52
   5   2   0    4.09    0.70
   5   2   0    3.72    0.46
   5   2   0    4.27    0.47
   5   2   0    3.88    0.51
  -5   2   0    3.62    0.49
  -5   2   0    4.08    0.53
  -5   2   0    3.67    0.38
  -6  -2   0    6.66    0.48
  -6  -2   0    7.78    0.94
   6  -2   0    7.31    0.70
   6  -2   0    6.22    0.74
   6  -2   0    6.12    0.58
  -6  -2   0    6.42    0.77
   6  -2   0    6.36    0.58
  -6  -2   0    6.26    0.47
   6   2   0    6.14    0.55
   6   2   0    6.71    0.85
   6   2   0    6.69    0.57
  -6   2   0    5.96    0.69
   6   2   0    6.74    0.67
  -6   2   0    7.03    0.53
  -6   2   0    6.06    0.51
   6   2   0    6.74    0.58
  -6   2   0    6.97    0.61
   6   2   0    6.73    0.68
  -7  -2   0    0.49    0.24
  -7  -2   0    0.35    0.22
   7  -2   0    0.59    0.35
   7  -2   0    0.67    0.35
  -7  -2   0    0.69    0.42
   7  -2   0    0.86    0.39
  -7   2   0    0.51    0.27
   7   2   0    1.34    0.41
   7   2   0    0.45    0.29
   7   2   0    0.41    0.29
  -7   2   0    0.22    0.33
   7   2   0    0.79    0.36
  -7   2   0    0.52    0.27
   7   2   0    0.14    0.27
  -8  -2   0   -0.14    0.44
  -8  -2   0    0.29    0.26
   8  -2   0   -0.26    0.33
  -8  -2   0   -0.12    0.25
   8  -2   0   -0.20    0.32
  -8   2   0    0.04    0.40
   8   2   0    0.54    0.43
   8   2   0    0.54    0.34
   8   2   0   -0.09    0.27
   8   2   0    0.56    0.34
   9  -2   0   -0.08    0.38
   9  -2   0    0.68    0.43
   9   2   0    0.49    0.40
   9   2   0    0.20    0.35
   9   2   0    0.30    0.39
  -9   2   0    0.16    0.48
   0  -3   0    0.15    0.09
   0  -3   0    0.32    0.11
   0  -3   0    0.29    0.09
   0  -3   0    0.30    0.09
   0  -3   0    0.21    0.13
   0  -3   0    0.15    0.32
   0  -3   0    0.33    0.21
   0   3   0    0.40    0.14
   0   3   0    0.17    0.29
   0   3   0    0.39    0.18
  -1  -3   0   84.42    3.26
   1  -3   0   82.42    2.48
  -1  -3   0   80.45    2.31
   1  -3   0   82.83    2.60
  -1  -3   0   77.27    2.44
   1  -3   0   82.69    2.39
   1  -3   0   85.28    3.18
   1  -3   0   83.15    2.39
   1  -3   0   83.66    2.41
   1  -3   0   83.69    2.41
  -1  -3   0   79.01    2.30
  -1  -3   0   80.14    2.72
  -1   3   0   85.06    2.51
  -1   3   0   85.27    3.10
   1   3   0   79.07    3.12
  -1   3   0   80.89    2.55
   1   3   0   78.36    2.28
   1   3   0   79.65    2.46
   1   3   0   80.30    2.28
   1   3   0   76.01    2.68
  -2  -3   0   55.60    1.59
   2  -3   0   53.78    1.81
  -2  -3   0   55.65    1.59
   2  -3   0   56.84    2.40
  -2  -3   0   56.45    2.10
  -2  -3   0   58.34    2.56
  -2  -3   0   53.11    1.77
   2  -3   0   57.86    1.77
   2  -3   0   56.82    1.76
   2   3   0   53.61    1.58
  -2   3   0   55.30    2.30
  -2   3   0   54.08    1.76
  -2   3   0   53.63    1.86
   2   3   0   55.83    2.43
  -2   3   0   54.58    1.72
   2   3   0   52.73    2.01
   2   3   0   54.04    1.58
   2   3   0   53.74    1.78
  -2   3   0   56.39    1.73
  -3  -3   0   74.29    2.38
   3  -3   0   74.92    2.38
  -3  -3   0   74.84    2.17
  -3  -3   0   80.17    3.22
   3  -3   0   76.37    2.30
   3  -3   0   72.49    2.44
   3  -3   0   75.71    3.00
  -3  -3   0   78.45    2.76
   3  -3   0   78.50    2.40
  -3  -3   0   74.74    2.17
   3   3   0   75.80    2.21
   3   3   0   74.38    2.20
  -3   3   0   82.04    2.52
  -3   3   0   73.37    2.34
   3   3   0   69.10    2.98
   3   3   0   70.08    2.63
  -3   3   0   82.96    2.91
   3   3   0   75.40    2.40
  -3   3   0   77.10    2.36
  -3   3   0   76.56    2.24
   4  -3   0  100.72    3.21
   4  -3   0  108.47    3.81
  -4  -3   0  106.16    3.60
  -4  -3   0  102.99    2.95
   4  -3   0   96.89    2.92
   4  -3   0  103.61    3.30
   4  -3   0  101.93    3.20
  -4  -3   0   99.76    2.95
  -4  -3   0  103.50    4.02
  -4   3   0  105.15    2.88
  -4   3   0  104.94    3.17
   4   3   0  103.57    3.21
  -4   3   0  104.22    3.33
   4   3   0  103.08    3.33
   4   3   0  100.76    3.03
   4   3   0  103.63    3.50
  -4   3   0  104.43    3.57
   4   3   0  102.09    3.85
  -4   3   0  105.47    3.17
   4   3   0  103.12    3.03
  -5  -3   0   15.07    0.65
   5  -3   0   14.06    0.84
  -5  -3   0   15.67    1.10
   5  -3   0   15.41    1.22
   5  -3   0   14.73    0.86
  -5  -3   0   15.15    0.64
   5  -3   0   13.82    0.89
  -5  -3   0   16.95    1.45
   5   3   0   16.29    0.87
  -5   3   0   14.30    0.94
   5   3   0   16.91    0.97
   5   3   0   16.96    0.75
  -5   3   0   13.38    0.77
  -5   3   0   14.78    0.78
  -5   3   0   15.75    1.04
   5   3   0   16.74    1.30
   5   3   0   14.32    1.03
   5   3   0   15.56    0.73
   6  -3   0    7.04    0.70
  -6  -3   0    9.04    0.94
  -6  -3   0    8.47    0.51
  -6  -3   0    9.07    0.53
   6  -3   0    9.93    0.76
   6  -3   0    8.47    0.72
  -6   3   0    8.37    0.76
   6   3   0    9.48    0.72
  -6   3   0    7.75    0.64
   6   3   0    8.46    0.85
   6   3   0   10.72    0.84
   6   3   0    8.79    0.63
  -6   3   0    8.24    0.64
   6   3   0    9.07    0.62
  -7  -3   0   10.36    0.62
  -7  -3   0    8.71    0.98
  -7  -3   0    9.18    0.60
   7  -3   0   10.15    0.85
   7  -3   0    9.98    0.85
   7   3   0    9.59    0.73
  -7   3   0   10.81    0.94
   7   3   0    9.30    0.93
   7   3   0    9.55    0.72
   7   3   0    9.11    0.76
  -8  -3   0   23.36    1.04
   8  -3   0   24.83    1.43
  -8  -3   0   24.12    1.62
  -8  -3   0   22.97    1.04
   8  -3   0   23.67    1.40
   8   3   0   23.79    1.36
   8   3   0   24.00    1.24
   8   3   0   23.72    1.25
   8   3   0   22.98    1.45
  -8   3   0   21.92    1.49
  -9  -3   0   10.44    0.76
  -9  -3   0   10.96    0.75
   9  -3   0   10.28    1.52
   9  -3   0   11.02    1.58
   9   3   0   12.32    1.07
   9   3   0    8.75    1.51
  -9   3   0    9.00    1.30
   0  -4   0  214.61    5.90
   0  -4   0  216.83    7.20
   0  -4   0  210.41    5.90
   0  -4   0  203.46    6.01
   0  -4   0  206.96    5.84
   0  -4   0  214.36    5.84
   0  -4   0  213.14    6.34
   0   4   0  217.04    6.05
   0   4   0  204.36    6.91
  -1  -4   0  114.23    3.45
   1  -4   0  115.08    3.35
  -1  -4   0  119.65    3.28
   1  -4   0  104.05    3.87
   1  -4   0  112.60    3.38
  -1  -4   0  121.73    3.22
   1  -4   0  108.22    3.46
  -1  -4   0  120.91    3.28
  -1  -4   0  125.74    3.23
   1  -4   0  117.14    4.47
  -1  -4   0  120.88    3.85
  -1  -4   0  126.08    4.61
   1  -4   0  108.43    3.37
   1  -4   0  109.23    3.34
  -1   4   0  117.40    3.52
   1   4   0  116.93    3.49
   1   4   0  116.66    4.38
   1   4   0  114.25    3.78
  -1   4   0  111.91    3.60
  -1   4   0  110.34    4.26
  -2  -4   0   61.92    2.96
   2  -4   0   60.71    1.96
  -2  -4   0   61.67    2.01
   2  -4   0   59.84    1.97
  -2  -4   0   63.50    2.42
   2  -4   0   59.71    2.81
  -2  -4   0   63.33    1.77
   2  -4   0   60.83    1.96
   2  -4   0   56.06    2.09
   2  -4   0   57.25    2.03
  -2  -4   0   64.21    1.77
   2  -4   0   58.84    1.97
   2   4   0   68.17    2.08
   2   4   0   63.42    1.75
   2   4   0   61.26    2.84
  -2   4   0   59.70    2.09
   2   4   0   63.17    2.36
  -2   4   0   58.86    2.04
  -2   4   0   60.21    2.70
  -2   4   0   55.27    1.90
   2   4   0   63.72    1.75
  -2   4   0   57.67    1.91
  -3  -4   0    0.64    0.14
  -3  -4   0    0.14    0.28
   3  -4   0    0.84    0.24
  -3  -4   0    0.66    0.14
   3  -4   0    0.78    0.24
  -3  -4   0    0.36    0.58
   3  -4   0    1.19    0.28
  -3  -4   0    0.43    0.20
   3  -4   0    1.26    0.62
   3  -4   0    0.81    0.24
   3   4   0    0.68    0.14
   3   4   0    0.63    0.14
  -3   4   0    1.64    0.35
   3   4   0    1.04    0.27
   3   4   0    0.72    0.36
  -3   4   0    1.29    0.26
  -3   4   0    1.57    0.28
   3   4   0    1.13    0.60
  -3   4   0    1.34    0.27
  -3   4   0    0.08    0.42
   4  -4   0   23.66    1.06
   4  -4   0   25.56    1.08
  -4  -4   0   21.50    1.37
  -4  -4   0   21.19    0.74
   4  -4   0   24.55    1.15
  -4  -4   0   21.27    0.74
  -4  -4   0   20.47    0.99
  -4  -4   0   23.16    1.83
   4  -4   0   22.09    0.91
   4  -4   0   23.94    1.67
  -4   4   0   23.96    0.84
  -4   4   0   21.14    1.44
  -4   4   0   22.94    0.99
   4   4   0   20.94    1.27
   4   4   0   21.50    0.79
  -4   4   0   22.45    0.97
   4   4   0   19.26    1.59
  -4   4   0   23.24    1.15
   4   4   0   21.20    0.79
   4   4   0   20.51    1.03
   5  -4   0    0.54    0.27
  -5  -4   0    1.46    0.78
   5  -4   0    0.08    0.22
   5  -4   0    0.16    0.26
   5  -4   0    0.18    0.12
   5  -4   0    0.56    0.61
  -5  -4   0    1.54    0.53
   5   4   0   -0.15    0.16
   5   4   0    0.28    0.25
  -5   4   0    1.05    0.52
  -5   4   0    0.43    0.30
   5   4   0    0.32    0.62
   5   4   0   -0.17    0.33
   5   4   0   -0.07    0.16
   5   4   0    0.42    0.43
   6  -4   0    9.20    0.83
   6  -4   0    9.88    0.81
   6  -4   0   10.36    0.82
  -6  -4   0   10.48    0.53
  -6  -4   0   12.25    1.16
  -6  -4   0   10.39    0.52
  -6   4   0   11.11    1.05
  -6   4   0   10.39    1.03
   6   4   0   10.86    0.71
   6   4   0    9.60    0.98
   6   4   0   10.08    0.68
   6   4   0   11.36    0.83
  -6   4   0    8.91    0.85
   6   4   0   11.15    0.92
  -7  -4   0   38.22    2.15
   7  -4   0   35.49    1.72
  -7  -4   0   37.75    1.34
  -7  -4   0   39.02    1.34
   7  -4   0   35.83    1.73
   7   4   0   37.98    1.51
   7   4   0   39.85    1.52
   7   4   0   39.83    1.75
   7   4   0   34.48    1.89
  -7   4   0   37.44    1.85
  -8  -4   0    0.96    0.29
   8  -4   0    0.84    0.49
  -8  -4   0    0.62    0.26
   8  -4   0    0.71    0.47
   8   4   0    0.51    0.38
  -8   4   0    0.66    0.45
   8   4   0    0.84    0.37
   8   4   0    0.66    0.35
   0  -5   0    0.33    0.14
   0  -5   0    0.23    0.15
   0  -5   0   -0.02    0.28
   0  -5   0    0.46    0.15
   0  -5   0    0.10    0.54
   0  -5   0    0.11    0.16
   0  -5   0    0.20    0.15
   0   5   0    0.55    0.28
   0   5   0    0.16    0.49
   0   5   0    0.15    0.20
   1  -5   0    7.38    0.47
  -1  -5   0    9.04    0.39
   1  -5   0    7.38    0.49
   1  -5   0    7.39    1.18
   1  -5   0    7.94    0.72
   1  -5   0    8.09    0.56
  -1  -5   0    8.77    0.44
  -1  -5   0    8.57    0.43
  -1  -5   0    9.02    0.83
  -1  -5   0    7.34    0.54
   1  -5   0    8.36    0.51
  -1  -5   0    8.63    0.39
   1  -5   0    8.02    0.48
   1   5   0    8.52    0.78
   1   5   0    8.04    0.58
   1   5   0   10.01    1.41
  -1   5   0    7.93    0.62
  -1   5   0    8.99    1.20
  -1   5   0    7.53    0.66
  -2  -5   0    6.01    0.51
   2  -5   0    5.01    0.46
  -2  -5   0    6.38    0.33
  -2  -5   0    6.78    0.28
   2  -5   0    5.61    0.59
   2  -5   0    4.91    0.46
  -2  -5   0    6.34    0.28
   2  -5   0    4.87    0.48
  -2  -5   0    7.88    1.43
   2  -5   0    5.33    0.45
  -2  -5   0    5.84    0.73
   2  -5   0    5.60    0.45
   2  -5   0    6.60    1.37
  -2  -5   0    6.72    0.33
  -2   5   0    5.04    1.03
   2   5   0    6.18    0.52
   2   5   0    4.89    0.64
  -2   5   0    5.29    0.54
   2   5   0    5.45    1.30
  -2   5   0    5.58    0.57
  -3  -5   0    4.05    0.68
   3  -5   0    4.26    0.47
   3  -5   0    4.78    0.54
   3  -5   0    4.63    0.47
  -3  -5   0    3.81    0.21
   3  -5   0    4.19    0.53
  -3  -5   0    3.70    1.05
  -3  -5   0    3.96    0.46
   3  -5   0    4.99    0.49
   3  -5   0    4.49    0.47
  -3  -5   0    4.09    0.22
   3   5   0    5.73    1.21
  -3   5   0    5.88    0.61
  -3   5   0    4.33    0.48
   3   5   0    3.11    0.61
  -3   5   0    6.15    1.77
   3   5   0    3.57    0.50
   4  -5   0    0.40    0.26
   4  -5   0    0.61    0.27
   4  -5   0    0.73    0.28
   4  -5   0    0.27    0.74
   4  -5   0    0.51    0.26
   4  -5   0    0.61    0.29
   4  -5   0    1.02    0.31
  -4  -5   0    0.63    0.44
  -4  -5   0    0.17    0.83
  -4   5   0    0.97    0.37
  -4   5   0    0.30    0.21
  -4   5   0    0.65    0.24
  -4   5   0    0.42    0.24
   4   5   0    1.58    0.88
  -4   5   0   -0.06    0.69
   4   5   0    1.06    0.34
  -5  -5   0    9.58    1.04
   5  -5   0   10.78    0.77
   5  -5   0    9.72    0.78
   5  -5   0   10.24    0.61
   5  -5   0   10.19    0.74
   5  -5   0    9.85    0.78
  -5  -5   0   10.39    0.77
  -5  -5   0   10.51    0.42
   5  -5   0    9.88    0.83
  -5  -5   0   10.81    0.42
   5   5   0   11.27    0.82
  -5   5   0   10.46    0.73
  -5   5   0   10.58    0.86
   5   5   0   11.27    0.47
   5   5   0   10.77    0.47
   5   5   0   10.96    0.89
  -5   5   0   10.70    0.73
   5   5   0   10.53    1.00
  -5   5   0    9.71    0.51
  -6  -5   0    7.39    1.01
   6  -5   0    6.21    0.68
  -6  -5   0    7.20    0.38
  -6  -5   0    6.76    0.37
   6  -5   0    6.21    0.69
   6   5   0    7.98    0.77
   6   5   0    7.40    0.46
   6   5   0    7.26    0.46
  -6   5   0    6.14    0.81
   7  -5   0    4.68    0.74
  -7  -5   0    5.22    0.39
   7  -5   0    5.97    0.79
  -7  -5   0    4.65    0.98
  -7  -5   0    5.07    0.38
   7   5   0    5.40    0.71
  -7   5   0    5.56    0.87
   7   5   0    5.62    0.71
   7   5   0    4.64    0.67
  -8  -5   0    0.30    0.23
  -8  -5   0    0.53    0.24
   8  -5   0   -0.04    0.43
   8  -5   0    0.00    0.42
  -8   5   0    0.61    0.87
   8   5   0    0.62    0.33
   8   5   0    0.36    0.31
   8   5   0   -0.10    0.40
   0  -6   0    4.29    0.52
   0  -6   0    4.41    0.42
   0  -6   0    6.00    1.31
   0  -6   0    5.82    0.45
   0  -6   0    5.09    0.44
   0  -6   0    4.96    0.43
   0  -6   0    6.77    0.78
   0   6   0    5.68    0.73
   0   6   0    4.83    0.57
   0   6   0    6.24    1.15
  -1  -6   0   47.32    2.23
  -1  -6   0   47.42    1.46
  -1  -6   0   46.42    1.45
   1  -6   0   46.06    1.60
  -1  -6   0   45.80    1.52
   1  -6   0   48.52    2.11
  -1  -6   0   47.12    1.53
   1  -6   0   51.83    3.19
   1  -6   0   44.73    1.64
   1  -6   0   46.41    1.59
   1  -6   0   46.47    1.65
   1  -6   0   44.69    1.75
  -1  -6   0   45.10    1.73
  -1  -6   0   49.78    3.06
   1   6   0   44.99    1.78
  -1   6   0   46.90    1.83
   1   6   0   48.25    2.12
  -1   6   0   42.70    1.94
  -1   6   0   42.32    2.63
   1   6   0   44.04    2.74
  -2  -6   0    6.74    0.62
  -2  -6   0    7.09    0.88
  -2  -6   0    7.42    0.33
  -2  -6   0    6.79    0.33
  -2  -6   0    7.30    0.38
   2  -6   0    6.73    0.53
   2  -6   0    6.27    0.54
   2  -6   0    6.77    0.60
   2  -6   0    6.52    0.54
  -2  -6   0    6.60    0.37
   2  -6   0    7.21    0.75
   2  -6   0    6.68    0.54
   2   6   0    6.83    0.63
  -2   6   0    7.61    0.68
   2   6   0    6.59    0.79
  -2   6   0    6.68    0.66
   3  -6   0   11.68    0.91
   3  -6   0   12.08    0.77
  -3  -6   0   12.21    1.15
   3  -6   0   12.40    0.78
   3  -6   0   12.47    0.85
   3  -6   0   12.25    0.79
   3  -6   0   13.53    0.79
  -3  -6   0   12.60    0.81
   3   6   0   13.17    0.87
  -3   6   0   13.46    0.93
  -3   6   0   11.79    0.83
   3   6   0   12.44    1.07
  -4  -6   0    1.59    0.59
   4  -6   0    2.56    0.67
   4  -6   0    2.29    0.48
   4  -6   0    2.76    0.60
   4  -6   0    2.08    0.48
   4  -6   0    2.78    0.49
  -4  -6   0    2.44    0.44
   4  -6   0    2.79    0.50
  -4   6   0    2.32    0.43
  -4   6   0    2.18    0.53
   4   6   0    1.41    0.39
   5  -6   0    7.41    0.74
  -5  -6   0    6.38    1.12
   5  -6   0    7.30    0.65
   5  -6   0    7.61    0.75
   5   6   0    7.05    0.74
  -5   6   0    6.47    0.53
  -5   6   0    7.47    0.84
  -6  -6   0   10.99    1.28
   6  -6   0    8.39    0.87
   6  -6   0    9.55    0.88
   6   6   0    6.84    0.80
  -6   6   0    8.78    0.97
   7  -6   0    4.84    1.11
   7  -6   0    3.16    0.99
   7   6   0    3.51    0.73
  -7   6   0    3.60    0.78
   0  -7   0    0.31    0.21
   0  -7   0    0.16    0.51
   0  -7   0    0.45    0.23
   0  -7   0    0.31    0.21
   0  -7   0    0.44    0.29
   0  -7   0    0.33    0.21
   0   7   0    0.14    0.35
   0   7   0    0.16    0.31
   1  -7   0   12.99    0.76
  -1  -7   0   12.23    0.63
   1  -7   0   12.92    0.76
  -1  -7   0   11.82    0.57
  -1  -7   0   10.70    1.15
  -1  -7   0   11.94    0.57
   1  -7   0   13.35    0.71
  -1  -7   0   11.94    0.83
   1  -7   0   13.52    0.73
   1  -7   0   12.73    1.13
   1  -7   0   13.99    0.89
  -1  -7   0   11.50    0.62
   1   7   0   11.20    1.08
  -1   7   0   11.95    0.91
   1   7   0   10.83    0.87
   2  -7   0   13.91    1.11
  -2  -7   0   13.39    0.52
   2  -7   0   15.19    0.84
  -2  -7   0   12.26    0.56
   2  -7   0   15.87    1.43
   2  -7   0   14.82    0.86
   2  -7   0   15.15    0.84
  -2  -7   0   12.73    0.52
  -2  -7   0   13.77    1.35
   2  -7   0   13.48    0.83
  -2  -7   0   12.91    0.57
  -2   7   0   13.98    1.00
   2   7   0   12.41    0.94
  -2   7   0   14.67    1.01
   3  -7   0   29.99    1.41
   3  -7   0   29.96    1.37
   3  -7   0   30.99    1.65
   3  -7   0   28.91    1.37
   3  -7   0   31.92    1.42
  -3  -7   0   29.17    1.94
  -3   7   0   27.07    1.42
   3   7   0   29.05    1.47
  -3   7   0   28.27    1.52
   4  -7   0   13.08    0.92
  -4  -7   0   14.97    1.53
   4  -7   0   14.14    0.94
   4  -7   0   14.76    1.05
  -4   7   0   13.88    0.94
  -4   7   0   13.66    1.08
   4   7   0   14.68    1.05
   5  -7   0    3.01    0.64
   5  -7   0    3.92    0.63
   5   7   0    5.06    0.76
  -5   7   0    3.06    0.68
   6  -7   0    0.84    0.44
   6  -7   0    0.61    0.44
   6   7   0    1.50    0.76
  -6   7   0    0.48    0.47
   0  -8   0   25.58    1.75
   0  -8   0   25.24    1.11
   0  -8   0   23.69    1.09
   0  -8   0   24.86    1.03
   0  -8   0   24.74    1.04
   0   8   0   22.89    1.36
   1  -8   0    5.49    0.59
  -1  -8   0    6.51    0.50
  -1  -8   0    8.90    1.12
   1  -8   0    5.46    0.59
   1  -8   0    5.83    0.55
   1  -8   0    5.29    0.96
  -1  -8   0    6.70    0.51
   1  -8   0    5.14    0.54
  -1   8   0    6.20    0.80
   1   8   0    6.39    0.74
  -2  -8   0    0.53    0.56
   2  -8   0    0.25    0.28
   2  -8   0    0.91    0.51
   2  -8   0    0.43    0.29
  -2   8   0    0.02    0.45
   2   8   0    1.12    0.45
  -2   8   0    0.66    0.42
   3  -8   0    0.45    0.32
   3  -8   0    0.56    0.34
   3   8   0    0.67    0.45
  -3   8   0    0.81    0.47
   4  -8   0    1.05    0.41
   4  -8   0    0.66    0.41
  -4   8   0    0.58    0.45
   4   8   0    1.40    0.50
   5  -8   0    3.67    0.71
   5  -8   0    3.38    0.68
   5   8   0    4.73    0.81
  -5   8   0    3.70    0.85
   0  -9   0    0.04    0.28
   0  -9   0   -0.10    0.23
   0  -9   0    0.01    0.24
   0  -9   0    0.02    0.28
   0   9   0   -0.19    0.38
   1  -9   0    0.96    0.34
   1  -9   0    1.67    0.37
  -1  -9   0    1.31    0.27
   1  -9   0    0.82    0.37
  -1  -9   0    0.94    0.26
   1  -9   0    0.71    0.36
  -1   9   0    0.17    0.39
   1   9   0    1.28    0.51
   2  -9   0    1.65    0.48
   2  -9   0    1.71    0.43
   2  -9   0    1.76    0.44
   2  -9   0    1.09    0.44
   9   0  -1    0.09    0.38
   9   0  -1   -0.09    0.38
  -9   0   1    0.05    0.45
   8   0  -1    0.15    0.33
  -8   0   1   -0.03    0.30
   8   0  -1    0.01    0.29
  -8   0   1   -0.43    0.24
  -8   0   1   -0.30    0.34
  -8   0   1   -0.07    0.28
   8   0  -1   -0.06    0.23
   7   0  -1   -0.22    0.28
  -7   0   1    0.45    0.43
   7   0  -1   -0.09    0.26
  -7   0   1    0.16    0.23
   7   0  -1   -0.12    0.18
   7   0  -1    0.00    0.24
  -7   0   1    0.42    0.28
  -7   0   1   -0.13    0.20
   6   0  -1    0.28    0.27
  -6   0   1    0.46    0.22
   6   0  -1    0.22    0.26
   6   0  -1    0.20    0.25
   6   0  -1    0.18    0.17
  -6   0   1    0.21    0.30
  -6   0   1    0.33    0.21
  -6   0   1    0.29    0.23
  -5   0   1    0.14    0.18
  -5   0   1    0.40    0.26
   5   0  -1    0.13    0.20
  -5   0   1    0.29    0.17
   5   0  -1    0.28    0.16
   5   0  -1    0.05    0.21
  -5   0   1    0.22    0.17
   5   0  -1    0.16    0.19
   4   0  -1    0.39    0.21
  -4   0   1    0.59    0.19
   4   0  -1    0.63    0.22
   4   0  -1    0.41    0.16
  -4   0   1    0.34    0.14
  -4   0   1    0.55    0.25
  -4   0   1    0.38    0.15
   4   0  -1    0.53    0.20
   4   0  -1    0.53    0.15
   4   0  -1    0.50    0.12
  -3   0   1   -0.04    0.10
  -3   0   1   -0.05    0.12
   3   0  -1   -0.02    0.08
  -3   0   1    0.09    0.10
   3   0  -1    0.01    0.13
   3   0  -1    0.03    0.11
   3   0  -1   -0.02    0.12
  -3   0   1    0.04    0.10
   3   0  -1    0.05    0.07
   3   0  -1   -0.03    0.11
  -2   0   1    0.06    0.11
   2   0  -1   -0.05    0.10
  -2   0   1   -0.04    0.08
  -2   0   1    0.02    0.08
   2   0  -1    0.09    0.08
   2   0  -1    0.00    0.08
   2   0  -1   -0.04    0.08
  -2   0   1    0.03    0.08
   1   0  -1    0.09    0.06
   1   0  -1    0.12    0.06
  -1   0   1    0.02    0.06
  -1   0  -1    0.08    0.05
   1   0   1    0.05    0.06
  -1   0  -1    0.03    0.05
   1   0   1    0.03    0.04
   1   0   1    0.11    0.06
   1   0   1    0.00    0.06
   1   0   1    0.10    0.10
  -1   0  -1    0.02    0.04
  -1   0  -1   -0.03    0.06
   1   0   1    0.04    0.04
   2   0   1    0.06    0.08
   2   0   1    0.20    0.17
  -2   0  -1   -0.07    0.06
   2   0   1    0.05    0.10
   2   0   1    0.00    0.10
  -2   0  -1    0.13    0.11
   2   0   1    0.05    0.08
   2   0   1    0.00    0.11
  -2   0  -1    0.09    0.12
  -2   0  -1   -0.01    0.07
  -3   0  -1    0.17    0.15
   3   0   1    0.25    0.13
   3   0   1    0.12    0.21
  -3   0  -1    0.12    0.10
   3   0   1    0.34    0.15
   3   0   1    0.22    0.12
  -3   0  -1    0.04    0.09
   3   0   1    0.16    0.12
  -3   0  -1    0.12    0.13
   3   0   1    0.17    0.15
   4   0   1    0.26    0.15
   4   0   1    0.36    0.27
   4   0   1    0.27    0.16
   4   0   1    0.18    0.17
  -4   0  -1    0.07    0.12
  -4   0  -1    0.20    0.13
  -4   0  -1    0.13    0.17
  -4   0  -1    0.13    0.21
  -5   0  -1    0.40    0.25
  -5   0  -1    0.41    0.22
   5   0   1    0.29    0.20
  -5   0  -1    0.55    0.19
   5   0   1    0.57    0.20
   5   0   1    0.02    0.18
  -5   0  -1    0.38    0.18
   5   0   1    0.33    0.32
   5   0   1    0.40    0.23
   5   0   1    0.40    0.21
  -6   0  -1    0.40    0.26
   6   0   1    0.53    0.27
   6   0   1    0.18    0.21
   6   0   1    0.58    0.28
   6   0   1    0.59    0.27
  -6   0  -1    0.36    0.30
  -6   0  -1    0.21    0.19
   6   0   1    0.44    0.36
  -6   0  -1    0.50    0.22
   6   0   1   -0.09    0.22
  -7   0  -1   -0.17    0.19
  -7   0  -1   -0.19    0.31
   7   0   1   -0.38    0.23
  -7   0  -1    0.54    0.32
   7   0   1   -0.01    0.26
  -7   0  -1   -0.16    0.19
   7   0   1    0.27    0.29
   7   0   1   -0.29    0.21
   8   0   1   -0.08    0.28
  -8   0  -1    0.49    0.42
  -8   0  -1    0.36    0.27
  -8   0  -1    0.50    0.28
   8   0   1   -0.42    0.24
   8   0   1   -0.03    0.29
   8   0   1   -0.38    0.35
   9   0   1   -0.42    0.35
   9   0   1    0.37    0.37
  -9   0  -1   -0.44    0.40
   9   0   1   -0.53    0.32
   9  -1  -1   22.08    1.39
   9  -1  -1   21.58    1.36
   9   1  -1   21.46    1.30
   9   1  -1   19.82    1.27
  -9   1   1   19.50    1.43
   9   1  -1   21.51    1.30
  -8  -1   1   21.87    1.11
   8  -1  -1   24.15    1.34
  -8  -1   1   23.23    1.30
   8  -1  -1   24.75    1.34
  -8  -1   1   22.39    1.11
   8   1  -1   24.65    1.32
  -8   1   1   21.55    1.41
   8   1  -1   21.48    1.22
   8   1  -1   23.90    1.19
   8   1  -1   22.22    1.29
   7  -1  -1   31.94    1.48
   7  -1  -1   29.44    1.53
   7  -1  -1   31.80    1.48
  -7  -1   1   32.74    1.63
   7  -1  -1   29.83    0.97
  -7  -1   1   33.48    1.53
  -7  -1   1   32.43    1.31
   7  -1  -1   30.97    0.96
  -7  -1   1   34.17    1.33
  -7   1   1   30.40    1.34
   7   1  -1   31.60    1.37
   7   1  -1   34.95    1.47
  -7   1   1   30.97    1.35
   7   1  -1   32.56    1.45
   7   1  -1   32.57    1.59
   7   1  -1   35.21    1.50
  -7   1   1   31.70    1.63
  -6  -1   1    0.25    0.29
   6  -1  -1    0.06    0.10
   6  -1  -1    0.13    0.23
  -6  -1   1    0.21    0.18
  -6  -1   1    0.28    0.27
   6  -1  -1    0.29    0.27
  -6  -1   1   -0.02    0.16
   6  -1  -1    0.23    0.26
   6  -1  -1    0.04    0.10
   6   1  -1    0.01    0.22
   6   1  -1   -0.45    0.19
   6   1  -1   -0.02    0.22
   6   1  -1    0.12    0.23
  -6   1   1    0.18    0.18
   6   1  -1    0.19    0.24
  -6   1   1    0.08    0.31
  -6   1   1   -0.04    0.15
   6   1  -1    0.14    0.23
   6   1  -1    0.00    0.17
  -5  -1   1    5.66    0.41
  -5  -1   1    4.96    0.53
  -5  -1   1    5.73    0.59
   5  -1  -1    5.62    0.27
   5  -1  -1    5.69    0.55
  -5  -1   1    5.80    0.41
   5  -1  -1    5.65    0.44
   5  -1  -1    6.13    0.26
   5  -1  -1    5.64    0.51
   5  -1  -1    5.25    0.49
   5  -1  -1    7.01    0.54
   5   1  -1    5.95    0.49
  -5   1   1    5.93    0.45
  -5   1   1    5.93    0.45
   5   1  -1    5.70    0.49
   5   1  -1    5.64    0.50
   5   1  -1    6.06    0.49
   5   1  -1    6.82    0.57
  -5   1   1    5.73    0.56
   4  -1  -1  100.50    3.19
  -4  -1   1  108.27    3.25
   4  -1  -1   99.36    2.82
  -4  -1   1  102.16    3.01
   4  -1  -1  102.61    3.10
   4  -1  -1  101.40    2.81
  -4  -1   1  106.07    3.26
  -4  -1   1  100.20    3.02
  -4  -1   1  102.00    3.22
   4  -1  -1  100.76    3.11
   4  -1  -1  105.61    3.13
   4   1  -1  105.46    3.08
   4   1  -1  103.26    3.08
   4   1  -1   96.93    3.19
  -4   1   1  102.53    2.99
  -4   1   1  103.58    3.07
  -4   1   1  105.92    3.23
   4   1  -1  102.07    3.18
   4   1  -1   99.21    3.17
  -4   1   1  102.25    3.07
   3  -1  -1   79.28    2.43
  -3  -1   1   81.67    2.58
  -3  -1   1   77.43    2.48
   3  -1  -1   78.31    2.43
   3  -1  -1   77.92    2.37
  -3  -1   1   82.13    2.46
   3  -1  -1   75.88    2.36
  -3  -1   1   77.32    2.29
  -3  -1   1   76.90    2.29
   3   1  -1   76.51    2.43
  -3   1   1   80.03    2.47
   3   1  -1   80.75    2.34
  -3   1   1   75.23    2.33
   3   1  -1   75.69    2.49
  -3   1   1   74.33    2.34
   3   1  -1   79.58    2.36
   3   1  -1   82.04    2.35
  -3   1   1   74.12    2.33
   3   1  -1   76.78    2.44
   2  -1  -1    5.15    0.39
   2  -1  -1    4.92    0.30
   2  -1  -1    5.57    0.31
  -2  -1   1    4.74    0.25
  -2  -1   1    4.56    0.25
  -2  -1   1    5.02    0.37
  -2  -1   1    3.84    0.41
   2  -1  -1    4.71    0.32
   2   1  -1    4.84    0.34
  -2   1   1    4.99    0.29
   2   1  -1    5.36    0.28
   2   1  -1    5.24    0.41
   2   1  -1    5.13    0.33
  -2   1   1    4.98    0.35
  -2   1   1    4.59    0.29
   2   1  -1    5.14    0.29
  -2   1   1    4.88    0.34
   2   1  -1    4.99    0.27
   1  -1  -1   15.91    0.53
   1  -1  -1   17.15    0.56
  -1  -1   1   15.94    0.53
   1  -1  -1   17.78    0.76
   1  -1  -1   17.25    0.56
  -1  -1   1   16.88    0.75
  -1  -1   1   16.21    0.53
  -1  -1   1   15.94    0.64
  -1  -1   1   15.88    0.54
   1   1  -1   17.07    0.54
   1   1  -1   16.20    0.53
  -1   1   1   16.17    0.55
  -1   1   1   16.13    0.55
  -1   1   1   16.19    0.53
   1   1  -1   16.11    0.74
   1   1  -1   15.49    0.64
  -1   1   1   16.22    0.73
   1   1  -1   17.07    0.55
  -1   1   1   17.73    0.60
   0  -1  -1  103.76    2.76
   0  -1   1  104.56    3.07
   0  -1  -1  100.70    2.90
   0  -1   1  103.02    2.88
   0  -1  -1  105.51    2.76
   0  -1   1  100.10    2.81
   0  -1   1   92.91    2.79
   0  -1   1   99.35    2.81
   0  -1  -1  103.35    3.12
   0   1  -1  105.47    3.06
   0   1   1   97.77    2.75
   0   1  -1  101.05    2.79
   0   1  -1  100.55    2.79
   0   1   1  101.44    2.76
   0   1   1  101.18    2.90
   0   1  -1  104.24    2.90
   1  -1   1   83.54    2.36
  -1  -1  -1   84.83    2.71
   1  -1   1   80.79    2.35
   1  -1   1   83.63    2.35
   1  -1   1   83.07    2.38
  -1  -1  -1   84.57    2.51
   1  -1   1   87.11    2.59
  -1  -1  -1   80.70    2.36
   1   1   1   85.67    2.37
   1   1   1   85.49    2.51
  -1   1  -1   87.11    2.57
  -1   1  -1   78.90    2.34
   1   1   1   83.02    2.71
  -1   1  -1   81.91    2.34
  -1   1  -1   86.51    2.39
   1   1   1   83.71    2.28
   1   1   1   83.50    2.28
   2  -1   1   17.70    0.64
  -2  -1  -1   16.54    0.55
  -2  -1  -1   17.21    0.76
  -2  -1  -1   17.16    0.91
   2  -1   1   17.37    0.77
   2  -1   1   16.85    0.67
   2  -1   1   17.72    0.63
  -2  -1  -1   16.44    0.55
   2  -1   1   16.12    0.54
  -2   1  -1   16.81    0.62
  -2   1  -1   17.86    0.69
   2   1   1   16.74    0.69
   2   1   1   16.12    0.57
  -2   1  -1   17.23    0.62
  -2   1  -1   17.03    0.54
   2   1   1   15.92    0.73
   2   1   1   16.88    0.63
   2   1   1   16.21    0.89
  -2   1  -1   15.90    0.72
   2   1   1   16.91    0.57
  -3  -1  -1  125.00    3.53
  -3  -1  -1  124.92    3.80
   3  -1   1  127.49    3.77
   3  -1   1  129.45    3.64
   3  -1   1  125.50    3.53
  -3  -1  -1  127.29    3.99
   3  -1   1  125.73    3.47
   3  -1   1  121.13    3.70
   3  -1   1  130.46    3.64
  -3  -1  -1  125.51    3.53
  -3   1  -1  124.14    3.70
  -3   1  -1  125.64    3.72
   3   1   1  126.56    3.57
   3   1   1  122.98    3.63
   3   1   1  121.94    3.76
   3   1   1  124.54    3.98
  -3   1  -1  122.79    3.60
   3   1   1  125.27    3.56
   3   1   1  128.06    3.74
  -3   1  -1  123.04    3.61
  -4  -1  -1  153.59    4.34
   4  -1   1  152.63    4.55
   4  -1   1  160.65    4.46
   4  -1   1  152.94    4.54
  -4  -1  -1  152.01    4.33
   4  -1   1  154.01    4.23
  -4  -1  -1  151.80    4.82
   4  -1   1  150.90    4.30
  -4  -1  -1  153.54    4.63
   4  -1   1  152.10    4.45
  -4   1  -1  155.61    4.47
   4   1   1  151.37    4.57
   4   1   1  156.83    4.46
  -4   1  -1  149.34    4.40
  -4   1  -1  151.37    4.41
   4   1   1  143.00    4.80
   4   1   1  152.18    4.58
   4   1   1  154.01    4.39
   4   1   1  150.80    4.39
  -4   1  -1  153.23    4.58
  -5  -1  -1   76.70    2.35
   5  -1   1   74.64    2.49
   5  -1   1   70.55    2.53
   5  -1   1   71.52    2.76
  -5  -1  -1   79.51    2.65
  -5  -1  -1   76.53    2.60
  -5  -1  -1   77.47    2.35
   5  -1   1   77.34    2.47
   5  -1   1   76.53    2.45
   5  -1   1   73.01    2.25
   5  -1   1   75.44    2.18
  -5   1  -1   74.79    2.60
   5   1   1   78.13    2.40
   5   1   1   76.44    2.40
   5   1   1   73.46    2.54
   5   1   1   72.10    2.75
  -5   1  -1   71.60    2.37
  -5   1  -1   69.35    2.36
   5   1   1   75.30    2.55
   5   1   1   76.14    2.59
   5   1   1   75.49    2.45
   6  -1   1    3.28    0.46
   6  -1   1    3.27    0.46
  -6  -1  -1    2.64    0.34
  -6  -1  -1    2.87    0.35
   6  -1   1    2.67    0.26
   6  -1   1    2.27    0.46
   6  -1   1    2.49    0.45
  -6  -1  -1    3.43    0.56
   6  -1   1    3.20    0.30
   6  -1   1    2.34    0.78
   6   1   1    2.66    0.47
   6   1   1    2.84    0.48
   6   1   1    3.34    0.64
  -6   1  -1    3.18    0.40
  -6   1  -1    3.07    0.40
  -6   1  -1    3.25    0.56
   6   1   1    2.80    0.43
   6   1   1    2.78    0.44
   6   1   1    1.93    0.42
   7  -1   1    3.62    0.63
  -7  -1  -1    4.60    0.66
   7  -1   1    4.54    0.35
  -7  -1  -1    4.21    0.47
   7  -1   1    4.44    0.59
  -7  -1  -1    4.31    0.48
   7  -1   1    4.07    0.32
   7  -1   1    3.97    0.57
  -7   1  -1    4.24    0.70
  -7   1  -1    3.65    0.48
   7   1   1    4.25    0.55
   7   1   1    3.28    0.55
   7   1   1    4.85    0.59
   7   1   1    4.35    0.57
   7   1   1    4.84    0.60
  -7   1  -1    4.21    0.49
   8  -1   1   -0.02    0.30
   8  -1   1    0.28    0.33
   8  -1   1    0.07    0.15
  -8  -1  -1   -0.23    0.22
  -8  -1  -1    0.25    0.26
  -8  -1  -1   -0.50    0.38
   8  -1   1    0.24    0.16
   8   1   1    0.25    0.32
  -8   1  -1    0.33    0.41
   8   1   1    0.18    0.33
   8   1   1    0.44    0.36
   8   1   1    0.09    0.28
   9  -1   1   20.62    1.35
   9  -1   1   23.67    1.44
   9   1   1   23.92    1.38
   9   1   1   24.80    1.38
   9   1   1   22.67    1.37
  -9   1  -1   22.34    1.56
   9  -2  -1    0.23    0.46
   9  -2  -1    0.13    0.42
   9   2  -1    0.23    0.39
   9   2  -1   -0.36    0.35
  -9   2   1   -0.09    0.44
   9   2  -1    0.21    0.40
   8  -2  -1    0.57    0.37
  -8  -2   1    0.79    0.49
   8  -2  -1    0.59    0.36
  -8  -2   1    1.11    0.47
  -8  -2   1    1.09    0.48
   8   2  -1    0.47    0.33
   8   2  -1    0.73    0.45
  -8   2   1    0.15    0.41
   8   2  -1    0.87    0.37
   8   2  -1    0.46    0.35
   7  -2  -1    4.23    0.64
  -7  -2   1    4.46    0.71
  -7  -2   1    4.16    0.47
   7  -2  -1    5.49    0.68
  -7  -2   1    4.62    0.48
   7  -2  -1    3.91    0.64
  -7   2   1    4.53    0.74
   7   2  -1    5.28    0.66
   7   2  -1    5.45    0.62
  -7   2   1    4.89    0.53
   7   2  -1    4.76    0.56
  -7   2   1    4.80    0.54
   7   2  -1    4.71    0.67
   7   2  -1    5.13    0.57
  -6  -2   1   14.98    0.73
  -6  -2   1   14.58    1.02
   6  -2  -1   12.98    0.90
   6  -2  -1   13.28    0.85
  -6  -2   1   15.32    0.73
  -6  -2   1   16.25    1.13
   6  -2  -1   14.65    0.87
   6   2  -1   14.05    0.94
  -6   2   1   14.20    0.79
  -6   2   1   14.33    0.80
   6   2  -1   14.71    0.95
   6   2  -1   15.63    0.83
   6   2  -1   14.65    0.81
  -6   2   1   14.87    0.97
   6   2  -1   14.37    0.86
   6   2  -1   12.41    0.96
  -5  -2   1   31.57    1.64
  -5  -2   1   31.29    1.15
   5  -2  -1   31.65    1.45
  -5  -2   1   29.96    1.14
   5  -2  -1   33.58    1.34
  -5  -2   1   33.25    1.52
   5  -2  -1   32.64    1.39
   5  -2  -1   32.91    1.34
   5   2  -1   31.39    1.23
   5   2  -1   32.22    1.40
   5   2  -1   31.36    1.42
  -5   2   1   30.03    1.27
   5   2  -1   30.97    1.28
   5   2  -1   31.60    1.23
   5   2  -1   31.37    1.53
  -5   2   1   33.20    1.28
  -5   2   1   32.29    1.26
  -5   2   1   34.27    1.45
   4  -2  -1   45.67    1.62
   4  -2  -1   44.11    1.83
   4  -2  -1   45.61    1.68
   4  -2  -1   46.80    1.62
  -4  -2   1   45.95    1.83
  -4  -2   1   48.36    2.04
  -4  -2   1   44.29    1.46
  -4  -2   1   45.23    1.47
  -4   2   1   46.11    1.57
   4   2  -1   44.70    1.90
   4   2  -1   45.54    1.53
  -4   2   1   45.15    1.57
   4   2  -1   43.84    1.75
  -4   2   1   46.01    1.71
  -4   2   1   46.89    1.72
   4   2  -1   45.66    1.59
   4   2  -1   45.61    1.71
   4   2  -1   46.32    1.53
  -3  -2   1   16.07    0.61
  -3  -2   1   15.30    0.60
   3  -2  -1   16.53    0.77
   3  -2  -1   17.90    1.00
   3  -2  -1   16.13    0.51
  -3  -2   1   16.46    1.07
  -3  -2   1   15.14    0.86
   3   2  -1   16.51    1.01
   3   2  -1   16.49    0.66
  -3   2   1   16.28    0.69
   3   2  -1   14.35    0.91
   3   2  -1   16.96    0.87
   3   2  -1   16.75    0.66
   3   2  -1   16.41    0.78
  -3   2   1   16.44    0.69
  -3   2   1   17.07    0.91
   2  -2  -1   25.89    1.26
   2  -2  -1   25.46    0.93
  -2  -2   1   26.83    0.92
   2  -2  -1   25.05    0.87
  -2  -2   1   28.31    0.85
  -2  -2   1   27.69    0.85
  -2  -2   1   28.12    1.38
   2  -2  -1   26.77    0.93
   2  -2  -1   23.81    0.95
  -2  -2   1   26.84    1.13
  -2   2   1   24.67    0.84
   2   2  -1   26.85    0.86
  -2   2   1   22.63    0.89
  -2   2   1   25.75    1.22
   2   2  -1   26.45    1.10
   2   2  -1   27.42    0.86
  -2   2   1   24.25    0.89
   2   2  -1   28.97    0.94
  -2   2   1   24.58    0.97
   2   2  -1   26.75    1.30
  -1  -2   1  300.24    8.20
  -1  -2   1  286.01    8.52
   1  -2  -1  292.30    8.52
   1  -2  -1  279.73    8.03
   1  -2  -1  287.89    7.94
  -1  -2   1  303.77    7.90
   1  -2  -1  291.88    7.94
  -1  -2   1  306.05    7.90
   1   2  -1  296.21    7.89
   1   2  -1  294.49    8.18
   1   2  -1  291.38    8.48
  -1   2   1  283.23    8.46
  -1   2   1  278.79    7.92
   1   2  -1  299.39    7.89
  -1   2   1  279.80    7.92
  -1   2   1  280.06    8.02
   0  -2  -1  743.15   20.65
   0  -2   1  763.21   20.61
   0   2   1  723.42   20.57
   0   2  -1  738.61   20.52
   1  -2   1  203.70    5.69
   1  -2   1  201.47    5.76
  -1  -2  -1  205.36    5.93
  -1  -2  -1  206.87    5.71
   1  -2   1  205.56    5.66
   1  -2   1  200.56    5.71
   1  -2   1  211.27    6.21
   1  -2   1  201.69    5.66
  -1  -2  -1  206.30    6.35
   1  -2   1  208.09    5.69
  -1   2  -1  198.09    5.73
  -1   2  -1  205.91    6.14
   1   2   1  212.82    5.54
   1   2   1  202.46    6.29
   1   2   1  212.37    5.54
  -1   2  -1  205.23    5.72
   1   2   1  209.21    5.93
   2  -2   1  274.09    7.68
   2  -2   1  268.77    7.76
   2  -2   1  266.96    7.70
  -2  -2  -1  287.74    7.55
   2  -2   1  288.74    8.20
   2  -2   1  274.13    7.71
  -2  -2  -1  278.48    8.00
  -2  -2  -1  288.01    7.55
  -2  -2  -1  288.39    8.41
  -2  -2  -1  278.37    7.72
   2   2   1  277.89    7.97
  -2   2  -1  287.56    7.79
  -2   2  -1  270.38    7.69
  -2   2  -1  268.31    7.69
   2   2   1  293.37    7.58
   2   2   1  287.27    7.58
   2   2   1  281.00    8.36
  -2   2  -1  274.21    7.64
  -2   2  -1  276.09    8.09
  -3  -2  -1    0.53    0.25
  -3  -2  -1    1.00    0.42
   3  -2   1    0.02    0.14
   3  -2   1    0.01    0.13
   3  -2   1    0.44    0.29
   3   2   1    0.16    0.11
   3   2   1    0.27    0.11
   3   2   1    0.64    0.33
  -3   2  -1    0.84    0.29
   3   2   1    0.26    0.16
   3   2   1    0.18    0.17
  -3   2  -1    0.81    0.25
  -3   2  -1    0.93    0.21
  -3   2  -1    0.87    0.19
   3   2   1    0.12    0.20
  -4  -2  -1    0.15    0.10
   4  -2   1   -0.04    0.09
   4  -2   1    0.14    0.15
   4  -2   1    0.29    0.17
  -4  -2  -1    0.29    0.11
  -4  -2  -1   -0.14    0.36
   4  -2   1    0.05    0.18
   4  -2   1    0.13    0.08
  -4  -2  -1    0.27    0.28
   4  -2   1    0.24    0.29
   4   2   1    0.14    0.15
  -4   2  -1    0.16    0.21
   4   2   1    0.65    0.24
   4   2   1    0.15    0.29
  -4   2  -1    0.31    0.25
   4   2   1    0.01    0.33
   4   2   1    0.15    0.14
  -4   2  -1    0.21    0.17
  -4   2  -1    0.27    0.16
   4   2   1    0.26    0.19
   5  -2   1   41.36    1.54
  -5  -2  -1   37.93    1.31
   5  -2   1   40.32    1.60
  -5  -2  -1   40.46    1.97
  -5  -2  -1   37.59    1.30
   5  -2   1   40.38    1.73
  -5  -2  -1   38.84    1.74
   5  -2   1   41.16    1.53
  -5   2  -1   39.55    1.44
   5   2   1   34.73    1.51
   5   2   1   37.29    1.64
  -5   2  -1   41.18    1.46
   5   2   1   38.67    1.60
   5   2   1   36.27    1.88
  -5   2  -1   38.65    1.61
  -5   2  -1   40.91    1.59
   5   2   1   40.54    1.51
   5   2   1   33.14    1.49
  -6  -2  -1   17.62    1.16
   6  -2   1   18.46    1.00
   6  -2   1   18.37    1.07
  -6  -2  -1   18.70    0.82
  -6  -2  -1   18.50    0.81
   6  -2   1   16.91    1.13
  -6  -2  -1   19.33    1.38
   6  -2   1   16.89    0.98
   6   2   1   18.83    0.92
  -6   2  -1   17.78    1.11
   6   2   1   20.32    1.02
  -6   2  -1   18.77    0.94
  -6   2  -1   19.34    0.94
   6   2   1   18.40    0.92
  -6   2  -1   16.58    0.97
   6   2   1   18.86    1.30
   6   2   1   19.55    1.11
   6   2   1   17.05    1.10
  -7  -2  -1   10.44    0.63
  -7  -2  -1   10.71    0.64
   7  -2   1   10.37    0.80
   7  -2   1   10.24    0.88
  -7  -2  -1   12.69    1.05
   7  -2   1   10.42    0.80
   7   2   1    9.82    0.74
   7   2   1   10.58    0.82
  -7   2  -1   10.25    0.74
  -7   2  -1    9.33    0.71
   7   2   1   10.64    0.76
   7   2   1   11.10    0.88
  -7   2  -1   10.84    0.97
   7   2   1   10.10    1.29
  -8  -2  -1    6.47    0.90
   8  -2   1    5.60    0.74
  -8  -2  -1    4.88    0.52
  -8  -2  -1    5.81    0.56
   8  -2   1    5.01    0.73
   8   2   1    5.71    0.81
  -8   2  -1    6.48    0.88
   8   2   1    5.01    0.66
   8   2   1    4.99    0.64
   8   2   1    4.29    0.63
  -9  -2  -1    0.45    0.36
   9  -2   1    0.24    0.41
   9  -2   1    1.19    0.51
  -9  -2  -1    0.71    0.38
  -9   2  -1    0.44    0.52
   9   2   1    0.58    0.44
   9   2   1    0.72    0.39
   9   2   1    0.92    0.41
   9  -3  -1    1.17    0.68
  -9  -3   1    1.77    0.39
  -9  -3   1    2.70    0.51
   9  -3  -1    2.15    0.81
  -9   3   1    1.90    0.68
   9   3  -1    1.51    0.58
   9   3  -1    1.20    0.49
   9   3  -1    2.27    0.55
  -8  -3   1    4.99    0.54
   8  -3  -1    6.63    0.84
  -8  -3   1    5.25    0.54
  -8  -3   1    5.23    0.98
   8  -3  -1    6.59    0.83
   8   3  -1    6.24    0.71
   8   3  -1    6.00    0.76
   8   3  -1    5.85    0.71
  -8   3   1    6.09    0.84
   8   3  -1    5.88    0.88
  -7  -3   1   16.83    0.84
   7  -3  -1   17.91    1.11
   7  -3  -1   19.35    1.12
  -7  -3   1   17.15    1.30
  -7  -3   1   17.12    0.85
   7   3  -1   17.41    1.04
   7   3  -1   16.32    1.17
  -7   3   1   16.54    1.19
   7   3  -1   17.51    1.00
   7   3  -1   17.15    0.99
  -6  -3   1    0.51    0.20
   6  -3  -1    0.44    0.30
   6  -3  -1    0.49    0.32
   6  -3  -1    0.19    0.28
  -6  -3   1    0.26    0.19
  -6  -3   1    0.17    0.39
   6   3  -1    0.30    0.31
   6   3  -1    0.33    0.27
  -6   3   1    0.44    0.24
  -6   3   1    0.45    0.26
  -6   3   1    0.19    0.31
   6   3  -1    0.27    0.23
   6   3  -1    0.26    0.22
   6   3  -1    0.03    0.29
   5  -3  -1    2.18    0.43
   5  -3  -1    1.31    0.35
  -5  -3   1    2.19    0.27
  -5  -3   1    1.90    0.67
   5  -3  -1    1.34    0.33
   5  -3  -1    1.22    0.55
  -5  -3   1    1.60    0.26
  -5  -3   1    1.64    0.46
   5   3  -1    2.17    0.34
  -5   3   1    1.56    0.34
  -5   3   1    1.61    0.34
  -5   3   1    1.20    0.43
   5   3  -1    2.94    0.50
   5   3  -1    1.57    0.37
   5   3  -1    2.91    0.67
   5   3  -1    2.22    0.41
  -5   3   1    1.34    0.38
   5   3  -1    2.63    0.35
   4  -3  -1   26.72    1.21
  -4  -3   1   28.83    1.44
  -4  -3   1   27.47    1.71
   4  -3  -1   25.70    0.85
   4  -3  -1   28.50    1.60
  -4  -3   1   27.44    0.94
  -4  -3   1   27.65    0.95
   4  -3  -1   27.56    1.14
   4  -3  -1   26.48    1.13
   4   3  -1   26.68    1.00
  -4   3   1   28.51    1.43
  -4   3   1   26.88    1.09
  -4   3   1   25.38    1.07
   4   3  -1   27.45    1.02
  -4   3   1   28.12    0.81
   4   3  -1   25.43    1.54
  -4   3   1   28.45    1.26
   4   3  -1   25.18    1.18
   4   3  -1   25.87    1.32
   4   3  -1   29.03    1.15
  -3  -3   1   43.10    1.56
   3  -3  -1   45.42    1.50
   3  -3  -1   46.45    1.60
  -3  -3   1   47.89    1.93
   3  -3  -1   49.19    2.18
   3  -3  -1   46.32    1.59
  -3  -3   1   46.95    2.31
   3  -3  -1   46.74    1.67
  -3  -3   1   46.73    1.42
  -3  -3   1   45.59    1.42
  -3   3   1   45.94    1.56
   3   3  -1   44.95    1.84
  -3   3   1   45.57    1.56
  -3   3   1   49.06    1.45
  -3   3   1   47.63    2.03
   3   3  -1   48.29    1.61
  -3   3   1   46.92    1.70
   3   3  -1   45.63    1.45
   3   3  -1   45.67    2.15
   3   3  -1   46.53    1.45
   2  -3  -1    9.52    0.55
  -2  -3   1   10.02    0.40
  -2  -3   1    9.02    0.39
  -2  -3   1    9.11    0.49
   2  -3  -1    9.45    0.49
  -2  -3   1    9.29    0.69
   2  -3  -1    9.26    0.53
   2  -3  -1   10.10    0.95
  -2  -3   1    8.21    0.90
   2  -3  -1    9.36    0.49
   2   3  -1    9.35    0.39
  -2   3   1    9.25    0.47
  -2   3   1    9.07    0.56
  -2   3   1    9.71    0.51
   2   3  -1    9.38    0.67
  -2   3   1    8.84    0.85
  -2   3   1    9.26    0.47
   2   3  -1    9.02    0.39
   2   3  -1   10.05    0.95
   1  -3  -1   16.50    0.66
  -1  -3   1   20.60    1.35
  -1  -3   1   19.32    0.96
   1  -3  -1   18.34    1.25
  -1  -3   1   18.88    0.64
   1  -3  -1   16.38    0.73
   1  -3  -1   17.30    0.82
   1  -3  -1   17.05    0.67
  -1  -3   1   19.40    0.64
  -1  -3   1   19.14    0.73
  -1   3   1   17.17    0.81
   1   3  -1   17.60    0.61
   1   3  -1   18.59    1.19
  -1   3   1   16.86    0.76
  -1   3   1   16.53    0.64
   1   3  -1   17.91    0.91
   1   3  -1   18.01    0.73
   1   3  -1   18.43    0.62
  -1   3   1   17.87    1.17
  -1   3   1   16.37    0.64
   0  -3  -1    5.47    0.29
   0  -3   1    6.73    0.31
   0  -3   1    7.09    0.53
   0  -3  -1    5.20    0.37
   0  -3  -1    6.59    0.52
   0  -3  -1    5.41    0.28
   0  -3   1    6.74    0.34
   0  -3  -1    5.29    0.29
   0  -3  -1    5.83    0.28
   0  -3   1    7.23    0.35
   0  -3  -1    4.70    0.70
   0  -3   1    7.01    0.39
   0  -3   1    7.48    0.79
   0   3   1    6.29    0.48
   0   3  -1    5.48    0.70
   0   3  -1    6.81    0.39
   0   3  -1    6.78    0.48
   0   3   1    6.42    0.40
   0   3   1    6.65    0.74
   1  -3   1   12.29    0.54
  -1  -3  -1   14.19    0.81
   1  -3   1   12.63    0.68
   1  -3   1   12.83    0.57
  -1  -3  -1   13.72    0.45
   1  -3   1   12.63    0.54
   1  -3   1   12.29    0.57
  -1  -3  -1   15.02    0.62
  -1  -3  -1   13.76    0.45
   1  -3   1   12.50    1.05
  -1  -3  -1   13.60    0.42
  -1  -3  -1   14.07    0.42
  -1  -3  -1   15.51    1.20
   1  -3   1   11.91    0.59
   1   3   1   11.24    0.74
  -1   3  -1   14.43    1.01
  -1   3  -1   12.50    0.65
  -1   3  -1   12.15    0.61
   1   3   1   13.49    0.62
   2  -3   1    4.52    0.36
   2  -3   1    4.95    0.36
   2  -3   1    4.40    0.37
   2  -3   1    5.04    0.40
  -2  -3  -1    3.48    0.47
   2  -3   1    3.97    0.62
  -2  -3  -1    3.91    0.17
   2  -3   1    4.90    0.36
  -2  -3  -1    4.64    0.80
  -2  -3  -1    3.70    0.32
   2  -3   1    4.75    0.40
  -2  -3  -1    4.06    0.17
   2   3   1    3.47    0.17
  -2   3  -1    4.06    0.31
   2   3   1    3.48    0.34
  -2   3  -1    4.29    0.58
   2   3   1    3.17    0.67
   2   3   1    3.68    0.17
  -2   3  -1    4.45    0.34
  -2   3  -1    4.42    0.32
   2   3   1    3.20    0.43
  -3  -3  -1    4.27    0.55
  -3  -3  -1    3.62    0.34
  -3  -3  -1    3.83    0.20
   3  -3   1    3.15    0.39
   3  -3   1    2.71    0.28
   3  -3   1    3.50    0.36
   3  -3   1    2.79    0.63
  -3  -3  -1    4.44    0.83
   3  -3   1    2.56    0.33
   3   3   1    3.31    0.50
  -3   3  -1    4.04    0.63
   3   3   1    2.75    0.22
   3   3   1    3.06    0.36
  -3   3  -1    3.66    0.32
  -3   3  -1    3.82    0.40
  -3   3  -1    3.51    0.28
   3   3   1    2.64    0.22
  -3   3  -1    3.65    0.32
   3   3   1    2.43    0.59
  -4  -3  -1   19.16    0.66
  -4  -3  -1   19.28    0.66
   4  -3   1   19.59    1.31
   4  -3   1   19.07    0.96
   4  -3   1   19.30    0.90
   4  -3   1   18.94    0.90
  -4  -3  -1   19.01    0.87
  -4  -3  -1   18.13    1.14
   4  -3   1   16.44    0.69
  -4  -3  -1   18.97    1.47
   4   3   1   17.98    0.88
  -4   3  -1   18.22    1.14
   4   3   1   18.52    1.38
   4   3   1   18.21    0.73
   4   3   1   20.19    1.14
  -4   3  -1   17.51    0.84
  -4   3  -1   19.01    0.86
  -4   3  -1   19.27    0.66
   4   3   1   19.39    0.74
   4   3   1   17.74    0.95
  -4   3  -1   18.41    0.97
   5  -3   1   15.89    0.89
   5  -3   1   16.84    1.27
  -5  -3  -1   15.01    1.44
  -5  -3  -1   15.87    1.15
   5  -3   1   15.03    0.91
  -5  -3  -1   15.75    0.65
   5  -3   1   17.15    0.90
  -5  -3  -1   15.85    0.65
   5   3   1   16.68    0.76
   5   3   1   16.44    0.75
   5   3   1   16.25    0.98
  -5   3  -1   15.06    1.05
  -5   3  -1   16.48    0.84
   5   3   1   15.10    1.31
  -5   3  -1   16.04    0.99
   5   3   1   15.71    0.88
   5   3   1   17.18    1.09
  -5   3  -1   16.07    0.83
   6  -3   1    4.51    0.58
   6  -3   1    3.83    0.56
  -6  -3  -1    4.89    0.71
   6  -3   1    4.80    0.61
  -6   3  -1    4.29    0.47
   6   3   1    5.97    0.61
   6   3   1    4.67    0.71
   6   3   1    5.13    0.50
  -6   3  -1    4.30    0.47
   6   3   1    5.61    0.50
  -6   3  -1    4.24    0.65
   6   3   1    5.89    0.64
  -7  -3  -1    5.40    0.85
  -7  -3  -1    2.65    0.36
  -7  -3  -1    2.91    0.37
   7  -3   1    2.23    0.49
   7  -3   1    2.53    0.56
   7   3   1    2.89    0.64
  -7   3  -1    1.87    0.52
   7   3   1    2.93    0.49
   7   3   1    3.08    0.50
   7   3   1    3.21    0.52
  -8  -3  -1    0.59    0.27
  -8  -3  -1    0.97    0.30
  -8  -3  -1    1.11    0.74
   8  -3   1    1.16    0.45
   8  -3   1    1.49    0.45
   8   3   1    1.71    0.43
   8   3   1    1.54    0.63
  -8   3  -1    1.15    0.49
   8   3   1    1.21    0.46
   8   3   1    1.78    0.43
  -9  -3  -1    7.60    0.66
   9  -3   1    9.38    1.13
  -9  -3  -1    8.27    0.66
  -9   3  -1    8.08    1.22
   9   3   1    8.54    0.94
   9   3   1   10.01    0.91
   9   3   1    8.30    0.85
   8  -4  -1    3.69    0.68
  -8  -4   1    4.94    0.47
  -8  -4   1    4.66    0.48
   8  -4  -1    3.98    0.69
   8   4  -1    4.13    0.72
   8   4  -1    4.38    0.64
   8   4  -1    3.20    0.61
  -8   4   1    4.91    0.89
  -7  -4   1   17.14    1.46
  -7  -4   1   18.30    0.83
   7  -4  -1   19.56    1.21
  -7  -4   1   19.07    0.84
   7  -4  -1   18.20    1.18
  -7   4   1   18.78    1.30
   7   4  -1   17.98    1.14
   7   4  -1   19.44    0.99
   7   4  -1   19.40    0.99
   7   4  -1   19.46    1.34
   6  -4  -1    7.79    0.70
   6  -4  -1    6.24    0.63
  -6  -4   1    8.32    1.02
  -6  -4   1    6.56    0.44
  -6  -4   1    6.88    0.44
   6  -4  -1    5.66    0.71
   6   4  -1    6.45    0.54
   6   4  -1    6.15    0.53
  -6   4   1    7.89    0.68
  -6   4   1    7.53    0.82
  -6   4   1    7.13    0.66
   6   4  -1    6.38    0.64
   6   4  -1    4.93    0.89
   6   4  -1    5.70    0.72
  -5  -4   1    3.29    0.95
   5  -4  -1    5.09    1.07
   5  -4  -1    3.77    0.51
   5  -4  -1    4.33    0.53
  -5  -4   1    3.25    0.30
   5  -4  -1    3.18    0.60
  -5  -4   1    3.67    0.67
  -5  -4   1    3.81    0.31
   5   4  -1    3.04    0.45
   5   4  -1    3.49    0.54
   5   4  -1    2.83    0.35
   5   4  -1    2.98    0.36
   5   4  -1    3.52    0.83
  -5   4   1    5.75    0.80
  -5   4   1    5.01    0.78
  -5   4   1    3.83    0.83
   5   4  -1    2.85    0.59
  -4  -4   1    5.20    1.09
   4  -4  -1    4.42    0.38
  -4  -4   1    5.76    0.33
   4  -4  -1    5.21    1.01
   4  -4  -1    5.32    0.52
  -4  -4   1    5.20    0.70
   4  -4  -1    4.92    0.56
  -4  -4   1    5.39    0.33
  -4  -4   1    4.70    0.48
   4  -4  -1    4.77    0.51
   4   4  -1    5.22    0.36
   4   4  -1    5.39    0.65
  -4   4   1    6.08    0.49
  -4   4   1    6.08    0.62
   4   4  -1    5.88    0.54
  -4   4   1    5.88    0.85
  -4   4   1    5.63    0.48
   4   4  -1    5.73    0.37
  -4   4   1    4.82    0.35
   4   4  -1    4.18    0.89
  -3  -4   1   23.63    0.79
  -3  -4   1   22.01    1.30
  -3  -4   1   20.03    1.71
   3  -4  -1   22.89    1.05
   3  -4  -1   23.63    1.00
   3  -4  -1   23.10    1.00
  -3  -4   1   23.01    0.79
   3  -4  -1   22.84    1.67
  -3  -4   1   21.69    0.98
   3  -4  -1   23.43    1.00
  -3   4   1   23.30    1.10
   3   4  -1   24.30    1.28
   3   4  -1   25.80    1.04
   3   4  -1   23.13    0.79
  -3   4   1   22.52    0.93
   3   4  -1   23.42    1.66
  -3   4   1   22.61    0.95
  -3   4   1   21.58    1.48
  -3   4   1   22.38    0.95
   3   4  -1   23.46    0.80
  -2  -4   1   -0.20    0.20
   2  -4  -1   -0.08    0.15
  -2  -4   1    0.16    0.14
  -2  -4   1    0.19    0.11
   2  -4  -1   -0.01    0.15
   2  -4  -1   -0.01    0.37
   2  -4  -1   -0.01    0.15
   2  -4  -1    0.21    0.21
  -2  -4   1    0.04    0.43
  -2  -4   1    0.04    0.10
   2   4  -1    0.24    0.41
  -2   4   1    0.34    0.18
   2   4  -1    0.13    0.09
  -2   4   1    0.07    0.15
  -2   4   1    0.17    0.40
   2   4  -1   -0.14    0.21
   2   4  -1    0.16    0.10
   2   4  -1    0.13    0.18
  -2   4   1   -0.03    0.15
  -2   4   1    0.04    0.20
  -1  -4   1    1.78    0.61
   1  -4  -1    1.56    0.24
  -1  -4   1    1.40    0.20
   1  -4  -1    1.40    0.33
  -1  -4   1    2.25    0.44
   1  -4  -1    1.62    0.24
  -1  -4   1    1.86    0.21
   1  -4  -1    1.34    0.23
   1  -4  -1    1.54    0.30
   1  -4  -1    1.59    0.23
   1  -4  -1    1.29    0.58
  -1  -4   1    1.77    0.28
   1   4  -1    1.22    0.18
  -1   4   1    2.49    0.35
   1   4  -1    1.65    0.62
  -1   4   1    2.47    0.63
   1   4  -1    1.18    0.25
   1   4  -1    1.32    0.34
   1   4  -1    1.55    0.19
  -1   4   1    1.52    0.34
   0  -4  -1   28.28    0.92
   0  -4   1   25.64    0.92
   0  -4  -1   27.93    0.91
   0  -4   1   28.70    1.32
   0  -4   1   28.34    0.99
   0  -4  -1   24.76    1.06
   0  -4  -1   28.20    0.95
   0  -4  -1   28.81    1.84
   0  -4   1   26.80    0.93
   0  -4   1   28.60    1.00
   0  -4   1   30.60    1.87
   0  -4  -1   29.05    0.95
   0  -4  -1   27.33    1.30
   0   4   1   27.60    1.74
   0   4   1   26.60    1.09
   0   4  -1   27.40    1.71
   0   4  -1   26.31    1.08
  -1  -4  -1  113.87    3.11
   1  -4   1  110.44    3.25
   1  -4   1  106.93    3.36
   1  -4   1  115.22    3.31
  -1  -4  -1  109.50    4.40
  -1  -4  -1  115.43    3.15
   1  -4   1  112.53    3.31
  -1  -4  -1  109.95    3.73
   1  -4   1  113.62    3.26
  -1  -4  -1  106.57    3.35
  -1  -4  -1  116.26    3.11
  -1  -4  -1  111.57    3.15
   1  -4   1  118.66    4.37
  -1   4  -1  106.42    4.12
  -1   4  -1  113.43    3.41
   1   4   1  111.99    3.40
   1   4   1  108.44    4.28
   1   4   1  110.96    3.68
  -1   4  -1  111.38    3.52
   2  -4   1   10.77    0.67
  -2  -4  -1   10.93    0.85
   2  -4   1   12.10    1.15
   2  -4   1    9.56    0.54
   2  -4   1    9.71    0.54
  -2  -4  -1    9.28    0.56
  -2  -4  -1   10.23    1.21
   2  -4   1    9.73    0.61
   2  -4   1   10.36    0.58
   2  -4   1    9.82    0.57
  -2  -4  -1   10.20    0.35
  -2   4  -1    9.07    1.01
  -2   4  -1   10.58    0.61
   2   4   1    8.89    1.06
  -2   4  -1   10.32    0.65
   2   4   1    9.32    0.76
   2   4   1   10.25    0.62
   3  -4   1   13.28    1.29
   3  -4   1   13.03    0.70
  -3  -4  -1   12.67    0.69
  -3  -4  -1   13.00    0.99
   3  -4   1   13.65    0.71
   3  -4   1   12.52    0.71
   3  -4   1   13.74    0.72
   3  -4   1   13.65    0.72
  -3  -4  -1   12.64    1.33
   3  -4   1   11.94    0.72
  -3   4  -1   12.36    1.08
  -3   4  -1   12.86    0.66
   3   4   1   11.96    1.31
   3   4   1   14.61    0.99
  -3   4  -1   13.28    0.79
  -3   4  -1   12.82    0.66
  -3   4  -1   13.06    0.66
   3   4   1   13.27    0.73
  -4  -4  -1    1.74    0.16
  -4  -4  -1    1.74    0.33
   4  -4   1    1.07    0.24
  -4  -4  -1    1.65    0.16
   4  -4   1    1.96    0.39
  -4  -4  -1    2.04    0.77
   4  -4   1    1.46    0.35
   4  -4   1    0.69    0.57
   4  -4   1    1.25    0.31
  -4  -4  -1    1.73    0.49
  -4   4  -1    1.49    0.26
   4   4   1    1.48    0.34
  -4   4  -1    1.05    0.50
  -4   4  -1    1.41    0.35
   4   4   1    1.88    0.48
   4   4   1    1.20    0.19
  -4   4  -1    1.88    0.35
   4   4   1    1.29    0.68
  -4   4  -1    1.40    0.30
   4   4   1    1.30    0.19
  -5  -4  -1   14.64    1.63
  -5  -4  -1   15.69    0.59
   5  -4   1   14.86    0.63
   5  -4   1   13.91    0.86
   5  -4   1   14.33    0.86
   5  -4   1   14.14    0.91
  -5  -4  -1   15.76    0.59
  -5  -4  -1   16.64    1.23
   5  -4   1   17.17    1.48
   5   4   1   15.49    0.67
  -5   4  -1   15.91    1.02
   5   4   1   15.69    1.12
   5   4   1   15.44    1.51
   5   4   1   16.15    0.68
   5   4   1   16.09    0.92
  -5   4  -1   13.60    1.20
  -5   4  -1   14.34    0.56
   6  -4   1    2.02    0.45
  -6  -4  -1    1.63    0.26
  -6  -4  -1    1.47    0.26
   6  -4   1    1.39    0.38
   6  -4   1    1.99    0.44
  -6  -4  -1    1.86    0.64
   6   4   1    2.50    0.76
   6   4   1    2.15    0.50
  -6   4  -1    1.07    0.43
   6   4   1    1.97    0.36
   6   4   1    2.67    0.38
   6   4   1    1.45    0.51
   7  -4   1    1.70    0.47
  -7  -4  -1    1.94    0.67
  -7  -4  -1    1.99    0.32
   7  -4   1    2.60    0.55
  -7  -4  -1    2.27    0.34
   7   4   1    1.97    0.39
   7   4   1    1.68    0.56
   7   4   1    1.44    0.35
   7   4   1    2.37    0.57
  -7   4  -1    2.03    0.56
   8  -4   1    0.83    0.46
  -8  -4  -1    0.96    0.28
   8  -4   1    1.26    0.49
  -8  -4  -1    1.27    0.28
  -8   4  -1    1.34    0.58
   8   4   1    0.98    0.39
   8   4   1    1.03    0.40
   8   4   1    1.10    0.42
  -8  -5   1   25.09    1.02
   8  -5  -1   27.75    1.60
   8  -5  -1   25.30    1.54
  -8  -5   1   25.14    1.01
  -8   5   1   27.89    1.90
   8   5  -1   25.83    1.20
   8   5  -1   23.55    2.03
   8   5  -1   25.73    1.19
  -7  -5   1   10.66    0.67
   7  -5  -1   13.21    1.05
  -7  -5   1   11.50    0.67
   7  -5  -1   12.88    1.04
  -7  -5   1   13.07    1.42
   7   5  -1   11.60    0.98
  -7   5   1   11.71    1.11
   7   5  -1   12.48    0.71
   7   5  -1   12.56    0.72
   6  -5  -1    0.81    0.39
   6  -5  -1    1.06    0.40
  -6  -5   1    0.57    0.18
  -6  -5   1    1.06    0.61
  -6  -5   1    0.67    0.18
  -6   5   1    1.60    0.51
   6   5  -1    0.31    0.21
   6   5  -1    0.18    0.33
   6   5  -1    0.71    0.23
   5  -5  -1    3.46    0.53
  -5  -5   1    4.74    0.30
  -5  -5   1    4.12    0.54
   5  -5  -1    2.64    0.50
  -5  -5   1    3.69    0.81
  -5  -5   1    4.81    0.30
   5  -5  -1    2.83    0.48
   5  -5  -1    4.22    0.39
   5   5  -1    4.16    0.63
   5   5  -1    4.21    0.74
   5   5  -1    4.82    0.34
  -5   5   1    3.10    0.64
  -5   5   1    3.43    0.31
  -5   5   1    3.85    0.50
   5   5  -1    4.47    0.33
  -5   5   1    3.81    0.49
   5   5  -1    3.98    0.57
   4  -5  -1   23.41    1.12
  -4  -5   1   24.43    0.80
  -4  -5   1   23.79    1.53
   4  -5  -1   21.88    1.06
   4  -5  -1   23.46    1.14
  -4  -5   1   25.14    2.05
  -4  -5   1   24.36    1.13
  -4  -5   1   24.16    0.79
  -4   5   1   23.40    1.07
   4   5  -1   23.81    1.86
   4   5  -1   22.79    0.80
  -4   5   1   24.21    1.09
   4   5  -1   23.66    1.15
   4   5  -1   23.61    0.81
  -4   5   1   22.95    1.24
  -4   5   1   24.33    0.98
  -3  -5   1   41.31    1.26
   3  -5  -1   42.01    2.99
  -3  -5   1   40.60    2.63
  -3  -5   1   39.31    1.53
   3  -5  -1   42.27    1.54
   3  -5  -1   41.93    1.54
   3  -5  -1   38.37    1.51
  -3  -5   1   40.30    1.25
   3  -5  -1   37.87    1.59
  -3  -5   1   39.90    1.99
   3  -5  -1   39.35    1.52
   3   5  -1   42.73    2.46
   3   5  -1   40.55    1.23
  -3   5   1   40.11    1.53
  -3   5   1   38.86    1.46
   3   5  -1   40.85    1.91
   3   5  -1   41.37    1.60
  -3   5   1   38.83    1.45
   3   5  -1   42.86    1.24
  -3   5   1   39.22    1.67
  -3   5   1   37.71    2.50
  -2  -5   1   43.74    1.33
  -2  -5   1   41.97    1.32
   2  -5  -1   44.92    1.69
   2  -5  -1   45.01    1.58
  -2  -5   1   44.27    1.41
   2  -5  -1   45.41    1.83
  -2  -5   1   37.78    3.05
   2  -5  -1   45.73    1.58
  -2  -5   1   45.10    2.07
   2  -5  -1   45.91    1.59
   2  -5  -1   46.15    2.78
   2  -5  -1   47.50    1.58
  -2  -5   1   41.64    1.60
  -2  -5   1   44.06    1.41
  -2   5   1   48.16    1.75
  -2   5   1   46.09    1.76
   2   5  -1   42.41    1.93
  -2   5   1   44.10    2.47
   2   5  -1   42.27    1.65
  -1  -5   1   42.12    1.33
  -1  -5   1   44.06    1.97
  -1  -5   1   38.73    1.53
   1  -5  -1   45.67    1.87
   1  -5  -1   44.84    1.47
   1  -5  -1   45.01    1.63
  -1  -5   1   42.99    1.34
   1  -5  -1   44.44    1.46
   1  -5  -1   43.37    1.48
  -1  -5   1   42.19    1.41
  -1  -5   1   41.89    1.41
   1  -5  -1   42.87    1.47
   1  -5  -1   43.20    2.66
   1   5  -1   42.42    1.61
   1   5  -1   40.16    1.82
   1   5  -1   39.50    2.75
  -1   5   1   44.87    1.67
  -1   5   1   46.45    2.52
  -1   5   1   42.97    1.75
   0  -5   1   -0.49    0.56
   0  -5  -1    0.33    0.14
   0  -5  -1    0.21    0.14
   0  -5   1    0.29    0.14
   0  -5   1    0.32    0.17
   0  -5   1    0.36    0.20
   0  -5   1    0.16    0.15
   0  -5   1    0.22    0.14
   0  -5  -1    0.03    0.25
   0  -5   1    0.25    0.27
   0  -5  -1    0.50    0.71
   0  -5  -1    0.33    0.13
   0  -5  -1    0.32    0.15
   0  -5  -1    0.17    0.17
   0   5  -1    0.48    0.28
   0   5   1   -0.05    0.42
   0   5   1    0.10    0.26
   0   5   1    0.11    0.20
   0   5  -1   -0.17    0.43
   0   5  -1    0.44    0.23
  -1  -5  -1    1.10    0.41
   1  -5   1    1.95    0.87
  -1  -5  -1    1.30    0.29
   1  -5   1    1.89    0.45
  -1  -5  -1    1.14    0.17
   1  -5   1    1.72    0.28
  -1  -5  -1    1.21    0.20
  -1  -5  -1    1.23    0.20
   1  -5   1    1.59    0.35
   1  -5   1    1.55    0.35
  -1  -5  -1    1.57    0.18
   1   5   1    1.60    0.34
  -1   5  -1    2.14    0.38
  -1   5  -1    2.17    0.44
  -1   5  -1    2.03    0.79
   1   5   1    2.27    0.49
   2  -5   1   38.52    1.40
   2  -5   1   40.13    1.52
   2  -5   1   39.51    1.42
   2  -5   1   40.55    1.46
  -2  -5  -1   37.16    2.50
  -2  -5  -1   37.07    1.11
  -2  -5  -1   37.44    1.14
  -2  -5  -1   37.88    1.11
  -2  -5  -1   37.06    1.48
  -2  -5  -1   39.59    1.92
   2  -5   1   39.37    1.46
  -2  -5  -1   38.64    1.14
   2  -5   1   41.50    1.69
  -2   5  -1   40.90    1.58
  -2   5  -1   38.01    1.54
   2   5   1   39.21    1.86
   2   5   1   38.18    1.51
   2   5   1   36.52    2.36
  -3  -5  -1   98.42    4.37
   3  -5   1   92.75    2.88
   3  -5   1   89.90    2.91
  -3  -5  -1   92.46    3.49
   3  -5   1   91.55    2.87
   3  -5   1   90.56    2.98
  -3  -5  -1   86.45    2.90
   3  -5   1   84.69    4.05
   3  -5   1   89.21    2.90
   3  -5   1   89.93    3.00
   3   5   1   86.50    4.01
   3   5   1   86.87    3.34
  -3   5  -1   86.51    2.99
   3   5   1   89.28    2.95
  -3   5  -1   88.62    2.88
   4  -5   1   48.88    1.83
  -4  -5  -1   44.61    2.91
   4  -5   1   46.74    1.80
   4  -5   1   47.78    1.78
  -4  -5  -1   49.77    2.34
   4  -5   1   48.30    1.82
   4  -5   1   44.71    1.85
   4  -5   1   48.76    2.79
   4  -5   1   47.85    1.82
   4   5   1   48.16    1.85
  -4   5  -1   48.30    1.66
  -4   5  -1   47.22    2.48
   4   5   1   47.71    2.62
  -4   5  -1   49.59    1.97
   4   5   1   45.63    2.78
  -5  -5  -1   12.55    1.16
   5  -5   1   12.54    0.83
   5  -5   1   10.84    0.81
   5  -5   1   10.53    0.65
   5  -5   1   11.91    0.89
   5  -5   1   12.44    0.82
   5  -5   1   12.15    0.83
  -5  -5  -1   11.63    0.81
   5   5   1   11.57    1.15
  -5   5  -1   12.12    0.58
  -5   5  -1   11.78    0.97
   5   5   1   12.20    0.86
   6  -5   1    7.69    0.74
   6  -5   1    7.17    0.72
  -6  -5  -1    7.99    1.16
   6   5   1    8.64    0.45
   6   5   1    9.57    0.83
  -6   5  -1    8.26    0.89
   6   5   1    8.50    0.45
  -7  -5  -1    0.13    0.52
   7  -5   1    0.31    0.35
   7  -5   1   -0.08    0.33
   7   5   1    0.34    0.38
   7   5   1    0.36    0.23
  -7   5  -1   -0.15    0.39
   7   5   1    0.35    0.23
   8  -5   1    4.84    0.82
   8  -5   1    4.41    0.80
   8   5   1    4.24    0.53
   8   5   1    3.51    0.76
   8   5   1    3.30    0.52
   8   5   1    3.74    0.52
   8   5   1    4.21    0.53
   7  -6  -1    1.03    0.53
   7  -6  -1    0.91    0.53
   7   6  -1    0.70    0.42
  -7   6   1    0.62    0.53
   7   6  -1    1.52    0.26
   6  -6  -1    2.17    0.53
   6  -6  -1    2.64    0.57
  -6  -6   1    2.31    0.77
   6   6  -1    2.20    0.52
  -6   6   1    2.14    0.60
  -5  -6   1    3.13    0.79
   5  -6  -1    4.08    0.62
   5  -6  -1    4.12    0.54
   5  -6  -1    4.05    0.62
  -5   6   1    3.93    0.43
  -5   6   1    5.25    0.76
   5   6  -1    4.40    0.64
   4  -6  -1    7.19    0.66
   4  -6  -1    6.82    0.82
  -4  -6   1    6.75    1.01
   4  -6  -1    8.67    0.70
   4  -6  -1    7.89    0.72
   4  -6  -1    7.91    0.66
   4  -6  -1    7.10    0.66
  -4  -6   1    6.89    0.62
   4   6  -1    5.60    0.63
  -4   6   1    6.78    0.70
  -4   6   1    6.96    0.77
  -3  -6   1    6.21    0.29
   3  -6  -1    7.28    0.59
   3  -6  -1    6.72    0.62
  -3  -6   1    6.13    0.33
   3  -6  -1    7.56    0.74
  -3  -6   1    5.25    0.56
   3  -6  -1    7.78    0.62
  -3  -6   1    5.88    0.29
  -3  -6   1    5.47    0.84
   3  -6  -1    6.50    0.58
  -3  -6   1    6.46    0.34
   3  -6  -1    7.56    0.63
   3   6  -1    7.42    0.85
  -3   6   1    7.79    0.75
  -3   6   1    6.55    0.64
   3   6  -1    5.70    0.62
  -2  -6   1   10.70    0.72
  -2  -6   1   10.62    0.51
  -2  -6   1   10.89    0.45
  -2  -6   1   10.40    0.51
   2  -6  -1    8.88    0.61
  -2  -6   1   11.03    0.45
   2  -6  -1    9.68    0.64
   2  -6  -1    7.93    0.88
  -2  -6   1   11.13    1.07
   2  -6  -1    9.16    0.63
   2  -6  -1    8.67    0.84
   2  -6  -1    9.02    0.63
  -2   6   1    8.17    0.74
   2   6  -1   12.11    0.80
   2   6  -1   10.38    0.96
  -2   6   1    9.11    0.79
  -1  -6   1    7.78    0.61
   1  -6  -1    6.26    0.48
   1  -6  -1    6.05    0.57
   1  -6  -1    6.19    0.77
   1  -6  -1    5.84    1.29
  -1  -6   1    7.64    0.48
  -1  -6   1    8.26    0.43
  -1  -6   1    7.54    0.86
  -1  -6   1    8.51    1.46
   1  -6  -1    6.25    0.50
  -1  -6   1    8.64    0.43
  -1  -6   1    7.88    0.49
   1  -6  -1    7.47    0.50
   1  -6  -1    6.24    0.50
   1   6  -1    8.75    0.68
   1   6  -1    7.93    0.80
  -1   6   1    6.37    0.61
   1   6  -1    7.01    1.27
  -1   6   1    6.72    0.73
  -1   6   1    8.02    1.35
   0  -6  -1   57.21    1.89
   0  -6  -1   55.95    1.88
   0  -6  -1   57.53    2.10
   0  -6  -1   56.03    2.48
   0  -6   1   59.56    3.42
   0  -6  -1   59.16    3.42
   0  -6  -1   57.26    1.84
   0  -6   1   59.73    1.95
   0  -6   1   59.84    2.50
   0  -6   1   60.12    1.87
   0  -6  -1   56.26    1.83
   0  -6   1   58.19    1.85
   0  -6   1   56.88    2.07
   0  -6   1   58.32    1.93
   0   6  -1   59.41    2.13
   0   6   1   58.91    2.16
   0   6   1   57.78    2.37
   0   6   1   58.66    3.15
   0   6  -1   56.58    3.10
   0   6  -1   60.45    2.41
  -1  -6  -1   47.66    1.78
   1  -6   1   46.70    1.68
   1  -6   1   45.30    3.03
  -1  -6  -1   47.00    1.45
   1  -6   1   46.90    1.77
   1  -6   1   44.73    1.67
  -1  -6  -1   46.35    2.21
   1  -6   1   47.22    1.61
  -1  -6  -1   47.24    1.44
   1  -6   1   48.86    2.12
  -1  -6  -1   44.61    1.49
  -1  -6  -1   46.76    3.06
  -1  -6  -1   47.54    1.50
   1  -6   1   46.39    1.60
  -1   6  -1   47.37    1.84
  -1   6  -1   46.09    1.97
   1   6   1   47.57    2.12
   1   6   1   41.68    2.70
   1   6   1   46.02    1.81
  -1   6  -1   42.97    2.64
   2  -6   1   34.09    1.67
   2  -6   1   34.26    1.35
   2  -6   1   35.44    1.36
   2  -6   1   34.25    1.47
   2  -6   1   31.36    1.37
  -2  -6  -1   35.44    1.94
  -2  -6  -1   37.12    1.07
  -2  -6  -1   37.12    1.07
   2  -6   1   32.83    1.39
   2   6   1   37.52    1.54
   2   6   1   35.90    1.88
  -2   6  -1   34.03    1.53
  -2   6  -1   33.21    1.54
  -3  -6  -1    0.62    0.29
   3  -6   1    0.47    0.28
   3  -6   1    0.49    0.28
  -3  -6  -1    0.47    0.46
   3  -6   1    0.79    0.36
   3  -6   1    0.64    0.27
   3  -6   1    0.73    0.28
   3   6   1    0.82    0.54
   3   6   1    1.10    0.50
  -3   6  -1    0.21    0.26
  -3   6  -1   -0.04    0.29
  -4  -6  -1    0.62    0.53
   4  -6   1    1.36    0.38
   4  -6   1    0.96    0.33
   4  -6   1    0.83    0.31
   4  -6   1    0.58    0.51
   4  -6   1    0.93    0.54
   4  -6   1    0.77    0.33
  -4   6  -1    0.53    0.29
  -4   6  -1    0.83    0.40
   4   6   1    0.29    0.32
   5  -6   1    1.49    0.40
  -5  -6  -1    1.52    0.66
   5  -6   1    2.27    0.51
   5  -6   1    2.49    0.48
  -5   6  -1    1.77    0.52
  -5   6  -1    1.54    0.32
   5   6   1    1.01    0.35
  -6  -6  -1    8.18    1.29
   6  -6   1    5.61    0.76
   6  -6   1    5.36    0.44
   6  -6   1    5.31    0.74
   6   6   1    4.89    0.71
  -6   6  -1    5.67    0.37
  -6   6  -1    7.03    0.92
  -7   6  -1    1.52    0.62
   6  -7  -1    1.46    0.50
   6  -7  -1    1.00    0.49
  -6   7   1    1.08    0.62
   6   7  -1    1.42    0.51
   5  -7  -1   -0.26    0.28
   5  -7  -1    0.16    0.32
   5   7  -1    0.66    0.41
  -5   7   1    0.14    0.41
  -4  -7   1    1.45    0.67
   4  -7  -1    1.23    0.49
   4  -7  -1    0.70    0.36
   4  -7  -1    0.87    0.38
  -4   7   1    0.48    0.36
  -4   7   1    0.97    0.45
   4   7  -1    2.34    0.59
   3  -7  -1    4.97    0.74
  -3  -7   1    6.60    1.03
   3  -7  -1    5.58    0.60
   3  -7  -1    4.88    0.57
  -3   7   1    4.69    0.66
   3   7  -1    4.74    0.67
  -3   7   1    3.67    0.69
  -2  -7   1    0.69    0.20
  -2  -7   1    0.84    0.52
  -2  -7   1    0.59    0.20
  -2  -7   1    1.05    0.22
  -2  -7   1    0.40    0.28
   2  -7  -1    0.43    0.27
   2  -7  -1    0.36    0.25
   2  -7  -1    0.46    0.28
   2  -7  -1    0.33    0.26
  -2  -7   1    0.81    0.17
   2  -7  -1    0.58    0.41
   2   7  -1    0.67    0.36
  -2   7   1    0.26    0.34
  -2   7   1    0.31    0.36
   1  -7  -1    4.47    0.80
  -1  -7   1    6.06    0.47
  -1  -7   1    5.24    0.57
   1  -7  -1    5.10    0.47
  -1  -7   1    5.99    0.87
   1  -7  -1    5.02    0.46
   1  -7  -1    4.47    0.47
   1  -7  -1    3.83    0.57
   1  -7  -1    5.17    0.50
  -1  -7   1    6.12    0.47
  -1   7   1    4.62    0.65
   1   7  -1    3.96    0.75
   1   7  -1    5.26    0.66
   0  -7   1    0.90    0.25
   0  -7  -1    0.98    0.35
   0  -7   1    0.40    0.79
   0  -7  -1    1.67    0.32
   0  -7   1    0.38    0.28
   0  -7   1    0.91    0.27
   0  -7   1    0.94    0.25
   0  -7   1    1.24    0.29
   0  -7  -1    1.17    0.25
   0  -7  -1    2.27    0.78
   0   7   1    0.41    0.39
   0   7  -1    0.70    0.41
   0   7   1    1.10    0.37
   0   7  -1    0.90    0.43
  -1  -7  -1    5.22    0.40
  -1  -7  -1    4.61    0.82
   1  -7   1    4.64    0.81
  -1  -7  -1    4.79    0.35
  -1  -7  -1    5.27    0.56
   1  -7   1    5.81    0.49
   1  -7   1    4.58    0.50
  -1  -7  -1    5.20    0.36
  -1  -7  -1    5.39    0.40
   1  -7   1    4.89    0.47
   1  -7   1    4.63    0.51
   1  -7   1    3.95    0.53
  -1   7  -1    5.76    0.68
   1   7   1    5.73    0.67
   1   7   1    5.42    0.86
  -2  -7  -1    4.41    0.85
   2  -7   1    3.07    0.44
   2  -7   1    2.36    0.61
   2  -7   1    2.58    0.52
   2  -7   1    3.01    0.48
   2  -7   1    2.16    0.45
   2  -7   1    3.32    0.46
  -2   7  -1    3.02    0.63
  -2   7  -1    2.90    0.61
   2   7   1    4.15    0.64
   3  -7   1    1.45    0.39
   3  -7   1    0.78    0.47
   3  -7   1    1.69    0.40
  -3  -7  -1    2.00    0.75
   3  -7   1    1.30    0.37
   3  -7   1    1.29    0.38
   3   7   1    1.88    0.47
  -3   7  -1    1.77    0.50
  -3   7  -1    1.54    0.46
   4  -7   1    0.96    0.38
  -4  -7  -1   -0.16    0.63
   4  -7   1    0.93    0.43
   4  -7   1    0.60    0.35
  -4   7  -1    0.83    0.45
   4   7   1    1.46    0.47
  -4   7  -1    1.18    0.39
   5  -7   1    2.56    0.59
   5  -7   1    3.30    0.61
   5   7   1    3.23    0.69
  -5   7  -1    2.58    0.61
   6  -7   1    0.07    0.36
   6  -7   1   -0.10    0.33
   6   7   1   -0.31    0.44
  -6   7  -1   -0.14    0.41
   5  -8  -1    6.84    0.83
   5  -8  -1    7.16    0.85
  -5   8   1    6.99    1.02
   5   8  -1    8.23    0.92
   4  -8  -1    3.39    0.65
   4  -8  -1    3.03    0.63
   4   8  -1    2.49    0.59
  -4   8   1    4.78    0.83
   3  -8  -1    3.91    0.60
   3  -8  -1    2.85    0.58
   3  -8  -1    4.00    0.59
   3  -8  -1    3.82    0.55
  -3   8   1    2.23    0.60
   3   8  -1    3.99    0.71
   2  -8  -1    5.91    0.62
   2  -8  -1    6.15    0.60
  -2  -8   1    6.15    0.43
   2  -8  -1    6.77    0.63
  -2  -8   1    6.94    0.39
   2  -8  -1    5.51    0.61
  -2  -8   1    6.47    0.44
  -2  -8   1    5.95    1.06
  -2  -8   1    6.79    0.38
   2  -8  -1    7.57    0.98
   2   8  -1    6.41    0.78
  -2   8   1    6.85    0.90
  -2   8   1    6.17    0.82
   1  -8  -1    5.21    0.52
  -1  -8   1    4.37    0.41
  -1  -8   1    5.41    0.75
   1  -8  -1    3.84    0.52
   1  -8  -1    4.13    0.89
  -1  -8   1    4.33    0.41
   1  -8  -1    4.19    0.49
  -1  -8   1    4.47    0.97
  -1  -8   1    5.19    0.75
   1  -8  -1    3.98    0.54
  -1   8   1    3.51    0.70
   1   8  -1    3.57    0.66
   0  -8   1   13.69    0.74
   0  -8   1   13.21    0.75
   0  -8  -1   13.57    0.77
   0  -8  -1   16.86    1.46
   0  -8  -1   13.10    0.76
   0  -8   1   14.00    0.82
   0  -8  -1   13.68    0.73
   0  -8   1   15.49    1.40
   0  -8   1   13.94    0.82
   0  -8  -1   12.72    0.71
   0   8   1   14.74    1.08
   0   8  -1   14.94    1.05
  -1  -8  -1   26.01    1.80
   1  -8   1   24.37    1.17
   1  -8   1   24.46    1.11
  -1  -8  -1   23.59    0.89
   1  -8   1   22.19    1.14
   1  -8   1   23.67    1.09
  -1  -8  -1   22.80    0.89
  -1  -8  -1   22.78    0.93
  -1  -8  -1   21.99    0.92
   1  -8   1   25.39    1.69
  -1   8  -1   23.08    1.36
   1   8   1   23.72    1.38
   2  -8   1    5.59    0.61
  -2  -8  -1    6.55    1.19
   2  -8   1    5.00    0.60
   2  -8   1    5.41    0.59
   2  -8   1    5.50    0.62
   2  -8   1    6.06    0.90
  -2   8  -1    4.78    0.80
   2   8   1    5.17    0.77
  -2   8  -1    5.10    0.77
   3  -8   1    2.63    0.55
   3  -8   1    2.91    0.57
   3   8   1    5.16    0.78
  -3   8  -1    3.52    0.73
   4  -8   1    2.79    0.62
   4  -8   1    2.11    0.49
  -4   8  -1    1.75    0.54
   4   8   1    1.15    0.49
   5  -8   1    0.78    0.44
   5  -8   1    0.23    0.42
   5   8   1    0.00    0.42
  -5   8  -1    0.40    0.53
   2  -9  -1    7.82    0.77
   2  -9  -1    6.58    0.78
   2  -9  -1    7.99    0.79
   2  -9  -1    7.91    0.75
  -2   9   1    7.14    1.08
   2   9  -1    8.41    1.05
   1  -9  -1    5.42    0.65
  -1  -9   1    5.28    0.48
  -1  -9   1    5.93    0.48
  -1  -9   1    4.95    0.77
  -1  -9   1    5.32    0.79
   1  -9  -1    5.92    0.61
   1  -9  -1    6.37    0.62
   1  -9  -1    5.75    0.67
   1   9  -1    6.56    0.86
  -1   9   1    6.54    0.93
   0  -9   1    0.67    0.31
   0  -9  -1    0.13    0.25
   0  -9   1    0.79    0.32
   0  -9   1    0.50    0.26
   0  -9  -1    0.62    0.30
   0  -9  -1    0.63    0.30
   0  -9   1    0.02    0.23
   0  -9  -1    0.62    0.27
   0   9  -1    0.20    0.41
   0   9   1    0.34    0.40
  -1  -9  -1   -0.20    0.16
   1  -9   1    0.17    0.51
   1  -9   1    0.82    0.32
   1  -9   1    0.34    0.30
  -1  -9  -1   -0.03    0.17
   1  -9   1    0.24    0.53
  -1  -9  -1   -0.16    0.16
  -1  -9  -1   -0.15    0.16
  -1   9  -1    0.03    0.37
   1   9   1   -0.33    0.41
   2  -9   1    7.16    0.72
   2  -9   1    6.52    0.70
  -2   9  -1    7.13    1.07
   2   9   1    5.75    0.84
   9   0  -2   11.45    1.02
  -9   0   2   11.06    1.16
   9   0  -2   11.33    1.00
  -8   0   2    7.90    0.66
  -8   0   2    6.96    0.62
   8   0  -2    6.82    0.76
   8   0  -2    7.12    0.53
  -8   0   2    6.95    0.64
   8   0  -2    5.62    0.71
  -8   0   2    7.30    0.89
   7   0  -2   13.32    0.90
   7   0  -2   12.70    0.89
   7   0  -2   12.23    0.65
  -7   0   2   12.70    0.76
  -7   0   2   12.33    0.77
  -7   0   2   11.41    0.75
   7   0  -2   11.71    0.89
  -6   0   2   45.13    1.64
  -6   0   2   47.95    1.91
   6   0  -2   43.32    1.54
   6   0  -2   45.50    1.75
   6   0  -2   47.30    1.87
  -6   0   2   45.01    1.65
   6   0  -2   46.14    1.77
  -6   0   2   45.70    1.65
  -5   0   2   39.16    1.41
   5   0  -2   37.72    1.33
  -5   0   2   41.08    1.43
   5   0  -2   39.94    1.50
   5   0  -2   40.34    1.49
  -5   0   2   39.34    1.60
   5   0  -2   38.16    1.56
  -5   0   2   38.34    1.40
  -4   0   2   92.76    2.85
   4   0  -2   95.90    2.91
   4   0  -2   92.46    2.78
   4   0  -2   94.88    3.02
  -4   0   2   97.53    2.85
   4   0  -2   95.54    2.90
  -4   0   2   95.89    3.01
  -4   0   2   94.69    2.85
   3   0  -2   20.20    0.79
   3   0  -2   19.27    0.71
  -3   0   2   20.20    0.74
  -3   0   2   19.43    0.83
  -3   0   2   20.04    0.76
   3   0  -2   19.80    0.78
  -3   0   2   19.50    0.76
   3   0  -2   19.73    0.83
   2   0  -2  241.65    6.39
  -2   0   2  226.75    6.36
  -2   0   2  226.46    6.37
   2   0  -2  241.46    6.40
  -2   0   2  228.35    6.33
  -2   0   2  231.89    6.42
   2   0  -2  222.81    6.32
  -1   0   2   35.35    1.05
  -1   0   2   36.05    1.03
   1   0  -2   33.06    1.01
  -1   0   2   35.72    1.06
  -1   0   2   35.38    1.06
   1   0  -2   34.82    1.05
  -1   0   2   34.40    1.05
   1   0   2  180.29    4.92
  -1   0  -2  182.59    4.90
   1   0   2  171.56    4.78
   1   0   2  173.25    5.05
   1   0   2  171.82    4.78
   1   0   2  175.52    4.89
   1   0   2  176.52    4.80
   1   0   2  174.76    4.80
   2   0   2  914.67   24.96
   3   0   2   11.42    0.51
  -3   0  -2   11.75    0.49
   3   0   2   10.94    0.57
  -3   0  -2   11.59    0.49
   3   0   2   11.90    0.78
  -3   0  -2   11.27    0.61
   3   0   2   10.78    0.50
   3   0   2   10.84    0.58
  -3   0  -2   11.93    0.60
   3   0   2   10.26    0.56
   4   0   2   10.58    0.77
  -4   0  -2    9.98    0.50
   4   0   2   11.54    0.83
   4   0   2    8.82    0.73
   4   0   2   10.05    0.59
  -4   0  -2    9.75    0.60
  -4   0  -2    9.70    0.65
  -4   0  -2    9.30    0.48
   4   0   2    9.38    0.56
   4   0   2    8.47    0.58
   5   0   2   30.78    1.32
   5   0   2   30.46    1.18
   5   0   2   30.68    1.19
   5   0   2   29.52    1.19
  -5   0  -2   28.37    1.30
  -5   0  -2   31.42    1.26
   5   0   2   27.05    1.65
  -5   0  -2   28.26    1.10
  -5   0  -2   28.54    1.10
   6   0   2   59.39    2.15
   6   0   2   63.83    2.45
   6   0   2   61.04    2.15
  -6   0  -2   63.12    2.24
   6   0   2   61.49    2.34
   6   0   2   64.66    2.20
  -6   0  -2   64.17    2.10
   6   0   2   64.89    2.20
  -6   0  -2   64.48    2.11
  -6   0  -2   62.63    2.37
  -7   0  -2   12.67    0.76
   7   0   2   13.17    0.79
  -7   0  -2   13.60    0.77
  -7   0  -2   14.33    1.05
   7   0   2   14.50    0.89
   7   0   2   14.41    0.89
  -7   0  -2   12.73    1.02
   7   0   2   11.77    0.92
   8   0   2    0.56    0.36
  -8   0  -2    0.96    0.45
  -8   0  -2    1.45    0.36
  -8   0  -2    1.38    0.34
   8   0   2    0.17    0.34
   8   0   2    0.94    0.28
   8   0   2    1.14    0.36
  -9   0  -2   14.89    1.29
   9   0   2   15.29    1.12
   9   0   2   16.10    1.14
   9   0   2   13.50    1.06
   9  -1  -2    6.66    0.90
   9  -1  -2    7.93    0.92
   9   1  -2    5.97    0.76
   9   1  -2    7.66    0.85
  -9   1   2    5.22    0.95
   9   1  -2    7.59    0.85
  -8  -1   2   27.10    1.23
   8  -1  -2   29.07    1.47
  -8  -1   2   25.35    1.20
   8  -1  -2   26.10    1.43
  -8  -1   2   26.76    1.40
  -8   1   2   26.58    1.58
   8   1  -2   26.74    1.26
   8   1  -2   26.77    1.37
   8   1  -2   27.34    2.17
   7  -1  -2   40.45    1.79
  -7  -1   2   40.32    1.74
  -7  -1   2   40.04    1.91
   7  -1  -2   41.42    1.74
  -7  -1   2   38.26    1.52
  -7  -1   2   38.21    1.53
   7  -1  -2   42.54    1.76
   7   1  -2   39.71    1.82
   7   1  -2   39.57    1.72
  -7   1   2   43.48    1.89
  -7   1   2   41.01    1.61
   7   1  -2   39.74    1.62
   7   1  -2   39.86    1.68
  -7   1   2   39.68    1.59
   7   1  -2   42.29    1.72
   6  -1  -2    2.04    0.47
  -6  -1   2    2.30    0.47
   6  -1  -2    1.90    0.40
  -6  -1   2    2.48    0.55
  -6  -1   2    2.15    0.34
  -6  -1   2    2.62    0.36
   6  -1  -2    2.30    0.46
   6   1  -2    1.68    0.37
   6   1  -2    2.22    0.43
  -6   1   2    2.67    0.39
   6   1  -2    2.31    0.43
  -6   1   2    2.23    0.37
   6   1  -2    2.10    0.46
  -6   1   2    1.73    0.43
  -5  -1   2    2.71    0.32
   5  -1  -2    3.94    0.45
  -5  -1   2    3.69    0.46
   5  -1  -2    3.17    0.44
   5  -1  -2    3.72    0.17
  -5  -1   2    2.57    0.46
   5  -1  -2    3.59    0.45
  -5  -1   2    3.26    0.34
  -5   1   2    4.21    0.49
   5   1  -2    3.40    0.43
  -5   1   2    3.71    0.36
  -5   1   2    3.92    0.37
   5   1  -2    3.58    0.44
   5   1  -2    3.30    0.36
   5   1  -2    2.66    0.37
   5   1  -2    3.23    0.43
   4  -1  -2  160.07    4.51
   4  -1  -2  149.40    4.40
   4  -1  -2  157.59    4.50
   4  -1  -2  151.18    4.55
  -4  -1   2  154.91    4.58
  -4  -1   2  153.04    4.38
  -4  -1   2  153.04    4.39
  -4  -1   2  154.29    4.53
  -4  -1   2  152.04    4.57
   4   1  -2  148.91    4.50
   4   1  -2  153.30    4.46
  -4   1   2  148.63    4.28
  -4   1   2  150.63    4.44
  -4   1   2  157.69    4.59
  -4   1   2  156.61    4.44
   4   1  -2  148.78    4.54
   4   1  -2  146.76    4.42
   4   1  -2  154.46    4.45
   3  -1  -2   28.22    1.09
  -3  -1   2   30.04    1.14
   3  -1  -2   27.73    1.05
  -3  -1   2   31.29    1.12
  -3  -1   2   29.69    1.17
  -3  -1   2   30.17    1.00
   3  -1  -2   27.27    1.08
  -3  -1   2   30.71    1.00
   3  -1  -2   28.23    1.05
  -3   1   2   27.75    0.99
   3   1  -2   30.41    1.04
  -3   1   2   26.73    1.01
   3   1  -2   31.30    1.04
   3   1  -2   29.39    1.09
  -3   1   2   27.77    1.11
   3   1  -2   28.56    1.09
   3   1  -2   28.06    1.09
  -3   1   2   25.82    1.00
  -2  -1   2   27.57    0.89
  -2  -1   2   27.12    1.01
  -2  -1   2   27.90    0.90
   2  -1  -2   26.77    0.96
  -2  -1   2   26.99    1.09
   2  -1  -2   28.80    1.07
   2  -1  -2   27.72    0.94
   2  -1  -2   26.61    0.93
  -2   1   2   25.10    0.99
   2   1  -2   28.59    0.92
   2   1  -2   28.47    0.91
  -2   1   2   26.11    0.91
   2   1  -2   28.34    0.92
  -2   1   2   24.83    0.90
   2   1  -2   25.56    0.98
   2   1  -2   25.98    1.02
   2   1  -2   28.54    0.97
  -2   1   2   26.27    0.97
   1  -1  -2   27.94    0.88
   1  -1  -2   30.01    1.15
  -1  -1   2   27.41    0.86
   1  -1  -2   30.55    0.90
  -1  -1   2   29.01    0.89
   1  -1  -2   28.98    0.92
  -1  -1   2   27.84    0.88
  -1  -1   2   28.36    0.98
   1  -1  -2   30.19    0.90
  -1  -1   2   28.25    1.08
  -1   1   2   29.44    1.13
   1   1  -2   26.29    0.88
   1   1  -2   27.19    0.97
   1   1  -2   28.05    1.06
  -1   1   2   29.84    0.89
  -1   1   2   27.32    0.88
  -1   1   2   27.27    0.88
   1   1  -2   27.23    0.88
   1   1  -2   27.83    0.86
   0  -1  -2    2.14    0.12
   0  -1  -2    2.22    0.22
   0  -1   2    2.19    0.12
   0  -1  -2    2.14    0.15
   0  -1  -2    2.31    0.12
   0  -1   2    2.33    0.16
   0  -1  -2    2.35    0.32
   0  -1   2    2.46    0.16
   0  -1   2    2.68    0.27
   0  -1   2    2.39    0.19
   0   1  -2    1.92    0.18
   0   1  -2    1.90    0.15
   0   1  -2    1.95    0.12
   0   1   2    2.41    0.12
   0   1   2    2.67    0.34
   0   1   2    2.34    0.12
   0   1  -2    2.48    0.26
   0   1  -2    1.92    0.15
   0   1   2    2.64    0.22
  -1  -1  -2    0.01    0.18
   1  -1   2    0.08    0.08
  -1  -1  -2   -0.04    0.11
  -1  -1  -2    0.07    0.06
   1  -1   2    0.04    0.07
   1  -1   2    0.12    0.13
   1  -1   2    0.01    0.06
   1  -1   2    0.02    0.06
   1  -1   2    0.03    0.07
   1  -1   2    0.06    0.08
  -1   1  -2    0.03    0.06
  -1   1  -2    0.00    0.12
   1   1   2    0.02    0.03
   1   1   2    0.08    0.04
   1   1   2    0.04    0.06
   1   1   2    0.06    0.03
   1   1   2    0.10    0.21
  -1   1  -2    0.14    0.08
   1   1   2    0.05    0.04
   1   1   2    0.00    0.11
   2  -1   2    1.24    0.17
  -2  -1  -2    1.34    0.18
   2  -1   2    1.24    0.24
  -2  -1  -2    1.39    0.36
  -2  -1  -2    1.44    0.12
   2  -1   2    1.07    0.17
   2  -1   2    0.99    0.20
  -2  -1  -2    1.40    0.29
  -2  -1  -2    1.48    0.12
   2  -1   2    1.17    0.15
   2   1   2    1.17    0.19
   2   1   2    1.12    0.21
  -2   1  -2    0.91    0.13
  -2   1  -2    1.09    0.23
  -2   1  -2    0.83    0.14
   2   1   2    0.97    0.33
   2   1   2    1.29    0.23
  -2   1  -2    0.89    0.14
   2   1   2    0.97    0.12
  -2   1  -2    0.78    0.20
   2   1   2    1.05    0.12
  -3  -1  -2   54.16    1.85
  -3  -1  -2   52.09    1.55
   3  -1   2   50.98    1.64
  -3  -1  -2   51.83    1.55
   3  -1   2   52.78    1.54
   3  -1   2   53.76    1.65
   3  -1   2   51.19    1.80
   3  -1   2   50.05    1.61
   3  -1   2   49.16    1.71
  -3   1  -2   50.80    1.76
   3   1   2   52.88    1.66
   3   1   2   50.34    1.57
   3   1   2   50.59    1.74
  -3   1  -2   50.83    1.72
  -3   1  -2   52.67    1.63
   3   1   2   52.24    1.81
   3   1   2   48.04    2.46
  -3   1  -2   52.62    1.63
   3   1   2   50.22    1.57
   4  -1   2   52.73    1.68
  -4  -1  -2   50.50    1.86
  -4  -1  -2   50.02    1.55
   4  -1   2   47.69    1.58
   4  -1   2   46.74    1.81
  -4  -1  -2   49.92    1.56
   4  -1   2   48.00    1.75
   4  -1   2   48.94    1.50
  -4  -1  -2   50.51    2.03
   4  -1   2   53.98    1.70
   4   1   2   48.40    1.59
  -4   1  -2   48.87    1.62
   4   1   2   48.56    2.06
  -4   1  -2   48.98    1.62
   4   1   2   47.19    1.76
   4   1   2   48.95    1.59
  -4   1  -2   50.13    1.78
   4   1   2   46.56    1.65
   4   1   2   48.60    1.79
  -4   1  -2   48.63    1.78
   5  -1   2   73.53    2.33
   5  -1   2   73.88    2.23
  -5  -1  -2   73.92    2.41
   5  -1   2   77.20    2.82
   5  -1   2   76.20    2.47
   5  -1   2   75.90    2.48
   5  -1   2   73.73    2.56
   5  -1   2   75.46    2.59
  -5  -1  -2   77.31    2.49
   5   1   2   78.44    2.41
   5   1   2   75.94    2.61
  -5   1  -2   72.47    2.39
  -5   1  -2   75.63    2.62
   5   1   2   77.35    2.41
   5   1   2   73.67    2.58
   5   1   2   78.80    2.53
   5   1   2   78.38    2.88
   5   1   2   76.05    2.47
  -5   1  -2   74.81    2.41
   6  -1   2   12.90    0.80
  -6  -1  -2   15.08    0.70
  -6  -1  -2   14.09    0.93
   6  -1   2   12.87    0.86
   6  -1   2   12.59    0.58
   6  -1   2   13.86    0.89
   6  -1   2   13.59    0.82
  -6  -1  -2   12.91    0.67
   6  -1   2   12.72    0.65
   6  -1   2   14.54    1.13
   6   1   2   13.65    0.90
  -6   1  -2   13.25    0.73
   6   1   2   14.54    0.78
  -6   1  -2   12.06    0.70
   6   1   2   15.55    1.14
   6   1   2   12.63    0.86
  -6   1  -2   13.68    0.94
   6   1   2   14.20    0.84
   6   1   2   13.66    0.82
   6   1   2   14.23    0.78
   7  -1   2    0.46    0.19
  -7  -1  -2    0.41    0.39
  -7  -1  -2    0.55    0.26
   7  -1   2    0.28    0.31
  -7  -1  -2    0.58    0.26
   7  -1   2    0.61    0.22
   7  -1   2    0.60    0.34
   7  -1   2    0.49    0.35
   7   1   2    0.61    0.30
   7   1   2    0.22    0.28
   7   1   2    0.49    0.33
  -7   1  -2    1.06    0.43
   7   1   2    0.33    0.28
  -7   1  -2    0.53    0.27
   7   1   2    0.52    0.33
  -7   1  -2    0.61    0.29
  -8  -1  -2    0.40    0.28
   8  -1   2    0.36    0.19
  -8  -1  -2   -0.22    0.40
   8  -1   2   -0.01    0.20
   8  -1   2    0.20    0.35
   8  -1   2    0.52    0.36
  -8  -1  -2    0.24    0.25
   8   1   2    0.20    0.36
   8   1   2   -0.41    0.29
   8   1   2   -0.07    0.30
   8   1   2    0.18    0.31
  -8   1  -2   -0.12    0.37
   9  -1   2    8.60    0.92
   9  -1   2    9.45    0.94
   9   1   2    8.55    0.90
  -9   1  -2    7.57    0.97
   9   1   2    8.69    0.87
   9   1   2    9.75    0.94
   9  -2  -2    2.23    0.61
   9  -2  -2    2.16    0.57
   9   2  -2    2.22    0.52
   9   2  -2    2.11    0.54
   9   2  -2    2.98    0.63
  -9   2   2    2.28    0.65
   8  -2  -2    0.03    0.32
   8  -2  -2   -0.23    0.29
  -8  -2   2   -0.19    0.38
   8   2  -2   -0.45    0.25
  -8   2   2    0.54    0.46
   8   2  -2   -0.05    0.31
   8   2  -2    0.55    0.38
   8   2  -2    0.36    0.34
   7  -2  -2    0.09    0.30
   7  -2  -2    0.23    0.30
  -7  -2   2    0.05    0.36
   7  -2  -2    0.05    0.29
  -7  -2   2   -0.17    0.19
  -7  -2   2   -0.36    0.19
  -7   2   2    0.18    0.37
  -7   2   2   -0.23    0.24
   7   2  -2    0.08    0.27
   7   2  -2    0.21    0.28
   7   2  -2    0.18    0.32
  -7   2   2   -0.06    0.25
   7   2  -2    0.68    0.35
   7   2  -2    0.22    0.29
  -6  -2   2    3.85    0.41
   6  -2  -2    4.19    0.62
  -6  -2   2    4.55    0.74
   6  -2  -2    4.87    0.60
  -6  -2   2    4.03    0.41
   6  -2  -2    4.36    0.53
  -6  -2   2    4.30    0.65
   6  -2  -2    4.48    0.53
   6   2  -2    4.08    0.51
  -6   2   2    5.12    0.48
   6   2  -2    4.87    0.59
  -6   2   2    4.65    0.64
   6   2  -2    4.22    0.51
  -6   2   2    4.60    0.46
   6   2  -2    4.06    0.57
   6   2  -2    3.19    0.61
   6   2  -2    3.95    0.51
  -6   2   2    4.21    0.46
  -5  -2   2   14.83    0.71
   5  -2  -2   15.91    0.88
  -5  -2   2   15.61    0.98
   5  -2  -2   16.66    0.85
  -5  -2   2   15.16    0.71
   5  -2  -2   14.76    0.83
  -5  -2   2   16.27    1.12
   5   2  -2   15.88    0.90
  -5   2   2   15.02    0.79
  -5   2   2   15.61    0.93
  -5   2   2   14.42    1.18
   5   2  -2   14.39    0.95
  -5   2   2   15.34    0.79
   5   2  -2   13.65    0.76
   5   2  -2   15.40    0.78
   5   2  -2   15.12    0.81
   5   2  -2   15.82    0.92
   4  -2  -2    1.39    0.32
   4  -2  -2    1.48    0.35
  -4  -2   2    1.66    0.45
   4  -2  -2    1.42    0.40
  -4  -2   2    1.35    0.23
  -4  -2   2    1.30    0.23
   4  -2  -2    1.12    0.27
  -4  -2   2    0.91    0.33
   4   2  -2    1.60    0.32
   4   2  -2    1.49    0.27
  -4   2   2    2.11    0.39
   4   2  -2    1.57    0.34
  -4   2   2    1.65    0.28
   4   2  -2    1.52    0.28
  -4   2   2    1.55    0.37
  -4   2   2    1.54    0.28
   4   2  -2    2.46    0.49
   4   2  -2    1.48    0.34
  -3  -2   2    3.65    0.28
  -3  -2   2    3.73    0.28
   3  -2  -2    3.90    0.38
   3  -2  -2    3.49    0.33
   3  -2  -2    4.35    0.55
  -3  -2   2    3.61    0.44
   3  -2  -2    4.16    0.35
  -3  -2   2    4.04    0.62
   3   2  -2    4.04    0.32
   3   2  -2    4.09    0.41
  -3   2   2    3.53    0.39
  -3   2   2    3.99    0.48
   3   2  -2    4.09    0.52
  -3   2   2    3.65    0.32
   3   2  -2    3.95    0.41
   3   2  -2    3.75    0.31
   3   2  -2    4.05    0.38
  -3   2   2    3.69    0.32
   2  -2  -2    2.86    0.25
   2  -2  -2    3.10    0.24
  -2  -2   2    2.61    0.22
   2  -2  -2    3.02    0.49
  -2  -2   2    3.04    0.36
   2  -2  -2    2.62    0.24
   2  -2  -2    2.74    0.29
  -2  -2   2    3.47    0.52
  -2  -2   2    2.92    0.23
  -2  -2   2    2.72    0.23
   2   2  -2    3.11    0.25
  -2   2   2    2.80    0.21
   2   2  -2    3.23    0.35
  -2   2   2    2.48    0.42
  -2   2   2    2.57    0.28
   2   2  -2    3.98    0.49
   2   2  -2    3.16    0.24
  -2   2   2    2.34    0.22
   2   2  -2    2.87    0.23
  -2   2   2    2.73    0.23
   1  -2  -2   20.42    0.77
   1  -2  -2   20.97    0.81
   1  -2  -2   22.21    1.18
  -1  -2   2   20.03    1.10
  -1  -2   2   20.56    0.72
   1  -2  -2   22.08    0.73
  -1  -2   2   21.23    0.71
  -1  -2   2   22.59    0.93
  -1  -2   2   21.25    0.71
   1  -2  -2   21.34    0.72
  -1   2   2   20.75    0.70
  -1   2   2   20.36    0.79
   1   2  -2   20.75    0.73
  -1   2   2   19.80    0.70
   1   2  -2   20.27    0.87
   1   2  -2   21.16    0.70
   1   2  -2   19.43    1.05
  -1   2   2   20.22    0.78
  -1   2   2   19.14    1.09
   1   2  -2   20.74    0.70
   0  -2  -2   36.68    1.21
   0  -2  -2   38.00    1.11
   0  -2   2   36.58    1.17
   0  -2  -2   38.71    1.11
   0  -2  -2   38.50    1.36
   0  -2   2   39.07    1.18
   0  -2  -2   38.13    1.72
   0  -2   2   40.01    1.64
   0  -2   2   39.22    1.18
   0   2  -2   40.28    1.18
   0   2  -2   38.63    1.18
   0   2   2   37.17    1.22
   0   2   2   35.78    1.09
   0   2   2   36.78    1.09
   0   2  -2   40.51    1.61
   0   2   2   34.27    1.65
   0   2   2   36.73    1.33
   0   2  -2   39.45    1.17
   1  -2   2    2.53    0.26
   1  -2   2    2.24    0.19
   1  -2   2    2.32    0.19
   1  -2   2    2.38    0.22
   1  -2   2    2.57    0.22
  -1  -2  -2    2.36    0.32
  -1  -2  -2    3.18    0.57
   1  -2   2    2.93    0.47
   1  -2   2    2.80    0.22
  -1  -2  -2    2.30    0.22
  -1   2  -2    2.06    0.23
   1   2   2    2.27    0.23
   1   2   2    2.96    0.33
  -1   2  -2    2.17    0.41
  -1   2  -2    2.36    0.23
   1   2   2    3.43    0.55
   2  -2   2    2.90    0.29
  -2  -2  -2    3.71    0.15
  -2  -2  -2    3.45    0.41
  -2  -2  -2    3.46    0.15
   2  -2   2    2.73    0.28
   2  -2   2    3.01    0.25
   2  -2   2    3.82    0.51
  -2  -2  -2    3.32    0.59
   2  -2   2    2.58    0.27
   2  -2   2    3.09    0.26
   2  -2   2    3.48    0.26
  -2  -2  -2    3.32    0.28
   2   2   2    3.62    0.30
   2   2   2    3.28    0.17
   2   2   2    3.11    0.56
  -2   2  -2    3.79    0.26
  -2   2  -2    3.62    0.27
   2   2   2    3.43    0.17
   2   2   2    3.69    0.39
  -2   2  -2    3.37    0.27
  -2   2  -2    3.90    0.33
  -2   2  -2    3.81    0.48
  -3  -2  -2   17.29    1.22
  -3  -2  -2   17.37    0.60
  -3  -2  -2   16.92    0.96
   3  -2   2   18.92    0.83
   3  -2   2   20.28    1.09
   3  -2   2   19.04    0.77
  -3  -2  -2   17.42    0.60
   3  -2   2   18.49    0.76
   3  -2   2   18.62    0.67
  -3  -2  -2   16.09    0.74
   3   2   2   16.05    0.91
  -3   2  -2   18.36    0.75
   3   2   2   17.82    0.78
  -3   2  -2   18.93    0.64
  -3   2  -2   19.52    1.00
   3   2   2   16.83    0.64
   3   2   2   17.35    0.64
  -3   2  -2   18.95    0.75
   3   2   2   17.72    1.20
  -4  -2  -2    0.14    0.11
  -4  -2  -2    0.05    0.41
   4  -2   2    0.10    0.15
   4  -2   2    0.02    0.12
  -4  -2  -2    0.11    0.10
  -4  -2  -2    0.32    0.29
   4  -2   2    0.13    0.17
   4  -2   2    0.20    0.29
   4  -2   2    0.08    0.15
   4  -2   2    0.10    0.10
   4   2   2    0.43    0.40
  -4   2  -2    0.22    0.22
  -4   2  -2   -0.01    0.12
   4   2   2    0.21    0.14
  -4   2  -2    0.10    0.27
  -4   2  -2    0.09    0.14
   4   2   2    0.29    0.19
   4   2   2    0.06    0.24
   4   2   2    0.03    0.20
   4   2   2    0.26    0.15
   5  -2   2    2.64    0.59
   5  -2   2    3.02    0.41
   5  -2   2    2.35    0.25
  -5  -2  -2    4.07    0.78
  -5  -2  -2    4.11    0.60
   5  -2   2    1.88    0.38
   5  -2   2    2.10    0.21
  -5   2  -2    2.34    0.34
  -5   2  -2    2.39    0.44
   5   2   2    3.16    0.43
   5   2   2    3.20    0.52
  -5   2  -2    3.18    0.51
   5   2   2    3.33    0.37
   5   2   2    2.54    0.65
   5   2   2    3.07    0.36
  -5   2  -2    2.22    0.35
   5   2   2    2.95    0.45
   6  -2   2    0.20    0.42
   6  -2   2    0.45    0.28
  -6  -2  -2    0.47    0.41
   6  -2   2    0.52    0.32
   6  -2   2    0.43    0.12
   6  -2   2    0.40    0.27
  -6  -2  -2    0.43    0.19
   6  -2   2    0.49    0.12
  -6  -2  -2    0.39    0.19
  -6  -2  -2    0.54    0.55
   6   2   2    0.80    0.27
   6   2   2    0.58    0.35
  -6   2  -2    0.51    0.35
  -6   2  -2    0.51    0.24
  -6   2  -2    0.77    0.38
   6   2   2    0.52    0.55
   6   2   2    0.65    0.26
  -6   2  -2    0.54    0.25
   6   2   2    0.58    0.26
   7  -2   2    2.32    0.59
  -7  -2  -2    3.40    0.40
  -7  -2  -2    2.73    0.61
   7  -2   2    2.20    0.46
   7  -2   2    2.74    0.54
  -7  -2  -2    3.47    0.41
   7   2   2    2.76    0.49
   7   2   2    3.38    0.59
  -7   2  -2    2.92    0.67
   7   2   2    2.37    0.53
  -7   2  -2    3.01    0.46
  -7   2  -2    2.72    0.46
   7   2   2    2.50    0.47
   8  -2   2    2.26    0.54
  -8  -2  -2    2.22    0.60
  -8  -2  -2    2.10    0.42
   8  -2   2    1.69    0.49
  -8  -2  -2    2.54    0.43
   8   2   2    2.56    0.57
   8   2   2    2.18    0.52
   8   2   2    3.61    0.59
  -8   2  -2    2.03    0.59
   8   2   2    2.05    0.44
   9  -2   2    0.64    0.43
  -9  -2  -2    1.35    0.38
   9  -2   2    1.07    0.47
  -9  -2  -2    0.56    0.33
  -9   2  -2    0.49    0.49
   9   2   2    0.64    0.39
   9   2   2    0.66    0.48
   9   2   2    0.83    0.42
  -9  -3   2    4.70    0.61
  -9  -3   2    4.03    0.60
   9  -3  -2    4.89    1.19
   9  -3  -2    4.60    1.17
   9   3  -2    7.10    0.82
  -9   3   2    4.44    1.05
   9   3  -2    5.63    0.76
  -8  -3   2   20.54    1.50
  -8  -3   2   17.81    0.93
   8  -3  -2   21.18    1.31
  -8  -3   2   18.70    0.94
   8  -3  -2   20.94    1.30
   8   3  -2   18.95    1.13
   8   3  -2   17.70    1.16
   8   3  -2   17.99    1.11
  -8   3   2   20.48    1.41
   8   3  -2   20.11    1.35
   7  -3  -2   60.32    2.36
  -7  -3   2   59.86    2.03
   7  -3  -2   58.80    2.35
  -7  -3   2   62.22    2.65
  -7  -3   2   60.66    2.03
   7   3  -2   61.30    2.29
   7   3  -2   60.51    2.20
  -7   3   2   57.47    2.44
   7   3  -2   61.22    2.47
   7   3  -2   61.43    2.20
  -6  -3   2   10.00    0.90
   6  -3  -2   10.31    0.81
   6  -3  -2    8.46    0.71
  -6  -3   2    9.43    0.57
   6  -3  -2    8.59    0.71
  -6  -3   2    9.44    0.57
   6   3  -2    8.80    0.64
  -6   3   2   10.01    0.70
   6   3  -2    8.40    0.70
   6   3  -2    8.76    0.63
   6   3  -2    8.83    0.79
  -6   3   2   10.72    0.89
  -6   3   2    9.39    0.68
   5  -3  -2    0.05    0.45
  -5  -3   2    0.36    0.32
  -5  -3   2    0.61    0.19
   5  -3  -2    0.37    0.23
  -5  -3   2    0.70    0.20
   5  -3  -2    0.70    0.27
  -5  -3   2    0.67    0.57
   5  -3  -2    0.62    0.27
   5   3  -2    0.35    0.26
   5   3  -2    0.43    0.24
   5   3  -2    0.79    0.28
  -5   3   2    0.34    0.23
  -5   3   2    1.11    0.29
   5   3  -2    0.45    0.31
  -5   3   2    0.86    0.40
   5   3  -2    0.49    0.46
   5   3  -2    0.79    0.28
  -5   3   2    0.52    0.32
  -4  -3   2   25.64    1.32
  -4  -3   2   24.73    1.59
  -4  -3   2   23.57    0.87
   4  -3  -2   23.19    1.03
  -4  -3   2   22.84    0.87
   4  -3  -2   21.42    1.07
   4  -3  -2   23.19    1.04
   4  -3  -2   23.61    1.48
   4   3  -2   25.57    1.27
  -4   3   2   22.07    0.98
  -4   3   2   23.01    0.99
   4   3  -2   24.29    0.94
   4   3  -2   24.02    1.02
   4   3  -2   24.51    0.95
   4   3  -2   24.47    1.12
  -4   3   2   24.20    1.13
   4   3  -2   23.40    1.42
  -4   3   2   24.18    1.32
  -3  -3   2   58.37    1.92
   3  -3  -2   60.67    1.96
   3  -3  -2   59.33    1.96
  -3  -3   2   58.66    1.81
   3  -3  -2   58.90    1.85
   3  -3  -2   62.11    2.61
  -3  -3   2   59.20    1.81
  -3  -3   2   61.19    2.28
  -3  -3   2   64.26    2.71
   3   3  -2   60.43    1.84
   3   3  -2   56.10    2.18
   3   3  -2   61.99    1.96
  -3   3   2   57.32    2.04
  -3   3   2   57.65    1.92
  -3   3   2   59.54    1.79
  -3   3   2   58.42    1.92
   3   3  -2   58.87    2.48
   3   3  -2   59.98    1.84
  -3   3   2   60.51    2.43
  -2  -3   2   84.42    2.44
  -2  -3   2   85.20    2.43
   2  -3  -2   79.97    2.57
   2  -3  -2   83.46    2.52
  -2  -3   2   85.34    2.87
   2  -3  -2   84.15    3.26
   2  -3  -2   81.97    2.52
  -2  -3   2   86.27    3.34
  -2  -3   2   81.58    2.51
   2   3  -2   85.14    2.42
  -2   3   2   86.97    2.64
   2   3  -2   83.25    2.42
  -2   3   2   83.62    2.55
  -2   3   2   81.63    2.49
   2   3  -2   80.79    3.12
   2   3  -2   80.71    2.78
   2   3  -2   85.07    2.54
  -2   3   2   82.45    2.50
  -2   3   2   83.60    3.13
  -1  -3   2   25.62    0.95
   1  -3  -2   27.43    1.02
  -1  -3   2   27.11    1.56
   1  -3  -2   28.49    1.13
   1  -3  -2   27.83    0.93
   1  -3  -2   28.81    1.61
  -1  -3   2   26.11    0.91
   1  -3  -2   28.09    0.94
  -1  -3   2   26.61    0.91
  -1  -3   2   26.85    1.21
   1   3  -2   24.76    1.43
  -1   3   2   28.17    0.91
   1   3  -2   25.30    0.96
   1   3  -2   25.56    0.89
   1   3  -2   27.12    1.18
  -1   3   2   29.06    1.55
  -1   3   2   27.70    1.04
   1   3  -2   25.52    0.89
  -1   3   2   28.45    1.10
  -1   3   2   28.92    0.91
   0  -3   2   10.47    0.47
   0  -3  -2   10.15    0.40
   0  -3  -2   10.17    0.39
   0  -3   2   10.11    0.63
   0  -3   2   10.67    0.49
   0  -3   2    9.55    0.89
   0  -3  -2    9.72    0.64
   0  -3  -2    9.97    0.40
   0  -3  -2   10.76    1.01
   0  -3  -2    9.17    0.49
   0  -3   2   10.27    0.47
   0  -3  -2    9.45    0.39
   0   3  -2   10.65    0.45
   0   3   2   10.39    0.64
   0   3  -2   10.32    0.87
   0   3   2    9.07    0.50
   0   3  -2   10.12    0.61
   0   3  -2   10.05    0.50
   0   3   2    8.95    0.92
   0   3  -2   10.26    0.45
  -1  -3  -2    2.97    0.42
  -1  -3  -2    3.03    0.15
  -1  -3  -2    3.31    0.68
   1  -3   2    2.66    0.24
   1  -3   2    2.80    0.27
  -1  -3  -2    3.06    0.15
   1  -3   2    2.49    0.32
   1  -3   2    2.35    0.26
   1  -3   2    2.41    0.55
  -1  -3  -2    3.23    0.14
  -1  -3  -2    3.09    0.28
   1  -3   2    2.49    0.26
  -1  -3  -2    3.06    0.13
  -1   3  -2    2.23    0.29
  -1   3  -2    2.74    0.29
   1   3   2    2.23    0.36
  -1   3  -2    3.44    0.55
   1   3   2    2.96    0.61
   1   3   2    3.12    0.29
  -2  -3  -2   31.30    1.42
   2  -3   2   33.58    1.70
   2  -3   2   30.64    1.17
  -2  -3  -2   27.83    1.22
   2  -3   2   31.74    1.14
   2  -3   2   30.37    1.11
  -2  -3  -2   30.64    1.82
   2  -3   2   30.68    1.12
   2  -3   2   29.82    1.14
   2  -3   2   30.17    1.10
  -2   3  -2   32.81    1.21
  -2   3  -2   30.96    1.57
  -2   3  -2   31.50    1.12
   2   3   2   28.95    1.75
   2   3   2   30.72    1.14
   3  -3   2   97.48    2.93
  -3  -3  -2   96.70    3.86
   3  -3   2   97.09    2.96
   3  -3   2   96.34    2.97
  -3  -3  -2   95.14    2.65
   3  -3   2   97.68    3.58
  -3  -3  -2   95.59    2.65
  -3  -3  -2   90.10    2.93
   3  -3   2   97.12    2.93
   3  -3   2   96.90    2.90
  -3  -3  -2   97.75    3.35
   3  -3   2   97.40    3.00
   3   3   2   95.31    2.69
  -3   3  -2   95.43    2.90
   3   3   2   94.62    2.97
  -3   3  -2   99.14    2.83
  -3   3  -2   94.71    2.90
   3   3   2   95.54    2.69
  -3   3  -2  102.09    3.46
  -3   3  -2  100.11    3.04
   3   3   2   91.59    3.73
   3   3   2   92.02    3.26
  -4  -3  -2   69.96    2.71
   4  -3   2   73.58    2.33
  -4  -3  -2   69.53    2.01
  -4  -3  -2   70.09    2.02
   4  -3   2   68.27    2.37
   4  -3   2   69.15    2.84
  -4  -3  -2   66.47    2.27
   4  -3   2   68.73    2.13
  -4  -3  -2   70.77    3.14
   4  -3   2   70.21    2.30
   4   3   2   70.62    2.33
  -4   3  -2   70.67    2.67
  -4   3  -2   72.64    2.28
   4   3   2   68.16    2.08
  -4   3  -2   70.60    2.06
   4   3   2   68.21    2.42
   4   3   2   67.61    2.60
  -4   3  -2   69.89    2.26
   4   3   2   67.48    2.09
  -4   3  -2   73.69    2.44
   4   3   2   67.20    3.03
   5  -3   2   52.94    2.07
   5  -3   2   58.59    2.53
   5  -3   2   56.76    2.02
   5  -3   2   56.49    2.04
  -5  -3  -2   56.00    1.72
  -5  -3  -2   55.69    1.72
   5  -3   2   55.60    1.69
   5  -3   2   58.14    1.73
  -5  -3  -2   55.64    2.80
  -5  -3  -2   57.70    2.42
   5   3   2   54.94    1.83
  -5   3  -2   54.23    2.14
  -5   3  -2   54.52    1.95
   5   3   2   58.97    2.20
  -5   3  -2   55.77    1.95
   5   3   2   61.30    2.79
   5   3   2   56.29    1.83
  -5   3  -2   55.56    2.28
   5   3   2   56.87    2.03
   5   3   2   56.65    2.31
   6  -3   2    8.86    0.83
  -6  -3  -2   13.07    1.09
  -6  -3  -2   11.14    0.54
   6  -3   2    8.79    0.81
   6  -3   2    9.51    0.86
  -6  -3  -2   10.55    0.54
   6   3   2    9.54    0.88
   6   3   2   10.95    0.92
  -6   3  -2   10.02    0.68
  -6   3  -2    9.54    0.66
   6   3   2    9.97    0.63
   6   3   2   11.03    0.86
  -6   3  -2   10.14    0.86
   6   3   2   10.54    0.64
  -7  -3  -2    6.15    0.47
   7  -3   2    6.24    0.70
   7  -3   2    6.43    0.71
  -7  -3  -2    6.55    0.49
  -7  -3  -2    7.64    0.99
   7   3   2    6.27    0.58
   7   3   2    6.00    0.64
   7   3   2    4.84    0.91
   7   3   2    5.48    0.57
  -7   3  -2    4.91    0.78
   8  -3   2   -0.11    0.35
  -8  -3  -2    0.21    0.61
  -8  -3  -2   -0.31    0.20
  -8  -3  -2   -0.09    0.22
   8  -3   2   -0.21    0.36
   8   3   2   -0.11    0.55
   8   3   2    0.03    0.33
   8   3   2   -0.30    0.29
  -8   3  -2   -0.05    0.43
   8   3   2   -0.59    0.26
  -9  -3  -2    7.76    0.66
  -9  -3  -2    7.51    0.65
   9  -3   2    7.13    0.93
   9  -3   2    7.28    0.93
   9   3   2    8.57    0.88
   9   3   2    8.16    0.85
  -9   3  -2    8.25    1.01
   9   3   2    6.66    0.86
  -9  -4   2    0.23    0.51
   9  -4  -2    0.63    0.47
   9  -4  -2    0.47    0.45
  -9  -4   2    0.18    0.51
   9   4  -2    0.70    0.45
  -9   4   2    0.50    0.54
   9   4  -2    0.29    0.40
   9   4  -2    0.64    0.46
   8  -4  -2    0.64    0.43
  -8  -4   2    0.34    0.27
   8  -4  -2    1.73    0.52
  -8  -4   2    0.18    0.26
  -8   4   2    0.35    0.47
   8   4  -2    0.78    0.37
   8   4  -2    0.46    0.40
   8   4  -2    0.73    0.36
  -7  -4   2    0.13    0.48
   7  -4  -2    0.26    0.38
  -7  -4   2    0.57    0.25
  -7  -4   2    1.09    0.27
   7  -4  -2    0.53    0.37
  -7   4   2    0.90    0.43
   7   4  -2    0.62    0.32
   7   4  -2    0.68    0.33
   7   4  -2    0.69    0.52
   7   4  -2    0.22    0.32
   6  -4  -2    5.16    0.67
   6  -4  -2    4.58    0.61
   6  -4  -2    4.83    0.63
  -6  -4   2    5.87    0.90
   6   4  -2    5.41    0.51
  -6   4   2    3.87    0.53
   6   4  -2    4.71    0.50
   6   4  -2    5.72    0.65
  -6   4   2    4.09    0.51
  -6   4   2    4.50    0.65
   6   4  -2    5.45    0.63
   5  -4  -2   32.14    1.43
   5  -4  -2   33.05    2.07
  -5  -4   2   32.68    2.17
   5  -4  -2   31.30    1.42
  -5  -4   2   34.43    1.82
  -5  -4   2   33.70    1.16
  -5  -4   2   33.36    1.15
  -5   4   2   32.79    1.79
   5   4  -2   31.84    1.64
  -5   4   2   33.08    1.51
   5   4  -2   31.62    1.96
   5   4  -2   33.83    1.52
   5   4  -2   33.90    1.42
  -5   4   2   32.57    1.51
  -5   4   2   33.71    1.56
   5   4  -2   32.45    1.23
   5   4  -2   32.72    1.23
  -4  -4   2   36.37    1.41
   4  -4  -2   37.36    1.46
  -4  -4   2   36.61    1.22
  -4  -4   2   40.37    2.36
   4  -4  -2   38.38    2.18
  -4  -4   2   31.99    1.74
   4  -4  -2   36.77    1.29
  -4  -4   2   36.78    1.22
   4  -4  -2   35.97    1.45
   4  -4  -2   36.32    1.53
  -4   4   2   36.29    1.40
   4   4  -2   35.89    1.25
   4   4  -2   36.11    1.44
   4   4  -2   36.08    1.25
  -4   4   2   38.90    1.97
  -4   4   2   37.33    1.20
   4   4  -2   36.50    2.05
  -4   4   2   39.84    1.61
   4   4  -2   35.64    1.71
  -4   4   2   37.72    1.41
  -3  -4   2    4.46    0.90
   3  -4  -2    4.78    0.44
  -3  -4   2    3.88    0.40
   3  -4  -2    5.67    0.46
   3  -4  -2    5.11    0.44
  -3  -4   2    4.55    0.61
   3  -4  -2    4.91    0.91
   3  -4  -2    4.98    0.49
  -3  -4   2    3.79    0.30
  -3  -4   2    4.32    0.31
  -3   4   2    4.68    0.39
   3   4  -2    5.01    0.59
   3   4  -2    4.71    0.32
  -3   4   2    5.61    0.44
   3   4  -2    4.83    0.32
  -3   4   2    5.61    0.55
   3   4  -2    5.24    0.89
   3   4  -2    4.51    0.44
  -3   4   2    5.19    0.42
  -3   4   2    3.23    0.72
   2  -4  -2   15.16    1.37
  -2  -4   2   13.48    1.37
   2  -4  -2   15.45    0.82
   2  -4  -2   16.01    0.77
  -2  -4   2   15.05    1.00
  -2  -4   2   12.36    0.66
  -2  -4   2   13.60    0.59
   2  -4  -2   16.80    0.72
   2  -4  -2   15.09    0.69
  -2  -4   2   13.65    0.59
   2   4  -2   13.41    0.56
   2   4  -2   12.96    0.55
  -2   4   2   12.93    0.91
   2   4  -2   12.63    0.69
  -2   4   2   15.73    0.77
   2   4  -2   12.81    1.21
   2   4  -2   13.55    0.90
  -2   4   2   15.48    1.25
  -2   4   2   16.72    0.83
  -2   4   2   14.77    0.95
   1  -4  -2   22.94    0.87
  -1  -4   2   25.41    1.26
   1  -4  -2   21.09    1.65
  -1  -4   2   24.07    0.87
   1  -4  -2   23.03    1.15
  -1  -4   2   24.54    1.07
   1  -4  -2   21.31    0.97
  -1  -4   2   23.72    0.87
   1  -4  -2   23.44    0.88
  -1  -4   2   25.95    1.72
   1   4  -2   26.93    1.66
  -1   4   2   21.07    0.99
   1   4  -2   26.67    0.86
   1   4  -2   24.91    1.19
   1   4  -2   25.45    0.98
  -1   4   2   21.56    1.53
  -1   4   2   22.70    1.10
   1   4  -2   25.95    0.85
  -1   4   2   21.99    0.83
  -1   4   2   22.08    0.84
   0  -4  -2  184.80    5.18
   0  -4  -2  185.14    5.16
   0  -4   2  186.07    5.27
   0  -4  -2  172.72    5.35
   0  -4   2  194.42    5.29
   0  -4   2  193.71    6.43
   0  -4   2  196.81    5.71
   0  -4  -2  182.97    5.16
   0  -4  -2  182.61    6.46
   0  -4   2  189.14    5.19
   0  -4   2  186.82    5.19
   0  -4   2  186.78    5.33
   0  -4  -2  186.38    5.69
   0  -4  -2  184.38    5.18
   0   4  -2  188.70    6.25
   0   4   2  175.16    5.38
   0   4  -2  187.78    5.64
   0   4   2  180.70    6.34
   0   4  -2  196.09    5.38
   1  -4   2   85.38    2.61
  -1  -4  -2   87.66    2.40
   1  -4   2   87.70    2.61
  -1  -4  -2   82.52    3.67
  -1  -4  -2   86.75    2.39
  -1  -4  -2   84.09    2.65
  -1  -4  -2   84.51    2.37
   1  -4   2   81.11    2.64
   1  -4   2   86.12    2.89
  -1  -4  -2   81.18    2.99
   1  -4   2   80.06    2.65
   1  -4   2   80.94    2.79
  -1  -4  -2   86.20    2.37
   1  -4   2   85.59    3.56
  -1   4  -2   82.77    2.76
   1   4   2   86.38    2.97
  -1   4  -2   85.70    2.67
   1   4   2   87.54    3.61
  -1   4  -2   84.76    3.39
   1   4   2   88.49    2.70
   2  -4   2  158.93    5.67
   2  -4   2  161.56    4.63
   2  -4   2  155.53    4.70
   2  -4   2  156.36    4.68
   2  -4   2  156.36    4.81
   2  -4   2  157.40    4.62
  -2  -4  -2  164.48    4.71
  -2  -4  -2  160.07    5.89
  -2  -4  -2  165.54    5.18
   2  -4   2  160.74    4.69
  -2   4  -2  161.38    4.75
   2   4   2  160.61    5.74
  -2   4  -2  155.12    5.43
  -2   4  -2  161.59    4.74
   2   4   2  166.97    4.74
   2   4   2  158.97    5.08
   3  -4   2   13.10    0.69
  -3  -4  -2   15.78    1.55
  -3  -4  -2   14.07    0.73
   3  -4   2   12.61    0.71
  -3  -4  -2   13.71    1.04
   3  -4   2   12.41    0.69
   3  -4   2   11.42    0.70
   3  -4   2   11.23    0.71
   3  -4   2   15.17    1.35
   3  -4   2   11.54    0.69
  -3   4  -2   11.84    0.76
  -3   4  -2   12.12    0.65
   3   4   2   13.48    1.27
   3   4   2   14.71    0.77
  -3   4  -2   10.67    1.09
   3   4   2   13.96    0.99
   4  -4   2    0.10    0.49
   4  -4   2    0.37    0.25
  -4  -4  -2    0.12    0.07
  -4  -4  -2    0.11    0.18
   4  -4   2    0.20    0.22
  -4  -4  -2   -0.87    0.58
   4  -4   2    0.18    0.22
   4  -4   2    0.14    0.20
  -4  -4  -2    0.14    0.07
   4  -4   2    0.30    0.19
   4  -4   2    0.16    0.24
  -4  -4  -2    0.34    0.35
   4   4   2    0.14    0.31
   4   4   2    0.15    0.21
   4   4   2    0.27    0.10
   4   4   2    0.21    0.58
  -4   4  -2    0.69    0.51
  -4   4  -2   -0.07    0.15
  -4   4  -2    0.38    0.28
  -5  -4  -2   18.17    1.89
  -5  -4  -2   19.76    0.68
  -5  -4  -2   19.41    0.68
  -5  -4  -2   19.58    1.36
   5  -4   2   19.65    0.80
   5  -4   2   20.34    1.05
   5  -4   2   19.78    1.03
   5  -4   2   19.93    1.11
   5  -4   2   21.40    1.69
   5   4   2   21.22    1.08
  -5   4  -2   20.55    0.73
   5   4   2   19.15    1.70
   5   4   2   19.19    0.76
   5   4   2   18.04    0.75
   5   4   2   17.72    1.62
  -5   4  -2   18.85    1.34
  -5   4  -2   20.03    1.15
   5   4   2   20.28    1.28
   6  -4   2   13.30    0.96
  -6  -4  -2   10.85    0.50
   6  -4   2   13.23    0.89
   6  -4   2   12.20    0.87
  -6  -4  -2   10.10    0.50
  -6  -4  -2   11.69    1.18
   6   4   2   10.98    1.08
   6   4   2   11.09    0.63
   6   4   2   10.56    0.62
   6   4   2   10.40    0.82
  -6   4  -2   11.91    0.97
   7  -4   2    0.02    0.27
  -7  -4  -2    0.83    0.30
   7  -4   2    0.07    0.28
  -7  -4  -2    0.59    0.59
  -7  -4  -2    1.07    0.31
   7   4   2    0.25    0.26
  -7   4  -2    0.45    0.43
   7   4   2    0.22    0.30
   7   4   2    0.18    0.72
   7   4   2    0.01    0.24
   8  -4   2    3.87    0.75
   8  -4   2    5.61    0.80
  -8   4  -2    5.07    0.88
   8   4   2    4.42    0.49
   8   4   2    4.21    0.61
   8   4   2    3.54    0.47
   8   4   2    4.57    0.61
   8   4   2    4.10    0.71
   8  -5  -2    1.68    0.55
  -8  -5   2    1.35    0.32
   8  -5  -2    1.35    0.56
  -8  -5   2    1.27    0.30
   8   5  -2    1.48    0.41
   8   5  -2    1.61    0.42
  -8   5   2    1.32    0.60
  -7  -5   2    2.29    0.36
  -7  -5   2    2.50    0.75
   7  -5  -2    2.56    0.59
   7  -5  -2    1.19    0.50
  -7  -5   2    1.82    0.34
  -7   5   2    3.23    0.78
   7   5  -2    2.67    0.46
   7   5  -2    2.40    0.45
   7   5  -2    1.68    0.46
  -6  -5   2    0.81    0.21
  -6  -5   2    0.46    0.49
   6  -5  -2    0.24    0.34
   6  -5  -2   -0.06    0.31
  -6  -5   2    0.40    0.19
   6   5  -2    0.14    0.22
   6   5  -2   -0.02    0.30
   6   5  -2    0.18    0.21
  -6   5   2    0.66    0.43
   5  -5  -2    0.80    0.33
   5  -5  -2    0.44    0.20
   5  -5  -2    0.63    0.32
  -5  -5   2    0.32    0.16
  -5  -5   2    0.18    0.24
  -5  -5   2   -0.39    0.37
  -5  -5   2    0.45    0.16
   5  -5  -2    0.79    0.33
   5   5  -2    0.36    0.17
  -5   5   2    0.32    0.15
  -5   5   2    0.87    0.28
   5   5  -2    0.43    0.18
  -5   5   2    0.35    0.32
   5   5  -2    0.27    0.29
  -5   5   2    0.50    0.24
   5   5  -2    0.25    0.29
   5   5  -2    0.26    0.37
  -4  -5   2   11.21    0.50
  -4  -5   2   11.39    1.06
   4  -5  -2   10.08    0.73
   4  -5  -2   11.22    0.76
  -4  -5   2   11.43    1.65
   4  -5  -2    9.57    0.67
  -4  -5   2   10.69    0.49
  -4  -5   2   12.52    0.75
  -4   5   2    9.50    0.64
   4   5  -2   11.04    0.51
  -4   5   2   11.02    1.47
   4   5  -2   11.21    0.51
   4   5  -2   12.88    1.47
  -4   5   2    9.34    0.59
   4   5  -2   12.36    0.78
  -4   5   2   10.92    0.86
  -4   5   2   10.10    0.66
  -3  -5   2    0.36    0.15
  -3  -5   2    0.48    0.23
  -3  -5   2    0.12    0.34
  -3  -5   2    0.36    0.16
   3  -5  -2    0.40    0.24
   3  -5  -2    0.80    0.72
   3  -5  -2    0.50    0.29
   3  -5  -2    0.63    0.25
  -3  -5   2    1.59    0.80
   3   5  -2    0.13    0.13
   3   5  -2    0.15    0.23
  -3   5   2    0.13    0.19
   3   5  -2    0.84    0.67
  -3   5   2    0.19    0.19
  -3   5   2    1.04    0.61
   3   5  -2    0.39    0.33
  -3   5   2    0.53    0.25
   3   5  -2    0.23    0.13
  -3   5   2    0.57    0.32
   2  -5  -2    0.84    0.34
  -2  -5   2    1.85    0.31
  -2  -5   2    1.45    0.25
   2  -5  -2    1.45    0.30
  -2  -5   2    2.07    0.54
  -2  -5   2    1.10    0.82
   2  -5  -2    0.98    0.24
   2  -5  -2    1.72    0.38
   2  -5  -2    1.15    0.25
  -2  -5   2    1.70    0.25
   2  -5  -2    1.37    0.30
   2  -5  -2    1.91    0.82
   2   5  -2    1.50    0.36
  -2   5   2    1.97    0.38
  -2   5   2    1.49    0.38
   2   5  -2    1.69    0.46
   2   5  -2    1.25    0.21
  -2   5   2    1.41    0.28
  -2   5   2    1.03    0.64
   2   5  -2    1.09    0.21
  -2   5   2    1.19    0.27
   1  -5  -2    1.12    0.37
  -1  -5   2    1.63    0.32
   1  -5  -2    1.36    0.26
   1  -5  -2    1.71    0.27
   1  -5  -2    1.72    0.32
   1  -5  -2    1.45    0.35
  -1  -5   2    1.62    0.21
  -1  -5   2    1.63    0.48
   1  -5  -2    1.70    0.33
  -1  -5   2    1.46    0.26
  -1  -5   2    1.56    0.26
   1  -5  -2    0.74    0.66
  -1  -5   2    1.77    0.22
   1   5  -2    1.63    0.36
   1   5  -2    1.93    0.42
  -1   5   2    1.89    0.40
  -1   5   2    0.64    0.54
  -1   5   2    0.95    0.32
   0  -5   2    1.08    0.23
   0  -5  -2    1.62    0.23
   0  -5  -2    1.36    0.22
   0  -5   2    1.56    0.43
   0  -5  -2   -0.06    0.91
   0  -5  -2    1.38    0.23
   0  -5  -2    1.14    0.29
   0  -5   2    1.18    0.23
   0  -5  -2    1.31    0.23
   0  -5   2    1.32    0.28
   0  -5   2    1.13    0.27
   0  -5   2    1.32    0.23
   0  -5  -2    1.32    0.41
   0   5   2    1.58    0.39
   0   5  -2    1.59    0.34
   0   5   2    1.81    0.87
   0   5  -2    1.20    0.34
   0   5  -2    1.39    0.68
   0   5   2    1.32    0.32
  -1  -5  -2   -0.11    0.16
  -1  -5  -2    0.12    0.09
  -1  -5  -2    0.17    0.10
   1  -5   2   -0.18    0.25
   1  -5   2    0.06    0.15
   1  -5   2    0.02    0.15
  -1  -5  -2    0.17    0.75
   1  -5   2    0.10    0.16
  -1  -5  -2    0.17    0.11
   1  -5   2    0.14    0.17
  -1  -5  -2    0.11    0.10
   1  -5   2    0.06    0.16
  -1  -5  -2    0.60    0.34
  -1   5  -2    0.05    0.22
   1   5   2    0.18    0.22
   1   5   2    0.09    0.27
   1   5   2    0.39    0.89
  -1   5  -2    0.14    0.22
   2  -5   2   10.20    0.62
  -2  -5  -2   13.91    1.56
  -2  -5  -2   13.46    1.04
   2  -5   2   10.24    0.67
   2  -5   2   10.40    0.62
   2  -5   2   11.83    0.84
   2  -5   2   11.59    1.38
  -2  -5  -2   13.66    0.74
   2  -5   2   11.15    0.68
   2  -5   2   11.48    0.71
  -2   5  -2   11.59    0.74
   2   5   2   13.07    0.97
   2   5   2   13.17    1.43
  -2   5  -2   11.72    0.76
   2   5   2   13.02    0.76
  -2   5  -2   10.06    1.39
   3  -5   2   14.37    0.78
   3  -5   2   14.45    0.78
   3  -5   2   14.94    1.60
  -3  -5  -2   14.11    0.80
   3  -5   2   13.01    0.82
   3  -5   2   14.01    0.80
  -3  -5  -2   10.91    1.08
  -3  -5  -2   14.37    1.66
   3  -5   2   13.68    0.80
   3  -5   2   13.81    0.85
  -3   5  -2   13.36    0.88
   3   5   2   14.56    1.08
  -3   5  -2   13.80    0.85
   3   5   2   12.78    1.50
   3   5   2   13.42    0.81
  -3   5  -2   14.67    1.41
   4  -5   2    0.36    0.24
   4  -5   2    0.34    0.24
   4  -5   2    0.12    0.25
  -4  -5  -2    0.83    0.33
   4  -5   2    0.13    0.23
  -4  -5  -2    0.13    0.42
   4  -5   2    0.38    0.23
   4  -5   2    0.45    0.25
   4   5   2    0.47    0.44
   4   5   2    0.80    0.31
  -4   5  -2    0.47    0.23
  -4   5  -2    0.55    0.31
   5  -5   2    0.35    0.25
   5  -5   2    0.72    0.33
   5  -5   2    0.67    0.31
   5  -5   2    0.86    0.34
  -5  -5  -2    0.77    0.53
   5  -5   2    0.64    0.34
   5  -5   2    1.12    0.36
  -5  -5  -2    0.82    0.36
  -5   5  -2    1.06    0.50
   5   5   2    0.66    0.32
   5   5   2    0.49    0.49
  -5   5  -2    0.64    0.22
   6  -5   2   11.90    0.90
   6  -5   2   13.02    0.56
   6  -5   2   13.81    0.96
   6  -5   2   12.54    0.55
  -6  -5  -2   15.80    1.39
   6   5   2   13.55    0.98
   6   5   2   14.44    0.51
  -6   5  -2   13.61    1.09
   6   5   2   13.93    0.54
   6   5   2   14.32    0.54
   7  -5   2    0.37    0.40
  -7  -5  -2    1.55    0.74
   7  -5   2    0.03    0.38
   7   5   2    1.62    0.50
   7   5   2    1.22    0.26
   7   5   2    1.34    0.25
   7   5   2    1.00    0.24
   7   5   2    1.20    0.26
  -7   5  -2    0.04    0.43
   8  -5   2   -0.52    0.36
   8  -5   2    0.36    0.44
   8   5   2   -0.13    0.32
   8   5   2    0.10    0.39
   8   5   2    0.03    0.30
   7  -6  -2    5.49    0.82
  -7  -6   2    3.94    0.30
   7  -6  -2    4.25    0.79
  -7  -6   2    4.56    0.32
  -7   6   2    4.01    0.95
   7   6  -2    4.32    0.72
   7   6  -2    3.95    0.38
   7   6  -2    4.11    0.39
  -6  -6   2    2.05    0.25
   6  -6  -2    2.44    0.55
  -6  -6   2    2.06    0.25
  -6  -6   2    2.00    0.75
   6  -6  -2    2.29    0.55
   6   6  -2    1.18    0.41
   6   6  -2    1.87    0.28
   6   6  -2    1.94    0.28
  -6   6   2    2.90    0.73
   5  -6  -2   11.64    0.75
   5  -6  -2   12.73    0.92
  -5  -6   2   11.82    0.48
  -5  -6   2   12.73    1.29
   5  -6  -2   11.64    0.91
  -5  -6   2   11.88    0.49
   5   6  -2   10.93    0.50
  -5   6   2   14.18    1.08
  -5   6   2   12.23    0.65
   5   6  -2   10.53    0.87
   5   6  -2   11.98    0.51
   4  -6  -2    5.92    0.63
   4  -6  -2    5.83    0.65
  -4  -6   2    5.68    0.88
  -4  -6   2    5.55    0.33
   4  -6  -2    5.60    0.61
   4  -6  -2    6.63    0.63
   4  -6  -2    6.15    0.63
  -4  -6   2    5.29    0.33
  -4  -6   2    5.68    0.57
  -4   6   2    5.56    0.55
  -4   6   2    7.06    0.77
   4   6  -2    5.60    0.32
  -4   6   2    5.43    0.52
   4   6  -2    4.65    0.58
   4   6  -2    5.42    0.32
   3  -6  -2    1.15    0.32
  -3  -6   2    1.49    0.25
   3  -6  -2    1.26    0.32
   3  -6  -2    1.07    0.32
   3  -6  -2    0.76    0.28
   3  -6  -2    1.42    0.42
  -3  -6   2    1.53    0.26
  -3  -6   2    1.06    0.55
   3  -6  -2    1.10    0.37
  -3   6   2    1.38    0.37
   3   6  -2    1.31    0.36
   3   6  -2    1.47    0.52
  -2  -6   2    1.35    0.55
   2  -6  -2    0.74    0.38
   2  -6  -2    0.80    0.25
  -2  -6   2    1.74    0.23
  -2  -6   2    1.89    0.39
   2  -6  -2    1.47    0.30
  -2  -6   2    1.51    0.28
  -2  -6   2    1.78    0.23
  -2  -6   2    1.22    0.27
   2  -6  -2    1.56    0.31
   2  -6  -2    1.28    0.30
  -2   6   2    0.85    0.36
  -2   6   2    1.55    0.41
   2   6  -2    1.28    0.48
   2   6  -2    1.90    0.44
   1  -6  -2   12.71    0.67
   1  -6  -2   14.06    1.72
  -1  -6   2   12.56    0.57
  -1  -6   2   12.29    0.75
   1  -6  -2   11.12    0.64
  -1  -6   2   13.12    0.65
  -1  -6   2   12.55    0.65
  -1  -6   2   12.72    1.07
   1  -6  -2   12.86    1.01
   1  -6  -2   12.35    0.65
   1  -6  -2   12.56    0.65
  -1  -6   2   13.18    1.68
   1  -6  -2   11.94    0.80
  -1  -6   2   12.94    0.58
  -1   6   2   11.53    0.91
  -1   6   2   11.32    1.54
   1   6  -2   12.13    0.98
  -1   6   2   12.17    0.85
   1   6  -2   10.42    1.42
   1   6  -2   14.10    0.83
   0  -6   2    5.84    0.55
   0  -6   2    5.95    1.36
   0  -6  -2    7.06    0.86
   0  -6  -2    6.75    0.43
   0  -6  -2    7.20    0.43
   0  -6   2    6.81    0.45
   0  -6  -2    6.26    0.56
   0  -6   2    6.95    0.79
   0  -6  -2    7.53    0.46
   0  -6   2    6.46    0.44
   0  -6   2    6.76    0.51
   0  -6  -2    7.89    1.49
   0  -6   2    7.23    0.52
   0  -6  -2    6.92    0.45
   0   6   2    6.28    0.62
   0   6  -2    5.54    0.72
   0   6  -2    6.29    1.23
   0   6  -2    6.97    0.63
   0   6   2    8.12    0.83
   0   6   2    5.32    1.16
   1  -6   2   47.28    1.63
   1  -6   2   45.83    1.70
   1  -6   2   49.33    3.08
  -1  -6  -2   47.44    1.44
   1  -6   2   45.73    1.70
   1  -6   2   45.77    1.77
  -1  -6  -2   47.32    1.44
   1  -6   2   47.87    1.64
   1  -6   2   49.53    2.14
  -1  -6  -2   46.26    2.22
  -1  -6  -2   46.09    1.47
  -1  -6  -2   46.81    1.47
  -1  -6  -2   48.22    3.13
  -1  -6  -2   46.97    1.79
   1   6   2   49.60    2.18
  -1   6  -2   43.74    2.64
   1   6   2   45.58    1.83
  -1   6  -2   43.64    1.92
   1   6   2   47.69    2.91
  -1   6  -2   48.57    1.85
   2  -6   2    2.78    0.45
   2  -6   2    3.67    0.42
   2  -6   2    2.92    0.46
   2  -6   2    3.35    0.50
   2  -6   2    3.16    0.41
  -2  -6  -2    4.49    0.79
   2  -6   2    4.03    0.61
  -2   6  -2    4.38    0.58
   2   6   2    2.82    0.52
   2   6   2    2.84    0.65
   3  -6   2   11.41    0.78
   3  -6   2   10.67    0.72
   3  -6   2   10.81    0.88
   3  -6   2   10.13    0.70
  -3  -6  -2   10.92    1.12
  -3  -6  -2   10.66    0.75
   3  -6   2   10.32    0.76
  -3   6  -2   11.35    0.79
   3   6   2   11.22    1.05
   3   6   2   12.28    0.90
  -3   6  -2   10.61    0.84
   4  -6   2    0.19    0.27
   4  -6   2    0.15    0.26
  -4  -6  -2    0.20    0.44
   4  -6   2    0.28    0.29
   4  -6   2    0.20    0.26
   4  -6   2    0.13    0.25
   4  -6   2    0.14    0.31
   4   6   2   -0.09    0.27
  -4   6  -2    0.29    0.25
  -4   6  -2    0.15    0.33
   5  -6   2    0.66    0.37
  -5  -6  -2    0.19    0.52
   5  -6   2    0.42    0.33
   5  -6   2    0.31    0.31
  -5   6  -2   -0.14    0.33
   5   6   2    0.60    0.37
  -5   6  -2    0.26    0.25
   6  -6   2    8.14    0.84
   6  -6   2    7.32    0.58
   6  -6   2    9.60    0.86
  -6  -6  -2    9.45    1.25
  -6   6  -2    9.39    0.50
  -6   6  -2    8.49    0.94
   6   6   2    8.41    0.85
   7  -6   2    2.15    0.84
   7  -6   2    1.63    0.81
   7   6   2    2.46    0.62
  -7   6  -2    1.58    0.57
   6  -7  -2   10.84    0.99
   6  -7  -2   11.01    1.01
   6   7  -2   10.67    0.99
   5  -7  -2    0.54    0.37
   5  -7  -2    0.67    0.40
   5   7  -2    0.89    0.41
  -5   7   2    1.09    0.49
   4  -7  -2    3.02    0.58
   4  -7  -2    2.06    0.54
   4  -7  -2    2.55    0.57
  -4  -7   2    4.14    0.94
   4   7  -2    3.71    0.64
  -4   7   2    3.04    0.60
  -4   7   2    2.64    0.59
  -3  -7   2   21.08    1.67
  -3  -7   2   20.03    0.76
   3  -7  -2   20.27    1.08
   3  -7  -2   22.14    1.12
  -3  -7   2   20.34    0.70
  -3  -7   2   19.76    0.76
  -3  -7   2   20.46    0.70
   3  -7  -2   20.26    1.29
   3   7  -2   20.84    1.18
  -3   7   2   18.94    1.13
  -3   7   2   21.17    1.27
  -2  -7   2   24.41    0.87
  -2  -7   2   23.51    0.96
  -2  -7   2   23.30    0.96
  -2  -7   2   24.61    0.88
   2  -7  -2   24.75    1.50
   2  -7  -2   24.43    1.12
   2  -7  -2   24.34    1.12
   2  -7  -2   22.63    1.10
  -2  -7   2   24.05    1.20
   2  -7  -2   23.72    1.11
  -2  -7   2   25.40    1.76
  -2   7   2   25.78    1.36
  -2   7   2   25.08    1.38
   2   7  -2   24.23    1.28
  -1  -7   2    5.01    0.47
   1  -7  -2    4.36    0.89
   1  -7  -2    5.23    0.48
  -1  -7   2    4.90    0.40
   1  -7  -2    5.74    0.50
   1  -7  -2    5.54    0.85
   1  -7  -2    5.22    0.51
   1  -7  -2    4.94    0.50
  -1  -7   2    4.58    0.40
  -1  -7   2    4.59    0.80
  -1  -7   2    4.50    0.47
  -1  -7   2    4.58    0.55
   1   7  -2    3.84    0.92
   1   7  -2    3.74    0.76
  -1   7   2    4.76    0.65
   0  -7   2   16.18    0.87
   0  -7  -2   19.31    1.67
   0  -7  -2   17.26    0.80
   0  -7   2   16.29    0.78
   0  -7   2   16.63    0.97
   0  -7  -2   18.89    0.79
   0  -7  -2   18.14    0.82
   0  -7   2   16.70    0.79
   0  -7   2   15.38    0.86
   0  -7  -2   18.64    1.07
   0  -7  -2   17.84    0.78
   0   7   2   16.96    1.26
   0   7  -2   16.00    1.48
   0   7   2   19.05    1.10
   0   7  -2   15.25    1.16
   1  -7   2    0.20    0.26
  -1  -7  -2    0.14    0.15
   1  -7   2    0.17    0.22
  -1  -7  -2    0.31    0.16
  -1  -7  -2    0.22    0.16
   1  -7   2   -0.24    0.21
   1  -7   2    0.02    0.21
  -1  -7  -2    0.23    0.45
   1  -7   2    0.88    0.45
  -1  -7  -2    0.23    0.16
   1  -7   2    0.35    0.24
   1   7   2    0.44    0.42
   1   7   2   -0.25    0.27
   2  -7   2   13.51    1.14
   2  -7   2   17.16    0.89
   2  -7   2   16.88    1.00
   2  -7   2   16.42    0.89
   2  -7   2   14.83    0.90
   2  -7   2   16.85    0.95
  -2  -7  -2   13.01    1.35
  -2   7  -2   16.41    1.10
  -2   7  -2   16.74    1.08
   2   7   2   12.76    0.98
   3  -7   2   12.35    1.05
   3  -7   2   14.68    0.92
   3  -7   2   11.46    1.18
  -3  -7  -2   11.31    1.28
   3  -7   2   11.58    1.20
   3  -7   2   13.24    0.89
  -3   7  -2   12.89    0.96
  -3   7  -2   13.78    1.01
   3   7   2   13.66    0.99
  -4  -7  -2   25.91    1.91
   4  -7   2   23.14    1.24
   4  -7   2   25.58    1.41
   4  -7   2   23.96    1.25
  -4   7  -2   22.65    1.22
  -4   7  -2   23.29    1.40
   4   7   2   23.41    1.32
   5  -7   2   29.06    1.47
   5  -7   2   27.57    1.45
   5   7   2   26.26    1.50
  -5   7  -2   29.32    1.64
   6  -7   2    6.25    0.83
   6  -7   2    5.17    0.81
  -6   7  -2    4.58    0.86
   5  -8  -2    1.35    0.48
   5  -8  -2    1.32    0.49
   5   8  -2    1.39    0.82
  -5   8   2    1.76    0.62
   4  -8  -2    5.76    0.70
   4  -8  -2    5.74    0.71
  -4   8   2    4.70    0.85
   4   8  -2    6.53    0.82
   3  -8  -2    0.21    0.33
   3  -8  -2    0.77    0.36
   3  -8  -2    0.54    0.35
   3  -8  -2    0.29    0.32
   3   8  -2    0.58    0.41
  -3   8   2    0.57    0.47
   2  -8  -2   -0.34    0.24
   2  -8  -2   -0.02    0.25
   2  -8  -2   -0.24    0.24
   2  -8  -2   -0.08    0.28
  -2  -8   2   -0.08    0.20
  -2  -8   2   -0.20    0.20
  -2  -8   2    0.27    0.17
   2  -8  -2   -0.17    0.46
  -2  -8   2    0.08    0.16
  -2  -8   2   -0.13    0.47
   2   8  -2   -0.17    0.32
  -2   8   2    0.29    0.44
  -2   8   2    0.40    0.40
   1  -8  -2    0.51    0.28
   1  -8  -2    0.47    0.28
   1  -8  -2   -0.07    0.46
   1  -8  -2    0.54    0.27
  -1  -8   2    0.40    0.21
  -1  -8   2   -0.06    0.49
  -1  -8   2    0.70    0.27
  -1  -8   2    0.57    0.22
   1  -8  -2    0.61    0.29
  -1  -8   2    0.31    0.25
   1   8  -2    0.51    0.39
  -1   8   2   -0.11    0.32
   0  -8   2    4.70    0.48
   0  -8  -2    5.23    1.02
   0  -8   2    4.11    0.55
   0  -8  -2    4.40    0.46
   0  -8   2    5.77    0.93
   0  -8  -2    3.99    0.46
   0  -8   2    4.50    0.47
   0  -8  -2    3.87    0.46
   0  -8  -2    4.03    0.44
   0  -8   2    4.95    0.58
   0   8  -2    4.84    0.71
   0   8   2    4.57    0.72
   1  -8   2    5.63    0.89
   1  -8   2    6.69    0.59
   1  -8   2    4.53    0.58
  -1  -8  -2    5.94    0.41
   1  -8   2    5.29    0.60
  -1  -8  -2    5.67    0.39
  -1  -8  -2    5.23    0.40
  -1  -8  -2    7.61    1.20
  -1  -8  -2    5.68    0.39
   1  -8   2    6.00    0.57
  -1   8  -2    6.22    0.78
   1   8   2    5.45    0.72
   2  -8   2   20.86    1.26
   2  -8   2   20.06    1.48
   2  -8   2   19.78    1.12
   2  -8   2   20.10    1.14
   2  -8   2   19.61    1.22
  -2   8  -2   20.53    1.40
   2   8   2   22.42    1.34
  -2   8  -2   21.35    1.32
   3  -8   2    0.81    0.36
   3  -8   2    1.62    0.42
  -3   8  -2    1.02    0.47
   3   8   2    1.31    0.49
   4  -8   2    0.06    0.37
   4  -8   2    0.26    0.35
   4   8   2    0.77    0.46
  -4   8  -2    0.96    0.49
   2  -9  -2    1.37    0.45
   2  -9  -2    1.18    0.45
   2  -9  -2    2.32    0.55
   2  -9  -2    2.48    0.57
   2   9  -2    2.45    0.60
  -2   9   2    1.98    0.60
  -1  -9   2    0.58    0.25
   1  -9  -2   -0.29    0.32
  -1  -9   2    0.31    0.29
  -1  -9   2    0.50    0.29
   1  -9  -2    0.33    0.29
   1  -9  -2   -0.30    0.29
   1  -9  -2    0.08    0.29
  -1  -9   2    0.51    0.23
   1   9  -2    0.49    0.42
   0  -9  -2   -0.01    0.25
   0  -9  -2    0.06    0.24
   0  -9  -2    0.16    0.24
   0  -9   2    0.01    0.30
   0  -9   2    0.00    0.24
   0  -9   2    0.05    0.30
   0  -9   2   -0.03    0.24
   0  -9  -2   -0.09    0.25
   0   9  -2    0.00    0.40
   0   9   2    0.47    0.72
  -1  -9  -2    0.10    0.14
   1  -9   2   -0.32    0.33
  -1  -9  -2    0.13    0.15
   1  -9   2    0.04    0.29
  -1  -9  -2    0.04    0.12
   1  -9   2    0.17    0.35
   1  -9   2    0.28    0.30
  -1  -9  -2    0.09    0.12
  -1   9  -2    0.12    0.40
   2  -9   2    3.86    0.60
   2  -9   2    3.44    0.61
   2   9   2    3.45    0.76
  -2   9  -2    4.97    0.85
   9   0  -3    0.75    0.46
   9   0  -3    0.33    0.40
  -9   0   3    0.06    0.45
  -8   0   3    0.34    0.32
  -8   0   3    0.17    0.30
  -8   0   3    0.09    0.31
   8   0  -3    0.66    0.37
  -8   0   3    0.87    0.46
   8   0  -3    0.38    0.22
   8   0  -3    0.43    0.38
  -7   0   3    0.07    0.24
   7   0  -3   -0.09    0.29
   7   0  -3   -0.05    0.28
   7   0  -3    0.15    0.30
  -7   0   3    0.33    0.25
   7   0  -3    0.23    0.20
  -7   0   3    0.53    0.29
  -6   0   3    0.15    0.21
  -6   0   3   -0.10    0.28
   6   0  -3    0.06    0.14
   6   0  -3   -0.14    0.20
  -6   0   3   -0.05    0.18
   6   0  -3   -0.01    0.23
   6   0  -3    0.14    0.23
  -6   0   3   -0.02    0.18
   5   0  -3    0.23    0.22
   5   0  -3    0.39    0.21
  -5   0   3    0.19    0.18
  -5   0   3   -0.01    0.20
   5   0  -3    0.02    0.20
  -5   0   3    0.10    0.17
  -5   0   3    0.40    0.20
   5   0  -3   -0.06    0.12
  -4   0   3    0.16    0.15
  -4   0   3    0.40    0.15
   4   0  -3    0.05    0.18
  -4   0   3    0.13    0.14
   4   0  -3    0.14    0.12
  -4   0   3    0.14    0.18
   4   0  -3    0.16    0.19
   4   0  -3    0.02    0.15
   3   0  -3    0.02    0.13
   3   0  -3    0.09    0.12
   3   0  -3    0.07    0.09
  -3   0   3   -0.04    0.13
  -3   0   3    0.03    0.10
  -3   0   3    0.15    0.11
   3   0  -3    0.15    0.15
  -3   0   3    0.16    0.11
  -2   0   3    0.22    0.10
   2   0  -3    0.14    0.11
   2   0  -3    0.04    0.10
  -2   0   3    0.17    0.10
  -2   0   3    0.11    0.10
   2   0  -3    0.12    0.08
  -2   0   3    0.02    0.09
  -2   0   3    0.14    0.09
   2   0  -3    0.13    0.10
  -1   0   3    0.02    0.06
  -1   0   3   -0.09    0.09
  -1   0   3   -0.01    0.05
  -1   0   3   -0.01    0.06
  -1   0   3   -0.05    0.06
   1   0  -3   -0.02    0.07
   1   0  -3   -0.02    0.05
   1   0  -3    0.06    0.06
  -1   0   3    0.02    0.06
   1   0  -3    0.01    0.07
   0   0   3    0.03    0.03
  -1   0  -3    0.05    0.07
   1   0   3    0.06    0.07
   1   0   3    0.01    0.06
   1   0   3    0.00    0.07
  -1   0  -3    0.01    0.05
  -1   0  -3    0.01    0.05
   1   0   3    0.15    0.16
   1   0   3    0.04    0.11
   1   0   3    0.02    0.06
   1   0   3    0.03    0.10
  -1   0  -3    0.05    0.11
   2   0   3    0.06    0.08
  -2   0  -3    0.12    0.13
   2   0   3    0.16    0.11
   2   0   3    0.08    0.09
   2   0   3    0.03    0.14
  -2   0  -3    0.13    0.08
   2   0   3    0.02    0.08
  -2   0  -3    0.10    0.13
  -2   0  -3    0.10    0.08
   2   0   3    0.09    0.08
   2   0   3   -0.06    0.18
   2   0   3   -0.14    0.12
  -3   0  -3    0.07    0.15
  -3   0  -3    0.12    0.10
   3   0   3    0.08    0.27
   3   0   3    0.00    0.10
   3   0   3   -0.02    0.14
  -3   0  -3   -0.04    0.14
   3   0   3    0.05    0.15
   3   0   3   -0.13    0.12
  -3   0  -3    0.08    0.09
   3   0   3    0.05    0.10
  -4   0  -3   -0.03    0.18
   4   0   3   -0.07    0.13
   4   0   3    0.00    0.13
   4   0   3    0.16    0.20
  -4   0  -3   -0.15    0.18
   4   0   3   -0.05    0.15
  -4   0  -3    0.07    0.12
   4   0   3   -0.02    0.16
  -4   0  -3    0.12    0.12
   4   0   3    0.07    0.32
   5   0   3    0.57    0.23
  -5   0  -3    0.54    0.19
   5   0   3    0.53    0.23
   5   0   3    0.34    0.25
  -5   0  -3    0.45    0.18
   5   0   3    0.40    0.25
   5   0   3    0.04    0.42
   5   0   3    0.57    0.22
  -5   0  -3    0.30    0.24
  -5   0  -3    0.37    0.28
   6   0   3    0.42    0.29
   6   0   3    0.27    0.52
  -6   0  -3    0.27    0.21
  -6   0  -3    0.49    0.21
   6   0   3    0.27    0.25
  -6   0  -3   -0.03    0.27
   6   0   3    0.27    0.24
   6   0   3    0.71    0.31
  -6   0  -3    0.26    0.27
   6   0   3    0.20    0.23
   7   0   3    0.62    0.26
   7   0   3    0.26    0.26
   7   0   3    0.06    0.28
  -7   0  -3    0.20    0.34
  -7   0  -3    0.14    0.23
   7   0   3   -0.08    0.26
  -7   0  -3    0.20    0.22
   7   0   3    0.04    0.32
   8   0   3    0.14    0.32
  -8   0  -3    0.14    0.24
   8   0   3    0.63    0.35
   8   0   3    0.73    0.37
  -8   0  -3    0.08    0.25
   8   0   3   -0.18    0.23
   8   0   3   -0.25    0.29
  -8   0  -3    0.33    0.42
   9   0   3    0.02    0.37
   9   0   3   -0.91    0.31
   9   0   3    0.01    0.35
   9  -1  -3    4.68    0.75
   9  -1  -3    5.19    0.80
   9   1  -3    4.77    0.69
   9   1  -3    4.45    0.68
   9   1  -3    4.10    0.73
   8  -1  -3   18.33    1.18
   8  -1  -3   17.28    1.16
  -8  -1   3   17.16    1.21
  -8  -1   3   16.94    0.94
  -8  -1   3   16.91    0.95
  -8  -1   3   18.93    1.11
  -8   1   3   16.32    1.25
   8   1  -3   13.36    1.23
   8   1  -3   16.73    1.06
   8   1  -3   14.33    1.25
   8   1  -3   16.07    0.92
  -7  -1   3   58.08    2.03
  -7  -1   3   58.46    2.04
   7  -1  -3   58.37    2.22
  -7  -1   3   50.33    2.57
   7  -1  -3   55.41    2.26
  -7  -1   3   60.44    2.22
   7  -1  -3   56.07    2.21
   7   1  -3   57.11    2.18
   7   1  -3   55.70    2.16
  -7   1   3   57.78    2.09
  -7   1   3   58.07    2.37
   7   1  -3   58.35    2.30
   7   1  -3   57.26    2.31
  -7   1   3   57.00    2.09
   7   1  -3   57.11    2.08
  -6  -1   3   19.93    1.12
  -6  -1   3   20.60    1.27
   6  -1  -3   22.59    1.10
   6  -1  -3   22.91    1.12
   6  -1  -3   21.57    1.13
  -6  -1   3   20.23    0.94
  -6  -1   3   20.19    0.93
  -6   1   3   21.07    0.99
   6   1  -3   20.34    1.11
   6   1  -3   20.05    1.05
   6   1  -3   18.35    0.96
   6   1  -3   19.92    1.05
  -6   1   3   21.31    0.99
  -6   1   3   20.12    1.16
  -5  -1   3    9.48    0.71
  -5  -1   3    9.82    0.57
   5  -1  -3    9.50    0.68
   5  -1  -3   10.04    0.68
   5  -1  -3    9.90    0.67
  -5  -1   3   10.16    0.57
  -5  -1   3   10.37    0.69
   5   1  -3    9.87    0.45
   5   1  -3   10.11    0.63
   5   1  -3    9.98    0.64
  -5   1   3    8.81    0.57
  -5   1   3    8.86    0.57
   5   1  -3   10.86    0.69
  -5   1   3    9.77    0.71
   5   1  -3   11.23    0.67
  -4  -1   3    0.51    0.17
   4  -1  -3    0.32    0.20
   4  -1  -3    0.18    0.19
   4  -1  -3    0.19    0.17
  -4  -1   3    0.38    0.23
  -4  -1   3    0.35    0.20
   4  -1  -3    0.46    0.17
  -4  -1   3    0.75    0.24
  -4  -1   3    0.51    0.17
   4   1  -3    0.59    0.22
  -4   1   3    0.12    0.14
   4   1  -3    0.52    0.20
   4   1  -3    0.73    0.22
  -4   1   3    0.19    0.20
   4   1  -3    0.55    0.21
  -4   1   3    0.39    0.12
   4   1  -3    0.45    0.17
  -4   1   3    0.18    0.14
   3  -1  -3    0.47    0.16
   3  -1  -3    0.52    0.17
   3  -1  -3    0.85    0.23
  -3  -1   3    1.50    0.31
  -3  -1   3    1.58    0.27
   3   1  -3    0.66    0.19
   3   1  -3    0.75    0.20
   3   1  -3    0.87    0.20
  -3   1   3    1.53    0.26
  -3   1   3    1.34    0.22
   3   1  -3    0.88    0.22
  -3   1   3    1.00    0.22
   3   1  -3    1.17    0.23
  -3   1   3    1.29    0.22
   2  -1  -3  719.02   19.16
  -2  -1   3  703.43   19.13
  -2  -1   3  713.93   19.07
  -2   1   3  696.66   19.10
   2   1  -3  701.16   19.06
   2   1  -3  682.12   19.02
  -2   1   3  686.98   18.83
   1  -1  -3    0.95    0.15
   1  -1  -3    1.02    0.16
  -1  -1   3    0.99    0.15
  -1  -1   3    1.00    0.11
   1  -1  -3    1.54    0.31
   1  -1  -3    0.86    0.15
  -1  -1   3    0.79    0.20
   1  -1  -3    0.78    0.14
  -1  -1   3    0.96    0.15
  -1  -1   3    1.15    0.18
  -1   1   3    1.31    0.16
   1   1  -3    1.24    0.16
   1   1  -3    1.17    0.16
  -1   1   3    0.88    0.15
  -1   1   3    0.96    0.15
  -1   1   3    0.79    0.23
   1   1  -3    1.25    0.12
   1   1  -3    1.04    0.21
  -1   1   3    0.92    0.15
   1   1  -3    1.40    0.18
   0  -1  -3    1.83    0.22
   0  -1   3    1.51    0.16
   0  -1   3    1.81    0.18
   0  -1  -3    2.15    0.34
   0  -1   3    1.68    0.10
   0  -1   3    1.62    0.16
   0  -1  -3    1.88    0.15
   0  -1   3    1.35    0.24
   0  -1  -3    1.81    0.13
   0  -1  -3    1.88    0.13
   0   1   3    1.50    0.14
   0   1  -3    2.07    0.16
   0   1  -3    1.95    0.25
   0   1   3    1.44    0.20
   0   1   3    1.69    0.12
   0   1   3    1.59    0.12
   0   1  -3    2.06    0.19
   0   1  -3    2.06    0.11
   0   1   3    1.18    0.28
   0   1  -3    2.14    0.16
  -1  -1  -3    6.20    0.22
  -1  -1  -3    6.13    0.29
   1  -1   3    5.18    0.29
  -1  -1  -3    6.21    0.22
   1  -1   3    5.41    0.29
   1  -1   3    5.49    0.43
  -1  -1  -3    6.20    0.60
  -1  -1  -3    6.16    0.42
   1  -1   3    5.31    0.29
   1  -1   3    5.48    0.28
  -1   1  -3    6.37    0.31
  -1   1  -3    6.02    0.31
  -1   1  -3    5.55    0.28
   1   1   3    5.64    0.22
   1   1   3    5.50    0.57
   1   1   3    5.75    0.42
  -1   1  -3    6.29    0.43
  -1   1  -3    5.65    0.29
   1   1   3    5.64    0.22
   1   1   3    5.89    0.29
   2  -1   3   11.94    0.50
   2  -1   3   11.85    0.48
   2  -1   3   12.75    0.53
   2  -1   3   11.34    0.51
   2  -1   3   11.30    0.48
   2  -1   3   13.63    0.70
  -2  -1  -3   11.85    0.50
   2  -1   3   11.71    0.53
  -2  -1  -3   11.88    0.65
  -2   1  -3   11.69    0.47
   2   1   3   12.04    0.43
   2   1   3   11.69    0.43
   2   1   3   12.05    0.51
   2   1   3   11.70    0.64
  -2   1  -3   12.23    0.66
   2   1   3   11.66    0.42
  -2   1  -3   12.28    0.54
   2   1   3   11.90    0.42
   2   1   3    9.16    1.07
   3  -1   3   33.30    1.30
   3  -1   3   29.23    1.10
  -3  -1  -3   30.41    1.28
  -3  -1  -3   32.35    0.99
  -3  -1  -3   32.51    1.55
   3  -1   3   29.82    1.01
   3  -1   3   30.42    1.15
   3  -1   3   32.62    1.09
   3  -1   3   32.47    1.10
  -3  -1  -3   30.55    0.98
   3   1   3   30.69    1.53
   3   1   3   30.83    1.19
  -3   1  -3   32.12    1.26
  -3   1  -3   30.13    1.06
   3   1   3   30.22    1.00
   3   1   3   30.41    1.01
   3   1   3   29.11    1.09
  -3   1  -3   29.92    1.15
   3   1   3   27.95    1.22
  -3   1  -3   30.82    1.06
  -4  -1  -3   14.06    0.61
   4  -1   3   15.29    0.80
  -4  -1  -3   14.82    0.61
  -4  -1  -3   14.95    1.06
   4  -1   3   16.05    0.88
   4  -1   3   14.99    0.70
   4  -1   3   15.67    0.71
  -4  -1  -3   15.74    0.90
   4  -1   3   15.53    0.72
   4  -1   3   15.65    0.62
   4   1   3   14.22    0.65
   4   1   3   15.11    0.82
   4   1   3   14.95    0.65
   4   1   3   15.59    1.10
  -4   1  -3   15.93    0.85
  -4   1  -3   16.13    0.69
   4   1   3   13.97    0.72
   4   1   3   14.59    0.83
  -4   1  -3   15.84    0.83
  -4   1  -3   15.63    0.69
   5  -1   3   49.99    2.24
  -5  -1  -3   51.89    1.73
   5  -1   3   54.66    1.86
   5  -1   3   49.27    1.93
   5  -1   3   52.42    2.00
   5  -1   3   53.91    1.79
  -5  -1  -3   53.78    2.07
   5  -1   3   52.23    1.67
   5  -1   3   52.82    1.85
  -5  -1  -3   53.56    1.75
  -5   1  -3   54.01    2.00
  -5   1  -3   51.22    1.78
   5   1   3   52.84    1.99
   5   1   3   52.27    2.33
   5   1   3   54.31    1.97
  -5   1  -3   50.73    1.77
   5   1   3   54.79    1.79
   5   1   3   54.83    2.01
   5   1   3   54.53    1.87
   5   1   3   53.64    1.78
   6  -1   3   44.28    1.48
  -6  -1  -3   43.49    1.55
   6  -1   3   48.88    1.76
   6  -1   3   43.08    1.58
   6  -1   3   45.86    1.72
   6  -1   3   45.38    2.16
   6  -1   3   48.49    1.88
   6  -1   3   43.32    1.82
  -6  -1  -3   44.33    1.55
  -6  -1  -3   45.22    1.91
   6   1   3   44.33    1.82
  -6   1  -3   45.12    1.89
  -6   1  -3   43.94    1.63
  -6   1  -3   46.11    1.64
   6   1   3   44.45    1.66
   6   1   3   45.07    1.77
   6   1   3   45.13    1.66
   6   1   3   41.76    2.09
   6   1   3   47.28    1.76
   6   1   3   44.11    1.86
   7  -1   3   22.87    1.17
   7  -1   3   21.11    1.15
   7  -1   3   22.51    0.88
   7  -1   3   22.30    0.97
  -7  -1  -3   21.85    1.29
  -7  -1  -3   21.46    0.98
   7  -1   3   22.55    1.28
  -7  -1  -3   20.96    0.97
  -7   1  -3   20.87    1.03
  -7   1  -3   21.25    1.04
   7   1   3   22.48    1.10
   7   1   3   23.05    1.11
   7   1   3   21.80    1.26
   7   1   3   22.69    1.20
  -7   1  -3   20.20    1.30
   7   1   3   21.81    1.16
  -8  -1  -3    0.79    0.47
   8  -1   3    0.36    0.34
   8  -1   3   -0.03    0.20
  -8  -1  -3    0.10    0.24
   8  -1   3    0.78    0.38
   8  -1   3    0.21    0.24
  -8  -1  -3    0.20    0.25
   8   1   3    0.29    0.32
  -8   1  -3    0.46    0.38
   8   1   3   -0.08    0.31
   8   1   3    0.46    0.40
   8   1   3    0.21    0.35
   9  -1   3    7.93    0.88
   9  -1   3    6.29    0.83
   9   1   3    6.19    0.79
   9   1   3    6.74    0.82
   9   1   3    6.02    0.77
  -9   1  -3    5.54    0.95
   9  -2  -3    3.60    0.80
   9  -2  -3    4.03    0.75
   9   2  -3    4.12    0.75
   9   2  -3    5.05    0.78
  -9   2   3    5.35    0.94
   9   2  -3    5.09    0.77
   8  -2  -3    0.72    0.41
  -8  -2   3    0.42    0.32
  -8  -2   3   -0.06    0.29
   8  -2  -3    0.06    0.31
  -8  -2   3   -0.11    0.41
   8   2  -3   -0.31    0.28
   8   2  -3    0.25    0.31
   8   2  -3    0.50    0.39
   8   2  -3   -0.22    0.29
  -8   2   3   -0.16    0.39
   7  -2  -3   -0.09    0.31
  -7  -2   3    0.24    0.26
   7  -2  -3   -0.04    0.29
  -7  -2   3    0.08    0.23
   7  -2  -3    0.25    0.34
  -7  -2   3    0.59    0.40
   7   2  -3   -0.01    0.27
  -7   2   3    0.56    0.27
  -7   2   3    0.24    0.23
   7   2  -3    0.10    0.29
   7   2  -3   -0.10    0.27
   7   2  -3   -0.05    0.28
  -7   2   3    0.73    0.43
   7   2  -3    0.01    0.27
   6  -2  -3   22.60    1.14
   6  -2  -3   22.91    1.15
  -6  -2   3   22.11    0.96
   6  -2  -3   19.25    1.04
   6  -2  -3   20.33    1.15
  -6  -2   3   22.80    0.98
  -6  -2   3   21.96    1.23
   6   2  -3   21.04    1.17
  -6   2   3   22.19    0.89
   6   2  -3   22.91    1.16
  -6   2   3   21.42    1.21
  -6   2   3   21.02    1.03
   6   2  -3   22.92    1.10
   6   2  -3   24.01    1.12
   6   2  -3   22.96    1.10
  -6   2   3   20.52    1.03
  -5  -2   3   12.30    0.84
  -5  -2   3   11.99    0.63
   5  -2  -3   11.83    0.75
   5  -2  -3   11.68    0.85
   5  -2  -3   12.15    0.76
  -5  -2   3   12.57    0.97
  -5  -2   3   12.64    0.65
   5  -2  -3   12.95    0.77
  -5   2   3   11.17    0.66
  -5   2   3   11.82    0.67
   5   2  -3   11.99    0.70
   5   2  -3   10.94    0.78
   5   2  -3   10.94    0.76
  -5   2   3   14.16    0.88
   5   2  -3   10.45    0.73
   5   2  -3   11.22    0.69
   5   2  -3   11.63    0.69
  -5   2   3   12.25    0.69
  -4  -2   3   74.02    2.28
   4  -2  -3   73.16    2.42
   4  -2  -3   71.81    2.45
  -4  -2   3   78.84    2.79
  -4  -2   3   75.33    2.61
  -4  -2   3   74.70    2.29
   4   2  -3   72.97    2.51
   4   2  -3   77.29    2.37
  -4   2   3   70.84    2.35
   4   2  -3   75.14    2.36
  -4   2   3   76.55    2.52
   4   2  -3   74.47    2.46
   4   2  -3   73.00    2.60
   4   2  -3   75.93    2.36
  -4   2   3   71.24    2.35
   3  -2  -3   81.79    2.63
  -3  -2   3   83.51    2.49
   3  -2  -3   85.86    3.00
  -3  -2   3   85.24    2.80
  -3  -2   3   84.61    3.00
  -3  -2   3   83.29    2.50
   3  -2  -3   81.10    2.58
   3  -2  -3   82.60    2.59
   3   2  -3   81.76    2.86
   3   2  -3   85.47    2.63
   3   2  -3   84.46    2.54
  -3   2   3   82.05    2.55
  -3   2   3   81.46    2.87
   3   2  -3   85.01    2.73
  -3   2   3   88.32    2.67
   3   2  -3   84.34    2.53
  -3   2   3   80.75    2.54
   3   2  -3   87.12    2.55
  -2  -2   3   36.20    1.23
   2  -2  -3   39.13    1.33
   2  -2  -3   40.14    1.71
   2  -2  -3   39.85    1.29
  -2  -2   3   36.50    1.23
  -2  -2   3   37.79    1.23
   2  -2  -3   40.74    1.30
  -2  -2   3   37.53    1.66
  -2  -2   3   37.32    1.45
   2  -2  -3   38.02    1.24
  -2   2   3   39.43    1.27
  -2   2   3   41.16    1.36
   2   2  -3   38.24    1.25
   2   2  -3   37.41    1.24
  -2   2   3   40.08    1.27
   2   2  -3   36.69    1.58
  -2   2   3   39.11    1.23
  -2   2   3   38.53    1.63
   2   2  -3   39.25    1.25
   2   2  -3   37.07    1.42
   1  -2  -3    1.06    0.17
  -1  -2   3    1.38    0.17
   1  -2  -3    1.08    0.18
   1  -2  -3    0.72    0.18
  -1  -2   3    1.30    0.35
  -1  -2   3    1.11    0.15
  -1  -2   3    1.13    0.25
   1  -2  -3    1.06    0.38
  -1  -2   3    1.32    0.17
  -1   2   3    0.81    0.14
  -1   2   3    0.90    0.20
   1   2  -3    1.29    0.23
   1   2  -3    1.19    0.16
  -1   2   3    0.66    0.30
  -1   2   3    0.80    0.14
   1   2  -3    1.02    0.16
   1   2  -3    1.25    0.17
  -1   2   3    0.83    0.18
   1   2  -3    1.09    0.29
   0  -2  -3  126.33    3.65
   0  -2   3  121.37    3.39
   0  -2   3  124.15    3.44
   0  -2  -3  119.39    3.34
   0  -2   3  123.38    3.44
   0  -2   3  124.14    3.60
   0  -2  -3  114.40    3.44
   0  -2   3  125.96    3.95
   0  -2  -3  121.92    4.10
   0  -2  -3  118.47    3.34
   0   2   3  117.67    3.33
   0   2   3  118.78    3.46
   0   2  -3  125.21    3.43
   0   2  -3  120.97    3.87
   0   2  -3  123.51    3.40
   0   2   3  120.29    3.62
   0   2  -3  122.82    3.43
   0   2   3  118.91    4.06
   0   2   3  115.35    3.32
   0   2  -3  119.84    3.55
   1  -2   3  266.84    7.30
   1  -2   3  270.76    7.42
  -1  -2  -3  273.09    8.12
   1  -2   3  275.44    7.86
   1  -2   3  271.45    7.30
  -1  -2  -3  257.83    7.60
   1  -2   3  259.80    7.35
   1  -2   3  262.16    7.36
  -1   2  -3  264.65    7.39
   1   2   3  256.34    7.58
   1   2   3  254.74    8.05
  -1   2  -3  273.15    7.35
  -1   2  -3  272.17    7.35
  -1   2  -3  270.34    7.78
  -2  -2  -3  314.12    9.03
  -2  -2  -3  300.65    8.53
   2  -2   3  279.20    8.16
   2  -2   3  309.34    8.70
   2  -2   3  293.30    8.22
   2  -2   3  288.44    8.21
  -2  -2  -3  285.49    8.19
   2  -2   3  300.47    8.19
   2  -2   3  280.92    8.16
   2  -2   3  298.85    8.23
   2   2   3  296.26    7.99
   2   2   3  292.66    8.97
   2   2   3  306.61    8.23
   2   2   3  295.08    7.99
   2   2   3  300.86    8.50
  -2   2  -3  306.10    8.17
  -2   2  -3  294.27    8.58
   2   2   3  296.95    8.00
   2   2   3  298.69    8.00
   3  -2   3    6.15    0.46
   3  -2   3    6.68    0.38
   3  -2   3    7.21    0.45
  -3  -2  -3    8.00    0.31
  -3  -2  -3    8.03    0.89
   3  -2   3    7.05    0.45
   3  -2   3    7.02    0.69
  -3  -2  -3    8.83    0.81
  -3   2  -3    6.74    0.36
   3   2   3    6.67    0.84
   3   2   3    7.03    0.33
  -3   2  -3    7.27    0.63
   3   2   3    6.89    0.58
  -3   2  -3    5.81    0.55
   3   2   3    6.79    0.33
   3   2   3    7.23    0.46
  -4  -2  -3   45.77    1.88
   4  -2   3   43.52    1.66
  -4  -2  -3   46.13    1.40
   4  -2   3   47.39    1.95
   4  -2   3   44.51    1.52
   4  -2   3   43.02    1.58
  -4  -2  -3   46.82    1.41
  -4  -2  -3   45.15    2.20
   4  -2   3   44.31    1.59
   4  -2   3   44.48    1.43
  -4   2  -3   42.14    1.55
   4   2   3   46.39    1.47
   4   2   3   45.94    1.73
  -4   2  -3   44.76    1.69
  -4   2  -3   46.05    1.83
   4   2   3   48.02    1.47
   4   2   3   50.56    1.64
  -4   2  -3   43.74    1.55
   4   2   3   46.12    1.84
   4   2   3   45.23    2.21
  -5  -2  -3   26.72    1.43
  -5  -2  -3   27.47    0.96
   5  -2   3   25.71    0.99
   5  -2   3   27.81    1.16
  -5  -2  -3   27.16    0.96
   5  -2   3   26.69    0.92
   5  -2   3   27.52    1.44
   5  -2   3   25.80    1.13
  -5  -2  -3   27.75    1.69
   5  -2   3   26.13    1.22
  -5   2  -3   27.94    1.28
  -5   2  -3   25.95    1.31
  -5   2  -3   27.60    1.11
   5   2   3   25.08    1.02
   5   2   3   27.35    1.29
   5   2   3   26.26    1.04
  -5   2  -3   27.06    1.10
   5   2   3   25.58    1.15
   5   2   3   26.32    1.35
   5   2   3   27.37    1.71
  -6  -2  -3   11.86    0.59
  -6  -2  -3   12.00    0.98
   6  -2   3   11.23    0.78
  -6  -2  -3   11.77    0.60
   6  -2   3   10.62    0.54
   6  -2   3   10.50    0.75
  -6  -2  -3   10.99    1.20
   6  -2   3   11.06    1.01
   6  -2   3   10.96    0.84
   6  -2   3   11.40    0.50
   6   2   3   11.70    0.78
   6   2   3   11.31    0.68
  -6   2  -3   11.33    0.70
   6   2   3   11.28    0.68
   6   2   3    9.89    1.18
  -6   2  -3   12.85    0.91
  -6   2  -3   10.73    0.68
   6   2   3   10.14    0.89
  -6   2  -3    9.86    0.84
  -7  -2  -3    7.95    0.94
   7  -2   3    6.59    0.35
   7  -2   3    8.28    0.73
  -7  -2  -3    6.98    0.51
  -7  -2  -3    6.09    0.49
   7  -2   3    5.91    0.76
   7  -2   3    6.75    0.36
   7  -2   3    7.35    0.69
  -7   2  -3    5.63    0.58
   7   2   3    7.76    0.78
   7   2   3    6.58    0.66
  -7   2  -3    6.92    0.62
  -7   2  -3    6.76    0.82
   7   2   3    7.04    0.63
   7   2   3    7.02    0.62
   8  -2   3   18.15    1.16
  -8  -2  -3   17.36    0.89
  -8  -2  -3   16.92    1.30
  -8  -2  -3   18.04    0.90
   8  -2   3   16.85    1.13
   8   2   3   17.68    1.25
   8   2   3   17.13    1.05
   8   2   3   18.42    1.05
   8   2   3   16.60    1.11
  -8   2  -3   16.36    1.27
   9  -2   3    2.77    0.63
   9  -2   3    3.32    0.75
  -9  -2  -3    2.70    0.51
  -9  -2  -3    3.09    0.53
   9   2   3    2.84    0.64
  -9   2  -3    2.03    0.63
   9   2   3    2.27    0.54
   9   2   3    2.79    0.64
   9   2   3    2.87    0.83
   9   2   3    1.80    0.50
  -9  -3   3   13.79    0.86
  -9  -3   3   12.65    0.86
   9  -3  -3   13.11    1.60
   9  -3  -3   12.90    1.57
   9   3  -3   13.40    1.03
   9   3  -3   13.32    1.04
  -9   3   3   12.48    1.30
  -8  -3   3    2.30    0.68
   8  -3  -3    2.19    0.57
   8  -3  -3    2.82    0.60
  -8  -3   3    2.85    0.45
  -8  -3   3    3.35    0.48
   8   3  -3    2.97    0.57
  -8   3   3    4.41    0.85
   8   3  -3    2.44    0.61
   8   3  -3    3.81    0.78
   8   3  -3    3.27    0.59
   7  -3  -3    7.84    0.82
  -7  -3   3   10.34    1.03
  -7  -3   3    8.23    0.60
   7  -3  -3    8.83    0.83
  -7  -3   3    7.72    0.59
  -7   3   3    9.11    0.93
   7   3  -3    8.06    0.71
   7   3  -3    8.57    0.77
   7   3  -3    8.10    0.71
   7   3  -3    8.05    0.85
   6  -3  -3    4.71    0.60
  -6  -3   3    4.48    0.42
   6  -3  -3    4.60    0.61
  -6  -3   3    4.34    0.72
   6  -3  -3    6.24    0.64
  -6  -3   3    4.38    0.42
  -6   3   3    4.23    0.63
   6   3  -3    4.15    0.55
   6   3  -3    4.25    0.60
  -6   3   3    4.04    0.47
  -6   3   3    5.11    0.52
   6   3  -3    4.47    0.52
   6   3  -3    4.85    0.53
  -5  -3   3    0.29    0.18
   5  -3  -3    1.10    0.32
   5  -3  -3    1.10    0.52
  -5  -3   3    0.50    0.20
   5  -3  -3    0.74    0.30
   5  -3  -3    0.56    0.29
  -5  -3   3    0.55    0.53
  -5  -3   3    0.80    0.40
   5   3  -3    0.38    0.23
  -5   3   3    1.05    0.27
  -5   3   3    0.78    0.31
  -5   3   3    0.94    0.28
   5   3  -3    0.98    0.37
   5   3  -3    0.40    0.22
   5   3  -3    0.44    0.25
   5   3  -3    0.80    0.30
  -5   3   3    1.21    0.42
   5   3  -3    0.33    0.42
  -4  -3   3    3.60    0.32
   4  -3  -3    3.56    0.73
  -4  -3   3    3.00    0.31
  -4  -3   3    3.08    0.71
   4  -3  -3    2.60    0.41
  -4  -3   3    4.37    0.60
   4  -3  -3    3.38    0.42
   4  -3  -3    3.49    0.43
  -4   3   3    2.91    0.35
   4   3  -3    3.43    0.44
  -4   3   3    2.74    0.34
  -4   3   3    2.75    0.42
  -4   3   3    2.28    0.50
   4   3  -3    3.36    0.39
   4   3  -3    3.16    0.49
   4   3  -3    2.43    0.33
   4   3  -3    2.93    0.33
   4   3  -3    3.15    0.68
  -3  -3   3    2.12    0.25
  -3  -3   3    1.92    0.28
   3  -3  -3    1.56    0.30
  -3  -3   3    2.02    0.24
   3  -3  -3    1.26    0.29
  -3  -3   3    0.87    0.49
   3  -3  -3    1.89    0.25
   3  -3  -3    2.20    0.32
  -3  -3   3    2.27    0.44
   3  -3  -3    1.38    0.53
  -3   3   3    1.09    0.43
   3   3  -3    2.02    0.27
  -3   3   3    1.48    0.35
  -3   3   3    1.57    0.21
  -3   3   3    1.47    0.27
  -3   3   3    1.72    0.28
   3   3  -3    1.61    0.36
   3   3  -3    1.36    0.47
   3   3  -3    1.51    0.25
   3   3  -3    1.69    0.26
   2  -3  -3    4.73    0.37
  -2  -3   3    4.38    0.32
  -2  -3   3    5.40    0.35
  -2  -3   3    5.34    0.52
  -2  -3   3    5.27    0.77
   2  -3  -3    3.65    0.37
   2  -3  -3    4.44    0.46
   2  -3  -3    4.77    0.36
  -2  -3   3    5.07    0.33
   2  -3  -3    4.31    0.72
   2   3  -3    4.26    0.67
  -2   3   3    4.42    0.33
   2   3  -3    4.39    0.31
   2   3  -3    3.71    0.45
  -2   3   3    4.92    0.42
   2   3  -3    4.62    0.35
  -2   3   3    4.64    0.37
  -2   3   3    3.97    0.66
   2   3  -3    4.56    0.31
  -2   3   3    4.66    0.34
  -1  -3   3   23.52    1.12
  -1  -3   3   22.51    0.84
   1  -3  -3   24.34    1.02
  -1  -3   3   23.30    1.41
   1  -3  -3   24.70    1.53
   1  -3  -3   23.55    0.83
  -1  -3   3   23.12    0.84
  -1  -3   3   21.67    0.82
   1  -3  -3   23.37    0.83
   1  -3  -3   23.53    0.92
   1   3  -3   19.67    1.28
  -1   3   3   24.44    1.01
   1   3  -3   22.00    1.04
   1   3  -3   22.29    0.81
  -1   3   3   21.91    1.40
   1   3  -3   21.95    0.85
   1   3  -3   23.05    0.82
  -1   3   3   23.84    0.81
  -1   3   3   23.42    0.80
   0  -3   3    6.44    0.77
   0  -3  -3    7.07    0.31
   0  -3  -3    7.02    0.31
   0  -3  -3    6.88    0.90
   0  -3  -3    6.86    0.41
   0  -3   3    6.34    0.37
   0  -3  -3    6.40    0.55
   0  -3   3    6.45    0.37
   0  -3   3    6.84    0.39
   0  -3   3    6.29    0.51
   0   3   3    6.48    0.29
   0   3  -3    6.06    0.70
   0   3   3    6.63    0.43
   0   3  -3    6.46    0.38
   0   3   3    6.44    0.29
   0   3  -3    7.05    0.38
   0   3   3    6.38    0.52
   0   3  -3    6.82    0.49
   0   3  -3    6.97    0.38
   0   3   3    6.04    0.79
   1  -3   3    4.72    0.34
  -1  -3  -3    4.34    0.32
   1  -3   3    3.90    0.28
  -1  -3  -3    3.24    0.69
   1  -3   3    3.75    0.65
   1  -3   3    3.88    0.31
   1  -3   3    4.25    0.33
   1  -3   3    3.43    0.37
   1  -3   3    3.92    0.28
  -1  -3  -3    3.93    0.56
   1   3   3    3.98    0.70
  -1   3  -3    3.72    0.32
  -1   3  -3    4.40    0.38
   1   3   3    3.61    0.43
  -1   3  -3    4.39    0.60
  -2  -3  -3    3.71    0.84
   2  -3   3    5.06    0.39
  -2  -3  -3    4.83    0.55
   2  -3   3    4.87    0.68
   2  -3   3    5.40    0.41
   2  -3   3    4.83    0.36
   2  -3   3    4.80    0.36
   2  -3   3    4.78    0.39
  -2  -3  -3    3.99    0.36
   2  -3   3    4.97    0.39
  -2   3  -3    5.32    0.67
  -2   3  -3    5.40    0.41
  -2   3  -3    4.74    0.37
   2   3   3    3.45    0.72
   2   3   3    4.93    0.53
   2   3   3    4.33    0.38
  -3  -3  -3    1.22    0.59
   3  -3   3    0.96    0.23
   3  -3   3    1.26    0.28
   3  -3   3    0.80    0.23
  -3  -3  -3    1.56    0.43
  -3  -3  -3    1.80    0.27
   3  -3   3    1.04    0.23
   3  -3   3    1.07    0.25
   3  -3   3    1.14    0.29
   3  -3   3    1.53    0.53
   3   3   3    1.26    0.11
   3   3   3    1.25    0.14
   3   3   3    2.09    0.33
  -3   3  -3    0.86    0.19
   3   3   3    0.71    0.51
   3   3   3    1.28    0.14
  -3   3  -3    1.07    0.42
   3   3   3    1.23    0.34
  -3   3  -3    1.04    0.26
   3   3   3    1.34    0.12
   4  -3   3    0.57    0.23
  -4  -3  -3    0.36    0.19
   4  -3   3    0.08    0.21
   4  -3   3    0.34    0.17
  -4  -3  -3    0.75    0.14
  -4  -3  -3    0.60    0.12
  -4  -3  -3    0.34    0.57
   4  -3   3    0.46    0.23
   4  -3   3    0.46    0.23
  -4  -3  -3    0.21    0.32
   4  -3   3    0.75    0.46
   4  -3   3    0.29    0.22
   4   3   3    0.37    0.14
  -4   3  -3    0.31    0.24
  -4   3  -3    0.13    0.17
   4   3   3    0.32    0.22
   4   3   3    0.69    0.31
  -4   3  -3    0.34    0.20
  -4   3  -3    0.11    0.13
   4   3   3    0.27    0.22
   4   3   3    0.36    0.13
  -4   3  -3    0.74    0.37
   4   3   3    0.13    0.55
   5  -3   3   51.59    1.67
   5  -3   3   50.48    1.61
  -5  -3  -3   50.44    1.55
   5  -3   3   50.42    2.37
   5  -3   3   50.26    1.88
   5  -3   3   50.45    1.94
   5  -3   3   48.79    1.85
   5  -3   3   50.86    1.87
   5  -3   3   52.38    1.89
  -5  -3  -3   49.07    1.55
  -5  -3  -3   52.40    2.27
  -5  -3  -3   52.12    2.67
   5   3   3   44.56    2.51
   5   3   3   50.86    2.03
   5   3   3   53.38    1.89
  -5   3  -3   50.69    1.81
  -5   3  -3   49.31    2.14
   5   3   3   49.42    2.15
   5   3   3   50.30    1.66
   5   3   3   52.16    1.66
  -5   3  -3   50.26    1.80
  -5   3  -3   52.37    2.00
   6  -3   3   20.37    1.18
   6  -3   3   17.16    1.00
  -6  -3  -3   19.31    1.31
  -6  -3  -3   19.96    0.78
   6  -3   3   18.55    0.66
   6  -3   3   19.02    0.69
   6  -3   3   18.51    1.03
  -6  -3  -3   19.12    0.77
  -6   3  -3   18.97    1.16
   6   3   3   17.30    1.12
  -6   3  -3   19.89    1.00
   6   3   3   20.09    1.29
  -6   3  -3   18.81    0.98
   6   3   3   20.58    0.90
   6   3   3   20.69    0.91
  -7  -3  -3    2.69    0.36
   7  -3   3    1.82    0.45
  -7  -3  -3    3.83    0.82
   7  -3   3    2.10    0.45
  -7  -3  -3    3.44    0.37
   7   3   3    2.33    0.45
  -7   3  -3    1.95    0.54
   7   3   3    2.15    0.44
   7   3   3    2.94    0.57
   8  -3   3    0.59    0.43
  -8  -3  -3    0.13    0.59
  -8  -3  -3    0.47    0.25
   8  -3   3    0.13    0.37
  -8  -3  -3    0.36    0.24
  -8   3  -3    0.23    0.45
   8   3   3    0.58    0.28
   8   3   3    0.83    0.34
   8   3   3    0.60    0.29
   8   3   3    0.67    0.32
   8   3   3    0.32    0.32
   8   3   3    0.46    0.54
   9  -3   3    1.88    0.58
   9  -3   3    2.97    0.65
   9   3   3    1.85    0.43
   9   3   3    1.96    0.55
   9   3   3    1.46    0.39
   9   3   3    2.98    0.67
   9   3   3    1.77    0.47
  -9   3  -3    2.49    0.71
   9  -4  -3    1.01    0.55
   9  -4  -3    1.27    0.58
  -9  -4   3    1.51    0.38
  -9  -4   3    1.09    0.37
  -9   4   3    1.17    0.65
   9   4  -3    1.04    0.47
   9   4  -3    0.74    0.46
   9   4  -3    0.67    0.45
   8  -4  -3    0.99    0.52
   8  -4  -3    1.03    0.49
  -8  -4   3    0.94    0.30
  -8  -4   3    1.12    0.30
   8   4  -3    1.71    0.45
  -8   4   3    0.30    0.41
   8   4  -3    0.69    0.39
   8   4  -3    0.95    0.39
  -7  -4   3    0.71    0.27
  -7  -4   3    0.41    0.49
   7  -4  -3    0.72    0.41
  -7  -4   3    0.81    0.28
   7  -4  -3    0.29    0.36
   7   4  -3    0.53    0.35
  -7   4   3    0.69    0.44
   7   4  -3    0.94    0.52
   7   4  -3    0.29    0.28
   7   4  -3    0.39    0.30
  -6  -4   3    3.98    0.80
   6  -4  -3    4.47    0.59
   6  -4  -3    5.46    0.78
  -6  -4   3    4.50    0.41
   6  -4  -3    5.41    0.61
  -6  -4   3    4.06    0.41
  -6   4   3    4.52    0.55
  -6   4   3    5.91    0.75
   6   4  -3    4.76    0.51
  -6   4   3    4.57    0.55
   6   4  -3    5.14    0.68
   6   4  -3    4.84    0.51
   6   4  -3    4.59    0.59
  -5  -4   3   16.08    0.72
  -5  -4   3   17.57    1.58
  -5  -4   3   15.62    0.72
   5  -4  -3   16.57    1.51
   5  -4  -3   18.78    1.00
  -5  -4   3   15.51    1.22
   5  -4  -3   16.23    0.96
  -5   4   3   18.09    1.04
  -5   4   3   16.41    1.00
  -5   4   3   20.64    1.39
   5   4  -3   15.91    0.81
   5   4  -3   15.65    1.00
   5   4  -3   16.19    1.41
   5   4  -3   15.41    1.13
   5   4  -3   15.39    0.89
   5   4  -3   16.00    0.81
  -5   4   3   17.42    1.08
  -4  -4   3    9.32    1.28
  -4  -4   3    7.62    0.85
   4  -4  -3    9.15    0.51
   4  -4  -3    8.96    0.67
  -4  -4   3    9.06    0.50
   4  -4  -3    8.59    0.64
   4  -4  -3   10.55    0.68
  -4  -4   3    8.94    0.49
  -4  -4   3    7.88    0.58
   4  -4  -3    9.16    1.16
  -4   4   3    9.08    0.58
   4   4  -3    8.71    0.52
  -4   4   3    9.51    0.59
   4   4  -3    7.92    0.76
   4   4  -3    9.35    0.65
  -4   4   3    9.10    0.45
   4   4  -3    9.27    1.09
  -4   4   3   12.19    1.12
   4   4  -3    9.07    0.52
  -4   4   3    9.95    0.76
   3  -4  -3   22.45    0.98
   3  -4  -3   22.34    0.98
   3  -4  -3   20.90    0.95
  -3  -4   3   20.90    1.26
  -3  -4   3   20.51    1.63
   3  -4  -3   22.34    1.04
  -3  -4   3   21.49    0.83
  -3  -4   3   20.60    0.93
  -3  -4   3   21.51    0.83
   3  -4  -3   24.45    1.69
   3   4  -3   21.41    1.51
  -3   4   3   20.36    1.47
  -3   4   3   22.71    0.93
   3   4  -3   19.71    1.15
  -3   4   3   22.44    1.07
   3   4  -3   20.86    0.95
   3   4  -3   20.91    0.82
  -3   4   3   21.70    0.92
   3   4  -3   21.61    0.82
  -3   4   3   21.40    0.91
   2  -4  -3    0.65    0.46
   2  -4  -3    0.72    0.21
  -2  -4   3    0.60    0.17
  -2  -4   3    0.56    0.33
   2  -4  -3    1.01    0.23
  -2  -4   3    0.91    0.18
   2  -4  -3    0.73    0.25
   2  -4  -3    0.71    0.23
  -2  -4   3    1.22    0.58
  -2  -4   3    1.05    0.24
  -2   4   3    0.74    0.24
   2   4  -3    1.17    0.21
   2   4  -3    1.22    0.28
  -2   4   3    0.43    0.47
  -2   4   3    0.52    0.20
  -2   4   3    0.56    0.19
   2   4  -3    1.05    0.33
   2   4  -3    1.36    0.58
  -2   4   3    0.54    0.21
   2   4  -3    1.19    0.21
  -1  -4   3   57.91    2.76
  -1  -4   3   57.34    1.80
   1  -4  -3   54.33    1.91
   1  -4  -3   59.98    1.79
   1  -4  -3   58.19    1.79
  -1  -4   3   58.03    1.81
  -1  -4   3   57.58    2.21
   1  -4  -3   59.68    2.84
  -1  -4   3   52.80    1.84
   1   4  -3   56.71    2.60
  -1   4   3   54.89    2.67
  -1   4   3   56.03    2.05
   1   4  -3   57.82    1.77
   1   4  -3   57.16    2.15
  -1   4   3   55.18    1.74
   1   4  -3   58.09    1.76
  -1   4   3   56.42    1.95
   1   4  -3   57.64    1.87
  -1   4   3   55.97    1.74
   0  -4  -3    3.87    0.27
   0  -4  -3    3.81    0.50
   0  -4  -3    3.70    0.26
   0  -4   3    4.62    0.36
   0  -4   3    4.65    0.36
   0  -4   3    4.84    0.53
   0  -4  -3    3.39    0.37
   0  -4   3    4.24    0.80
   0  -4   3    4.45    0.35
   0  -4  -3    4.51    0.98
   0  -4  -3    3.78    0.26
   0  -4  -3    3.52    0.25
   0   4  -3    3.66    0.70
   0   4  -3    4.39    0.33
   0   4  -3    4.61    0.34
   0   4  -3    5.46    0.50
   0   4   3    3.06    0.36
   0   4   3    3.67    0.79
   0   4  -3    4.45    0.39
   0   4   3    4.57    0.52
   1  -4   3    0.33    0.48
  -1  -4  -3    0.48    0.11
   1  -4   3    0.80    0.19
  -1  -4  -3    0.50    0.09
   1  -4   3    0.53    0.17
  -1  -4  -3    0.67    0.33
   1  -4   3    0.68    0.26
   1  -4   3    0.62    0.20
  -1  -4  -3    0.47    0.20
  -1  -4  -3    0.57    0.50
   1  -4   3    0.62    0.20
  -1  -4  -3    0.36    0.09
  -1  -4  -3    0.37    0.08
   1  -4   3    0.72    0.21
  -1   4  -3    0.34    0.39
  -1   4  -3    0.83    0.26
  -1   4  -3    0.41    0.19
   1   4   3    0.51    0.29
   1   4   3    1.13    0.28
   1   4   3    0.69    0.49
   2  -4   3   11.23    0.64
  -2  -4  -3   12.12    0.91
   2  -4   3   11.13    0.58
  -2  -4  -3   10.10    1.31
   2  -4   3   10.59    0.63
   2  -4   3   10.15    0.70
  -2  -4  -3   10.02    0.61
   2  -4   3   11.72    1.21
   2  -4   3   11.24    0.64
   2  -4   3   10.35    0.58
   2   4   3   11.64    0.87
   2   4   3   12.67    1.29
  -2   4  -3   12.22    1.09
  -2   4  -3   12.03    0.68
   2   4   3   10.64    0.66
  -2   4  -3   12.34    0.69
   3  -4   3    2.26    0.33
   3  -4   3    2.00    0.32
   3  -4   3    1.78    0.37
   3  -4   3    2.40    0.35
   3  -4   3    1.77    0.33
  -3  -4  -3    1.95    0.50
  -3  -4  -3    1.79    0.78
   3  -4   3    1.99    0.65
   3  -4   3    1.99    0.35
  -3  -4  -3    1.40    0.32
   3   4   3    2.01    0.48
   3   4   3    0.90    0.58
   3   4   3    1.51    0.35
  -3   4  -3    2.40    0.41
  -3   4  -3    2.55    0.34
  -3   4  -3    2.01    0.55
   4  -4   3    2.20    0.38
  -4  -4  -3    2.68    0.41
   4  -4   3    1.56    0.33
  -4  -4  -3    2.05    0.81
   4  -4   3    1.83    0.38
   4  -4   3    1.46    0.32
   4  -4   3    2.11    0.36
  -4  -4  -3    2.90    0.62
   4  -4   3    3.42    0.79
   4  -4   3    1.82    0.32
   4   4   3    1.41    0.76
  -4   4  -3    1.99    0.42
   4   4   3    2.09    0.51
  -4   4  -3    2.61    0.32
  -4   4  -3    1.36    0.55
   4   4   3    2.14    0.39
   5  -4   3    5.15    0.53
   5  -4   3    5.23    0.53
  -5  -4  -3    4.09    0.80
   5  -4   3    4.95    0.60
   5  -4   3    5.15    0.42
   5  -4   3    4.61    0.52
   5  -4   3    4.79    0.52
  -5   4  -3    4.23    0.58
   5   4   3    4.81    0.33
   5   4   3    5.85    0.61
   5   4   3    5.24    0.30
   5   4   3    4.88    0.33
  -5   4  -3    5.32    0.37
   5   4   3    5.08    0.29
   5   4   3    4.38    0.61
   5   4   3    4.99    0.72
   6  -4   3    9.98    0.80
   6  -4   3    9.15    0.46
   6  -4   3    9.16    0.84
   6  -4   3    9.05    0.43
  -6  -4  -3   10.56    1.35
   6  -4   3   10.18    0.80
  -6   4  -3    9.52    0.91
   6   4   3   10.92    0.58
   6   4   3   10.39    0.51
   6   4   3   10.08    0.58
   6   4   3    9.85    1.04
   6   4   3   11.58    0.84
   6   4   3   10.32    0.51
  -7  -4  -3    1.76    0.69
   7  -4   3    0.97    0.42
   7  -4   3    2.37    0.52
   7   4   3    1.90    0.36
   7   4   3    2.17    0.52
   7   4   3    1.90    0.42
   8  -4   3    4.82    0.76
   8  -4   3    4.52    0.75
   8   4   3    4.10    0.72
   8   4   3    4.47    0.58
  -8   4  -3    4.56    0.87
   8   4   3    3.96    0.48
   8   4   3    5.23    0.61
   8   4   3    3.89    0.48
   8  -5  -3   13.86    1.17
  -8  -5   3   16.19    0.81
  -8  -5   3   16.71    0.82
   8   5  -3   17.16    1.00
   8   5  -3   18.96    1.02
   8   5  -3   17.80    1.40
  -8   5   3   17.58    1.39
  -7  -5   3   11.48    0.65
   7  -5  -3   12.39    1.04
  -7  -5   3   12.06    1.29
   7  -5  -3   13.03    1.06
  -7  -5   3   12.46    0.67
  -7   5   3   13.87    1.18
   7   5  -3   12.70    0.78
   7   5  -3   13.06    0.78
   7   5  -3   13.53    1.04
  -6  -5   3   33.50    1.98
   6  -5  -3   32.75    1.57
   6  -5  -3   33.66    1.57
  -6  -5   3   30.36    1.16
  -6  -5   3   31.53    1.16
   6   5  -3   32.00    1.51
   6   5  -3   32.60    1.26
   6   5  -3   32.27    1.26
  -6   5   3   33.30    1.69
   5  -5  -3    7.57    0.79
  -5  -5   3    6.14    0.87
  -5  -5   3    7.14    0.44
   5  -5  -3    7.08    0.72
   5  -5  -3    7.48    0.80
   5  -5  -3    7.10    0.44
  -5  -5   3    7.01    0.44
   5   5  -3    7.04    0.91
   5   5  -3    7.39    0.76
   5   5  -3    7.09    0.48
  -5   5   3    8.33    0.83
  -5   5   3    7.77    0.64
  -5   5   3    7.38    0.38
   5   5  -3    6.74    0.47
   5   5  -3    6.86    0.99
  -5   5   3    7.79    0.64
  -4  -5   3    2.62    0.92
  -4  -5   3    3.03    0.31
  -4  -5   3    3.30    0.32
  -4  -5   3    3.56    0.71
  -4  -5   3    2.76    0.44
   4  -5  -3    3.74    1.16
   4  -5  -3    3.09    0.43
   4  -5  -3    3.02    0.47
   4  -5  -3    2.69    0.46
   4   5  -3    3.47    0.33
  -4   5   3    2.46    0.36
  -4   5   3    3.34    0.82
  -4   5   3    3.02    0.42
   4   5  -3    3.01    0.86
   4   5  -3    2.46    0.46
   4   5  -3    3.71    0.33
  -4   5   3    2.91    0.52
  -4   5   3    2.29    0.41
  -3  -5   3   38.54    1.32
  -3  -5   3   40.26    1.96
  -3  -5   3   39.29    2.53
   3  -5  -3   38.82    2.55
   3  -5  -3   38.99    1.59
   3  -5  -3   36.68    1.48
   3  -5  -3   40.68    1.51
  -3  -5   3   38.33    1.48
  -3  -5   3   38.15    1.31
  -3   5   3   39.02    1.43
  -3   5   3   37.07    2.31
   3   5  -3   40.06    1.88
  -3   5   3   36.14    1.60
  -3   5   3   36.48    1.41
   3   5  -3   38.59    1.29
   3   5  -3   40.47    2.38
  -3   5   3   40.01    1.54
   3   5  -3   39.97    1.29
   3   5  -3   41.56    1.55
   2  -5  -3   13.96    0.95
  -2  -5   3   17.02    1.18
  -2  -5   3   16.98    1.92
  -2  -5   3   16.95    0.82
  -2  -5   3   17.10    0.73
  -2  -5   3   17.26    0.73
   2  -5  -3   15.34    0.86
   2  -5  -3   16.35    0.79
   2  -5  -3   17.49    0.81
   2  -5  -3   16.80    1.65
  -2   5   3   17.27    0.93
  -2   5   3   16.18    0.74
   2   5  -3   16.91    1.09
   2   5  -3   13.09    1.75
   2   5  -3   16.35    0.67
   2   5  -3   16.67    0.85
  -2   5   3   15.10    1.43
  -2   5   3   14.69    0.88
   2   5  -3   16.29    0.67
  -2   5   3   16.36    0.74
   1  -5  -3   27.87    1.01
   1  -5  -3   25.87    1.28
   1  -5  -3   24.58    1.25
   1  -5  -3   22.22    2.30
   1  -5  -3   26.34    1.17
  -1  -5   3   24.60    1.08
  -1  -5   3   20.25    2.98
  -1  -5   3   28.03    1.05
  -1  -5   3   27.79    1.49
   1  -5  -3   28.84    1.41
   1  -5  -3   27.80    1.02
  -1  -5   3   26.40    1.03
   1   5  -3   26.52    1.37
   1   5  -3   26.62    0.98
  -1   5   3   30.50    2.29
  -1   5   3   29.89    1.25
  -1   5   3   28.46    1.36
   1   5  -3   26.71    0.98
   1   5  -3   28.03    1.15
   0  -5   3   13.06    0.70
   0  -5  -3   16.38    1.07
   0  -5   3   13.84    0.71
   0  -5   3   14.46    1.02
   0  -5  -3   15.31    0.61
   0  -5  -3   14.91    0.80
   0  -5   3   14.81    0.64
   0  -5  -3   15.27    0.61
   0  -5  -3   15.56    0.61
   0  -5  -3   15.20    0.62
   0  -5   3   13.41    0.73
   0  -5   3   12.97    2.21
   0  -5   3   13.91    0.63
   0   5   3   15.06    0.82
   0   5   3   15.00    0.96
   0   5  -3   12.34    0.86
   0   5  -3   13.80    0.77
  -1  -5  -3    5.52    0.27
   1  -5   3    3.71    0.40
   1  -5   3    4.47    1.00
   1  -5   3    3.74    0.36
  -1  -5  -3    5.78    0.28
  -1  -5  -3    6.95    0.75
  -1  -5  -3    4.95    0.26
   1  -5   3    4.33    0.57
  -1  -5  -3    6.40    0.51
   1  -5   3    3.80    0.43
  -1  -5  -3    5.67    1.24
   1   5   3    4.03    0.96
  -1   5  -3    4.36    0.96
  -1   5  -3    4.76    0.51
   1   5   3    4.96    0.61
  -1   5  -3    3.93    0.47
   1   5   3    5.93    0.54
  -2  -5  -3    9.15    0.65
   2  -5   3   11.52    0.69
  -2  -5  -3    9.77    1.51
   2  -5   3   11.61    0.82
   2  -5   3   11.37    0.63
   2  -5   3   12.13    1.47
   2  -5   3   11.94    0.70
   2  -5   3   11.42    0.64
  -2  -5  -3   10.63    0.97
   2  -5   3   10.68    0.67
  -2   5  -3    9.24    1.17
  -2   5  -3   10.75    0.73
   2   5   3    7.97    1.28
  -2   5  -3   11.12    0.73
   2   5   3   10.70    0.90
   2   5   3    9.99    0.70
  -3  -5  -3    2.59    1.03
   3  -5   3    1.32    0.80
  -3  -5  -3    1.74    0.39
   3  -5   3    1.83    0.38
   3  -5   3    1.47    0.33
  -3  -5  -3    2.79    0.63
   3  -5   3    2.00    0.37
   3  -5   3    2.19    0.37
   3  -5   3    1.90    0.41
   3  -5   3    1.24    0.32
  -3   5  -3    3.04    0.44
   3   5   3    0.94    0.43
  -3   5  -3    2.51    0.82
   3   5   3    1.04    0.33
  -3   5  -3    2.89    0.47
   3   5   3   -0.07    0.73
  -4  -5  -3   36.03    1.52
   4  -5   3   39.48    1.60
  -4  -5  -3   35.61    2.01
   4  -5   3   38.76    1.54
   4  -5   3   38.65    1.53
   4   5   3   34.22    1.87
   4   5   3   35.42    1.56
  -4   5  -3   37.33    1.40
  -4   5  -3   38.33    1.64
   5  -5   3   70.50    2.63
   5  -5   3   77.59    2.61
  -5  -5  -3   76.99    3.24
   5  -5   3   69.93    2.40
   5  -5   3   70.40    2.63
   5  -5   3   74.36    2.60
   5  -5   3   71.46    2.63
   5   5   3   71.24    3.02
  -5   5  -3   68.28    2.25
   5   5   3   72.80    2.61
   6  -5   3   23.81    1.29
   6  -5   3   24.01    0.94
   6  -5   3   24.02    0.97
   6  -5   3   22.26    1.28
  -6  -5  -3   26.89    1.85
  -6   5  -3   26.28    1.47
   6   5   3   22.88    1.29
   7  -5   3    1.77    0.52
   7  -5   3    1.20    0.45
   7   5   3    1.45    0.25
   7   5   3    1.55    0.29
   7   5   3    1.72    0.30
  -7   5  -3    1.59    0.53
   7   5   3    1.49    0.26
   7   5   3    1.59    0.50
   8  -5   3   -0.05    0.36
   8  -5   3    0.47    0.43
   8   5   3    0.37    0.23
   8   5   3    0.59    0.30
   8   5   3    0.71    0.24
   8   5   3    0.40    0.45
   8   5   3    0.55    0.29
   7  -6  -3   -0.22    0.35
  -7  -6   3    0.20    0.18
   7  -6  -3    0.21    0.37
  -7  -6   3    0.29    0.19
   7   6  -3   -0.17    0.34
  -6  -6   3    1.16    0.21
  -6  -6   3    0.87    0.66
   6  -6  -3    1.19    0.47
   6  -6  -3    0.77    0.42
  -6  -6   3    1.19    0.27
   6   6  -3    1.16    0.42
   6   6  -3    1.51    0.31
   6   6  -3    1.03    0.23
  -6   6   3    0.80    0.43
  -5  -6   3   11.48    0.54
  -5  -6   3   12.68    1.32
  -5  -6   3   11.74    0.54
   5  -6  -3   11.57    0.75
   5  -6  -3   12.66    0.92
   5  -6  -3   12.67    0.93
   5   6  -3   11.44    0.56
   5   6  -3   12.00    0.56
  -5   6   3   11.36    0.63
   5   6  -3   11.95    0.90
  -4  -6   3    8.79    1.11
  -4  -6   3    9.89    0.50
   4  -6  -3   10.87    0.81
  -4  -6   3   10.14    0.73
   4  -6  -3    9.33    0.76
  -4  -6   3    9.83    0.50
   4  -6  -3    9.11    0.76
   4   6  -3    9.68    0.49
  -4   6   3   10.04    0.70
   4   6  -3    9.90    0.49
  -4   6   3   10.71    0.87
  -4   6   3   10.15    0.70
   4   6  -3   10.29    0.80
   3  -6  -3   14.93    0.84
   3  -6  -3   15.51    0.83
   3  -6  -3   16.02    0.83
  -3  -6   3   12.72    0.63
  -3  -6   3   12.82    0.63
  -3  -6   3   13.31    1.22
   3  -6  -3   14.84    0.84
   3  -6  -3   13.18    0.94
   3  -6  -3   13.60    0.90
   3   6  -3   12.99    0.60
  -3   6   3   14.87    0.76
  -3   6   3   14.00    0.89
   3   6  -3   14.06    0.88
   3   6  -3   12.16    0.58
   3   6  -3   13.89    1.14
  -3   6   3   14.02    0.76
  -3   6   3   15.64    1.15
   2  -6  -3    5.12    0.70
   2  -6  -3    5.63    0.49
   2  -6  -3    6.20    0.52
   2  -6  -3    5.69    0.51
  -2  -6   3    5.12    0.42
  -2  -6   3    5.41    0.35
  -2  -6   3    4.94    0.42
   2  -6  -3    5.28    0.49
  -2  -6   3    5.10    0.35
  -2  -6   3    4.57    0.49
   2  -6  -3    5.23    0.71
  -2  -6   3    5.63    0.81
   2   6  -3    4.73    0.55
  -2   6   3    6.90    0.69
   2   6  -3    5.35    0.73
  -2   6   3    6.75    0.68
  -1  -6   3    0.52    0.78
   1  -6  -3    0.01    0.26
   1  -6  -3    0.21    0.18
   1  -6  -3   -0.21    0.25
   1  -6  -3    1.40    0.94
  -1  -6   3    0.51    0.22
  -1  -6   3    0.80    0.19
  -1  -6   3    0.54    0.25
   1  -6  -3    0.18    0.18
  -1  -6   3    0.67    0.19
  -1  -6   3    0.76    0.45
   1  -6  -3    0.27    0.18
  -1  -6   3    0.37    0.21
   1  -6  -3    0.10    0.19
   1   6  -3   -0.54    0.68
  -1   6   3    0.07    0.28
   1   6  -3    0.78    0.35
  -1   6   3   -0.01    0.65
  -1   6   3    0.17    0.29
   1   6  -3    0.62    0.28
   0  -6  -3    8.65    0.49
   0  -6  -3    8.04    0.49
   0  -6   3    9.58    0.62
   0  -6   3   10.10    0.55
   0  -6  -3    8.27    0.49
   0  -6   3   11.17    0.57
   0  -6  -3    5.47    1.33
   0  -6   3   10.05    1.52
   0  -6  -3   10.35    0.94
   0  -6  -3    9.05    0.49
   0  -6   3    9.08    0.95
   0  -6  -3    7.90    0.66
   0  -6   3   10.15    0.63
   0  -6   3   10.67    0.69
   0   6  -3    9.22    1.38
   0   6  -3    9.46    0.82
   0   6   3    8.89    0.73
   0   6  -3   10.15    0.72
   0   6   3    8.23    0.83
   0   6   3    7.97    1.33
   1  -6   3   43.53    1.46
  -1  -6  -3   38.42    1.24
   1  -6   3   43.05    1.94
   1  -6   3   41.52    1.59
   1  -6   3   41.30    1.53
  -1  -6  -3   37.83    1.24
  -1  -6  -3   38.68    1.23
  -1  -6  -3   34.95    2.70
   1  -6   3   44.04    2.81
   1  -6   3   40.74    1.53
  -1  -6  -3   35.50    1.94
  -1  -6  -3   38.78    1.22
   1  -6   3   41.37    1.45
  -1   6  -3   40.20    1.63
   1   6   3   38.56    1.92
   1   6   3   36.46    2.59
  -1   6  -3   33.78    2.32
   1   6   3   39.61    1.63
  -1   6  -3   38.85    1.73
   2  -6   3   29.11    1.32
   2  -6   3   29.81    1.32
   2  -6   3   29.56    1.32
   2  -6   3   31.30    1.58
   2  -6   3   30.29    1.26
  -2  -6  -3   33.63    1.88
  -2  -6  -3   32.30    1.39
   2  -6   3   30.52    1.25
  -2   6  -3   30.73    1.46
   2   6   3   31.66    1.43
  -2   6  -3   31.55    1.42
   2   6   3   30.68    1.74
   3  -6   3   14.82    0.86
   3  -6   3   13.32    1.00
   3  -6   3   15.18    0.90
   3  -6   3   14.29    0.90
  -3  -6  -3   16.53    0.94
   3  -6   3   15.94    0.87
  -3  -6  -3   17.11    1.37
  -3   6  -3   15.41    0.98
  -3   6  -3   14.22    0.91
   3   6   3   13.97    1.22
   4  -6   3    9.37    0.78
   4  -6   3    8.54    0.72
  -4  -6  -3   10.82    1.16
   4  -6   3    7.79    0.72
   4  -6   3    7.81    0.74
   4  -6   3    9.05    0.74
   4  -6   3    8.65    0.73
   4   6   3   11.28    0.86
  -4   6  -3    9.45    0.86
  -4   6  -3    8.66    0.68
   5  -6   3    0.19    0.31
   5  -6   3    0.09    0.30
  -5  -6  -3    0.00    0.58
   5  -6   3    0.21    0.32
   5   6   3   -0.05    0.27
  -5   6  -3    0.22    0.36
   6  -6   3    1.61    0.45
   6  -6   3    2.34    0.46
   6  -6   3    2.55    0.55
  -6  -6  -3    1.52    0.75
  -6   6  -3    2.54    0.37
  -6   6  -3    1.32    0.52
   6   6   3    3.01    0.63
   7  -6   3    9.76    0.95
   7  -6   3   10.68    0.95
   7   6   3    9.63    0.92
  -7   6  -3    9.53    1.08
   6  -7  -3    1.05    0.48
   6  -7  -3    1.08    0.50
   6   7  -3    1.02    0.46
  -6   7   3    0.40    0.82
   5  -7  -3    0.79    0.40
   5  -7  -3    0.27    0.36
  -5   7   3    0.66    0.44
   5   7  -3    0.75    0.41
  -4  -7   3    0.58    0.14
  -4  -7   3    0.47    0.16
  -4  -7   3    1.62    0.69
  -4  -7   3    0.70    0.15
   4  -7  -3    0.31    0.39
   4  -7  -3    0.60    0.35
   4  -7  -3    0.61    0.36
  -4  -7   3    0.69    0.18
  -4   7   3    0.62    0.42
  -4   7   3    0.53    0.37
   4   7  -3    0.16    0.31
  -3  -7   3    0.28    0.49
   3  -7  -3    0.29    0.28
   3  -7  -3    0.37    0.28
  -3  -7   3    0.08    0.14
  -3  -7   3    0.35    0.16
  -3  -7   3    0.09    0.16
  -3  -7   3    0.22    0.18
   3  -7  -3   -0.16    0.35
   3   7  -3    0.34    0.34
  -3   7   3   -0.02    0.30
  -3   7   3    0.12    0.34
   2  -7  -3    4.74    0.53
  -2  -7   3    4.16    0.43
   2  -7  -3    4.90    0.53
  -2  -7   3    3.95    0.43
  -2  -7   3    4.11    0.43
  -2  -7   3    3.88    0.54
   2  -7  -3    3.99    0.48
   2  -7  -3    4.14    0.79
  -2  -7   3    4.03    0.84
  -2  -7   3    3.83    0.42
   2  -7  -3    4.05    0.48
  -2   7   3    3.79    0.67
   2   7  -3    4.66    0.63
  -2   7   3    3.72    0.65
  -1  -7   3    1.40    0.30
  -1  -7   3    0.94    0.32
   1  -7  -3    0.76    0.27
  -1  -7   3    0.87    0.23
  -1  -7   3    0.58    0.51
  -1  -7   3    0.61    0.26
   1  -7  -3    0.84    0.26
   1  -7  -3    1.19    0.28
   1  -7  -3    0.95    0.55
  -1  -7   3    1.08    0.24
   1  -7  -3    0.78    0.27
   1   7  -3    0.61    0.37
  -1   7   3    0.98    0.39
   1   7  -3    0.83    0.48
   0  -7   3    0.43    0.22
   0  -7   3    0.01    0.24
   0  -7   3    0.49    0.23
   0  -7   3    0.31    0.29
   0  -7  -3    0.43    0.21
   0  -7   3    0.04    0.23
   0  -7  -3    0.16    0.18
   0  -7   3    0.36    0.46
   0   7   3    0.47    0.44
   0   7   3    0.10    0.32
   0   7  -3    0.73    0.48
   0   7  -3    0.34    0.32
  -1  -7  -3    3.97    0.80
   1  -7   3    2.31    0.41
   1  -7   3    2.84    0.42
   1  -7   3    2.89    0.47
  -1  -7  -3    3.04    0.27
  -1  -7  -3    2.72    0.27
   1  -7   3    2.87    0.42
   1  -7   3    2.49    0.47
   1  -7   3    3.35    0.66
  -1  -7  -3    2.51    0.27
  -1  -7  -3    2.61    0.28
   1   7   3    2.48    0.51
   1   7   3    2.30    0.71
  -1   7  -3    2.99    0.64
  -1   7  -3    2.94    0.67
   2  -7   3    5.24    0.56
   2  -7   3    5.56    0.56
   2  -7   3    6.33    0.61
   2  -7   3    4.87    0.57
  -2  -7  -3    6.36    1.00
   2  -7   3    5.62    0.78
   2  -7   3    5.40    0.62
  -2   7  -3    6.01    0.74
  -2   7  -3    4.33    0.66
   2   7   3    6.85    0.74
   3  -7   3    1.24    0.50
   3  -7   3    0.77    0.33
   3  -7   3    1.14    0.38
   3  -7   3    1.11    0.37
  -3  -7  -3    1.32    0.65
  -3   7  -3    1.24    0.42
   3   7   3    0.72    0.41
  -3   7  -3    0.56    0.39
  -4  -7  -3    3.63    0.91
   4  -7   3    3.24    0.65
   4  -7   3    4.40    0.62
   4  -7   3    3.62    0.58
  -4   7  -3    4.23    0.71
  -4   7  -3    3.64    0.61
   4   7   3    3.66    0.68
   5  -7   3    0.53    0.37
   5  -7   3   -0.09    0.33
   5   7   3    0.01    0.36
  -5   7  -3    0.34    0.44
   6   7   3    1.88    0.57
  -6   7  -3    3.02    0.70
   5  -8  -3   12.71    1.07
   5  -8  -3   13.38    1.09
  -5   8   3   11.48    1.22
   4  -8  -3    3.05    0.61
   4  -8  -3    2.90    0.56
   4   8  -3    2.80    0.67
  -4   8   3    3.30    0.80
  -3  -8   3    5.67    0.40
   3  -8  -3    6.35    0.67
  -3  -8   3    4.99    0.34
   3  -8  -3    4.86    0.64
   3  -8  -3    5.97    0.63
  -3  -8   3    6.15    0.41
   3  -8  -3    6.51    0.68
  -3  -8   3    5.57    0.34
   3   8  -3    4.73    0.74
  -3   8   3    6.66    0.90
  -2  -8   3    0.23    0.23
   2  -8  -3    0.50    0.30
   2  -8  -3    0.06    0.27
  -2  -8   3    0.08    0.21
   2  -8  -3   -0.06    0.27
   2  -8  -3    0.11    0.28
   2  -8  -3    0.28    0.49
  -2  -8   3    0.41    0.24
  -2  -8   3    0.49    0.22
  -2  -8   3   -0.37    0.49
  -2   8   3    0.15    0.39
   2   8  -3    0.18    0.34
  -2   8   3    1.21    0.52
  -1  -8   3    2.09    0.67
  -1  -8   3    3.45    0.39
   1  -8  -3    2.44    0.46
  -1  -8   3    2.78    0.38
  -1  -8   3    2.49    0.47
   1  -8  -3    3.14    0.75
   1  -8  -3    3.69    0.47
  -1  -8   3    2.84    0.47
   1  -8  -3    2.95    0.45
   1  -8  -3    2.82    0.46
   1   8  -3    2.73    0.60
  -1   8   3    3.15    0.67
   0  -8   3    0.37    0.22
   0  -8  -3   -0.05    0.47
   0  -8  -3    0.06    0.20
   0  -8  -3    0.13    0.21
   0  -8   3    1.39    0.58
   0  -8   3    0.13    0.26
   0  -8   3    0.75    0.31
   0  -8   3    0.36    0.23
   0   8  -3    0.14    0.34
   0   8   3    0.29    0.39
   1  -8   3   10.83    0.72
   1  -8   3    9.91    0.78
  -1  -8  -3   10.35    0.49
  -1  -8  -3    9.93    0.49
   1  -8   3   11.83    1.21
  -1  -8  -3   10.25    0.49
  -1  -8  -3   11.90    1.29
   1  -8   3   11.02    0.72
  -1  -8  -3   10.42    0.48
   1  -8   3   10.01    0.79
   1   8   3   10.36    0.94
  -1   8  -3    9.64    0.90
   2  -8   3    7.80    0.69
   2  -8   3    7.90    1.00
   2  -8   3    6.65    0.73
   2  -8   3    6.45    0.70
   2  -8   3    5.91    0.63
  -2  -8  -3    8.58    1.18
  -2   8  -3    6.36    0.84
   2   8   3    5.76    0.73
   3  -8   3    9.61    0.81
   3  -8   3    8.31    0.77
  -3   8  -3    7.50    0.89
   3   8   3    7.88    0.90
   4  -8   3    1.08    0.44
   4  -8   3    1.77    0.48
  -4   8  -3    1.12    0.51
   2  -9  -3    7.01    0.71
   2  -9  -3    6.91    0.81
   2  -9  -3    6.21    0.68
   2  -9  -3    6.38    0.81
   2   9  -3    6.13    0.85
  -2   9   3    6.63    0.89
   1  -9  -3    8.43    0.70
   1  -9  -3    8.69    0.68
  -1  -9   3    9.72    0.62
  -1  -9   3    8.05    0.70
  -1  -9   3    7.47    0.70
  -1  -9   3    8.97    0.61
   1  -9  -3    8.86    0.68
   1  -9  -3    7.78    0.68
   1   9  -3    9.37    0.97
  -1   9   3    7.27    1.01
   0  -9  -3    4.06    0.66
   0  -9   3    4.15    0.59
   0  -9   3    4.05    0.60
   0  -9   3    3.75    0.53
   0  -9  -3    4.92    0.50
   0  -9  -3    4.42    0.68
   0  -9   3    4.45    0.54
   0  -9  -3    6.12    0.53
   0   9  -3    4.80    0.79
   0   9   3    4.12    1.17
   1  -9   3    1.13    0.42
   1  -9   3    0.77    0.39
  -1   9  -3    1.07    0.48
   1   9   3    0.97    0.49
   2  -9   3    0.24    0.33
   2  -9   3    0.25    0.34
   2   9   3    0.14    0.43
  -2   9  -3    0.58    0.49
  -9   0   4    9.63    1.09
   9   0  -4    9.10    0.95
   9   0  -4    8.72    0.93
   8   0  -4    0.57    0.39
  -8   0   4    0.23    0.37
   8   0  -4    0.43    0.37
  -8   0   4   -0.16    0.28
   8   0  -4    0.36    0.22
   7   0  -4    0.33    0.29
   7   0  -4    0.32    0.20
  -7   0   4    0.03    0.24
   7   0  -4    0.48    0.32
   7   0  -4    0.11    0.28
  -6   0   4    4.67    0.47
  -6   0   4    4.31    0.62
   6   0  -4    4.84    0.57
   6   0  -4    4.73    0.38
  -6   0   4    4.25    0.45
   6   0  -4    5.95    0.60
   6   0  -4    4.15    0.53
  -6   0   4    5.05    0.46
  -5   0   4   12.01    0.64
  -5   0   4   11.50    0.61
   5   0  -4   11.01    0.54
   5   0  -4   11.15    0.71
  -5   0   4   11.33    0.62
   5   0  -4   10.28    0.70
  -5   0   4   12.82    0.81
   5   0  -4    9.04    0.68
  -4   0   4   28.21    1.03
  -4   0   4   27.20    1.18
   4   0  -4   27.76    1.12
   4   0  -4   28.20    1.30
  -4   0   4   27.59    1.20
   4   0  -4   27.17    0.97
  -4   0   4   29.94    1.19
   4   0  -4   27.76    1.13
  -3   0   4  143.09    4.08
  -3   0   4  149.43    4.20
  -3   0   4  143.01    4.13
   3   0  -4  147.95    4.18
  -3   0   4  139.39    4.13
   3   0  -4  138.55    4.03
   3   0  -4  146.83    4.18
   3   0  -4  139.23    4.16
  -2   0   4 1000.00   27.00
  -1   0   4  109.48    3.12
  -1   0   4  108.79    3.06
  -1   0   4  114.99    3.31
  -1   0   4  107.47    3.09
   1   0  -4  111.58    3.06
   1   0  -4  109.99    3.13
  -1   0   4  107.31    3.12
  -1   0   4  111.99    3.16
   1   0  -4  109.54    3.13
   1   0  -4  108.99    3.09
   0   0  -4   17.11    0.58
   0   0   4   16.69    0.83
   0   0   4   16.52    0.57
   0   0   4   16.64    0.59
   0   0   4   16.75    0.69
   0   0  -4   16.98    0.69
   0   0   4   16.48    0.49
   0   0  -4   17.26    0.58
   0   0   4   16.23    0.57
   0   0  -4   16.18    0.49
   0   0  -4   16.25    0.59
  -1   0  -4  118.05    3.20
   1   0   4  110.51    3.19
   1   0   4  110.83    3.15
   1   0   4  113.11    3.20
  -1   0  -4  116.30    3.19
   1   0   4  120.13    3.42
   1   0   4  113.34    3.35
   1   0   4  113.48    3.23
   1   0   4  114.31    3.20
   1   0   4  111.14    3.61
  -2   0  -4  407.03   10.88
   2   0   4  388.89   10.69
   2   0   4  385.33   10.75
   2   0   4  390.14   10.69
   2   0   4  384.02   11.31
   2   0   4  403.45   10.99
   2   0   4  388.52   10.86
  -3   0  -4   57.57    1.97
   3   0   4   61.72    2.37
   3   0   4   59.68    1.81
  -3   0  -4   57.63    1.77
   3   0   4   54.40    1.95
   3   0   4   60.14    2.02
   3   0   4   58.61    1.79
  -3   0  -4   57.74    1.76
   3   0   4   59.34    1.82
   3   0   4   56.97    1.90
  -3   0  -4   58.04    1.91
   3   0   4   58.79    1.79
   4   0   4   18.35    0.76
   4   0   4   17.72    0.76
   4   0   4   17.60    0.89
   4   0   4   16.04    0.86
  -4   0  -4   18.00    0.73
   4   0   4   19.64    1.26
  -4   0  -4   19.64    0.94
  -4   0  -4   17.53    0.89
  -4   0  -4   18.91    0.74
   4   0   4   17.83    0.94
  -5   0  -4    8.00    0.48
  -5   0  -4    7.66    0.63
   5   0   4    7.06    0.65
   5   0   4    6.63    0.56
   5   0   4    6.77    0.50
  -5   0  -4    8.11    0.48
  -5   0  -4    8.24    0.64
   5   0   4    6.50    0.94
   5   0   4    6.61    0.58
   5   0   4    7.26    0.52
  -6   0  -4    1.36    0.39
   6   0   4    1.46    0.35
  -6   0  -4    1.70    0.34
   6   0   4    2.00    0.42
   6   0   4    1.43    0.33
   6   0   4    1.63    0.34
  -6   0  -4    1.37    0.46
   6   0   4    1.54    0.66
  -6   0  -4    1.81    0.32
   6   0   4    1.94    0.48
   7   0   4   18.65    1.20
  -7   0  -4   20.77    1.24
   7   0   4   19.89    1.05
  -7   0  -4   19.15    0.95
   7   0   4   18.49    0.91
   7   0   4   20.48    1.06
   7   0   4   20.03    1.23
  -7   0  -4   19.95    0.96
   8   0   4    9.36    0.77
   8   0   4    8.98    0.77
   8   0   4    9.20    0.77
  -8   0  -4    8.92    0.98
   8   0   4    9.88    0.81
   8   0   4    9.01    0.80
  -8   0  -4    8.60    0.69
   8   0   4    7.73    0.63
   8   0   4    8.92    0.79
  -8   0  -4    8.51    0.68
   9   0   4   15.58    1.13
   9   0   4   14.36    1.06
   9   0   4   14.61    1.06
   9  -1  -4   -0.15    0.43
   9  -1  -4    0.28    0.44
  -9   1   4    0.21    0.48
   9   1  -4    0.63    0.38
   9   1  -4    0.33    0.38
   9   1  -4    0.82    0.41
  -8  -1   4    6.96    0.83
  -8  -1   4    6.40    0.62
  -8  -1   4    6.11    0.59
   8  -1  -4    6.25    0.81
  -8  -1   4    6.06    0.73
   8  -1  -4    7.05    0.79
   8   1  -4    6.19    0.69
   8   1  -4    5.01    0.70
  -8   1   4    6.57    0.88
   8   1  -4    5.83    0.73
   8   1  -4    5.86    0.61
  -7  -1   4   23.96    1.12
  -7  -1   4   23.72    1.11
   7  -1  -4   26.76    1.38
  -7  -1   4   24.91    1.28
   7  -1  -4   24.32    1.31
   7  -1  -4   26.05    1.36
   7   1  -4   23.62    1.30
  -7   1   4   23.46    1.16
  -7   1   4   26.20    1.44
  -7   1   4   24.68    1.17
   7   1  -4   24.56    1.25
   7   1  -4   24.69    1.26
   7   1  -4   25.13    1.24
  -6  -1   4   13.32    0.92
  -6  -1   4   11.56    0.69
   6  -1  -4   10.51    0.76
  -6  -1   4   11.60    0.68
   6  -1  -4   11.45    0.79
  -6  -1   4   12.41    0.96
   6  -1  -4   11.57    0.80
   6   1  -4   12.72    0.80
   6   1  -4   12.17    0.79
  -6   1   4   12.14    0.72
  -6   1   4   10.72    0.68
   6   1  -4   10.71    0.69
  -6   1   4   12.21    0.88
   6   1  -4   10.77    0.82
  -5  -1   4   36.77    1.40
  -5  -1   4   37.82    1.40
   5  -1  -4   39.22    1.52
   5  -1  -4   38.47    1.55
  -5  -1   4   38.30    1.53
   5  -1  -4   38.48    1.53
  -5  -1   4   39.66    1.59
   5   1  -4   38.14    1.55
   5   1  -4   39.90    1.51
   5   1  -4   39.56    1.46
  -5   1   4   39.19    1.45
  -5   1   4   39.52    1.61
  -5   1   4   39.73    1.46
   5   1  -4   40.91    1.51
   4  -1  -4   25.19    0.75
  -4  -1   4   25.09    1.09
  -4  -1   4   25.00    0.98
  -4  -1   4   27.49    1.04
   4  -1  -4   25.17    1.06
  -4  -1   4   25.90    0.99
   4  -1  -4   25.16    0.90
   4  -1  -4   25.87    1.08
  -4  -1   4   26.71    1.11
   4  -1  -4   25.02    1.08
   4   1  -4   25.31    1.03
  -4   1   4   25.05    1.02
   4   1  -4   27.02    1.23
   4   1  -4   25.83    0.91
  -4   1   4   26.04    1.12
   4   1  -4   24.94    1.22
   4   1  -4   25.30    1.09
  -4   1   4   24.54    1.00
  -4   1   4   24.05    0.76
  -4   1   4   24.29    0.81
  -3  -1   4   15.89    0.66
  -3  -1   4   15.69    0.66
   3  -1  -4   13.54    0.68
  -3  -1   4   15.84    0.75
  -3  -1   4   14.89    0.72
   3  -1  -4   13.72    0.68
   3  -1  -4   13.66    0.68
   3  -1  -4   13.73    0.72
  -3  -1   4   16.08    0.71
  -3   1   4   13.59    0.48
   3   1  -4   16.03    0.67
  -3   1   4   13.28    0.66
   3   1  -4   15.57    0.69
  -3   1   4   13.65    0.65
  -3   1   4   13.64    0.64
  -3   1   4   13.69    0.70
   3   1  -4   15.93    0.70
   3   1  -4   15.24    0.69
   3   1  -4   16.49    0.71
  -2  -1   4  412.91   11.26
   2  -1  -4  405.97   11.41
  -2  -1   4  407.32   11.16
  -2  -1   4  406.75   11.33
  -2  -1   4  403.61   11.16
   2  -1  -4  406.11   11.19
   2  -1  -4  401.41   11.18
   2   1  -4  411.17   11.26
  -2   1   4  409.12   11.17
   2   1  -4  424.85   11.19
  -2   1   4  407.09   11.03
   2   1  -4  423.99   11.19
  -2   1   4  402.91   11.38
  -2   1   4  411.92   11.09
  -2   1   4  406.31   11.16
   2   1  -4  393.36   11.21
   1  -1  -4    2.81    0.22
   1  -1  -4    3.85    0.48
  -1  -1   4    3.23    0.24
   1  -1  -4    2.67    0.23
   1  -1  -4    2.85    0.26
  -1  -1   4    3.53    0.35
  -1  -1   4    3.39    0.25
   1  -1  -4    3.00    0.24
  -1  -1   4    3.31    0.27
  -1   1   4    2.90    0.44
   1   1  -4    3.49    0.26
   1   1  -4    3.10    0.25
   1   1  -4    2.96    0.19
  -1   1   4    3.20    0.27
  -1   1   4    3.26    0.24
   1   1  -4    3.27    0.25
  -1   1   4    2.86    0.22
  -1   1   4    3.18    0.23
   1   1  -4    3.16    0.30
   1   1  -4    3.42    0.17
   0  -1  -4   20.81    0.82
   0  -1  -4   21.20    0.67
   0  -1   4   19.53    0.59
   0  -1   4   19.90    0.71
   0  -1  -4   21.24    0.67
   0  -1   4   19.61    0.88
   0  -1  -4   21.59    1.10
   0  -1   4   20.57    0.75
   0  -1  -4   20.61    0.67
   0  -1   4   19.80    0.71
   0   1  -4   20.71    0.60
   0   1   4   19.24    0.81
   0   1  -4   20.44    0.88
   0   1  -4   20.59    0.75
   0   1   4   20.13    0.66
   0   1   4   20.32    0.66
   0   1   4   19.42    0.67
   0   1   4   20.42    1.06
   1  -1   4   26.97    0.89
  -1  -1  -4   31.10    0.87
  -1  -1  -4   30.40    0.93
   1  -1   4   29.20    1.21
   1  -1   4   27.34    0.96
   1  -1   4   28.50    0.97
   1  -1   4   27.40    0.96
  -1  -1  -4   30.48    1.68
  -1  -1  -4   30.38    1.14
  -1  -1  -4   30.75    0.87
  -1   1  -4   28.21    0.95
   1   1   4   29.46    1.12
  -1   1  -4   28.13    0.96
  -1   1  -4   27.80    0.90
   1   1   4   29.52    0.87
  -1   1  -4   27.56    0.95
   1   1   4   28.57    0.87
   1   1   4   26.83    1.60
  -1   1  -4   26.17    1.15
   1   1   4   29.88    0.93
  -2  -1  -4    0.53    0.13
  -2  -1  -4    0.21    0.20
   2  -1   4    0.50    0.12
  -2  -1  -4    0.42    0.32
   2  -1   4    0.53    0.14
   2  -1   4    0.47    0.13
   2  -1   4    0.51    0.15
   2  -1   4    0.67    0.14
   2  -1   4    0.30    0.20
   2  -1   4    0.61    0.15
   2   1   4    0.48    0.11
   2   1   4    0.45    0.21
  -2   1  -4    0.51    0.15
   2   1   4    0.56    0.11
   2   1   4    0.50    0.11
   2   1   4    0.53    0.12
   2   1   4    0.44    0.13
  -2   1  -4    0.62    0.14
   2   1   4    0.61    0.35
  -2   1  -4    0.37    0.20
   3  -1   4    7.82    0.45
   3  -1   4    7.98    0.62
   3  -1   4    8.15    0.46
   3  -1   4    8.03    0.43
   3  -1   4    8.21    0.50
   3  -1   4    7.97    0.43
  -3  -1  -4    7.91    0.61
  -3  -1  -4    8.08    0.81
   3  -1   4    8.50    0.51
   3  -1   4    7.58    0.41
   3   1   4    7.66    0.83
   3   1   4    7.52    0.50
  -3   1  -4    7.65    0.58
   3   1   4    6.82    0.43
   3   1   4    7.74    0.38
   3   1   4    7.51    0.58
   3   1   4    7.27    0.38
   3   1   4    7.50    0.37
   3   1   4    7.03    0.38
  -3   1  -4    8.03    0.50
   4  -1   4   10.75    0.62
  -4  -1  -4   11.24    0.78
   4  -1   4   11.05    0.76
  -4  -1  -4   12.23    0.52
   4  -1   4   11.21    0.60
   4  -1   4   11.31    0.54
   4  -1   4   10.56    0.60
  -4  -1  -4   11.53    0.97
   4  -1   4   10.71    0.59
   4  -1   4   11.15    0.59
  -4  -1  -4   12.58    0.53
   4  -1   4   11.31    0.68
   4   1   4   10.77    0.53
   4   1   4    9.65    0.66
   4   1   4   11.31    0.54
   4   1   4   11.23    0.61
  -4   1  -4   12.03    0.76
  -4   1  -4   11.40    0.57
   4   1   4   11.46    1.04
  -4   1  -4   11.11    0.57
   4   1   4    9.15    0.70
  -4   1  -4   10.51    0.68
   5  -1   4   50.90    1.80
   5  -1   4   52.72    1.68
  -5  -1  -4   50.39    1.66
  -5  -1  -4   51.95    1.67
   5  -1   4   51.05    2.02
   5  -1   4   50.42    1.80
   5  -1   4   50.70    2.32
   5  -1   4   51.77    1.93
   5  -1   4   50.24    1.79
  -5  -1  -4   51.15    2.04
   5   1   4   50.83    1.97
  -5   1  -4   50.72    1.75
   5   1   4   52.04    2.40
   5   1   4   51.32    1.73
   5   1   4   52.33    1.98
   5   1   4   52.65    1.74
  -5   1  -4   50.88    1.76
   5   1   4   53.06    1.84
  -5   1  -4   53.38    1.96
   6  -1   4   31.91    1.32
   6  -1   4   34.38    1.40
   6  -1   4   34.47    1.40
  -6  -1  -4   32.89    1.25
   6  -1   4   33.29    1.57
  -6  -1  -4   36.87    1.65
   6  -1   4   31.04    1.93
   6  -1   4   32.71    1.50
  -6  -1  -4   34.53    1.26
   6  -1   4   32.19    1.21
  -6   1  -4   33.16    1.33
   6   1   4   33.33    1.54
   6   1   4   32.07    1.91
  -6   1  -4   32.52    1.33
   6   1   4   33.01    1.53
   6   1   4   35.31    1.35
   6   1   4   34.38    1.43
   6   1   4   35.31    1.35
  -6   1  -4   34.43    1.57
   6   1   4   34.67    1.53
  -7  -1  -4   20.62    1.25
  -7  -1  -4   18.15    0.88
   7  -1   4   18.44    1.17
   7  -1   4   19.47    0.83
  -7  -1  -4   16.82    0.86
   7  -1   4   18.65    0.91
   7  -1   4   16.43    1.01
   7  -1   4   18.89    1.06
   7  -1   4   16.76    0.97
   7   1   4   17.48    0.99
  -7   1  -4   17.33    0.93
   7   1   4   19.38    1.01
   7   1   4   15.91    1.13
   7   1   4   18.81    1.13
  -7   1  -4   16.61    1.17
   7   1   4   17.02    1.03
  -7   1  -4   17.79    0.94
  -8  -1  -4    1.38    0.34
   8  -1   4    0.96    0.31
   8  -1   4    1.09    0.42
  -8  -1  -4    1.47    0.34
   8  -1   4    0.88    0.28
  -8  -1  -4    1.89    0.56
   8  -1   4    0.67    0.37
   8   1   4    0.97    0.34
   8   1   4    0.84    0.36
   8   1   4    1.46    0.41
   8   1   4    0.89    0.44
   8   1   4    1.22    0.34
   8   1   4    1.60    0.41
  -8   1  -4    1.11    0.50
   9  -1   4    0.28    0.43
   9  -1   4    0.11    0.41
   9   1   4    1.27    0.44
   9   1   4    0.92    0.41
   9   1   4    0.75    0.44
  -9   1  -4    0.51    0.45
   9  -2  -4    0.95    0.49
   9  -2  -4    0.95    0.52
   9   2  -4    1.42    0.46
   9   2  -4    1.36    0.48
  -9   2   4    0.28    0.53
   9   2  -4    0.51    0.40
  -8  -2   4   -0.39    0.40
  -8  -2   4    0.43    0.29
   8  -2  -4    0.46    0.39
  -8  -2   4    0.67    0.30
   8  -2  -4   -0.41    0.31
   8   2  -4    0.55    0.33
   8   2  -4    0.45    0.35
   8   2  -4    0.67    0.37
   8   2  -4    0.68    0.38
  -8   2   4    0.24    0.41
   7  -2  -4    0.34    0.34
   7  -2  -4    0.38    0.38
  -7  -2   4   -0.06    0.22
  -7  -2   4    0.52    0.39
   7  -2  -4    0.75    0.38
  -7  -2   4    0.04    0.24
  -7   2   4   -0.23    0.33
  -7   2   4   -0.07    0.26
  -7   2   4    0.10    0.26
   7   2  -4    0.18    0.32
   7   2  -4    0.43    0.31
   7   2  -4   -0.02    0.28
   7   2  -4    0.52    0.32
   7   2  -4    0.80    0.36
  -6  -2   4    5.60    0.50
   6  -2  -4    5.99    0.63
  -6  -2   4    5.59    0.66
   6  -2  -4    5.75    0.63
   6  -2  -4    5.21    0.55
   6  -2  -4    5.58    0.62
  -6  -2   4    5.71    0.74
  -6  -2   4    5.25    0.49
   6   2  -4    5.33    0.58
   6   2  -4    4.97    0.62
  -6   2   4    5.20    0.49
  -6   2   4    5.74    0.68
   6   2  -4    5.29    0.60
  -6   2   4    5.74    0.52
   6   2  -4    6.31    0.59
  -6   2   4    5.65    0.41
   6   2  -4    6.16    0.60
   6   2  -4    6.12    0.62
  -5  -2   4    0.65    0.39
  -5  -2   4    0.16    0.17
  -5  -2   4    0.37    0.18
   5  -2  -4    0.14    0.25
   5  -2  -4    0.42    0.33
   5  -2  -4    0.41    0.24
   5  -2  -4    0.24    0.24
  -5  -2   4    0.43    0.30
  -5   2   4   -0.20    0.16
   5   2  -4   -0.19    0.20
  -5   2   4   -0.04    0.17
  -5   2   4    0.40    0.22
   5   2  -4    0.18    0.22
  -5   2   4    0.00    0.22
   5   2  -4   -0.12    0.24
   5   2  -4    0.43    0.24
   5   2  -4    0.16    0.21
   5   2  -4    0.18    0.21
  -4  -2   4    1.12    0.25
   4  -2  -4    1.02    0.27
  -4  -2   4    1.10    0.24
   4  -2  -4    1.25    0.29
  -4  -2   4    1.24    0.35
   4  -2  -4    0.92    0.28
   4  -2  -4    1.36    0.56
  -4  -2   4    0.79    0.38
   4   2  -4    1.01    0.25
  -4   2   4    1.36    0.26
  -4   2   4    1.48    0.34
   4   2  -4    1.19    0.32
   4   2  -4    0.99    0.25
  -4   2   4    1.46    0.26
   4   2  -4    1.08    0.25
   4   2  -4    1.10    0.29
  -4   2   4    1.06    0.36
   4   2  -4    1.05    0.28
  -3  -2   4   17.09    1.05
   3  -2  -4   16.94    0.77
  -3  -2   4   17.76    0.72
  -3  -2   4   16.36    0.88
   3  -2  -4   16.36    0.76
   3  -2  -4   16.72    0.80
  -3  -2   4   18.07    0.73
   3  -2  -4   19.30    1.10
   3   2  -4   19.45    0.82
   3   2  -4   16.50    0.94
  -3   2   4   16.70    0.54
   3   2  -4   17.27    0.72
  -3   2   4   17.37    0.99
  -3   2   4   16.50    0.74
  -3   2   4   16.43    0.57
   3   2  -4   17.18    0.75
   3   2  -4   17.08    0.87
  -3   2   4   16.66    0.74
   3   2  -4   17.56    0.75
  -3   2   4   17.93    0.84
  -2  -2   4   11.62    0.51
  -2  -2   4   12.96    0.89
  -2  -2   4   12.24    0.55
   2  -2  -4   12.56    0.55
   2  -2  -4   11.35    0.89
  -2  -2   4   11.92    0.70
   2  -2  -4   12.01    0.59
  -2  -2   4   12.75    0.55
   2  -2  -4   13.16    0.59
   2  -2  -4   13.87    0.60
   2   2  -4   12.59    0.53
  -2   2   4   12.27    0.55
   2   2  -4   12.17    0.56
   2   2  -4   13.20    0.57
   2   2  -4   11.34    0.77
  -2   2   4   13.12    0.63
  -2   2   4   11.51    0.83
  -2   2   4   12.58    0.56
   2   2  -4   11.60    0.65
  -2   2   4   12.41    0.54
   1  -2  -4   15.54    1.03
  -1  -2   4   15.09    0.62
  -1  -2   4   16.26    0.77
   1  -2  -4   15.53    0.71
  -1  -2   4   15.56    0.62
  -1  -2   4   17.88    1.00
   1  -2  -4   16.06    0.61
   1  -2  -4   15.57    0.61
  -1  -2   4   15.31    0.56
   1  -2  -4   15.27    0.64
  -1   2   4   16.64    0.67
   1   2  -4   15.52    0.57
   1   2  -4   15.92    0.90
  -1   2   4   15.30    0.69
   1   2  -4   16.48    0.62
   1   2  -4   14.80    0.71
   1   2  -4   16.25    0.62
  -1   2   4   14.51    0.58
  -1   2   4   15.08    0.58
  -1   2   4   15.81    1.01
   0  -2   4   35.20    1.18
   0  -2   4   35.07    1.10
   0  -2   4   36.51    1.30
   0  -2  -4   35.74    1.35
   0  -2   4   37.49    1.59
   0  -2  -4   36.83    1.09
   0  -2   4   35.35    1.18
   0  -2  -4   36.71    1.09
   0  -2  -4   36.83    1.19
   0  -2  -4   37.21    1.76
   0   2  -4   36.84    1.18
   0   2  -4   35.06    1.27
   0   2   4   37.35    1.36
   0   2  -4   36.95    1.18
   0   2  -4   34.74    1.50
   0   2   4   36.51    1.19
   0   2  -4   36.52    1.11
   0   2   4   34.57    1.73
   0   2   4   35.05    1.07
   0   2   4   35.72    1.07
  -1  -2  -4    8.28    0.59
  -1  -2  -4    6.86    0.37
   1  -2   4    6.87    0.40
   1  -2   4    7.02    0.40
   1  -2   4    6.92    0.63
  -1  -2  -4    6.29    0.75
   1  -2   4    7.03    0.43
   1  -2   4    6.38    0.34
  -1   2  -4    6.75    0.36
  -1   2  -4    7.11    0.39
   1   2   4    8.58    0.57
  -1   2  -4    6.88    0.39
   1   2   4    7.57    0.39
  -1   2  -4    6.98    0.42
  -1   2  -4    6.49    0.62
   1   2   4    7.78    0.79
   2  -2   4    1.21    0.23
  -2  -2  -4    0.80    0.19
   2  -2   4    0.92    0.20
  -2  -2  -4    1.01    0.42
   2  -2   4    1.65    0.39
   2  -2   4    0.98    0.20
   2  -2   4    1.18    0.21
   2  -2   4    1.02    0.20
   2  -2   4    1.31    0.22
  -2  -2  -4    1.24    0.31
  -2   2  -4    1.00    0.31
  -2   2  -4    1.49    0.25
   2   2   4    0.85    0.40
   2   2   4    0.82    0.10
   2   2   4    0.87    0.10
   2   2   4    0.96    0.28
   2   2   4    0.81    0.09
  -2   2  -4    1.57    0.22
   2   2   4    0.89    0.10
   2   2   4    0.75    0.19
  -3  -2  -4   22.80    1.17
   3  -2   4   23.51    0.87
   3  -2   4   23.79    0.96
   3  -2   4   22.56    0.95
   3  -2   4   23.02    0.95
  -3  -2  -4   20.86    1.46
   3  -2   4   24.13    1.28
  -3  -2  -4   22.06    0.92
  -3   2  -4   22.68    1.17
  -3   2  -4   23.85    1.01
   3   2   4   23.82    0.77
   3   2   4   23.58    1.50
   3   2   4   24.47    0.77
   3   2   4   23.40    0.77
   3   2   4   23.21    1.16
   3   2   4   23.99    0.77
   3   2   4   22.79    0.93
  -3   2  -4   21.98    0.84
  -4  -2  -4    0.44    0.12
   4  -2   4    0.54    0.22
   4  -2   4    0.60    0.22
  -4  -2  -4    0.57    0.32
   4  -2   4    0.71    0.21
   4  -2   4    0.68    0.22
   4  -2   4    0.56    0.36
  -4  -2  -4    0.39    0.12
   4  -2   4    0.76    0.18
   4  -2   4    0.52    0.21
  -4  -2  -4    0.82    0.54
   4  -2   4    0.78    0.27
   4   2   4    0.47    0.15
   4   2   4    0.93    0.52
  -4   2  -4    0.85    0.34
   4   2   4    0.11    0.25
   4   2   4    0.51    0.15
   4   2   4    0.37    0.20
  -4   2  -4    0.75    0.19
  -4   2  -4    1.03    0.23
   4   2   4    0.50    0.24
   4   2   4    0.25    0.13
  -4   2  -4    0.81    0.28
  -5  -2  -4    3.40    0.60
   5  -2   4    2.21    0.39
   5  -2   4    3.00    0.36
   5  -2   4    1.66    0.49
   5  -2   4    2.43    0.39
  -5  -2  -4    2.12    0.68
   5  -2   4    2.24    0.40
   5  -2   4    1.73    0.27
  -5  -2  -4    2.96    0.29
   5  -2   4    2.06    0.35
   5  -2   4    2.33    0.39
   5   2   4    2.97    0.33
   5   2   4    2.65    0.39
   5   2   4    2.88    0.46
  -5   2  -4    2.36    0.49
   5   2   4    2.96    0.33
   5   2   4    2.58    0.76
  -5   2  -4    2.27    0.34
  -5   2  -4    2.06    0.34
  -5   2  -4    2.03    0.46
   5   2   4    2.29    0.52
   6  -2   4    0.29    0.17
   6  -2   4    0.37    0.21
  -6  -2  -4    0.08    0.16
   6  -2   4    0.27    0.29
   6  -2   4    0.08    0.25
  -6  -2  -4    0.12    0.17
  -6  -2  -4    0.16    0.38
   6  -2   4    0.07    0.42
   6  -2   4    0.32    0.26
  -6  -2  -4    0.48    0.57
   6   2   4    0.06    0.21
  -6   2  -4    0.34    0.32
  -6   2  -4    0.47    0.39
   6   2   4    0.14    0.20
   6   2   4    0.51    0.64
   6   2   4    0.67    0.38
   6   2   4    0.33    0.24
   7  -2   4    1.88    0.63
  -7  -2  -4    2.20    0.61
   7  -2   4    1.87    0.32
   7  -2   4    0.89    0.35
   7  -2   4    1.64    0.62
   7  -2   4    1.67    0.42
  -7  -2  -4    1.58    0.35
   7  -2   4    1.11    0.42
   7  -2   4    1.77    0.28
  -7  -2  -4    2.16    0.38
  -7   2  -4    1.83    0.55
   7   2   4    1.67    0.55
   7   2   4    1.59    0.42
   7   2   4    1.91    0.39
  -7   2  -4    1.13    0.45
   7   2   4    2.08    0.45
   7   2   4    2.21    0.39
  -7   2  -4    1.58    0.51
  -8  -2  -4    2.02    0.64
   8  -2   4    0.88    0.43
   8  -2   4    1.28    0.46
   8   2   4    1.67    0.37
   8   2   4    1.16    0.38
   8   2   4    1.97    0.45
   8   2   4    1.36    0.41
  -8   2  -4    1.31    0.54
   8   2   4    1.70    0.54
   8   2   4    1.76    0.39
   9  -2   4    1.21    0.50
   9  -2   4    1.19    0.49
   9   2   4    0.34    0.39
   9   2   4    0.72    0.41
   9   2   4    1.20    0.44
   9   2   4    1.18    0.73
  -9   2  -4    0.99    0.58
   9   2   4    0.54    0.40
   9  -3  -4   12.98    1.48
   9  -3  -4   13.48    1.47
   9   3  -4   15.97    1.52
   9   3  -4   14.96    1.08
   9   3  -4   12.64    1.03
  -9   3   4   12.67    1.32
  -8  -3   4   16.49    1.35
  -8  -3   4   14.81    0.98
  -8  -3   4   15.69    1.00
   8  -3  -4   15.40    1.13
   8  -3  -4   16.24    1.14
   8   3  -4   15.81    1.05
   8   3  -4   14.32    1.31
   8   3  -4   17.54    1.12
  -8   3   4   15.46    1.26
   8   3  -4   14.28    1.01
  -7  -3   4   16.25    0.85
   7  -3  -4   16.60    1.09
  -7  -3   4   16.81    1.24
  -7  -3   4   15.56    0.83
   7  -3  -4   16.71    1.10
   7   3  -4   14.09    0.93
  -7   3   4   15.28    1.16
   7   3  -4   16.38    1.10
   7   3  -4   13.97    0.93
   7   3  -4   15.57    1.00
  -6  -3   4   49.90    1.77
   6  -3  -4   51.94    2.03
   6  -3  -4   50.51    2.05
   6  -3  -4   53.70    2.06
  -6  -3   4   56.06    2.32
  -6  -3   4   51.02    1.76
  -6   3   4   50.13    1.90
   6   3  -4   49.18    1.90
   6   3  -4   51.97    1.90
   6   3  -4   48.49    2.10
  -6   3   4   49.70    2.13
  -6   3   4   48.63    1.90
   6   3  -4   51.97    1.94
   5  -3  -4   13.18    0.83
   5  -3  -4   13.59    1.15
  -5  -3   4   15.13    1.30
   5  -3  -4   13.31    0.84
  -5  -3   4   12.32    1.00
   5  -3  -4   13.53    0.83
  -5   3   4   14.10    0.93
   5   3  -4   12.46    1.02
  -5   3   4   12.15    0.75
   5   3  -4   12.47    0.73
   5   3  -4   12.38    0.76
   5   3  -4   13.02    0.85
  -5   3   4   13.19    0.76
   5   3  -4   12.26    0.73
  -5   3   4   14.02    0.99
   5   3  -4   13.49    0.91
   4  -3  -4    0.90    0.47
  -4  -3   4    0.33    0.17
  -4  -3   4    0.57    0.19
   4  -3  -4    0.31    0.24
  -4  -3   4    0.13    0.26
   4  -3  -4    0.13    0.21
   4  -3  -4    0.27    0.22
  -4  -3   4    0.15    0.45
  -4   3   4    0.45    0.21
   4   3  -4    0.19    0.18
   4   3  -4    0.39    0.20
   4   3  -4    0.18    0.37
  -4   3   4   -0.01    0.23
   4   3  -4    0.46    0.29
  -4   3   4    0.47    0.38
  -4   3   4    0.43    0.21
   4   3  -4    0.28    0.18
   4   3  -4    0.25    0.19
  -3  -3   4    0.22    0.43
   3  -3  -4    0.22    0.15
   3  -3  -4    0.33    0.18
   3  -3  -4    0.27    0.17
  -3  -3   4    0.84    0.33
   3  -3  -4    0.25    0.41
  -3  -3   4    0.79    0.19
  -3  -3   4    0.61    0.18
   3  -3  -4    0.04    0.16
  -3   3   4    0.58    0.19
   3   3  -4    0.25    0.16
  -3   3   4    0.74    0.17
   3   3  -4    0.33    0.24
   3   3  -4    0.20    0.34
   3   3  -4    0.36    0.16
  -3   3   4    0.68    0.24
  -3   3   4    0.64    0.19
  -3   3   4    0.40    0.37
   3   3  -4    0.30    0.16
   2  -3  -4   36.00    1.92
  -2  -3   4   34.11    1.20
  -2  -3   4   35.35    1.22
   2  -3  -4   35.88    1.25
   2  -3  -4   34.98    1.43
  -2  -3   4   35.03    1.21
  -2  -3   4   36.21    1.86
  -2  -3   4   38.98    1.56
   2  -3  -4   35.39    1.25
   2  -3  -4   36.43    1.32
  -2   3   4   35.39    1.21
   2   3  -4   33.35    1.71
   2   3  -4   36.27    1.20
  -2   3   4   34.46    1.29
   2   3  -4   36.25    1.23
   2   3  -4   34.70    1.19
  -2   3   4   38.38    1.37
  -2   3   4   33.81    1.78
  -2   3   4   34.60    1.21
  -1  -3   4   74.39    2.30
  -1  -3   4   75.88    3.04
  -1  -3   4   77.23    2.34
  -1  -3   4   75.92    2.33
   1  -3  -4   79.23    2.31
   1  -3  -4   80.25    3.21
   1  -3  -4   77.78    2.41
   1  -3  -4   81.20    2.32
   1  -3  -4   84.34    2.58
  -1   3   4   75.51    2.27
   1   3  -4   77.79    2.32
   1   3  -4   77.58    2.32
  -1   3   4   76.70    3.10
   1   3  -4   74.27    2.55
  -1   3   4   77.73    2.52
   1   3  -4   78.94    2.32
   1   3  -4   77.34    2.93
  -1   3   4   74.90    2.56
  -1   3   4   75.90    2.27
   0  -3   4   39.14    1.89
   0  -3   4   39.03    1.49
   0  -3   4   40.54    1.31
   0  -3  -4   38.58    1.17
   0  -3  -4   37.83    1.17
   0  -3   4   37.77    1.24
   0  -3  -4   35.77    1.30
   0  -3  -4   37.90    1.53
   0  -3  -4   39.00    2.04
   0  -3   4   39.59    1.30
   0   3   4   38.60    1.51
   0   3   4   37.97    1.14
   0   3   4   37.47    1.99
   0   3  -4   36.89    1.25
   0   3   4   38.10    1.14
   0   3  -4   37.56    1.43
   0   3  -4   38.33    1.81
   0   3   4   35.20    1.43
   0   3  -4   38.53    1.27
   0   3  -4   38.83    1.27
  -1  -3  -4    7.41    0.92
   1  -3   4    6.57    0.40
   1  -3   4    6.66    0.44
   1  -3   4    6.83    0.79
   1  -3   4    6.93    0.51
   1  -3   4    6.26    0.37
   1  -3   4    6.63    0.44
  -1  -3  -4    7.49    0.43
   1  -3   4    6.30    0.38
  -1  -3  -4    8.54    0.68
  -1   3  -4    7.11    0.43
  -1   3  -4    6.98    0.72
  -1   3  -4    7.63    0.44
  -1   3  -4    8.06    0.51
  -1   3  -4    7.85    0.44
   1   3   4    6.56    0.57
   1   3   4    7.57    0.46
   1   3   4    6.82    0.87
   2  -3   4    8.39    0.89
   2  -3   4    6.87    0.45
   2  -3   4    7.55    0.45
   2  -3   4    7.73    0.45
  -2  -3  -4    7.67    0.97
   2  -3   4    7.04    0.51
  -2  -3  -4    7.37    0.45
  -2   3  -4    7.04    0.72
   2   3   4    9.52    1.03
  -2   3  -4    6.69    0.46
   2   3   4    8.00    0.50
  -2   3  -4    7.06    0.46
   2   3   4    7.39    0.64
  -3  -3  -4    0.82    0.21
  -3  -3  -4    0.84    0.38
   3  -3   4    1.39    0.29
   3  -3   4    0.77    0.47
   3  -3   4    1.27    0.24
   3  -3   4    0.72    0.20
   3  -3   4    1.22    0.26
   3  -3   4    1.03    0.23
   3  -3   4    1.29    0.29
  -3  -3  -4    0.48    0.53
  -3   3  -4    0.91    0.25
  -3   3  -4    1.33    0.23
  -3   3  -4    1.40    0.43
   3   3   4    0.55    0.21
   3   3   4    1.23    0.35
   3   3   4    0.63    0.49
   4  -3   4   12.81    0.77
   4  -3   4   12.90    0.72
  -4  -3  -4   11.44    0.68
   4  -3   4   13.00    0.74
   4  -3   4   14.72    1.20
   4  -3   4   12.69    0.63
   4  -3   4   12.77    0.71
   4  -3   4   13.87    0.76
  -4  -3  -4   15.15    1.44
  -4  -3  -4   13.14    0.99
   4   3   4   13.28    1.31
   4   3   4   11.73    0.48
   4   3   4   12.35    0.52
   4   3   4   12.27    0.92
   4   3   4   12.07    0.51
  -4   3  -4   13.58    0.81
   4   3   4   11.81    0.49
  -4   3  -4   12.58    0.58
  -4   3  -4   13.34    1.03
   4   3   4   12.37    0.71
  -5  -3  -4   76.32    3.57
   5  -3   4   82.93    2.57
   5  -3   4   79.62    3.26
   5  -3   4   83.95    2.81
  -5  -3  -4   80.67    3.14
   5  -3   4   84.26    2.72
   5  -3   4   81.23    2.74
   5  -3   4   82.78    2.48
   5  -3   4   80.33    2.73
   5  -3   4   82.53    2.71
   5   3   4   77.92    2.46
   5   3   4   77.90    2.40
   5   3   4   80.09    2.87
  -5   3  -4   86.05    3.09
   5   3   4   81.61    3.07
  -5   3  -4   87.15    2.86
   5   3   4   78.70    2.45
   5   3   4   78.30    3.53
   5   3   4   77.50    2.40
   5   3   4   80.67    2.72
   6  -3   4   28.15    1.36
   6  -3   4   28.64    1.34
   6  -3   4   29.57    1.07
   6  -3   4   25.73    1.52
   6  -3   4   28.44    1.34
   6  -3   4   29.22    1.36
  -6  -3  -4   28.11    1.68
   6  -3   4   29.43    1.01
  -6   3  -4   29.30    1.45
   6   3   4   29.00    1.48
   6   3   4   28.46    1.07
   6   3   4   27.74    1.59
   6   3   4   29.20    1.08
   6   3   4   28.65    1.16
   6   3   4   27.02    1.13
   6   3   4   26.94    1.31
   7  -3   4   12.82    0.92
   7  -3   4   12.69    0.91
  -7  -3  -4   11.61    1.21
   7   3   4   14.56    0.74
  -7   3  -4   13.71    1.11
   7   3   4   13.50    0.80
   7   3   4   13.10    1.17
   7   3   4   14.66    0.74
   7   3   4   14.91    0.82
   7   3   4   14.34    0.98
   8  -3   4    4.91    0.75
   8  -3   4    4.54    0.74
   8   3   4    4.61    0.52
   8   3   4    4.41    0.51
   8   3   4    4.08    0.83
  -8   3  -4    3.53    0.83
   8   3   4    5.09    0.69
   8   3   4    4.09    0.57
   8   3   4    5.13    0.59
   9  -3   4    0.73    0.51
   9  -3   4    0.44    0.47
   9   3   4    0.71    0.49
   9   3   4    0.65    0.41
  -9   3  -4    1.24    0.61
   9   3   4    0.92    0.36
   9   3   4    0.31    0.38
   9   3   4    1.07    0.37
   8  -4  -4   -0.36    0.39
  -8  -4   4    0.19    0.25
   8  -4  -4    1.11    0.51
  -8  -4   4    0.08    0.25
   8   4  -4    0.17    0.34
   8   4  -4   -0.09    0.35
  -8   4   4    0.23    0.42
   8   4  -4    0.24    0.32
  -7  -4   4    0.96    0.27
   7  -4  -4    0.06    0.32
  -7  -4   4    0.53    0.52
  -7  -4   4    0.50    0.26
   7  -4  -4    0.33    0.33
   7   4  -4    0.45    0.32
  -7   4   4   -0.44    0.35
   7   4  -4    0.52    0.33
   7   4  -4    0.59    0.36
   7   4  -4    0.50    0.43
  -6  -4   4    0.70    0.48
   6  -4  -4    0.47    0.33
  -6  -4   4    0.67    0.24
   6  -4  -4    0.34    0.31
  -6  -4   4    0.65    0.24
  -6   4   4    0.34    0.27
  -6   4   4    0.64    0.40
   6   4  -4    0.21    0.27
   6   4  -4    0.37    0.27
   6   4  -4    0.28    0.32
   6   4  -4    0.40    0.33
  -6   4   4    0.68    0.31
  -5  -4   4   14.56    1.58
  -5  -4   4   17.65    0.77
   5  -4  -4   16.20    0.95
  -5  -4   4   17.01    0.77
   5  -4  -4   15.69    0.94
  -5  -4   4   17.57    1.23
   5  -4  -4   17.66    1.55
  -5   4   4   16.24    1.00
  -5   4   4   17.41    1.02
   5   4  -4   14.15    1.06
   5   4  -4   16.43    1.01
  -5   4   4   16.11    1.03
   5   4  -4   15.53    0.81
   5   4  -4   17.50    0.93
   5   4  -4   14.06    1.28
   5   4  -4   14.79    0.80
  -5   4   4   15.81    1.28
  -4  -4   4   38.55    1.44
   4  -4  -4   37.02    1.56
   4  -4  -4   37.48    1.30
  -4  -4   4   38.17    1.33
  -4  -4   4   38.09    1.32
  -4  -4   4   38.18    2.29
   4  -4  -4   37.99    1.51
  -4  -4   4   36.45    1.82
   4  -4  -4   37.64    1.51
   4  -4  -4   41.06    2.31
  -4   4   4   38.09    1.25
   4   4  -4   37.15    1.35
   4   4  -4   37.27    1.35
  -4   4   4   36.33    1.59
  -4   4   4   40.81    2.08
  -4   4   4   37.99    1.44
   4   4  -4   37.78    2.03
  -4   4   4   36.13    1.43
   4   4  -4   37.48    1.46
   4   4  -4   38.83    1.56
   4   4  -4   36.44    1.73
   3  -4  -4   32.57    1.32
   3  -4  -4   35.13    2.12
  -3  -4   4   34.91    1.22
   3  -4  -4   31.61    1.36
  -3  -4   4   35.25    1.22
   3  -4  -4   34.80    1.34
  -3  -4   4   36.89    2.18
  -3  -4   4   34.62    1.68
   3  -4  -4   34.94    1.33
  -3  -4   4   34.83    1.29
   3   4  -4   33.44    1.90
   3   4  -4   34.12    1.31
   3   4  -4   33.04    1.20
  -3   4   4   34.43    1.44
  -3   4   4   35.40    1.29
   3   4  -4   35.42    1.63
  -3   4   4   33.10    1.27
  -3   4   4   33.22    1.27
   3   4  -4   34.20    1.20
  -3   4   4   32.57    1.89
   2  -4  -4   44.58    1.71
   2  -4  -4   45.79    1.65
   2  -4  -4   47.97    2.52
  -2  -4   4   47.13    1.97
   2  -4  -4   47.45    1.56
  -2  -4   4   43.50    1.49
  -2  -4   4   42.33    1.52
  -2  -4   4   41.75    2.31
   2  -4  -4   47.66    1.56
  -2  -4   4   44.84    1.49
  -2   4   4   47.46    2.37
   2   4  -4   42.54    2.18
   2   4  -4   40.86    1.81
  -2   4   4   48.47    1.70
  -2   4   4   45.76    1.52
   2   4  -4   43.52    1.46
   2   4  -4   42.58    1.46
  -2   4   4   46.73    1.53
   2   4  -4   42.65    1.54
  -2   4   4   44.15    1.65
   1  -4  -4   16.69    0.68
  -1  -4   4   14.41    0.68
  -1  -4   4   14.43    0.68
   1  -4  -4   14.66    1.39
   1  -4  -4   13.13    0.97
   1  -4  -4   16.59    0.68
  -1  -4   4   14.86    0.97
  -1  -4   4   14.50    1.28
  -1  -4   4   14.02    0.67
   1   4  -4   15.31    0.66
   1   4  -4   15.13    1.21
  -1   4   4   14.79    0.85
   1   4  -4   15.65    0.66
   1   4  -4   15.68    0.72
  -1   4   4   15.14    0.62
  -1   4   4   16.19    0.80
   1   4  -4   14.69    0.88
  -1   4   4   15.64    1.36
  -1   4   4   15.26    0.61
   0  -4   4   11.09    0.78
   0  -4  -4   10.59    0.79
   0  -4  -4    8.38    0.55
   0  -4  -4    9.40    0.44
   0  -4  -4    9.57    0.45
   0  -4   4   11.58    0.56
   0  -4   4   11.04    0.58
   0  -4   4   10.64    1.11
   0  -4  -4    9.82    1.23
   0  -4   4   11.76    0.59
   0   4  -4   10.83    0.70
   0   4  -4   12.10    0.70
   0   4   4    7.37    1.01
   0   4   4   10.84    0.77
   0   4  -4   11.43    0.55
   0   4  -4   11.37    1.04
   0   4   4    9.15    0.60
   1  -4   4   39.01    1.33
  -1  -4  -4   36.72    2.25
   1  -4   4   35.89    1.25
  -1  -4  -4   34.89    1.05
  -1  -4  -4   35.69    1.05
  -1  -4  -4   34.63    1.05
   1  -4   4   39.23    1.58
   1  -4   4   39.03    1.50
  -1  -4  -4   35.87    1.05
  -1  -4  -4   35.31    1.35
   1  -4   4   38.56    2.11
   1  -4   4   38.07    1.26
   1  -4   4   37.99    1.49
  -1  -4  -4   33.91    1.64
   1   4   4   34.41    1.36
  -1   4  -4   36.96    1.94
   1   4   4   36.63    2.19
  -1   4  -4   38.30    1.35
   1   4   4   35.31    1.62
  -1   4  -4   38.06    1.63
   2  -4   4  115.04    3.42
   2  -4   4  109.87    3.31
  -2  -4  -4  109.04    3.39
   2  -4   4  107.01    3.79
   2  -4   4  111.39    3.32
   2  -4   4  117.41    3.44
  -2  -4  -4  106.88    3.83
   2  -4   4  107.47    3.36
  -2  -4  -4  110.41    4.58
   2  -4   4  112.60    4.32
   2   4   4  107.65    3.78
  -2   4  -4  111.64    4.12
  -2   4  -4  110.92    3.41
   2   4   4  105.88    4.47
  -2   4  -4  113.91    3.44
   2   4   4  116.16    3.45
   3  -4   4   17.09    0.90
   3  -4   4   18.26    1.45
  -3  -4  -4   22.76    1.82
  -3  -4  -4   21.33    1.30
   3  -4   4   16.59    0.83
   3  -4   4   18.22    0.91
  -3  -4  -4   19.79    0.90
   3  -4   4   16.19    0.86
   3  -4   4   17.08    0.89
   3  -4   4   18.17    0.85
  -3   4  -4   18.65    0.85
   3   4   4   18.17    1.19
   3   4   4   19.28    0.93
  -3   4  -4   17.28    1.29
  -3   4  -4   16.98    0.92
   3   4   4   16.91    1.58
   4  -4   4   41.25    1.54
   4  -4   4   38.59    1.61
   4  -4   4   37.98    1.59
   4  -4   4   39.03    1.55
   4  -4   4   40.57    2.28
  -4  -4  -4   42.56    1.61
   4  -4   4   40.62    1.62
  -4  -4  -4   44.84    2.69
   4  -4   4   40.69    1.57
  -4  -4  -4   44.40    2.11
  -4   4  -4   39.90    2.07
   4   4   4   44.76    2.02
   4   4   4   43.47    1.63
   4   4   4   41.27    2.58
  -4   4  -4   39.30    1.66
  -4   4  -4   42.11    1.45
   5  -4   4    1.61    0.37
  -5  -4  -4    3.13    0.69
   5  -4   4    2.28    0.45
   5  -4   4    2.28    0.48
   5  -4   4    2.91    0.51
   5  -4   4    2.07    0.35
   5  -4   4    1.97    0.42
  -5  -4  -4    2.70    0.42
   5   4   4    2.35    0.49
   5   4   4    2.75    0.22
   5   4   4    2.19    0.25
   5   4   4    2.51    0.22
   5   4   4    1.94    0.64
   5   4   4    3.24    0.47
  -5   4  -4    1.46    0.43
  -5   4  -4    2.24    0.31
   5   4   4    2.90    0.26
   6  -4   4    5.55    0.40
   6  -4   4    4.42    0.63
  -6  -4  -4    4.38    1.03
   6  -4   4    5.76    0.46
   6  -4   4    6.06    0.67
   6  -4   4    5.29    0.63
   6   4   4    5.33    0.36
   6   4   4    4.23    0.75
   6   4   4    4.55    0.62
   6   4   4    5.00    0.41
  -6   4  -4    6.43    0.76
   6   4   4    5.17    0.37
   6   4   4    5.27    0.42
   7  -4   4    9.49    0.85
   7  -4   4    7.79    0.80
  -7  -4  -4    9.63    1.11
  -7   4  -4    7.76    0.86
   7   4   4    8.07    0.54
   7   4   4    8.91    0.83
   7   4   4    8.02    0.63
   7   4   4    7.85    0.54
   7   4   4    8.43    0.64
   8  -4   4    6.25    0.82
   8  -4   4    4.86    0.77
   8   4   4    5.52    0.60
  -8   4  -4    5.86    0.93
   8   4   4    5.68    0.74
   8   4   4    6.21    0.61
   8   4   4    5.15    0.51
   8   4   4    5.43    0.52
   8  -5  -4    1.38    0.53
  -8  -5   4    1.11    0.32
   8  -5  -4    1.26    0.52
  -8  -5   4    0.70    0.29
   8   5  -4    0.84    0.40
  -8   5   4    1.08    0.58
   8   5  -4    1.71    0.43
   8   5  -4    0.96    0.48
  -7  -5   4    0.92    0.28
  -7  -5   4    0.18    0.60
   7  -5  -4    1.48    0.50
   7  -5  -4    1.12    0.47
  -7  -5   4    1.06    0.29
  -7   5   4    0.76    0.48
   7   5  -4    0.84    0.34
   7   5  -4    0.89    0.34
   7   5  -4    1.05    0.45
   6  -5  -4    1.77    0.48
  -6  -5   4    2.37    0.38
  -6  -5   4    2.04    0.36
  -6  -5   4    2.01    0.62
   6  -5  -4    1.98    0.49
   6   5  -4    2.17    0.48
   6   5  -4    1.84    0.42
  -6   5   4    2.91    0.63
   6   5  -4    2.33    0.44
   5  -5  -4   21.92    0.83
  -5  -5   4   19.31    1.44
  -5  -5   4   20.30    0.87
   5  -5  -4   20.49    1.29
  -5  -5   4   20.79    0.88
   5  -5  -4   20.64    1.28
   5  -5  -4   21.54    1.22
   5   5  -4   20.49    1.11
  -5   5   4   21.39    1.06
   5   5  -4   22.56    1.45
   5   5  -4   19.43    1.17
  -5   5   4   22.52    1.09
  -5   5   4   21.87    0.75
  -5   5   4   21.52    1.28
   4  -5  -4   15.53    0.86
  -4  -5   4   17.17    0.89
   4  -5  -4   15.60    0.97
   4  -5  -4   16.43    0.93
  -4  -5   4   15.88    0.72
   4  -5  -4   16.77    0.94
  -4  -5   4   17.67    1.29
  -4  -5   4   16.08    0.73
   4   5  -4   16.81    0.92
   4   5  -4   16.60    0.74
  -4   5   4   15.93    1.01
   4   5  -4   15.97    0.73
  -4   5   4   16.10    0.84
  -4   5   4   15.24    0.75
  -4   5   4   14.81    0.84
   3  -5  -4    2.07    0.39
   3  -5  -4    2.11    0.39
   3  -5  -4    2.60    0.45
  -3  -5   4    2.56    0.37
   3  -5  -4    1.97    1.01
  -3  -5   4    2.03    0.31
  -3  -5   4    1.54    0.90
  -3  -5   4    2.69    0.33
  -3  -5   4    3.48    0.65
  -3   5   4    1.87    0.83
  -3   5   4    2.90    0.42
   3   5  -4    2.72    0.42
   3   5  -4    1.74    0.46
   3   5  -4    2.58    0.30
   3   5  -4    1.90    0.28
   3   5  -4    1.23    0.66
  -3   5   4    2.54    0.36
  -3   5   4    1.79    0.43
  -3   5   4    2.52    0.35
   2  -5  -4    5.30    0.45
  -2  -5   4    6.05    0.74
  -2  -5   4    4.98    1.12
   2  -5  -4    4.95    0.50
   2  -5  -4    7.60    1.47
  -2  -5   4    5.78    0.47
  -2  -5   4    6.35    0.45
   2  -5  -4    5.92    0.64
  -2  -5   4    6.40    0.46
   2  -5  -4    6.09    0.47
   2   5  -4    5.00    1.06
  -2   5   4    5.62    0.42
   2   5  -4    5.71    0.66
  -2   5   4    5.62    0.43
  -2   5   4    4.22    1.11
   2   5  -4    6.04    0.40
  -2   5   4    5.03    0.56
   2   5  -4    6.60    0.53
   2   5  -4    6.13    0.41
  -2   5   4    5.65    0.56
  -1  -5   4    0.38    0.60
  -1  -5   4    0.46    0.19
   1  -5  -4    0.65    0.37
   1  -5  -4    0.52    0.22
  -1  -5   4    0.62    0.36
   1  -5  -4    0.62    0.20
  -1  -5   4    0.25    0.18
  -1  -5   4    0.52    0.21
   1  -5  -4    0.59    0.19
  -1   5   4    0.37    0.28
  -1   5   4    0.53    0.16
   1   5  -4    0.41    0.17
   1   5  -4    0.52    0.19
  -1   5   4    0.31    0.22
   1   5  -4    0.56    0.30
   1   5  -4    0.33    0.22
   1   5  -4    0.12    0.55
  -1   5   4    0.41    0.16
   0  -5   4    0.61    0.37
   0  -5   4    1.18    0.66
   0  -5   4    0.90    0.20
   0  -5   4    0.90    0.39
   0  -5  -4    0.89    0.17
   0  -5   4    0.97    0.24
   0  -5  -4    0.98    0.65
   0  -5  -4    1.20    0.21
   0  -5   4    0.54    0.18
   0  -5  -4    0.81    0.18
   0  -5  -4    0.83    0.18
   0  -5  -4    1.01    0.39
   0  -5   4    0.64    0.38
   0  -5  -4    1.42    0.31
   0   5   4    0.51    0.68
   0   5  -4    0.74    0.24
   0   5  -4    1.08    0.55
   0   5   4    0.91    0.27
   0   5   4    0.86    0.33
   0   5  -4    0.50    0.31
  -1  -5  -4    2.36    0.19
  -1  -5  -4    3.47    0.99
   1  -5   4    2.98    0.34
  -1  -5  -4    2.84    0.20
   1  -5   4    2.77    0.37
   1  -5   4    4.00    1.03
   1  -5   4    2.64    0.37
   1  -5   4    3.57    0.57
  -1  -5  -4    2.39    0.19
   1  -5   4    3.02    0.33
  -1  -5  -4    2.22    0.53
  -1  -5  -4    2.39    0.39
   1  -5   4    3.23    0.39
  -1  -5  -4    2.61    0.19
  -1   5  -4    2.53    0.40
   1   5   4    2.71    0.43
  -1   5  -4    2.32    0.46
  -1   5  -4    2.51    0.72
   1   5   4    2.54    0.54
   1   5   4    1.87    0.74
   2  -5   4    2.20    0.39
   2  -5   4    2.31    0.38
   2  -5   4    2.01    0.76
  -2  -5  -4    2.99    0.62
   2  -5   4    2.96    0.37
  -2  -5  -4    2.41    0.39
   2  -5   4    2.20    0.34
   2  -5   4    1.62    0.36
   2  -5   4    2.54    0.47
  -2  -5  -4    2.34    0.86
  -2   5  -4    1.90    0.40
   2   5   4    3.11    0.98
   2   5   4    3.32    0.62
   2   5   4    2.64    0.40
  -2   5  -4    2.58    0.76
  -2   5  -4    1.89    0.41
   3  -5   4   15.52    0.85
   3  -5   4   18.17    0.95
  -3  -5  -4   18.31    0.95
   3  -5   4   16.22    0.99
   3  -5   4   16.74    0.92
   3  -5   4   16.84    0.92
  -3  -5  -4   19.97    1.96
   3  -5   4   17.64    0.89
   3  -5   4   17.97    1.67
  -3  -5  -4   19.71    1.37
   3   5   4   18.18    1.82
  -3   5  -4   18.61    0.94
  -3   5  -4   18.93    1.00
   3   5   4   16.34    1.19
   3   5   4   19.79    1.01
  -3   5  -4   16.11    1.48
   4  -5   4    0.26    0.24
   4  -5   4    0.40    0.29
  -4  -5  -4    1.14    0.33
   4  -5   4   -0.01    0.23
  -4  -5  -4    0.06    0.40
   4  -5   4    0.31    0.24
  -4   5  -4    0.63    0.26
   4   5   4    0.65    0.48
   4   5   4    0.73    0.33
  -4   5  -4    0.52    0.33
   5  -5   4   26.01    1.28
  -5  -5  -4   23.51    1.74
   5  -5   4   26.76    1.18
   5  -5   4   25.06    1.32
   5  -5   4   26.53    1.29
   5   5   4   26.75    1.34
   5   5   4   23.63    1.79
  -5   5  -4   25.88    1.05
   6  -5   4    0.83    0.42
   6  -5   4    1.24    0.32
  -6  -5  -4    1.66    0.63
   6  -5   4    1.09    0.29
   6  -5   4    1.76    0.47
  -6   5  -4    1.26    0.50
   6   5   4    1.53    0.44
   7  -5   4   -0.41    0.32
   7  -5   4   -0.04    0.36
  -7   5  -4    0.81    0.46
   7   5   4    1.28    0.46
   7   5   4    0.54    0.15
   8  -5   4    0.08    0.40
   8  -5   4    0.04    0.43
   8   5   4    0.18    0.20
   8   5   4    0.52    0.21
   8   5   4    0.85    0.47
   8   5   4    0.47    0.25
   8   5   4    0.46    0.25
  -7  -6   4    1.06    0.38
   7  -6  -4    0.52    0.41
  -7  -6   4    0.67    0.33
   7  -6  -4    0.38    0.40
   7   6  -4    0.08    0.24
   7   6  -4    0.51    0.26
   7   6  -4    0.86    0.40
   6  -6  -4    0.84    0.42
  -6  -6   4    0.25    0.61
  -6  -6   4    1.75    0.33
  -6  -6   4    1.66    0.32
   6  -6  -4    1.43    0.46
   6   6  -4    0.82    0.39
  -6   6   4    1.20    0.50
   5  -6  -4   13.43    0.98
  -5  -6   4   12.39    0.63
   5  -6  -4   13.76    0.80
   5  -6  -4   14.07    1.00
  -5  -6   4   13.35    0.64
  -5  -6   4   13.46    1.32
   5   6  -4   14.59    0.67
  -5   6   4   13.14    1.06
   5   6  -4   13.63    0.95
   5   6  -4   14.90    0.68
  -5   6   4   13.67    0.69
   4  -6  -4    4.27    0.58
   4  -6  -4    3.61    0.56
  -4  -6   4    3.55    0.37
   4  -6  -4    3.27    0.54
  -4  -6   4    3.56    0.38
  -4  -6   4    3.60    0.50
  -4  -6   4    4.32    0.81
   4   6  -4    2.90    0.34
  -4   6   4    4.18    0.62
   4   6  -4    3.24    0.34
  -4   6   4    4.06    0.48
  -4   6   4    3.28    0.46
  -3  -6   4   34.34    1.27
   3  -6  -4   35.84    1.47
  -3  -6   4   37.03    2.00
   3  -6  -4   36.00    1.68
   3  -6  -4   34.17    1.45
  -3  -6   4   35.67    1.49
   3  -6  -4   36.22    1.58
  -3  -6   4   35.02    1.28
   3   6  -4   34.77    1.23
  -3   6   4   35.02    1.38
   3   6  -4   35.30    1.84
   3   6  -4   34.45    1.50
  -3   6   4   36.41    1.57
  -3   6   4   36.06    1.39
   3   6  -4   35.48    1.23
  -3   6   4   36.66    1.67
   2  -6  -4    1.36    0.31
  -2  -6   4    1.45    0.28
   2  -6  -4    1.01    0.29
  -2  -6   4    1.56    0.55
  -2  -6   4    1.43    0.32
   2  -6  -4    0.74    0.39
   2  -6  -4    0.57    0.30
   2  -6  -4    0.76    0.25
  -2  -6   4    1.33    0.28
   2  -6  -4    0.72    0.25
   2   6  -4    1.55    0.29
   2   6  -4    1.42    0.28
   2   6  -4    1.36    0.35
  -2   6   4    1.37    0.42
  -2   6   4    1.21    0.38
   2   6  -4    1.63    0.49
   1  -6  -4    0.88    0.29
  -1  -6   4    0.47    0.24
   1  -6  -4    3.28    1.21
   1  -6  -4    0.89    0.28
  -1  -6   4    0.49    0.86
   1  -6  -4    0.80    0.38
  -1  -6   4    1.20    0.26
  -1  -6   4    0.89    0.44
   1  -6  -4    1.04    0.25
  -1  -6   4    0.91    0.21
   1  -6  -4    1.12    0.25
   1   6  -4    1.31    0.44
  -1   6   4    0.29    0.26
  -1   6   4    0.96    0.41
   1   6  -4    0.70    0.73
   1   6  -4    0.87    0.30
  -1   6   4    0.67    0.76
   0  -6   4   -0.09    0.20
   0  -6   4   -0.08    0.21
   0  -6   4    0.32    0.19
   0  -6  -4    0.82    0.42
   0  -6  -4    0.07    0.15
   0  -6   4    0.38    0.24
   0  -6   4    0.01    0.32
   0  -6  -4    0.07    0.87
   0  -6  -4   -0.02    0.15
   0  -6   4    0.73    0.68
   0  -6  -4    0.00    0.14
   0  -6  -4    0.08    0.15
   0  -6   4    0.58    0.22
   0   6   4    0.10    0.33
   0   6  -4   -0.48    0.51
   0   6   4    0.24    0.76
   0   6  -4    0.57    0.34
   0   6  -4    0.17    0.24
   0   6   4    0.06    0.23
  -1  -6  -4   13.36    0.52
  -1  -6  -4   13.17    0.52
  -1  -6  -4   16.03    1.23
   1  -6   4   13.27    0.72
   1  -6   4   11.82    0.78
   1  -6   4   13.68    0.73
  -1  -6  -4   10.24    1.79
  -1  -6  -4   14.43    0.52
  -1  -6  -4   13.97    0.52
   1  -6   4   13.17    0.81
   1  -6   4   13.74    1.07
   1  -6   4   13.03    0.79
   1  -6   4   15.44    1.74
   1   6   4   13.03    1.05
  -1   6  -4   13.56    0.97
   1   6   4   13.57    0.86
   1   6   4   14.64    1.80
  -1   6  -4   14.51    0.87
  -1   6  -4   14.51    1.53
   2  -6   4    1.05    0.44
   2  -6   4    1.01    0.33
  -2  -6  -4    0.68    0.27
   2  -6   4    1.82    0.39
   2  -6   4    1.06    0.29
   2  -6   4    1.76    0.40
   2  -6   4    1.16    0.33
  -2   6  -4    1.86    0.42
  -2   6  -4    1.56    0.42
   2   6   4    1.68    0.50
   2   6   4    0.54    0.31
   3  -6   4    1.27    0.45
   3  -6   4    1.24    0.44
   3  -6   4    1.46    0.35
  -3  -6  -4    1.96    0.46
  -3  -6  -4    1.78    0.68
   3  -6   4    1.58    0.35
   3   6   4    1.95    0.57
  -3   6  -4    0.95    0.37
  -3   6  -4    1.92    0.42
   3   6   4    1.13    0.39
   4  -6   4    6.33    0.68
   4  -6   4    7.59    0.69
  -4  -6  -4    8.20    1.15
   4  -6   4    5.88    0.65
   4  -6   4    6.57    0.71
   4  -6   4    6.87    0.66
   4  -6   4    7.40    0.73
   4   6   4    8.35    0.77
  -4   6  -4    7.48    0.89
  -4   6  -4    7.59    0.65
  -5  -6  -4    9.26    1.22
   5  -6   4   11.20    0.86
   5  -6   4   10.23    0.81
   5  -6   4   10.87    0.84
  -5   6  -4   10.23    0.93
   5   6   4   10.15    0.89
  -5   6  -4   10.08    0.71
   6  -6   4    1.34    0.47
   6  -6   4    1.93    0.50
  -6   6  -4    1.72    0.52
   6   6   4    0.93    0.38
   7  -6   4    3.20    0.67
   7  -6   4    3.08    0.68
   7   6   4    2.29    0.58
  -7   6  -4    2.75    0.69
   6  -7  -4   16.03    1.17
   6  -7  -4   14.30    1.12
   6   7  -4   14.12    1.10
  -6   7   4   15.18    1.34
   6   7  -4   13.37    0.58
   6   7  -4   14.38    0.59
   5  -7  -4    3.34    0.65
  -5  -7   4    3.73    0.32
   5  -7  -4    3.64    0.67
  -5  -7   4    3.43    0.32
   5   7  -4    3.49    0.31
   5   7  -4    3.95    0.32
   5   7  -4    3.71    0.67
  -5   7   4    4.81    0.78
   4  -7  -4    1.14    0.40
  -4  -7   4    1.00    0.22
  -4  -7   4    1.14    0.63
   4  -7  -4    1.25    0.43
   4  -7  -4    0.87    0.40
  -4  -7   4    1.15    0.23
   4  -7  -4    0.65    0.37
   4  -7  -4    1.15    0.49
  -4   7   4    0.85    0.45
   4   7  -4    0.63    0.19
  -4   7   4    1.70    0.44
   4   7  -4    0.93    0.39
   4   7  -4    0.86    0.20
   3  -7  -4    0.20    0.29
  -3  -7   4    0.33    0.17
  -3  -7   4    0.48    0.51
   3  -7  -4   -0.44    0.24
  -3  -7   4    0.23    0.16
  -3  -7   4    0.01    0.20
   3  -7  -4   -0.49    0.23
  -3  -7   4    0.01    0.20
   3  -7  -4   -0.19    0.36
   3  -7  -4   -0.24    0.24
   3   7  -4   -0.10    0.28
  -3   7   4    0.81    0.38
  -3   7   4    0.22    0.33
  -2  -7   4   21.12    1.56
  -2  -7   4   20.93    1.09
  -2  -7   4   19.92    1.05
   2  -7  -4   20.94    1.02
  -2  -7   4   20.63    0.81
   2  -7  -4   19.56    0.98
   2  -7  -4   20.35    1.36
  -2  -7   4   21.71    1.09
  -2  -7   4   20.96    0.82
   2  -7  -4   18.25    0.97
   2  -7  -4   18.70    0.99
   2   7  -4   21.06    1.26
  -2   7   4   18.84    1.18
  -2   7   4   18.76    1.24
  -1  -7   4   20.97    1.07
  -1  -7   4   20.94    0.99
   1  -7  -4   19.11    1.38
  -1  -7   4   21.41    0.99
  -1  -7   4   19.36    1.46
  -1  -7   4   20.53    0.86
  -1  -7   4   20.59    0.86
   1  -7  -4   21.41    0.95
   1  -7  -4   19.62    0.91
   1  -7  -4   18.72    0.89
   1  -7  -4   21.07    0.95
   1   7  -4   20.50    1.13
  -1   7   4   18.43    1.18
   0  -7  -4   18.19    0.79
   0  -7  -4   17.87    0.78
   0  -7   4   17.99    0.97
   0  -7   4   17.81    0.99
   0  -7   4   17.49    0.95
   0  -7   4   17.84    0.85
   0  -7   4   17.80    1.35
   0  -7  -4   18.22    0.79
   0  -7   4   18.74    0.86
   0  -7  -4   18.64    0.81
   0   7  -4   16.73    1.04
   0   7   4   17.88    1.29
   0   7   4   21.29    1.19
   0   7  -4   19.93    1.30
  -1  -7  -4   11.65    0.47
   1  -7   4    9.21    0.74
   1  -7   4   10.55    0.68
   1  -7   4   12.08    1.09
   1  -7   4   10.20    0.75
   1  -7   4    9.65    0.74
  -1  -7  -4   11.49    1.18
  -1  -7  -4   11.06    0.46
  -1  -7  -4   10.76    0.45
   1  -7   4   10.36    0.68
  -1  -7  -4   11.45    0.46
  -1   7  -4   11.16    0.99
  -1   7  -4    9.74    0.81
   1   7   4   13.14    1.81
   1   7   4   10.73    0.84
   2  -7   4    0.09    0.24
   2  -7   4    0.24    0.38
   2  -7   4    0.14    0.28
  -2  -7  -4    0.72    0.55
   2  -7   4    0.35    0.27
   2   7   4    0.26    0.34
  -2   7  -4    0.54    0.36
  -2   7  -4    0.08    0.41
   3  -7   4    1.31    0.36
   3  -7   4    0.95    0.37
   3  -7   4    1.12    0.49
   3  -7   4    1.58    0.38
   3  -7   4    1.87    0.44
  -3  -7  -4    1.17    0.62
  -3   7  -4    1.65    0.46
   3   7   4    1.24    0.43
  -3   7  -4    1.63    0.45
   4  -7   4   10.06    0.81
   4  -7   4   10.07    0.83
   4  -7   4    7.75    0.85
  -4  -7  -4    7.91    1.30
  -4   7  -4    8.96    0.81
  -4   7  -4   11.02    0.97
   4   7   4    8.50    0.88
   5  -7   4    4.09    0.66
   5  -7   4    5.38    0.72
   5   7   4    2.98    0.70
  -5   7  -4    3.50    0.79
   6  -7   4   20.30    1.48
  -6   7  -4   25.12    1.60
   5  -8  -4    0.30    0.39
   5  -8  -4    0.37    0.40
  -5   8   4    0.35    0.48
   5   8  -4    0.35    0.44
   4  -8  -4    4.13    0.65
   4  -8  -4    4.50    0.67
  -4  -8   4    2.53    0.23
  -4   8   4    3.45    0.82
   4   8  -4    3.69    0.71
  -3  -8   4    7.55    0.44
  -3  -8   4    7.55    0.43
  -3  -8   4    6.83    0.51
   3  -8  -4    6.90    0.69
   3  -8  -4    7.53    0.73
   3  -8  -4    6.08    0.68
  -3  -8   4    7.98    0.53
   3  -8  -4    7.26    0.72
  -3   8   4    8.17    0.94
   3   8  -4    7.48    0.83
  -2  -8   4    5.60    0.56
  -2  -8   4    5.65    0.55
  -2  -8   4    6.51    0.47
   2  -8  -4    6.54    0.63
  -2  -8   4    6.42    0.47
   2  -8  -4    5.72    0.97
  -2  -8   4    5.87    1.02
   2  -8  -4    5.87    0.60
   2  -8  -4    7.63    0.65
   2  -8  -4    5.83    0.61
   2   8  -4    5.84    0.72
  -2   8   4    7.05    0.94
  -2   8   4    6.88    0.84
   1  -8  -4    0.22    0.25
   1  -8  -4    0.09    0.53
   1  -8  -4    0.95    0.30
   1  -8  -4    0.00    0.24
  -1  -8   4    0.46    0.29
  -1  -8   4    0.77    0.31
  -1  -8   4    0.17    0.52
   1  -8  -4    0.86    0.29
  -1  -8   4    0.23    0.22
  -1  -8   4    0.18    0.23
  -1   8   4    0.31    0.38
   1   8  -4    0.44    0.36
   0  -8   4    2.53    0.41
   0  -8  -4    1.90    0.37
   0  -8   4    3.04    0.52
   0  -8   4    2.13    0.41
   0  -8   4    1.81    0.70
   0  -8  -4    2.09    0.39
   0  -8  -4    3.18    0.81
   0  -8  -4    1.76    0.36
   0  -8   4    2.97    0.42
   0  -8  -4    2.21    0.38
   0   8   4    1.81    0.48
   0   8  -4    2.70    0.60
  -1  -8  -4    7.76    1.20
   1  -8   4    7.64    0.63
   1  -8   4    7.24    0.61
   1  -8   4    7.36    0.81
   1  -8   4    7.22    0.96
   1  -8   4    6.74    0.78
   1   8   4    5.87    0.79
  -1   8  -4    7.90    0.81
   2  -8   4   10.06    0.77
  -2  -8  -4    9.52    1.27
   2  -8   4    8.12    0.81
   2  -8   4   11.64    1.17
   2  -8   4    9.97    0.76
   2  -8   4    9.45    0.84
  -2   8  -4    9.59    0.92
   2   8   4    9.96    0.90
   3  -8   4    9.68    0.81
   3  -8   4   10.49    0.84
   3   8   4   11.80    1.04
  -3   8  -4   11.16    1.02
   4  -8   4    3.41    0.67
   4  -8   4    3.01    0.64
   4   8   4    3.56    0.82
  -4   8  -4    3.06    0.77
  -2  -9   4    0.38    0.29
   2  -9  -4    0.55    0.35
   2  -9  -4    0.36    0.34
  -2  -9   4    0.14    0.28
   2  -9  -4    0.50    0.33
   2  -9  -4    0.84    0.37
  -2  -9   4    0.55    0.22
  -2  -9   4    0.62    0.23
   2   9  -4    0.46    0.43
  -2   9   4    0.93    0.56
  -1  -9   4    0.32    0.26
   1  -9  -4    0.84    0.33
   1  -9  -4    0.33    0.31
   1  -9  -4    0.72    0.33
  -1  -9   4    0.95    0.36
  -1  -9   4    0.47    0.35
  -1  -9   4   -0.02    0.24
   1  -9  -4   -0.04    0.30
   1   9  -4    0.76    0.45
  -1   9   4    0.52    0.49
   0  -9  -4    2.44    0.47
   0  -9   4    3.16    0.51
   0  -9  -4    3.50    0.50
   0  -9  -4    3.07    0.49
   0  -9   4    2.00    0.44
   0  -9   4    3.12    0.50
   0  -9   4    2.08    0.45
   0  -9  -4    2.63    0.49
   0   9   4    3.18    0.79
   0   9  -4    2.36    0.57
   1  -9   4    0.44    0.39
   1  -9   4    0.00    0.28
   1  -9   4   -0.08    0.29
   1  -9   4    0.58    0.36
  -1   9  -4    0.63    0.45
   1   9   4   -0.25    0.38
  -9   0   5   -0.04    0.49
   9   0  -5    1.13    0.45
   9   0  -5    0.56    0.41
  -8   0   5   -0.02    0.38
   8   0  -5    0.22    0.21
   8   0  -5    0.57    0.39
  -8   0   5    0.08    0.26
   8   0  -5    0.26    0.35
  -7   0   5    0.26    0.25
   7   0  -5    0.25    0.29
   7   0  -5    0.37    0.33
   7   0  -5    0.35    0.19
   7   0  -5    0.38    0.35
   6   0  -5   -0.07    0.23
  -6   0   5    0.16    0.21
  -6   0   5   -0.04    0.19
   6   0  -5    0.22    0.16
  -6   0   5    0.04    0.26
   6   0  -5    0.04    0.24
   6   0  -5    0.30    0.28
  -6   0   5    0.15    0.21
  -5   0   5   -0.09    0.19
   5   0  -5    0.19    0.15
   5   0  -5    0.16    0.23
   5   0  -5   -0.05    0.18
   5   0  -5    0.03    0.22
  -5   0   5   -0.14    0.14
  -5   0   5   -0.09    0.14
  -5   0   5    0.00    0.16
   4   0  -5   -0.19    0.14
   4   0  -5    0.19    0.20
  -4   0   5   -0.09    0.18
  -4   0   5    0.08    0.13
  -4   0   5    0.08    0.16
   4   0  -5    0.10    0.12
   4   0  -5   -0.16    0.17
  -4   0   5    0.10    0.16
  -3   0   5    0.18    0.14
  -3   0   5    0.08    0.09
  -3   0   5    0.34    0.16
   3   0  -5    0.26    0.12
  -3   0   5    0.00    0.13
  -3   0   5    0.20    0.16
   3   0  -5    0.37    0.16
   3   0  -5    0.39    0.19
  -3   0   5    0.06    0.12
   3   0  -5   -0.02    0.15
   2   0  -5    0.53    0.15
  -2   0   5    0.23    0.12
   2   0  -5    0.49    0.12
   2   0  -5    0.68    0.16
  -2   0   5    0.95    0.19
  -2   0   5    0.49    0.14
  -2   0   5    0.32    0.14
  -2   0   5    0.53    0.14
   2   0  -5    0.71    0.15
  -2   0   5    0.51    0.19
  -1   0   5    0.23    0.13
   1   0  -5    0.07    0.11
  -1   0   5    0.05    0.18
  -1   0   5    0.08    0.09
  -1   0   5    0.16    0.08
  -1   0   5    0.10    0.10
   1   0  -5    0.10    0.07
   1   0  -5    0.17    0.10
   1   0  -5    0.17    0.12
  -1   0   5    0.05    0.10
   0   0   5    0.12    0.04
   0   0   5    0.19    0.09
   0   0   5   -0.03    0.11
   0   0  -5    0.10    0.09
   0   0   5   -0.01    0.07
   0   0  -5    0.14    0.09
   0   0  -5    0.08    0.04
   0   0   5    0.04    0.18
   0   0  -5    0.10    0.13
   0   0  -5    0.06    0.09
   0   0   5    0.09    0.10
   1   0   5    0.17    0.19
   1   0   5    0.11    0.16
   1   0   5    0.11    0.08
   1   0   5    0.09    0.07
   1   0   5    0.06    0.24
  -1   0  -5    0.14    0.09
   1   0   5    0.11    0.10
  -1   0  -5    0.03    0.08
   1   0   5    0.11    0.08
   1   0   5   -0.05    0.07
   2   0   5    0.19    0.10
   2   0   5    0.10    0.09
  -2   0  -5    0.08    0.10
   2   0   5    0.16    0.10
  -2   0  -5    0.10    0.12
  -2   0  -5    0.15    0.10
   2   0   5   -0.26    0.22
   2   0   5    0.09    0.09
   2   0   5    0.21    0.12
   2   0   5    0.11    0.12
   2   0   5    0.02    0.14
   2   0   5    0.15    0.09
   2   0   5    0.12    0.16
   3   0   5    0.07    0.11
  -3   0  -5    0.25    0.17
   3   0   5    0.30    0.12
   3   0   5    0.27    0.19
   3   0   5   -0.20    0.30
   3   0   5    0.23    0.17
   3   0   5   -0.11    0.19
   3   0   5    0.20    0.12
   3   0   5    0.15    0.12
  -3   0  -5    0.05    0.18
   4   0   5    0.04    0.13
   4   0   5    0.09    0.14
   4   0   5   -0.10    0.19
   4   0   5    0.01    0.25
   4   0   5    0.73    0.46
  -4   0  -5    0.39    0.25
   4   0   5    0.33    0.22
   4   0   5    0.16    0.14
  -4   0  -5    0.30    0.21
   4   0   5    0.02    0.14
   5   0   5    0.19    0.17
  -5   0  -5   -0.26    0.22
  -5   0  -5    0.24    0.16
   5   0   5    0.12    0.18
   5   0   5   -0.04    0.23
  -5   0  -5    0.27    0.26
   5   0   5    0.22    0.19
   5   0   5    0.61    0.54
   5   0   5    0.33    0.20
   5   0   5    0.37    0.31
   5   0   5    0.23    0.19
   5   0   5    0.14    0.21
  -5   0  -5    0.39    0.18
   6   0   5   -0.03    0.20
  -6   0  -5    0.13    0.18
   6   0   5    0.05    0.19
   6   0   5    0.13    0.35
  -6   0  -5    0.11    0.31
   6   0   5   -0.04    0.58
   6   0   5    0.07    0.24
   6   0   5    0.04    0.21
   6   0   5   -0.10    0.16
  -6   0  -5    0.03    0.17
   6   0   5   -0.17    0.28
   6   0   5    0.15    0.22
   7   0   5    0.05    0.30
   7   0   5   -0.29    0.30
   7   0   5    0.18    0.24
   7   0   5    0.23    0.29
   7   0   5   -0.03    0.25
  -7   0  -5    0.60    0.37
   7   0   5    0.02    0.28
   7   0   5    0.40    0.28
   7   0   5    0.43    0.29
   8   0   5    0.73    0.35
   8   0   5   -0.08    0.31
   8   0   5   -0.21    0.27
   8   0   5    0.19    0.32
   8   0   5    0.16    0.45
   8   0   5    0.85    0.40
   8   0   5    0.04    0.47
   9   0   5    0.08    0.33
   9   0   5    0.21    0.36
   9   0   5    0.30    0.35
   9  -1  -5    0.09    0.42
   9  -1  -5   -0.17    0.41
   9   1  -5    0.13    0.40
   9   1  -5   -0.37    0.34
   9   1  -5    0.07    0.38
  -9   1   5    0.22    0.49
  -8  -1   5    6.15    0.65
   8  -1  -5    7.65    0.83
  -8  -1   5    6.54    0.65
  -8  -1   5    7.03    0.73
   8  -1  -5    6.91    0.82
  -8  -1   5    7.91    0.92
  -8   1   5    6.61    0.90
   8   1  -5    5.90    0.61
   8   1  -5    6.25    0.75
   8   1  -5    6.84    0.76
   8   1  -5    6.97    0.71
  -7  -1   5   27.57    1.37
  -7  -1   5   26.55    1.23
   7  -1  -5   29.23    1.94
   7  -1  -5   27.79    1.43
   7  -1  -5   29.52    2.12
  -7  -1   5   28.46    1.25
  -7   1   5   26.19    1.24
   7   1  -5   29.34    1.46
   7   1  -5   27.87    1.39
  -7   1   5   25.81    1.25
   7   1  -5   29.48    1.40
  -7   1   5   29.84    1.55
   7   1  -5   30.66    1.34
  -6  -1   5   42.62    1.61
  -6  -1   5   45.57    1.79
   6  -1  -5   43.49    1.77
   6  -1  -5   42.52    1.77
   6  -1  -5   45.62    1.78
  -6  -1   5   45.39    1.85
  -6  -1   5   42.02    1.61
  -6   1   5   42.04    1.63
   6   1  -5   42.35    1.61
   6   1  -5   41.98    1.72
   6   1  -5   43.48    1.79
   6   1  -5   44.00    1.75
  -6   1   5   45.54    1.87
  -6   1   5   41.39    1.63
  -5  -1   5   40.75    1.53
   5  -1  -5   37.39    1.51
   5  -1  -5   35.29    1.48
  -5  -1   5   37.89    1.40
   5  -1  -5   35.65    1.51
  -5  -1   5   40.40    1.58
  -5  -1   5   38.47    1.41
   5  -1  -5   36.51    1.09
   5   1  -5   37.09    1.48
   5   1  -5   40.42    1.52
  -5   1   5   38.11    1.14
   5   1  -5   35.95    1.49
   5   1  -5   38.01    1.41
  -5   1   5   35.71    1.53
  -5   1   5   37.94    1.43
  -5   1   5   37.41    1.43
   4  -1  -5    5.01    0.48
  -4  -1   5    6.88    0.53
  -4  -1   5    6.57    0.45
  -4  -1   5    6.09    0.43
   4  -1  -5    5.85    0.40
  -4  -1   5    5.95    0.48
  -4  -1   5    6.09    0.47
   4  -1  -5    5.94    0.26
   4  -1  -5    5.04    0.48
   4  -1  -5    5.45    0.48
  -4   1   5    5.66    0.43
  -4   1   5    6.23    0.34
  -4   1   5    6.19    0.53
   4   1  -5    6.34    0.58
   4   1  -5    6.34    0.37
  -4   1   5    5.80    0.43
   4   1  -5    6.64    0.47
   4   1  -5    6.78    0.51
   4   1  -5    6.06    0.49
  -4   1   5    5.47    0.28
  -3  -1   5    0.61    0.20
   3  -1  -5    0.36    0.09
   3  -1  -5    0.25    0.14
  -3  -1   5    0.66    0.23
  -3  -1   5    0.88    0.22
   3  -1  -5    0.46    0.19
   3  -1  -5    0.35    0.22
  -3  -1   5    0.73    0.19
  -3  -1   5    0.65    0.18
   3  -1  -5    0.22    0.17
  -3   1   5    0.28    0.14
   3   1  -5    0.70    0.18
  -3   1   5    0.55    0.19
  -3   1   5    0.70    0.13
   3   1  -5    0.37    0.17
  -3   1   5    0.48    0.21
   3   1  -5    0.54    0.18
   3   1  -5    0.61    0.19
  -3   1   5    0.24    0.14
   3   1  -5    0.61    0.18
   2  -1  -5    9.72    0.50
   2  -1  -5    8.84    0.48
  -2  -1   5    8.10    0.45
  -2  -1   5    8.94    0.47
  -2  -1   5    8.67    0.50
   2  -1  -5    9.47    0.67
  -2  -1   5    9.40    0.45
  -2  -1   5    9.93    0.59
   2  -1  -5    9.13    0.46
  -2   1   5    8.80    0.44
   2   1  -5    9.36    0.49
   2   1  -5   10.51    0.55
  -2   1   5    8.46    0.38
   2   1  -5    9.82    0.51
   2   1  -5   10.13    0.45
  -2   1   5    8.30    0.62
  -2   1   5    8.56    0.46
  -2   1   5    9.13    0.48
  -2   1   5    7.99    0.45
   2   1  -5   10.11    0.50
   1  -1  -5    1.00    0.19
  -1  -1   5    1.19    0.19
   1  -1  -5    0.40    0.28
  -1  -1   5    1.42    0.28
  -1  -1   5    1.04    0.20
  -1  -1   5    1.43    0.18
   1  -1  -5    0.79    0.17
  -1   1   5    1.09    0.17
  -1   1   5    1.30    0.18
  -1   1   5    1.04    0.24
  -1   1   5    1.11    0.18
  -1   1   5    1.05    0.36
  -1   1   5    1.13    0.17
   0  -1  -5   88.88    2.47
   0  -1  -5   87.25    2.47
   0  -1  -5   85.81    2.46
   0  -1  -5   85.33    2.66
   0  -1  -5   89.11    3.37
   0  -1   5   87.48    2.58
   0  -1   5   87.00    2.53
   0  -1   5   87.07    2.52
   0   1  -5   80.96    2.92
   0   1   5   83.85    2.66
   0   1   5   87.65    2.47
   0   1  -5   85.82    2.55
   0   1   5   84.35    3.39
   0   1  -5   86.99    2.52
   0   1   5   85.96    2.47
   0   1  -5   88.64    2.53
   0   1   5   88.08    2.47
  -1  -1  -5   85.53    2.66
  -1  -1  -5   82.91    2.35
   1  -1   5   83.78    2.46
  -1  -1  -5   81.99    2.39
   1  -1   5   82.73    2.36
   1  -1   5   88.50    2.49
   1  -1   5   86.10    2.73
   1  -1   5   83.18    2.46
  -1  -1  -5   82.69    2.35
  -1  -1  -5   83.35    3.02
  -1   1  -5   83.26    2.45
   1   1   5   80.23    2.36
   1   1   5   79.57    2.36
   1   1   5   78.98    3.01
   1   1   5   83.98    2.40
  -1   1  -5   86.55    2.72
  -1   1  -5   83.92    2.36
  -1   1  -5   83.38    2.46
   1   1   5   82.86    2.65
   2  -1   5   79.68    2.48
  -2  -1  -5   84.15    2.47
   2  -1   5   82.50    2.46
  -2  -1  -5   86.82    2.76
  -2  -1  -5   81.22    3.10
   2  -1   5   83.60    2.52
   2  -1   5   84.40    2.46
   2  -1   5   85.99    2.51
   2  -1   5   85.11    2.79
   2  -1   5   84.00    2.53
   2   1   5   84.09    2.42
   2   1   5   83.81    2.37
   2   1   5   83.58    2.37
  -2   1  -5   83.73    2.50
  -2   1  -5   85.46    2.77
   2   1   5   83.05    3.16
   2   1   5   87.45    2.75
  -2   1  -5   83.91    2.49
  -2   1  -5   81.11    2.49
   2   1   5   83.85    2.42
  -2   1  -5   82.89    2.50
   2   1   5   88.03    2.49
   3  -1   5    5.39    0.43
   3  -1   5    5.25    0.45
   3  -1   5    5.99    0.41
   3  -1   5    5.72    0.38
   3  -1   5    5.40    0.40
  -3  -1  -5    5.95    0.75
  -3  -1  -5    5.85    0.55
   3  -1   5    5.36    0.43
   3  -1   5    5.32    0.56
   3  -1   5    5.86    0.43
  -3   1  -5    5.21    0.55
   3   1   5    5.08    0.33
  -3   1  -5    5.68    0.43
   3   1   5    5.32    0.33
   3   1   5    5.14    0.78
   3   1   5    6.43    0.47
   3   1   5    5.63    0.52
   3   1   5    5.49    0.32
   3   1   5    5.61    0.32
  -4  -1  -5    9.29    0.98
   4  -1   5   11.43    0.61
   4  -1   5   13.14    0.86
   4  -1   5   11.42    0.68
   4  -1   5   10.89    0.67
   4  -1   5   11.26    0.57
  -4  -1  -5   11.28    0.80
   4  -1   5   11.03    0.61
   4  -1   5   10.13    0.59
   4  -1   5   11.44    0.60
   4   1   5   11.55    0.63
   4   1   5   10.36    0.67
   4   1   5   10.58    0.53
   4   1   5   11.19    0.77
  -4   1  -5   10.87    0.77
   4   1   5   11.68    0.54
   4   1   5   11.20    1.13
   4   1   5   11.19    0.54
   4   1   5   11.29    0.55
  -4   1  -5   10.66    0.66
  -5  -1  -5   22.94    1.23
   5  -1   5   21.62    1.10
   5  -1   5   21.73    0.98
   5  -1   5   22.23    1.01
   5  -1   5   22.38    1.22
   5  -1   5   21.89    0.90
   5  -1   5   21.52    1.03
   5  -1   5   22.22    0.99
   5  -1   5   23.74    1.57
   5  -1   5   23.31    1.02
   5   1   5   21.38    0.92
   5   1   5   23.46    1.60
   5   1   5   24.00    1.20
   5   1   5   22.21    0.93
   5   1   5   21.62    0.92
   5   1   5   21.51    1.12
   5   1   5   22.48    1.03
   5   1   5   21.82    0.93
  -5   1  -5   21.25    1.11
   5   1   5   23.36    1.21
   6  -1   5    9.46    1.23
   6  -1   5   11.42    0.72
   6  -1   5    9.69    0.90
   6  -1   5   10.02    0.70
   6  -1   5   10.90    0.71
   6  -1   5    9.96    0.59
  -6  -1  -5    8.94    0.84
   6  -1   5   10.62    0.70
   6  -1   5   10.10    0.77
   6  -1   5   11.21    0.73
   6   1   5    9.96    0.63
   6   1   5    9.49    0.63
  -6   1  -5   10.65    0.82
   6   1   5    9.98    0.65
   6   1   5    9.75    0.85
   6   1   5    9.55    0.72
   6   1   5   10.05    1.31
   6   1   5    9.47    0.80
   6   1   5    9.18    0.64
   6   1   5    9.83    0.79
   7  -1   5   59.88    2.16
  -7  -1  -5   60.81    2.52
   7  -1   5   58.29    2.23
   7  -1   5   66.38    2.96
   7  -1   5   59.81    2.42
   7  -1   5   69.44    3.00
   7  -1   5   63.29    2.04
   7  -1   5   57.99    2.22
   7   1   5   63.18    2.20
   7   1   5   62.09    2.15
  -7   1  -5   56.72    2.42
   7   1   5   61.58    2.16
   7   1   5   62.10    2.28
   7   1   5   60.39    2.41
   7   1   5   56.32    3.09
   7   1   5   60.54    2.18
   8  -1   5    0.64    0.33
  -8  -1  -5    1.25    0.52
   8  -1   5    0.60    0.36
   8  -1   5    0.59    0.37
   8   1   5    0.69    0.34
  -8   1  -5    0.09    0.42
   8   1   5    0.50    0.43
   8   1   5    0.74    0.34
   8   1   5    0.58    0.37
   8   1   5    0.58    0.30
   8   1   5    0.34    0.32
   9  -1   5    3.47    0.71
   9  -1   5    3.39    0.70
   9   1   5    2.89    0.55
   9   1   5    2.96    0.68
   9   1   5    2.96    0.66
  -9   1  -5    3.74    0.85
   9  -2  -5   13.87    1.19
   9  -2  -5   15.13    1.24
   9   2  -5   12.02    1.05
   9   2  -5   14.55    1.10
   9   2  -5   13.38    1.07
  -8  -2   5    5.11    0.60
   8  -2  -5    6.54    0.78
  -8  -2   5    6.17    0.62
   8  -2  -5    6.01    0.76
  -8  -2   5    5.07    0.79
   8   2  -5    6.39    0.74
   8   2  -5    5.49    0.82
  -8   2   5    5.82    0.88
   8   2  -5    5.26    0.83
   8   2  -5    5.52    0.69
  -7  -2   5    7.21    0.59
   7  -2  -5    8.31    0.94
   7  -2  -5    5.62    0.74
   7  -2  -5    7.58    0.80
  -7  -2   5    7.74    0.80
  -7  -2   5    7.37    0.60
   7   2  -5    6.96    0.65
  -7   2   5    7.78    0.82
   7   2  -5    6.98    0.76
   7   2  -5    7.84    0.72
   7   2  -5    7.96    0.70
  -7   2   5    7.74    0.68
  -7   2   5    8.42    0.69
   7   2  -5    7.95    0.71
  -6  -2   5   13.92    0.75
   6  -2  -5   13.67    0.90
  -6  -2   5   14.04    0.98
   6  -2  -5   12.57    0.87
   6  -2  -5   11.63    0.68
   6  -2  -5   13.70    0.93
  -6  -2   5   15.30    0.95
  -6  -2   5   13.31    0.75
  -6   2   5   13.20    0.93
   6   2  -5   13.44    0.82
   6   2  -5   13.83    0.86
  -6   2   5   13.12    0.81
   6   2  -5   13.65    0.87
  -6   2   5   13.03    0.81
   6   2  -5   12.34    0.88
   6   2  -5   13.31    0.72
   6   2  -5   12.62    0.84
  -6   2   5   12.64    0.55
  -5  -2   5    9.10    0.57
   5  -2  -5    7.77    0.71
   5  -2  -5    8.29    0.63
   5  -2  -5    8.30    0.64
   5  -2  -5    8.97    0.66
  -5  -2   5    9.20    0.83
  -5  -2   5    8.84    0.57
  -5  -2   5    9.79    0.76
   5   2  -5    9.02    0.67
  -5   2   5    9.55    0.62
  -5   2   5    7.73    0.58
   5   2  -5    9.52    0.69
   5   2  -5    8.73    0.62
  -5   2   5    8.89    0.60
   5   2  -5    9.68    0.62
   5   2  -5    9.13    0.65
  -5   2   5    8.81    0.73
   5   2  -5    8.83    0.62
   4  -2  -5   13.68    0.79
   4  -2  -5   16.08    0.82
   4  -2  -5   15.56    0.81
  -4  -2   5   15.93    1.03
  -4  -2   5   16.46    0.93
  -4  -2   5   15.93    0.74
  -4  -2   5   16.96    0.75
   4   2  -5   15.22    0.97
   4   2  -5   15.83    0.95
   4   2  -5   16.48    0.90
   4   2  -5   18.41    0.86
  -4   2   5   15.03    0.86
   4   2  -5   17.33    0.99
  -4   2   5   14.73    0.75
  -4   2   5   14.15    0.75
   4   2  -5   18.26    0.78
   3  -2  -5   64.99    2.17
  -3  -2   5   67.64    2.51
  -3  -2   5   65.83    2.38
   3  -2  -5   65.30    2.16
  -3  -2   5   66.96    2.10
  -3  -2   5   67.68    2.11
   3  -2  -5   69.00    2.58
   3  -2  -5   61.87    2.34
   3   2  -5   68.37    2.08
  -3   2   5   65.66    2.15
  -3   2   5   69.27    1.92
   3   2  -5   66.68    2.14
   3   2  -5   70.83    2.18
   3   2  -5   67.75    2.14
  -3   2   5   72.19    2.25
  -3   2   5   65.01    2.14
  -3   2   5   65.97    2.45
   3   2  -5   66.64    2.27
   3   2  -5   66.53    2.37
  -3   2   5   68.47    1.98
  -2  -2   5  142.76    4.07
  -2  -2   5  142.35    4.50
  -2  -2   5  139.58    4.26
   2  -2  -5  145.81    4.08
  -2  -2   5  139.10    4.05
  -2  -2   5  137.11    3.96
   2  -2  -5  140.70    4.06
   2  -2  -5  145.09    4.67
   2  -2  -5  142.97    4.08
   2  -2  -5  142.30    4.10
  -2   2   5  144.07    4.07
   2   2  -5  138.69    3.97
   2   2  -5  139.13    4.06
  -2   2   5  139.65    4.04
  -2   2   5  143.20    4.05
  -2   2   5  140.61    4.58
   2   2  -5  137.56    4.38
   2   2  -5  135.37    4.19
   2   2  -5  137.77    4.03
   2   2  -5  141.64    4.07
  -2   2   5  145.12    4.12
   1  -2  -5  100.67    2.95
   1  -2  -5   96.11    2.82
  -1  -2   5   94.06    2.98
  -1  -2   5   98.10    3.28
  -1  -2   5   93.77    2.81
  -1  -2   5   96.60    2.81
   1  -2  -5   92.26    3.43
   1  -2  -5   96.12    2.78
  -1  -2   5   88.02    2.69
   1  -2  -5   93.90    2.78
  -1   2   5   95.17    3.43
  -1   2   5   93.29    2.75
   1   2  -5   99.65    2.82
   1   2  -5   94.71    2.94
  -1   2   5   94.71    2.93
  -1   2   5   99.65    2.84
  -1   2   5   93.22    2.75
   1   2  -5   95.91    3.18
   1   2  -5   98.81    2.81
   1   2  -5   95.34    2.70
   0  -2   5   53.16    1.73
   0  -2   5   55.10    1.74
   0  -2  -5   56.91    1.64
   0  -2  -5   54.97    2.36
   0  -2  -5   56.95    1.64
   0  -2   5   58.02    2.18
   0  -2  -5   59.30    1.73
   0  -2  -5   58.09    1.95
   0  -2   5   52.15    1.61
   0   2   5   56.32    1.93
   0   2   5   57.10    2.39
   0   2   5   56.04    1.62
   0   2  -5   53.83    1.72
   0   2   5   59.89    1.75
   0   2  -5   55.60    1.73
   0   2  -5   53.58    1.81
   0   2  -5   52.27    2.06
   0   2   5   55.94    1.62
   0   2  -5   52.54    1.62
   1  -2   5   76.09    2.23
   1  -2   5   80.82    2.80
   1  -2   5   79.24    2.35
  -1  -2  -5   75.24    2.58
  -1  -2  -5   82.23    3.11
   1  -2   5   78.15    2.34
  -1  -2  -5   74.02    2.13
  -1  -2  -5   70.26    2.28
  -1  -2  -5   74.04    2.13
   1   2   5   75.13    3.03
  -1   2  -5   79.83    2.32
  -1   2  -5   78.84    2.25
   1   2   5   74.56    2.13
  -1   2  -5   79.08    2.71
   1   2   5   73.51    2.14
  -1   2  -5   79.96    2.33
   1   2   5   73.95    2.56
  -1   2  -5   79.16    2.36
   2  -2   5  132.47    3.78
  -2  -2  -5  123.42    3.72
   2  -2   5  131.40    3.80
   2  -2   5  127.10    3.72
   2  -2   5  133.04    4.24
   2  -2   5  125.90    3.72
  -2  -2  -5  127.19    4.08
   2  -2   5  133.02    3.80
  -2  -2  -5  134.69    4.63
   2  -2   5  125.12    3.72
   2   2   5  121.24    4.54
  -2   2  -5  130.65    3.74
   2   2   5  126.66    4.05
   2   2   5  131.76    3.53
  -2   2  -5  135.23    4.16
   2   2   5  127.04    3.55
   2   2   5  128.50    3.53
   2   2   5  129.66    3.75
  -2   2  -5  131.67    3.74
   2   2   5  125.01    3.55
  -3  -2  -5  102.39    3.90
  -3  -2  -5  102.55    3.43
   3  -2   5   98.93    3.08
   3  -2   5  104.96    3.12
   3  -2   5  102.97    3.03
   3  -2   5  103.15    3.11
   3  -2   5  100.85    3.03
   3  -2   5  105.96    3.55
  -3  -2  -5   99.43    3.05
   3  -2   5   97.61    3.02
  -3   2  -5  101.66    3.14
   3   2   5  101.77    3.07
   3   2   5  102.25    2.86
   3   2   5   99.05    2.87
   3   2   5  100.85    3.91
   3   2   5  100.37    2.87
   3   2   5  102.87    2.86
  -3   2  -5  101.00    2.98
  -3   2  -5   95.76    3.38
   4  -2   5   32.87    1.33
   4  -2   5   31.55    1.27
   4  -2   5   34.70    1.22
   4  -2   5   33.74    1.66
   4  -2   5   31.52    1.27
  -4  -2  -5   38.24    1.68
  -4  -2  -5   35.57    2.02
   4  -2   5   32.85    1.32
   4  -2   5   32.18    1.32
   4  -2   5   33.28    1.36
   4   2   5   34.69    1.43
  -4   2  -5   36.03    1.40
   4   2   5   33.52    2.00
   4   2   5   35.29    1.15
   4   2   5   35.74    1.15
   4   2   5   35.88    1.16
  -4   2  -5   32.82    1.58
   4   2   5   35.76    1.33
   4   2   5   34.39    1.15
   4   2   5   35.10    1.58
   5  -2   5    5.38    0.50
   5  -2   5    5.05    0.50
   5  -2   5    5.42    0.49
   5  -2   5    5.03    0.52
   5  -2   5    5.06    0.51
   5  -2   5    5.12    0.49
  -5  -2  -5    5.24    1.02
  -5  -2  -5    5.59    0.73
   5  -2   5    5.04    0.39
   5  -2   5    5.50    0.77
   5   2   5    5.28    1.00
   5   2   5    5.10    0.38
  -5   2  -5    5.64    0.57
   5   2   5    5.78    0.69
   5   2   5    4.20    0.37
   5   2   5    4.96    0.38
   5   2   5    5.08    0.55
  -5   2  -5    5.62    0.69
   5   2   5    5.47    0.41
   5   2   5    5.33    0.49
   6  -2   5    7.62    0.71
   6  -2   5    7.26    0.47
   6  -2   5    6.69    0.56
  -6  -2  -5    7.71    0.87
   6  -2   5    7.51    0.65
   6  -2   5    6.72    0.63
   6   2   5    7.53    0.73
   6   2   5    7.00    0.54
   6   2   5    7.12    0.78
   6   2   5    7.45    0.63
   6   2   5    6.70    0.54
  -6   2  -5    6.26    0.72
   6   2   5    7.65    0.52
   6   2   5    7.02    0.50
   7  -2   5    8.23    0.98
   7  -2   5    8.53    0.72
   7  -2   5    8.52    0.74
   7  -2   5    8.31    0.51
  -7  -2  -5    6.90    0.93
   7  -2   5    7.87    0.58
   7   2   5    7.76    0.64
   7   2   5   10.06    0.94
   7   2   5    8.41    0.66
   7   2   5    8.14    0.61
  -7   2  -5    8.39    0.89
   7   2   5    7.13    0.58
   7   2   5    8.18    0.75
   8  -2   5    7.29    0.46
  -8  -2  -5    7.84    1.00
   8  -2   5    5.72    0.75
   8  -2   5    6.17    0.47
   8  -2   5    6.25    0.76
   8   2   5    5.70    0.62
  -8   2  -5    7.68    0.97
   8   2   5    7.07    0.78
   8   2   5    6.27    0.68
   8   2   5    5.90    0.63
   8   2   5    7.12    0.69
   9  -2   5    9.12    0.93
   9  -2   5    9.45    0.90
   9   2   5    7.78    0.91
   9   2   5    9.31    0.88
   9   2   5    8.69    0.89
  -9   2  -5   12.17    1.14
   9   2   5    8.67    0.93
   9   2   5   10.54    0.98
   9  -3  -5    2.28    0.68
   9  -3  -5    1.56    0.61
   9   3  -5    1.81    0.61
   9   3  -5    1.36    0.48
  -9   3   5    1.68    0.66
   9   3  -5    0.99    0.47
   8  -3  -5   -0.05    0.36
  -8  -3   5    0.24    0.55
   8  -3  -5   -0.30    0.30
   8   3  -5    0.48    0.35
   8   3  -5    0.22    0.37
   8   3  -5   -0.40    0.47
  -8   3   5   -0.19    0.42
   8   3  -5    0.62    0.37
  -7  -3   5   12.86    1.10
   7  -3  -5   12.39    0.93
  -7  -3   5   11.96    0.75
   7  -3  -5   11.15    0.92
  -7  -3   5   12.61    0.76
   7   3  -5   12.85    0.88
  -7   3   5   12.39    1.05
   7   3  -5   11.14    0.86
   7   3  -5   13.38    0.99
   7   3  -5   12.47    0.89
  -6  -3   5   20.16    0.96
   6  -3  -5   22.05    1.21
   6  -3  -5   19.99    1.16
   6  -3  -5   20.82    1.20
  -6  -3   5   21.34    1.32
  -6  -3   5   21.34    0.96
  -6   3   5   19.73    1.03
   6   3  -5   21.91    1.09
   6   3  -5   19.75    1.04
   6   3  -5   20.90    1.47
  -6   3   5   21.43    1.06
   6   3  -5   19.82    1.20
  -6   3   5   20.67    1.29
   6   3  -5   21.12    1.09
  -5  -3   5   28.08    1.75
   5  -3  -5   26.95    1.27
   5  -3  -5   28.69    1.33
  -5  -3   5   28.98    1.51
  -5  -3   5   25.80    1.09
  -5  -3   5   28.20    1.12
   5  -3  -5   25.88    1.24
   5  -3  -5   29.71    1.65
   5   3  -5   28.15    1.19
   5   3  -5   24.62    1.42
   5   3  -5   27.07    1.19
   5   3  -5   27.74    1.29
  -5   3   5   30.01    1.39
   5   3  -5   28.00    1.20
  -5   3   5   27.81    1.20
  -5   3   5   30.03    1.47
  -5   3   5   27.23    1.20
   5   3  -5   28.26    1.39
   4  -3  -5    0.36    0.23
  -4  -3   5   -0.03    0.46
  -4  -3   5    0.46    0.33
   4  -3  -5    0.16    0.20
   4  -3  -5    0.90    0.50
  -4  -3   5    0.27    0.17
  -4  -3   5    0.21    0.17
   4  -3  -5    0.25    0.22
  -4   3   5    0.35    0.37
   4   3  -5    0.21    0.35
  -4   3   5   -0.07    0.16
   4   3  -5   -0.22    0.17
   4   3  -5    0.32    0.22
  -4   3   5   -0.08    0.14
   4   3  -5   -0.04    0.19
  -4   3   5   -0.10    0.22
   4   3  -5    0.17    0.19
  -4   3   5    0.20    0.08
   4   3  -5    0.17    0.24
  -4   3   5    0.16    0.08
   3  -3  -5   26.50    1.09
   3  -3  -5   25.95    1.08
  -3  -3   5   27.11    1.58
   3  -3  -5   22.92    1.07
   3  -3  -5   25.13    0.99
   3  -3  -5   25.39    1.59
  -3  -3   5   28.57    1.04
  -3  -3   5   26.26    1.31
  -3  -3   5   27.20    1.02
  -3  -3   5   26.39    1.02
   3   3  -5   27.66    1.03
   3   3  -5   28.30    1.04
   3   3  -5   28.18    1.47
   3   3  -5   27.96    1.03
  -3   3   5   25.79    1.04
   3   3  -5   26.65    1.23
  -3   3   5   24.93    1.13
   3   3  -5   28.24    1.12
  -3   3   5   24.98    0.96
  -3   3   5   24.15    1.02
  -3   3   5   24.39    1.46
  -2  -3   5   11.78    0.58
   2  -3  -5   11.58    0.64
  -2  -3   5   10.24    0.77
   2  -3  -5   10.47    0.60
   2  -3  -5   10.88    1.07
  -2  -3   5   11.35    0.57
   2  -3  -5   11.08    0.59
   2  -3  -5   10.21    0.56
  -2  -3   5   12.45    1.05
  -2  -3   5   11.64    0.53
  -2   3   5   11.87    1.03
   2   3  -5   12.35    0.57
  -2   3   5   10.80    0.61
   2   3  -5   11.81    0.55
   2   3  -5   10.69    0.91
  -2   3   5   10.40    0.54
   2   3  -5   12.18    0.57
   2   3  -5   11.33    0.72
  -2   3   5   11.31    0.55
  -2   3   5   12.00    0.67
   1  -3  -5    0.54    0.24
   1  -3  -5    0.49    0.15
  -1  -3   5    0.97    0.20
  -1  -3   5    0.98    0.28
  -1  -3   5    0.61    0.17
  -1  -3   5    0.91    0.42
   1  -3  -5    0.32    0.47
   1  -3  -5    0.44    0.14
   1  -3  -5    0.31    0.16
  -1  -3   5    0.92    0.18
  -1   3   5    0.56    0.14
  -1   3   5    0.76    0.17
  -1   3   5    0.46    0.18
   1   3  -5    0.36    0.19
   1   3  -5    0.29    0.15
   1   3  -5    0.16    0.14
  -1   3   5    0.37    0.37
  -1   3   5    0.82    0.25
   1   3  -5    0.39    0.13
   1   3  -5    0.12    0.28
   0  -3   5   42.26    1.36
   0  -3   5   41.88    1.45
   0  -3  -5   42.15    1.46
   0  -3  -5   43.30    2.26
   0  -3  -5   44.31    1.32
   0  -3   5   42.58    1.45
   0  -3   5   44.26    1.65
   0  -3  -5   42.98    1.69
   0  -3  -5   43.80    1.32
   0  -3   5   44.86    2.09
   0   3   5   41.97    1.28
   0   3  -5   43.94    1.43
   0   3   5   42.53    1.28
   0   3  -5   44.14    1.38
   0   3  -5   40.73    1.56
   0   3  -5   44.31    1.97
   0   3   5   42.48    1.50
   0   3  -5   42.78    1.42
   0   3   5   41.59    1.66
  -1  -3  -5    1.07    0.33
   1  -3   5    1.00    0.42
   1  -3   5    0.39    0.17
   1  -3   5    0.47    0.23
  -1  -3  -5    1.03    0.51
   1  -3   5    0.55    0.18
   1  -3   5    0.56    0.15
  -1  -3  -5    0.88    0.22
  -1   3  -5    0.73    0.20
   1   3   5    1.09    0.52
  -1   3  -5    0.51    0.17
  -1   3  -5    0.86    0.18
  -1   3  -5    0.67    0.20
   1   3   5    0.38    0.16
  -1   3  -5    0.61    0.33
   1   3   5    0.42    0.24
   2  -3   5    8.04    0.52
   2  -3   5    8.33    0.48
   2  -3   5    8.63    0.51
   2  -3   5    8.75    0.48
   2  -3   5    8.65    0.57
  -2  -3  -5   10.81    1.19
  -2  -3  -5   11.02    0.81
   2  -3   5    7.70    0.51
   2  -3   5   10.07    0.94
  -2  -3  -5    8.77    0.52
   2   3   5    9.69    0.54
   2   3   5    8.95    1.06
   2   3   5    9.04    0.72
  -2   3  -5    8.36    0.81
  -2   3  -5    9.41    0.54
  -2   3  -5    9.37    0.53
  -3  -3  -5    2.98    0.36
   3  -3   5    2.65    0.34
  -3  -3  -5    3.91    0.57
   3  -3   5    2.51    0.33
   3  -3   5    2.84    0.36
   3  -3   5    2.60    0.33
   3  -3   5    2.76    0.35
  -3  -3  -5    2.73    0.76
   3  -3   5    2.94    0.35
   3  -3   5    3.23    0.64
  -3   3  -5    2.44    0.31
   3   3   5    3.53    0.40
   3   3   5    3.69    0.86
  -3   3  -5    2.60    0.37
   3   3   5    3.08    0.16
   3   3   5    3.01    0.51
  -3   3  -5    3.59    0.61
   4  -3   5    5.01    0.48
   4  -3   5    5.79    0.50
   4  -3   5    5.63    0.44
  -4  -3  -5    6.19    1.14
  -4  -3  -5    5.03    0.72
   4  -3   5    6.57    0.86
  -4  -3  -5    4.89    0.47
   4  -3   5    5.74    0.53
   4  -3   5    5.82    0.50
   4  -3   5    5.74    0.49
  -4   3  -5    6.49    0.58
   4   3   5    5.06    0.29
   4   3   5    5.09    0.49
   4   3   5    5.48    0.32
   4   3   5    5.39    0.65
  -4   3  -5    4.00    0.71
   4   3   5    5.46    1.05
  -4   3  -5    5.37    0.40
   4   3   5    5.39    0.32
   4   3   5    5.09    0.29
   5  -3   5    1.22    0.30
   5  -3   5    1.49    0.37
   5  -3   5    1.34    0.32
   5  -3   5    1.37    0.56
   5  -3   5    1.36    0.32
  -5  -3  -5    0.36    0.44
  -5  -3  -5    0.33    0.69
   5  -3   5    1.45    0.36
   5  -3   5    1.19    0.25
   5  -3   5    1.30    0.37
   5   3   5    1.06    0.22
   5   3   5    0.94    0.19
  -5   3  -5    0.87    0.50
   5   3   5    0.71    0.45
  -5   3  -5    0.65    0.32
   5   3   5    1.02    0.70
   5   3   5    1.00    0.34
   5   3   5    1.39    0.27
   5   3   5    1.04    0.23
   5   3   5    0.74    0.29
   6  -3   5    1.81    0.42
  -6  -3  -5    3.34    0.73
   6  -3   5    2.52    0.63
   6  -3   5    2.63    0.50
   6  -3   5    2.52    0.41
   6  -3   5    2.18    0.45
   6  -3   5    2.25    0.31
   6  -3   5    2.24    0.50
   6   3   5    2.00    0.40
   6   3   5    2.66    0.50
   6   3   5    1.70    0.31
  -6   3  -5    1.80    0.48
   6   3   5    2.17    0.40
   6   3   5    1.96    0.31
   6   3   5    1.26    0.43
   6   3   5    3.08    0.71
   7  -3   5   16.79    1.06
  -7  -3  -5   15.93    1.31
   7  -3   5   14.59    0.68
   7  -3   5   15.67    0.65
   7  -3   5   14.33    1.00
   7   3   5   16.25    0.87
   7   3   5   14.55    0.78
   7   3   5   16.64    0.87
   7   3   5   16.20    1.02
   7   3   5   14.87    0.79
   7   3   5   14.32    1.23
  -7   3  -5   15.38    1.17
   8  -3   5    1.91    0.47
  -8  -3  -5    1.67    0.67
   8  -3   5    2.03    0.49
   8   3   5    3.10    0.68
   8   3   5    3.73    0.56
   8   3   5    3.94    0.58
   8   3   5    2.96    0.48
   8   3   5    2.52    0.46
  -8   3  -5    2.87    0.72
   9  -3   5    0.43    0.42
   9  -3   5    0.17    0.38
  -9   3  -5    0.03    0.44
   9   3   5    0.66    0.37
   9   3   5    0.33    0.44
   9   3   5    0.50    0.37
   9   3   5    0.15    0.35
   9   3   5   -0.15    0.34
  -8  -4   5   -0.05    0.26
  -8  -4   5    0.25    0.28
   8  -4  -5   -0.62    0.39
   8  -4  -5   -0.26    0.40
   8   4  -5    0.29    0.35
  -8   4   5    0.14    0.42
   8   4  -5   -0.22    0.34
   8   4  -5    0.05    0.35
  -7  -4   5    0.40    0.26
   7  -4  -5    0.24    0.37
  -7  -4   5    0.06    0.23
  -7  -4   5    0.56    0.54
   7  -4  -5    0.19    0.37
   7   4  -5    0.82    0.37
   7   4  -5    0.00    0.29
   7   4  -5    1.18    0.51
  -7   4   5    0.68    0.45
   7   4  -5    0.02    0.28
  -6  -4   5    0.45    0.24
   6  -4  -5   -0.07    0.32
  -6  -4   5    0.03    0.19
   6  -4  -5   -0.35    0.29
  -6  -4   5    0.34    0.44
  -6   4   5    0.21    0.37
  -6   4   5   -0.01    0.25
   6   4  -5   -0.22    0.44
   6   4  -5    0.23    0.27
   6   4  -5    0.39    0.34
   6   4  -5    0.23    0.27
  -6   4   5   -0.07    0.26
   5  -4  -5    5.61    0.58
  -5  -4   5    5.20    0.44
   5  -4  -5    5.56    0.57
  -5  -4   5    3.15    0.95
  -5  -4   5    5.49    0.45
   5  -4  -5    5.71    1.12
  -5  -4   5    6.04    0.77
   5  -4  -5    5.59    0.59
  -5   4   5    4.58    0.89
   5   4  -5    4.60    0.89
   5   4  -5    5.49    0.55
   5   4  -5    5.09    0.62
   5   4  -5    5.53    0.52
   5   4  -5    4.79    0.64
  -5   4   5    5.24    0.66
   5   4  -5    4.64    0.49
   4  -4  -5    1.37    0.34
   4  -4  -5    0.93    0.29
   4  -4  -5    1.76    0.29
  -4  -4   5    0.99    0.46
   4  -4  -5    1.57    0.35
  -4  -4   5    1.47    0.30
   4  -4  -5    1.76    0.70
  -4  -4   5    2.47    0.79
  -4  -4   5    1.34    0.27
   4   4  -5    1.49    0.32
   4   4  -5    1.16    0.56
  -4   4   5    1.29    0.24
  -4   4   5    1.79    0.35
   4   4  -5    1.46    0.35
   4   4  -5    2.15    0.42
  -4   4   5    1.67    0.34
   4   4  -5    1.59    0.46
   4   4  -5    1.63    0.36
  -4   4   5    0.38    0.51
  -4   4   5    1.57    0.39
   3  -4  -5   18.89    0.89
  -3  -4   5   17.30    0.79
   3  -4  -5   18.18    0.93
   3  -4  -5   20.36    0.93
  -3  -4   5   16.87    0.80
  -3  -4   5   17.52    0.79
   3  -4  -5   19.63    0.91
  -3  -4   5   18.29    1.16
   3  -4  -5   17.34    1.52
  -3  -4   5   17.58    1.53
  -3   4   5   18.86    0.84
   3   4  -5   16.40    0.77
   3   4  -5   16.35    1.31
   3   4  -5   17.35    0.83
  -3   4   5   17.97    0.84
  -3   4   5   18.55    0.97
  -3   4   5   18.55    1.45
  -3   4   5   18.96    0.84
   3   4  -5   17.73    0.78
   3   4  -5   16.56    1.04
  -2  -4   5    2.69    0.54
   2  -4  -5    1.70    0.31
  -2  -4   5    1.98    0.29
  -2  -4   5    1.58    0.28
   2  -4  -5    1.76    0.32
  -2  -4   5    2.58    0.71
   2  -4  -5    1.87    0.37
  -2  -4   5    1.54    0.27
   2  -4  -5    2.44    0.69
   2  -4  -5    1.34    0.29
   2   4  -5    1.78    0.27
  -2   4   5    1.54    0.58
  -2   4   5    2.04    0.33
   2   4  -5    1.66    0.29
  -2   4   5    1.69    0.34
  -2   4   5    1.60    0.34
   2   4  -5    1.76    0.41
   2   4  -5    1.68    0.27
   2   4  -5    2.06    0.57
  -2   4   5    1.54    0.31
  -1  -4   5   29.14    1.40
   1  -4  -5   28.17    1.01
  -1  -4   5   28.55    1.03
  -1  -4   5   29.03    1.07
   1  -4  -5   27.19    1.01
   1  -4  -5   27.07    1.93
   1  -4  -5   26.08    1.11
  -1  -4   5   27.65    1.78
  -1  -4   5   29.10    1.08
   1  -4  -5   26.73    1.29
  -1   4   5   28.59    1.29
   1   4  -5   26.16    1.63
  -1   4   5   26.61    0.96
  -1   4   5   27.67    1.79
   1   4  -5   28.11    1.03
   1   4  -5   27.55    1.02
   1   4  -5   26.94    1.27
  -1   4   5   27.46    0.96
  -1   4   5   26.20    1.15
   1   4  -5   26.43    1.12
   0  -4  -5    0.04    0.11
   0  -4   5    0.25    0.27
   0  -4   5    0.20    0.40
   0  -4   5    0.26    0.17
   0  -4   5    0.18    0.16
   0  -4  -5    0.14    0.11
   0  -4  -5    0.02    0.16
   0  -4  -5    0.27    0.58
   0  -4  -5    0.23    0.30
   0  -4   5    0.33    0.16
   0   4  -5   -0.18    0.33
   0   4   5    0.01    0.08
   0   4  -5    0.09    0.19
   0   4   5   -0.09    0.24
   0   4  -5    0.17    0.16
   0   4   5    0.27    0.19
   0   4   5    0.16    0.09
   0   4   5    0.03    0.42
   1  -4   5    1.76    0.31
  -1  -4  -5    1.57    0.42
   1  -4   5    1.23    0.34
   1  -4   5    1.66    0.28
  -1  -4  -5    1.54    0.66
  -1  -4  -5    1.34    0.29
   1  -4   5    1.25    0.28
   1  -4   5    0.92    0.50
   1  -4   5    1.42    0.25
   1  -4   5    2.05    0.27
  -1   4  -5    0.91    0.50
  -1   4  -5    1.32    0.29
   1   4   5    2.10    0.43
   1   4   5    0.93    0.57
   1   4   5    2.08    0.34
  -1   4  -5    0.82    0.29
   2  -4   5    4.34    0.40
   2  -4   5    5.05    0.46
  -2  -4  -5    5.31    1.03
   2  -4   5    4.96    0.94
  -2  -4  -5    4.52    0.44
   2  -4   5    3.95    0.40
   2  -4   5    4.89    0.52
  -2  -4  -5    4.61    0.65
   2  -4   5    5.11    0.47
   2  -4   5    5.37    0.42
  -2   4  -5    4.80    0.45
   2   4   5    4.75    1.03
  -2   4  -5    5.37    0.48
   2   4   5    4.31    0.44
  -2   4  -5    6.52    0.89
   2   4   5    4.65    0.61
   3  -4   5   22.86    1.06
   3  -4   5   22.47    1.05
  -3  -4  -5   22.30    1.02
  -3  -4  -5   22.66    1.93
   3  -4   5   25.72    1.04
   3  -4   5   22.80    1.70
   3  -4   5   21.81    1.02
   3  -4   5   24.03    1.01
  -3  -4  -5   22.11    1.38
   3   4   5   22.89    1.06
   3   4   5   22.33    1.34
  -3   4  -5   23.03    1.07
  -3   4  -5   22.28    1.48
   3   4   5   19.75    1.80
  -3   4  -5   23.13    0.99
  -4  -4  -5    0.18    0.21
   4  -4   5    0.14    0.24
   4  -4   5    0.23    0.21
   4  -4   5    0.17    0.20
   4  -4   5    0.20    0.23
   4  -4   5   -0.23    0.48
   4  -4   5    0.06    0.19
  -4  -4  -5   -0.15    0.68
   4  -4   5    0.11    0.23
  -4  -4  -5    0.69    0.42
  -4   4  -5    0.29    0.50
  -4   4  -5    0.45    0.22
   4   4   5   -0.31    0.66
   4   4   5    0.16    0.21
  -4   4  -5    0.63    0.29
   4   4   5    0.26    0.37
  -5  -4  -5    7.66    0.92
   5  -4   5    8.51    0.72
   5  -4   5    9.57    0.74
  -5  -4  -5    7.38    0.64
   5  -4   5    8.84    0.83
   5  -4   5    9.70    0.73
   5  -4   5    9.22    0.60
   5  -4   5    9.28    0.83
  -5   4  -5    8.63    0.52
   5   4   5    8.59    0.37
   5   4   5    7.64    0.77
  -5   4  -5    9.07    0.78
   5   4   5    8.53    0.40
   5   4   5    8.26    0.37
   5   4   5    8.12    0.39
   6  -4   5    0.15    0.25
   6  -4   5    0.12    0.28
  -6  -4  -5    0.60    0.53
   6  -4   5    0.13    0.21
   6  -4   5   -0.17    0.29
   6  -4   5   -0.02    0.28
   6   4   5    0.09    0.45
   6   4   5    0.45    0.31
   6   4   5    0.21    0.18
   6   4   5    0.30    0.17
   6   4   5   -0.03    0.17
   6   4   5    0.16    0.15
  -6   4  -5   -0.37    0.29
   7  -4   5    0.01    0.31
  -7  -4  -5    0.45    0.58
   7  -4   5    0.26    0.33
   7   4   5    1.41    0.42
   7   4   5    0.06    0.20
   7   4   5    0.60    0.24
  -7   4  -5    0.48    0.41
   8  -4   5    4.12    0.82
   8  -4   5    4.11    0.77
   8   4   5    3.08    0.46
   8   4   5    3.33    0.53
  -8   4  -5    4.45    0.88
   8   4   5    3.56    0.48
   8   4   5    4.36    0.80
   8   4   5    4.09    0.55
   8  -5  -5    0.40    0.51
  -8  -5   5    1.32    0.33
   8  -5  -5    1.39    0.57
  -8  -5   5    2.37    0.47
  -8   5   5    1.08    0.57
   8   5  -5    0.04    0.38
   8   5  -5    1.35    0.49
   8   5  -5    1.14    0.41
  -7  -5   5   13.76    0.75
  -7  -5   5   10.61    1.30
  -7  -5   5   13.23    0.75
   7  -5  -5   12.15    1.04
   7  -5  -5   12.65    1.08
   7   5  -5   12.24    0.94
   7   5  -5   13.37    0.84
   7   5  -5   13.44    0.85
  -7   5   5   12.57    1.16
  -6  -5   5   28.98    1.87
   6  -5  -5   27.41    1.44
  -6  -5   5   27.43    1.12
  -6  -5   5   26.30    1.10
   6  -5  -5   26.52    1.43
   6   5  -5   29.24    1.40
   6   5  -5   27.62    1.21
   6   5  -5   28.08    1.22
  -6   5   5   28.08    1.55
   5  -5  -5    6.42    0.78
  -5  -5   5    6.84    0.91
   5  -5  -5    6.48    0.78
  -5   5   5    6.87    0.38
   5   5  -5    8.42    0.77
   5   5  -5    7.72    0.91
  -5   5   5    7.15    0.62
  -5   5   5    7.53    0.63
  -5   5   5    7.04    0.81
   5   5  -5    9.04    0.58
   5   5  -5    7.96    0.69
   5   5  -5    8.60    0.58
   4  -5  -5   22.85    1.15
   4  -5  -5   22.09    1.09
   4  -5  -5   20.37    1.00
  -4  -5   5   19.46    0.98
   4  -5  -5   20.22    1.06
  -4  -5   5   18.83    0.87
  -4  -5   5   21.94    1.47
  -4  -5   5   19.11    0.87
  -4   5   5   21.07    0.92
   4   5  -5   19.91    1.02
   4   5  -5   16.65    1.11
   4   5  -5   17.18    1.12
  -4   5   5   22.25    1.01
   4   5  -5   19.55    1.33
  -4   5   5   22.95    1.20
  -4   5   5   22.81    1.01
  -3  -5   5    3.75    0.39
  -3  -5   5    3.74    0.39
   3  -5  -5    4.00    0.57
  -3  -5   5    1.34    0.78
  -3  -5   5    4.58    0.72
   3  -5  -5    4.03    0.51
   3  -5  -5    4.11    0.48
   3  -5  -5    3.79    0.47
  -3  -5   5    3.34    0.41
  -3   5   5    4.49    0.48
  -3   5   5    4.21    0.42
   3   5  -5    3.09    0.35
  -3   5   5    4.43    0.43
  -3   5   5    3.15    0.96
  -3   5   5    4.67    0.59
   3   5  -5    2.82    0.81
   3   5  -5    3.26    0.35
   3   5  -5    3.22    0.46
   3   5  -5    2.61    0.55
   2  -5  -5   16.25    1.03
   2  -5  -5   17.35    0.85
   2  -5  -5   18.07    0.86
  -2  -5   5   19.58    1.69
  -2  -5   5   19.28    0.86
  -2  -5   5   17.75    0.83
  -2  -5   5   17.92    0.83
  -2  -5   5   20.18    1.29
   2  -5  -5   16.00    0.92
  -2   5   5   17.74    1.01
   2   5  -5   19.55    0.80
  -2   5   5   16.65    0.78
  -2   5   5   16.70    0.78
   2   5  -5   18.34    1.54
   2   5  -5   19.31    0.90
  -2   5   5   18.95    1.02
   2   5  -5   16.53    1.08
   2   5  -5   19.02    0.79
  -1  -5   5   48.57    2.72
   1  -5  -5   46.11    1.57
  -1  -5   5   47.05    1.64
   1  -5  -5   45.53    1.57
   1  -5  -5   48.81    2.03
   1  -5  -5   48.17    2.95
  -1  -5   5   45.69    1.64
  -1  -5   5   46.51    1.64
   1  -5  -5   45.87    1.75
  -1  -5   5   47.66    2.08
   1   5  -5   48.66    1.68
   1   5  -5   47.52    2.50
   1   5  -5   45.37    1.94
   1   5  -5   47.94    1.59
  -1   5   5   45.10    1.50
  -1   5   5   46.97    1.51
  -1   5   5   48.48    1.81
   1   5  -5   47.24    1.59
  -1   5   5   43.82    2.87
  -1   5   5   48.15    1.95
   0  -5   5   60.03    2.00
   0  -5  -5   56.84    2.04
   0  -5  -5   59.57    1.81
   0  -5   5   61.12    2.38
   0  -5   5   57.65    1.96
   0  -5  -5   58.95    1.78
   0  -5  -5   59.50    1.81
   0  -5   5   61.53    3.12
   0  -5  -5   60.21    3.26
   0  -5  -5   64.63    2.49
   0  -5   5   58.30    2.00
   0  -5  -5   58.06    1.78
   0   5  -5   52.92    2.77
   0   5   5   54.99    3.00
   0   5  -5   59.95    2.00
   0   5   5   58.66    2.10
   0   5  -5   59.06    1.93
   0   5  -5   56.19    2.22
   0   5   5   57.25    2.33
   0   5  -5   58.33    1.93
  -1  -5  -5   55.66    3.12
  -1  -5  -5   53.40    1.89
  -1  -5  -5   51.60    1.50
   1  -5   5   56.17    2.20
  -1  -5  -5   56.96    2.38
   1  -5   5   48.42    1.79
   1  -5   5   52.10    1.75
   1  -5   5   50.70    1.85
  -1  -5  -5   53.24    1.50
   1  -5   5   49.45    1.74
   1  -5   5   54.19    2.91
   1  -5   5   53.38    1.87
   1   5   5   50.69    2.90
  -1   5  -5   49.79    1.84
   1   5   5   54.90    2.27
   1   5   5   57.80    1.98
  -1   5  -5   49.96    2.00
  -1   5  -5   48.73    2.59
  -2  -5  -5    5.79    0.79
   2  -5   5    4.59    0.43
   2  -5   5    4.76    0.44
   2  -5   5    3.87    0.44
   2  -5   5    6.07    1.08
   2  -5   5    4.56    0.59
  -2  -5  -5    4.63    1.14
  -2  -5  -5    4.23    0.48
   2  -5   5    3.73    0.47
   2  -5   5    5.20    0.51
  -2   5  -5    3.42    0.79
  -2   5  -5    3.58    0.49
  -2   5  -5    4.50    0.52
   2   5   5    6.54    1.31
   2   5   5    4.09    0.51
   2   5   5    3.58    0.63
  -3  -5  -5    1.27    0.49
  -3  -5  -5    1.35    0.82
   3  -5   5    0.48    0.27
   3  -5   5    1.19    0.30
   3  -5   5    1.55    0.39
  -3  -5  -5    0.93    0.27
   3  -5   5    1.05    0.29
   3  -5   5    0.78    0.66
   3  -5   5    0.93    0.29
   3  -5   5    0.72    0.28
   3   5   5    1.78    1.00
   3   5   5    0.79    0.49
  -3   5  -5    0.80    0.56
  -3   5  -5    0.91    0.30
  -3   5  -5    1.13    0.34
   3   5   5    0.62    0.27
   4  -5   5    5.07    0.58
   4  -5   5    4.00    0.51
   4  -5   5    3.18    0.49
   4  -5   5    3.42    0.52
  -4  -5  -5    2.86    0.49
   4  -5   5    4.01    0.51
   4  -5   5    4.26    0.51
   4   5   5    4.48    0.76
   4   5   5    3.71    0.66
  -4   5  -5    4.74    0.63
  -4   5  -5    3.63    0.45
   5  -5   5    3.32    0.53
   5  -5   5    2.60    0.53
  -5  -5  -5    3.59    0.84
   5  -5   5    2.06    0.60
   5  -5   5    3.01    0.53
  -5   5  -5    3.89    0.45
   5   5   5    1.75    0.44
  -5   5  -5    3.14    0.73
   6  -5   5   24.86    1.10
  -6  -5  -5   24.58    1.84
   6  -5   5   26.26    1.37
   6  -5   5   24.57    1.33
   6  -5   5   25.60    1.16
  -6   5  -5   26.23    1.49
   6   5   5   24.56    1.36
   7  -5   5   11.69    0.98
   7  -5   5    8.75    0.91
   7   5   5   11.35    0.98
  -7   5  -5   11.31    1.05
   8  -5   5   10.21    1.01
   8  -5   5   10.15    1.00
   8   5   5    8.00    0.95
   8   5   5    8.58    0.46
   8   5   5    8.63    0.46
   7  -6  -5    1.00    0.50
  -7  -6   5    1.16    0.30
  -7  -6   5    1.44    0.31
   7  -6  -5    1.50    0.54
   7   6  -5    1.00    0.31
   7   6  -5    0.78    0.42
  -7   6   5    1.75    0.71
   7   6  -5    0.83    0.30
  -6  -6   5   -0.34    0.51
  -6  -6   5    0.05    0.24
  -6  -6   5    0.30    0.27
   6  -6  -5    0.42    0.38
   6  -6  -5    0.56    0.41
   6   6  -5   -0.15    0.21
  -6   6   5    0.26    0.40
   6   6  -5    0.28    0.24
   6   6  -5   -0.25    0.29
   5  -6  -5    0.39    0.34
  -5  -6   5    0.94    0.24
  -5  -6   5    1.36    0.60
   5  -6  -5    0.42    0.29
  -5  -6   5    0.89    0.26
   5  -6  -5   -0.12    0.30
  -5   6   5    0.63    0.25
  -5   6   5    0.63    0.41
   5   6  -5    0.62    0.23
   5   6  -5    0.75    0.25
   5   6  -5    0.33    0.31
  -4  -6   5   14.78    0.73
   4  -6  -5   13.43    0.90
  -4  -6   5   15.45    0.73
   4  -6  -5   15.34    0.96
   4  -6  -5   13.44    0.90
  -4  -6   5   14.94    1.30
  -4  -6   5   14.53    0.88
  -4   6   5   13.84    0.82
  -4   6   5   13.20    0.80
  -4   6   5   12.56    1.02
   4   6  -5   14.88    1.03
  -3  -6   5   10.35    0.62
   3  -6  -5   10.18    0.73
  -3  -6   5   11.15    0.73
   3  -6  -5   11.55    0.91
  -3  -6   5   10.78    0.64
  -3  -6   5   10.69    1.10
   3  -6  -5    9.12    0.71
   3  -6  -5   10.35    0.82
  -3   6   5   11.03    0.67
   3   6  -5    8.20    0.90
   3   6  -5   10.74    0.76
  -3   6   5   11.80    0.93
  -3   6   5   10.07    0.76
  -3   6   5   10.67    0.66
  -2  -6   5   39.86    2.05
  -2  -6   5   36.36    1.42
   2  -6  -5   33.98    1.57
   2  -6  -5   36.96    1.80
  -2  -6   5   36.96    1.43
   2  -6  -5   38.86    1.46
   2  -6  -5   38.30    1.45
  -2  -6   5   36.74    1.46
   2   6  -5   36.35    1.33
  -2   6   5   37.29    1.70
  -2   6   5   37.36    1.68
   2   6  -5   39.35    1.55
  -2   6   5   38.34    1.37
  -2   6   5   40.10    1.38
   2   6  -5   33.90    1.78
   2   6  -5   36.37    1.33
  -1  -6   5   15.06    0.69
  -1  -6   5   13.75    1.72
  -1  -6   5   13.65    0.78
  -1  -6   5   13.40    0.78
   1  -6  -5   17.69    1.20
   1  -6  -5   13.92    1.82
  -1  -6   5   13.98    0.79
  -1  -6   5   15.79    1.21
   1  -6  -5   17.18    0.77
  -1  -6   5   14.57    0.69
   1  -6  -5   16.78    1.19
  -1   6   5   16.33    0.99
   1   6  -5   13.89    1.53
   1   6  -5   14.46    0.71
   1   6  -5   15.09    0.86
  -1   6   5   14.65    1.69
   1   6  -5   15.03    0.73
  -1   6   5   14.65    1.04
   0  -6   5    0.55    0.21
   0  -6  -5    0.26    0.87
   0  -6  -5    0.65    0.46
   0  -6  -5    0.91    0.21
   0  -6  -5    1.00    0.23
   0  -6   5    0.75    0.22
   0  -6   5    0.40    0.24
   0  -6   5    0.23    0.76
   0  -6  -5    0.91    0.20
   0  -6   5    0.77    0.28
   0  -6   5    0.63    0.25
   0  -6  -5    1.16    0.23
   0  -6   5    0.52    0.40
   0   6  -5    0.64    0.65
   0   6  -5    0.84    0.38
   0   6   5    0.95    0.32
   0   6   5    1.09    0.41
   0   6  -5    0.75    0.28
   0   6   5    2.02    0.90
   1  -6   5   34.13    1.43
   1  -6   5   35.66    1.76
   1  -6   5   35.35    1.41
   1  -6   5   35.71    1.32
  -1  -6  -5   32.06    1.45
   1  -6   5   34.82    1.44
  -1  -6  -5   34.41    1.91
   1  -6   5   36.29    1.33
   1   6   5   32.52    1.48
  -1   6  -5   35.87    1.48
  -1   6  -5   31.93    1.58
   1   6   5   35.42    2.70
   2  -6   5   24.31    1.09
   2  -6   5   23.20    1.16
  -2  -6  -5   22.93    1.90
   2  -6   5   24.94    1.09
   2  -6   5   22.68    1.12
   2  -6   5   24.28    1.17
   2  -6   5   25.01    1.41
  -2   6  -5   24.53    1.20
   2   6   5   23.04    1.52
  -2   6  -5   24.51    1.28
   3  -6   5   18.76    1.09
   3  -6   5   16.66    1.04
   3  -6   5   18.40    0.97
   3  -6   5   17.15    0.95
  -3  -6  -5   18.82    1.52
   3  -6   5   18.03    0.99
  -3  -6  -5   16.12    0.99
   3  -6   5   16.06    1.13
   3   6   5   17.28    1.04
   3   6   5   19.92    2.16
  -3   6  -5   19.56    1.08
  -3   6  -5   18.43    1.03
   4  -6   5   15.36    1.00
   4  -6   5   15.72    0.95
  -4  -6  -5   16.49    1.45
   4  -6   5   14.87    1.03
   4  -6   5   16.89    0.99
  -4   6  -5   14.94    0.92
   4   6   5   17.43    1.08
   5  -6   5    0.75    0.36
   5  -6   5    1.21    0.41
  -5  -6  -5    1.67    0.72
   5  -6   5    1.12    0.39
  -5   6  -5    1.01    0.41
  -5   6  -5    0.48    0.32
   5   6   5    0.82    0.41
   6  -6   5    1.41    0.46
   6  -6   5    1.06    0.42
  -6   6  -5    1.37    0.51
   6   6   5    1.22    0.44
   7  -6   5    0.17    0.40
   7  -6   5    0.67    0.46
   7   6   5    0.26    0.41
  -7   6  -5    0.15    0.46
  -6  -7   5    0.49    0.19
   6  -7  -5    0.44    0.43
   6  -7  -5    1.01    0.47
  -6  -7   5    0.46    0.19
   6   7  -5    0.73    0.24
  -6   7   5    1.20    0.59
   6   7  -5    0.67    0.43
   6   7  -5    0.92    0.25
  -5  -7   5    0.82    0.23
  -5  -7   5    1.07    0.24
   5  -7  -5    0.61    0.39
   5  -7  -5    0.68    0.42
   5   7  -5    0.93    0.41
   5   7  -5    0.80    0.22
   5   7  -5    1.05    0.23
  -5   7   5    1.01    0.52
  -4  -7   5    1.43    0.66
   4  -7  -5    1.02    0.39
   4  -7  -5    1.22    0.37
  -4  -7   5    1.99    0.37
  -4  -7   5    1.75    0.35
   4  -7  -5    1.76    0.52
   4  -7  -5    0.74    0.38
   4  -7  -5    1.04    0.37
  -4   7   5    1.13    0.49
   4   7  -5    1.67    0.44
  -4   7   5    1.00    0.39
   4   7  -5    1.19    0.41
  -4   7   5    0.82    0.44
  -4   7   5    0.11    0.37
   3  -7  -5    0.78    0.33
   3  -7  -5    1.71    0.52
   3  -7  -5    1.20    0.38
  -3  -7   5    0.98    0.34
   3  -7  -5    1.14    0.32
  -3  -7   5    1.76    0.38
   3  -7  -5    0.91    0.31
  -3  -7   5    1.70    0.65
  -3  -7   5    1.48    0.31
  -3   7   5    1.85    0.51
   3   7  -5    1.78    0.32
   3   7  -5    1.82    0.44
   3   7  -5    1.95    0.33
  -3   7   5    1.34    0.45
   2  -7  -5    1.13    0.51
   2  -7  -5    0.31    0.25
   2  -7  -5    0.27    0.24
  -2  -7   5    0.58    0.28
   2  -7  -5   -0.01    0.24
  -2  -7   5    0.26    0.19
  -2  -7   5    0.56    0.54
  -2  -7   5    0.36    0.20
   2  -7  -5    0.36    0.24
  -2  -7   5    0.19    0.24
  -2  -7   5    0.33    0.24
  -2   7   5    0.09    0.34
  -2   7   5    0.28    0.40
   1  -7  -5    2.75    0.42
  -1  -7   5    3.24    0.47
  -1  -7   5    1.93    0.35
  -1  -7   5    3.30    0.47
   1  -7  -5    3.19    0.39
   1  -7  -5    3.35    0.44
  -1  -7   5    3.66    0.85
   1  -7  -5    2.89    0.69
   1  -7  -5    2.58    0.38
  -1  -7   5    2.61    0.47
  -1  -7   5    2.21    0.36
   1   7  -5    2.12    0.49
  -1   7   5    2.50    0.61
   0  -7   5    2.34    0.39
   0  -7  -5    2.49    0.32
   0  -7  -5    1.80    0.32
   0  -7   5    1.72    0.39
   0  -7  -5    2.09    0.31
   0  -7  -5    2.70    0.67
   0  -7   5    1.49    0.61
   0  -7   5    2.04    0.39
   0  -7   5    1.74    0.38
   0  -7  -5    1.98    0.32
   0   7  -5    2.38    0.58
   0   7  -5    2.24    0.51
   0   7   5    2.66    0.59
   0   7   5    2.69    0.68
   1  -7   5    0.87    0.33
  -1  -7  -5    0.91    0.55
   1  -7   5    1.63    0.58
   1  -7   5    1.49    0.33
   1  -7   5    1.09    0.31
   1  -7   5    1.98    0.45
   1  -7   5    1.49    0.37
   1   7   5    0.58    0.33
  -1   7  -5    1.23    0.51
  -1   7  -5    0.94    0.38
   2  -7   5    0.67    0.48
   2  -7   5    1.64    0.48
  -2  -7  -5    1.54    0.67
   2  -7   5    0.99    0.35
   2  -7   5    1.00    0.36
   2  -7   5    1.48    0.38
   2  -7   5    1.85    0.49
   2   7   5    1.66    0.47
   3  -7   5    0.55    0.37
   3  -7   5   -0.06    0.25
   3  -7   5   -0.15    0.36
  -3  -7  -5   -0.34    0.49
   3  -7   5    0.03    0.42
   3  -7   5    0.35    0.30
   3  -7   5    0.17    0.44
  -3   7  -5    0.12    0.34
  -3   7  -5    0.17    0.36
   3   7   5    0.31    0.32
  -4  -7  -5    1.19    0.70
   4  -7   5    0.59    0.36
   4  -7   5    0.60    0.41
   4  -7   5    0.65    0.35
  -4   7  -5    0.14    0.38
   4   7   5    0.80    0.39
  -4   7  -5    0.07    0.37
   5  -7   5    3.60    0.66
   5  -7   5    2.48    0.54
   5   7   5    2.72    0.60
  -5   7  -5    4.29    0.82
   6  -7   5    2.93    0.61
   6  -7   5    2.75    0.61
   6   7   5    2.61    0.62
  -6   7  -5    2.51    0.65
   4  -8  -5    4.63    0.70
  -4  -8   5    4.71    0.35
  -4  -8   5    4.67    0.35
   4  -8  -5    4.57    0.71
  -4  -8   5    4.24    0.39
  -4  -8   5    4.42    0.41
  -4   8   5    4.36    1.20
   4   8  -5    4.71    0.74
   3  -8  -5    4.94    0.67
  -3  -8   5    6.15    0.43
   3  -8  -5    5.67    0.65
   3  -8  -5    6.12    0.71
  -3  -8   5    6.70    0.45
   3  -8  -5    6.25    0.72
  -3   8   5    6.76    0.92
   3   8  -5    6.83    0.78
   2  -8  -5    5.86    0.63
  -2  -8   5    7.72    1.14
  -2  -8   5    6.37    0.60
  -2  -8   5    7.22    0.63
  -2  -8   5    6.68    0.50
   2  -8  -5    6.20    0.61
   2  -8  -5    6.57    0.97
   2  -8  -5    6.20    0.65
   2  -8  -5    7.39    0.65
  -2  -8   5    6.70    0.50
  -2   8   5    6.70    0.94
  -2   8   5    5.96    0.83
   2   8  -5    8.08    0.80
  -1  -8   5    2.59    0.73
  -1  -8   5    1.99    0.39
  -1  -8   5    2.08    0.41
  -1  -8   5    1.89    0.39
   1  -8  -5    3.13    0.47
   1  -8  -5    2.18    0.43
   1  -8  -5    2.81    0.43
   1  -8  -5    3.44    0.84
   1  -8  -5    2.62    0.46
  -1  -8   5    2.25    0.43
  -1   8   5    3.33    0.70
   1   8  -5    2.90    0.59
   0  -8   5    0.63    0.28
   0  -8  -5    0.44    0.21
   0  -8  -5    0.41    0.21
   0  -8  -5    1.00    0.55
   0  -8   5    0.34    0.25
   0  -8   5    0.28    0.28
   0  -8  -5    0.13    0.30
   0  -8  -5    0.50    0.33
   0  -8   5   -0.20    0.47
   0  -8   5    0.26    0.28
   0   8  -5    0.76    0.39
   0   8   5   -0.02    0.36
   1  -8   5    0.71    0.35
   1  -8   5    1.24    0.39
   1  -8   5    0.71    0.31
   1  -8   5    0.76    0.55
  -1  -8  -5    0.38    0.59
   1  -8   5    0.76    0.30
  -1   8  -5    0.53    0.39
   1   8   5    1.05    0.45
   2  -8   5    0.43    0.56
   2  -8   5    1.60    0.38
   2  -8   5    0.91    0.35
  -2   8  -5    1.10    0.44
   2   8   5    0.65    0.40
   3  -8   5    6.11    0.69
   3  -8   5    5.87    0.68
  -3   8  -5    6.14    0.81
   3   8   5    5.88    0.85
   4  -8   5    7.36    0.83
   4  -8   5    7.73    0.84
  -4   8  -5    7.11    0.94
   4   8   5    7.39    0.86
   2  -9  -5    1.77    0.43
  -2  -9   5    1.62    0.40
  -2  -9   5    1.60    0.39
   2  -9  -5    1.39    0.42
  -2  -9   5    1.94    0.39
  -2  -9   5    2.25    0.39
   2   9  -5    2.24    0.56
  -2   9   5    1.38    0.54
   1  -9  -5    7.12    0.66
  -1  -9   5    6.45    0.57
  -1  -9   5    7.04    0.75
   1  -9  -5    6.80    0.62
   1  -9  -5    7.75    0.65
   1  -9  -5    6.09    0.60
  -1  -9   5    7.71    0.59
  -1  -9   5    6.73    0.72
   1   9  -5    7.52    0.84
  -1   9   5    6.75    0.91
   0  -9  -5    6.38    0.67
   1  -9   5    3.62    0.56
   1  -9   5    2.90    0.87
   1  -9   5    3.61    0.56
   1  -9   5    3.65    0.93
   1   9   5    4.05    0.75
  -1   9  -5    3.20    0.77
  -9   0   6   23.93    1.56
   9   0  -6   24.49    1.50
   8   0  -6   19.09    0.80
   8   0  -6   17.30    1.18
  -8   0   6   19.53    0.94
  -8   0   6   17.26    1.28
   8   0  -6   17.94    1.18
  -7   0   6    9.26    0.65
  -7   0   6   10.29    0.82
   7   0  -6   10.63    0.86
   7   0  -6    9.06    0.83
  -7   0   6    9.41    0.75
   7   0  -6   10.21    0.56
   7   0  -6    9.48    0.82
   6   0  -6    0.14    0.17
  -6   0   6    0.13    0.28
  -6   0   6    0.12    0.22
   6   0  -6    0.33    0.28
  -6   0   6    0.32    0.23
   6   0  -6    0.34    0.28
   6   0  -6    0.54    0.31
  -6   0   6   -0.10    0.20
   5   0  -6    4.32    0.35
  -5   0   6    4.94    0.56
  -5   0   6    4.55    0.45
  -5   0   6    5.08    0.43
   5   0  -6    4.35    0.49
  -5   0   6    4.92    0.46
   5   0  -6    4.65    0.51
   5   0  -6    4.40    0.51
   4   0  -6  100.84    3.17
  -4   0   6  101.89    3.05
   4   0  -6  105.11    3.18
   4   0  -6  100.81    2.97
  -4   0   6   94.89    3.08
   4   0  -6  107.39    3.38
  -4   0   6   97.01    3.09
  -4   0   6  103.08    3.19
  -3   0   6   12.53    0.56
  -3   0   6   12.50    0.63
   3   0  -6    9.93    0.55
   3   0  -6   11.04    0.62
  -3   0   6   12.17    0.52
  -3   0   6   12.24    0.60
  -3   0   6   10.98    0.57
  -3   0   6   12.37    0.61
   3   0  -6   10.00    0.60
   3   0  -6    9.74    0.49
  -2   0   6  273.17    8.01
   2   0  -6  287.50    7.97
  -2   0   6  292.99    7.99
   2   0  -6  304.64    8.07
   2   0  -6  287.26    7.96
  -2   0   6  280.73    8.23
  -2   0   6  271.84    8.02
  -2   0   6  299.78    8.06
  -2   0   6  297.11    7.99
   2   0  -6  300.46    8.06
  -1   0   6   37.32    1.21
   1   0  -6   36.61    1.21
  -1   0   6   35.74    1.09
  -1   0   6   34.68    1.47
  -1   0   6   37.11    1.20
   1   0  -6   37.02    1.21
  -1   0   6   36.45    1.30
   1   0  -6   34.16    1.17
  -1   0   6   35.31    1.20
   1   0  -6   36.01    1.08
   0   0  -6  298.97    7.95
   0   0  -6  283.17    7.79
   0   0  -6  281.97    7.96
   0   0  -6  299.23    7.95
   0   0   6  291.43    7.95
   0   0   6  289.99    7.94
   0   0   6  288.88    7.97
   0   0   6  278.22    8.79
   0   0   6  288.65    7.80
   1   0   6   11.85    0.92
   1   0   6   13.26    0.59
  -1   0  -6   13.89    0.58
  -1   0  -6   14.34    0.55
   1   0   6   12.74    0.69
   1   0   6   13.48    0.55
   1   0   6   13.01    0.74
   1   0   6   13.04    0.54
   1   0   6   13.52    0.47
   1   0   6   13.53    0.51
  -1   0  -6   14.16    0.55
  -2   0  -6   67.20    2.00
   2   0   6   65.28    2.04
   2   0   6   66.29    2.24
  -2   0  -6   66.99    2.00
   2   0   6   67.34    2.64
   2   0   6   69.81    2.32
   2   0   6   66.07    2.06
   2   0   6   65.14    2.02
   2   0   6   66.38    1.97
   2   0   6   65.87    2.03
   3   0   6  126.70    3.59
   3   0   6  124.00    3.65
   3   0   6  124.89    3.62
   3   0   6  120.41    3.71
  -3   0  -6  124.88    3.72
   3   0   6  126.75    3.68
   3   0   6  132.55    3.98
   3   0   6  125.58    3.59
   3   0   6  119.11    3.87
   3   0   6  123.47    4.39
   3   0   6  127.40    3.65
   4   0   6  149.16    4.27
   4   0   6  147.67    4.44
   4   0   6  152.86    4.65
   4   0   6  150.82    4.28
   4   0   6  141.63    4.52
   4   0   6  144.31    4.31
  -4   0  -6  141.29    4.42
   4   0   6  152.71    5.20
   5   0   6   41.88    1.69
   5   0   6   40.42    1.47
   5   0   6   40.27    1.76
   5   0   6   38.01    1.46
   5   0   6   41.45    1.50
   5   0   6   42.60    2.27
   5   0   6   40.56    1.47
   5   0   6   39.23    1.49
  -5   0  -6   41.43    1.66
   5   0   6   41.57    1.65
   6   0   6   21.10    1.00
   6   0   6   18.93    1.20
   6   0   6   21.03    1.04
   6   0   6   20.25    1.15
   6   0   6   21.14    1.15
   6   0   6   20.89    1.00
   6   0   6   18.33    1.68
   6   0   6   21.41    0.97
  -6   0  -6   20.42    1.17
   6   0   6   21.40    1.00
   6   0   6   20.68    0.99
   7   0   6    2.27    0.49
  -7   0  -6    2.68    0.58
   7   0   6    2.71    0.48
   7   0   6    2.79    0.48
   7   0   6    3.08    0.61
   7   0   6    3.15    0.51
   7   0   6    2.90    0.49
   8   0   6    8.01    0.84
   8   0   6    8.51    0.82
   8   0   6    9.72    0.73
   8   0   6    8.98    0.80
   8   0   6    8.63    0.80
   9   0   6    1.68    0.48
   9   0   6    1.96    0.51
   9   0   6    2.58    0.66
   9  -1  -6    1.20    0.54
   9  -1  -6    0.92    0.53
   9   1  -6    0.89    0.46
   9   1  -6    1.08    0.48
   9   1  -6    1.53    0.54
  -9   1   6    1.25    0.57
   8  -1  -6    3.00    0.67
  -8  -1   6    2.43    0.59
  -8  -1   6    1.68    0.41
   8  -1  -6    1.63    0.49
  -8  -1   6    2.34    0.50
  -8  -1   6    1.95    0.48
   8   1  -6    2.13    0.49
   8   1  -6    1.48    0.40
   8   1  -6    2.71    0.62
   8   1  -6    2.29    0.53
  -8   1   6    1.90    0.56
  -7  -1   6    3.27    0.45
   7  -1  -6    2.08    0.60
   7  -1  -6    2.50    0.63
  -7  -1   6    3.19    0.46
  -7  -1   6    2.04    0.44
   7  -1  -6    2.48    0.57
   7   1  -6    2.80    0.55
   7   1  -6    2.24    0.56
  -7   1   6    3.04    0.48
   7   1  -6    3.16    0.55
  -7   1   6    3.14    0.47
  -7   1   6    1.95    0.53
   7   1  -6    2.81    0.47
  -6  -1   6   58.13    2.11
   6  -1  -6   57.21    2.15
  -6  -1   6   55.50    1.98
   6  -1  -6   51.53    2.09
  -6  -1   6   54.95    1.97
  -6  -1   6   55.15    2.17
   6  -1  -6   56.94    2.16
  -6   1   6   55.73    2.20
  -6   1   6   54.46    2.00
   6   1  -6   57.62    2.15
   6   1  -6   57.95    2.13
   6   1  -6   58.80    2.15
   6   1  -6   56.09    1.97
  -6   1   6   54.50    2.00
  -5  -1   6   21.01    0.94
  -5  -1   6   20.59    1.02
   5  -1  -6   20.10    1.03
   5  -1  -6   21.15    0.67
   5  -1  -6   20.13    1.03
   5  -1  -6   19.33    1.02
  -5  -1   6   20.66    0.94
  -5  -1   6   21.25    1.07
  -5   1   6   20.90    0.96
   5   1  -6   20.27    1.01
  -5   1   6   19.81    0.95
   5   1  -6   20.50    1.02
   5   1  -6   20.30    0.93
   5   1  -6   20.10    1.02
  -5   1   6   21.07    1.08
  -5   1   6   20.40    0.72
   4  -1  -6    9.85    0.63
   4  -1  -6    9.32    0.39
   4  -1  -6    9.43    0.62
  -4  -1   6   10.13    0.64
  -4  -1   6   10.24    0.61
   4  -1  -6    9.07    0.60
   4  -1  -6   10.06    0.56
  -4  -1   6    9.05    0.62
  -4   1   6    9.16    0.56
  -4   1   6    8.73    0.49
   4   1  -6    9.55    0.62
   4   1  -6    8.59    0.47
  -4   1   6    8.71    0.55
  -4   1   6    9.45    0.63
  -4   1   6    9.32    0.42
   4   1  -6    9.97    0.58
   4   1  -6    9.78    0.62
   3  -1  -6   41.78    1.55
  -3  -1   6   39.56    1.42
  -3  -1   6   39.07    1.42
  -3  -1   6   39.09    1.42
   3  -1  -6   43.51    1.46
   3  -1  -6   43.02    1.26
   3  -1  -6   43.06    1.61
   3  -1  -6   42.77    1.54
  -3  -1   6   43.36    1.54
  -3  -1   6   40.51    1.49
   3   1  -6   38.69    1.43
   3   1  -6   41.17    1.46
  -3   1   6   39.60    1.57
  -3   1   6   45.34    1.50
   3   1  -6   42.60    1.47
  -3   1   6   41.97    1.44
  -3   1   6   42.23    1.28
  -3   1   6   41.28    1.44
   3   1  -6   38.36    1.41
   3   1  -6   40.43    1.41
  -2  -1   6    1.73    0.22
   2  -1  -6    1.65    0.24
   2  -1  -6    1.72    0.24
  -2  -1   6    2.41    0.27
   2  -1  -6    1.85    0.24
  -2  -1   6    1.94    0.28
  -2  -1   6    2.29    0.34
  -2  -1   6    2.30    0.26
   2  -1  -6    1.78    0.39
  -2   1   6    1.45    0.24
  -2   1   6    2.02    0.26
   2   1  -6    1.81    0.30
  -2   1   6    1.77    0.25
  -2   1   6    2.17    0.20
  -2   1   6    1.83    0.24
   2   1  -6    1.89    0.24
   2   1  -6    2.03    0.22
   2   1  -6    1.65    0.26
   2   1  -6    2.00    0.27
  -2   1   6    1.75    0.39
   1  -1  -6   32.80    1.76
  -1  -1   6   33.58    1.16
  -1  -1   6   33.25    1.12
   1  -1  -6   31.67    1.08
   1  -1  -6   30.26    1.03
  -1  -1   6   32.96    1.12
   1  -1  -6   31.06    1.08
  -1   1   6   31.01    1.07
   1   1  -6   32.26    1.13
  -1   1   6   31.75    1.05
  -1   1   6   30.63    1.05
  -1   1   6   27.71    1.66
   1   1  -6   32.43    0.93
   1   1  -6   34.28    1.12
  -1   1   6   30.31    1.06
   1   1  -6   33.65    1.11
   1   1  -6   33.41    0.96
  -1   1   6   31.40    1.18
   0  -1  -6   81.18    2.32
   0  -1   6   78.93    2.41
   0  -1  -6   85.34    2.58
   0  -1  -6   79.92    2.35
   0  -1   6   78.47    2.41
   0  -1  -6   80.56    2.95
   0  -1   6   81.22    2.46
   0  -1   6   80.61    2.66
   0  -1  -6   83.19    2.36
   0   1  -6   78.97    2.43
   0   1  -6   80.85    2.40
   0   1   6   80.82    2.57
   0   1   6   86.05    3.03
   0   1   6   78.66    2.35
   0   1  -6   81.22    2.65
   0   1   6   79.47    2.36
   0   1   6   82.51    2.33
   0   1  -6   81.63    2.41
   1  -1   6   36.36    1.14
  -1  -1  -6   36.55    1.78
  -1  -1  -6   37.61    1.19
  -1  -1  -6   39.61    1.18
   1  -1   6   37.17    1.51
   1  -1   6   38.47    1.30
   1  -1   6   37.06    1.27
  -1  -1  -6   41.09    1.18
  -1  -1  -6   40.35    1.48
   1  -1   6   36.57    1.26
   1   1   6   36.85    1.81
  -1   1  -6   37.04    1.27
  -1   1  -6   36.73    1.15
  -1   1  -6   40.96    1.54
   1   1   6   40.84    1.21
   1   1   6   36.61    1.45
   1   1   6   37.48    1.18
   1   1   6   37.56    1.18
  -2  -1  -6  125.15    3.52
   2  -1   6  126.57    3.92
  -2  -1  -6  124.09    3.45
   2  -1   6  128.90    3.60
   2  -1   6  118.97    3.53
  -2  -1  -6  125.52    3.46
  -2  -1  -6  126.70    4.30
   2  -1   6  121.82    3.59
   2  -1   6  118.84    3.58
  -2  -1  -6  124.43    3.84
   2   1   6  123.98    4.36
   2   1   6  122.02    3.52
   2   1   6  119.82    3.47
   2   1   6  120.74    3.47
   2   1   6  122.55    3.84
  -2   1  -6  123.88    3.88
  -2   1  -6  120.28    3.55
  -2   1  -6  122.57    3.54
  -2   1  -6  118.49    3.55
  -2   1  -6  123.53    3.57
   3  -1   6    4.79    0.39
   3  -1   6    3.62    0.31
   3  -1   6    3.82    0.34
   3  -1   6    4.33    0.33
   3  -1   6    3.73    0.34
   3  -1   6    4.01    0.44
   3  -1   6    4.27    0.38
   3  -1   6    4.13    0.53
  -3  -1  -6    3.51    0.71
  -3  -1  -6    4.64    0.54
   3   1   6    4.95    0.30
   3   1   6    4.73    0.29
   3   1   6    4.91    0.43
   3   1   6    5.00    0.33
  -3   1  -6    4.35    0.39
   3   1   6    3.87    0.49
  -3   1  -6    3.85    0.51
   3   1   6    4.92    0.32
   3   1   6    4.99    0.83
   3   1   6    4.99    0.38
  -4  -1  -6    0.64    0.47
  -4  -1  -6    0.95    0.36
   4  -1   6    1.23    0.38
   4  -1   6    1.26    0.28
   4  -1   6    1.05    0.23
   4  -1   6    1.25    0.31
   4  -1   6    1.70    0.36
   4  -1   6    1.17    0.26
   4  -1   6    1.25    0.26
   4  -1   6    1.01    0.24
   4   1   6    1.05    0.24
   4   1   6    1.02    0.37
   4   1   6    0.86    0.35
  -4   1  -6    1.15    0.36
   4   1   6    1.36    0.59
   4   1   6    1.26    0.24
   4   1   6    1.41    0.30
  -4   1  -6    1.26    0.31
   4   1   6    0.88    0.26
   4   1   6    0.92    0.19
   4   1   6    0.94    0.21
   5  -1   6    2.20    0.70
   5  -1   6    2.13    0.35
   5  -1   6    2.82    0.37
   5  -1   6    2.46    0.42
   5  -1   6    2.02    0.41
   5  -1   6    2.62    0.35
   5  -1   6    2.11    0.33
   5  -1   6    2.72    0.60
  -5  -1  -6    2.81    0.56
   5  -1   6    2.50    0.35
   5   1   6    2.45    0.33
   5   1   6    2.97    0.35
   5   1   6    2.70    0.35
   5   1   6    2.34    0.37
   5   1   6    2.81    0.60
   5   1   6    2.29    0.33
   5   1   6    1.69    0.44
   5   1   6    2.09    0.41
  -5   1  -6    2.48    0.47
   5   1   6    2.38    0.76
   6  -1   6    5.27    0.75
   6  -1   6    5.51    0.59
   6  -1   6    5.27    0.51
   6  -1   6    2.52    0.89
   6  -1   6    5.92    0.65
   6  -1   6    5.19    0.54
   6  -1   6    4.60    0.48
  -6  -1  -6    4.66    0.70
   6  -1   6    4.48    0.49
   6  -1   6    4.59    0.49
   6   1   6    4.91    0.48
   6   1   6    4.56    0.47
   6   1   6    3.82    0.92
   6   1   6    4.90    0.56
   6   1   6    5.18    0.76
   6   1   6    5.70    0.50
   6   1   6    4.31    0.64
   6   1   6    5.13    0.50
  -6   1  -6    5.46    0.66
   6   1   6    6.15    0.80
   7  -1   6   28.11    1.49
  -7  -1  -6   27.71    1.55
   7  -1   6   30.22    1.53
   7  -1   6   28.82    1.33
   7  -1   6   27.81    1.32
   7  -1   6   28.82    1.52
   7  -1   6   29.35    1.19
   7  -1   6   29.27    1.35
   7   1   6   26.84    1.24
   7   1   6   27.85    1.27
   7   1   6   27.88    1.35
   7   1   6   29.98    1.30
  -7   1  -6   28.15    1.52
   7   1   6   26.28    1.23
   7   1   6   27.55    1.48
   8  -1   6    4.88    0.67
   8  -1   6    4.83    0.68
   8  -1   6    4.20    0.52
  -8  -1  -6    6.08    0.86
   8   1   6    4.77    0.73
   8   1   6    5.41    0.60
   8   1   6    5.83    0.63
  -8   1  -6    4.77    0.84
   8   1   6    5.46    0.72
   8   1   6    4.63    0.72
   8   1   6    6.00    0.62
   8   1   6    4.90    0.84
   9  -1   6    2.32    0.55
   9  -1   6    1.96    0.53
   9  -1   6    1.88    0.53
   9   1   6    1.80    0.47
   9   1   6    2.17    0.70
   9   1   6    1.44    0.46
  -9   1  -6    1.72    0.62
   9  -2  -6    0.96    0.50
   9  -2  -6    1.69    0.55
  -9   2   6    1.28    0.61
   9   2  -6    1.50    0.49
   9   2  -6    2.30    0.53
   9   2  -6    1.31    0.49
  -8  -2   6   -0.03    0.28
  -8  -2   6    0.12    0.29
  -8  -2   6   -0.55    0.39
   8  -2  -6    0.60    0.42
   8  -2  -6    0.62    0.44
   8   2  -6   -0.12    0.32
  -8   2   6    0.20    0.44
   8   2  -6    0.01    0.34
   8   2  -6    0.41    0.36
   8   2  -6   -0.50    0.29
   7  -2  -6    3.26    0.63
   7  -2  -6    3.62    0.92
  -7  -2   6    2.92    0.61
  -7  -2   6    3.91    0.48
  -7  -2   6    3.91    0.50
   7  -2  -6    3.45    0.63
   7   2  -6    4.03    0.57
  -7   2   6    5.16    0.75
  -7   2   6    3.49    0.70
   7   2  -6    3.20    0.54
   7   2  -6    3.28    0.57
   7   2  -6    2.62    0.54
  -7   2   6    3.22    0.62
   7   2  -6    4.27    0.64
   6  -2  -6    7.11    0.69
  -6  -2   6    5.27    0.52
  -6  -2   6    7.55    0.74
  -6  -2   6    5.20    0.51
  -6  -2   6    5.59    0.67
   6  -2  -6    5.67    0.70
   6  -2  -6    6.42    0.66
  -6   2   6    5.44    0.65
   6   2  -6    4.49    0.54
   6   2  -6    5.28    0.48
   6   2  -6    5.27    0.62
   6   2  -6    5.04    0.57
   6   2  -6    5.52    0.56
   6   2  -6    5.31    0.58
  -5  -2   6    0.56    0.22
   5  -2  -6    0.43    0.24
   5  -2  -6    0.45    0.29
  -5  -2   6    0.40    0.38
  -5  -2   6    0.58    0.31
   5  -2  -6    0.39    0.28
  -5  -2   6    0.88    0.24
   5  -2  -6   -0.18    0.31
   5   2  -6    0.45    0.25
   5   2  -6    0.12    0.24
  -5   2   6   -0.06    0.24
   5   2  -6    0.57    0.27
   5   2  -6    0.29    0.24
   5   2  -6    0.58    0.25
  -5   2   6    0.39    0.22
  -5   2   6    0.35    0.29
   5   2  -6    0.39    0.25
  -5   2   6    0.58    0.22
   4  -2  -6   70.13    2.36
   4  -2  -6   71.23    2.37
  -4  -2   6   70.35    2.27
  -4  -2   6   68.40    2.60
  -4  -2   6   70.02    2.26
   4  -2  -6   71.62    2.38
   4  -2  -6   66.80    2.63
  -4  -2   6   71.67    2.51
   4   2  -6   67.51    2.40
  -4   2   6   72.54    2.31
  -4   2   6   69.99    2.29
   4   2  -6   71.71    2.34
  -4   2   6   68.18    2.39
   4   2  -6   69.58    2.61
  -4   2   6   71.57    2.55
   4   2  -6   72.49    2.35
   4   2  -6   71.24    2.34
   4   2  -6   69.15    2.23
   3  -2  -6    0.10    0.31
   3  -2  -6    0.20    0.19
   3  -2  -6    0.13    0.17
  -3  -2   6    0.15    0.29
  -3  -2   6   -0.01    0.14
  -3  -2   6   -0.01    0.14
   3  -2  -6    0.08    0.17
  -3  -2   6    0.29    0.25
   3   2  -6    0.30    0.19
   3   2  -6    0.07    0.13
   3   2  -6    0.09    0.16
   3   2  -6    0.25    0.24
  -3   2   6    0.29    0.30
  -3   2   6    0.21    0.11
  -3   2   6    0.19    0.14
  -3   2   6    0.31    0.20
   3   2  -6    0.12    0.17
   3   2  -6   -0.09    0.14
   2  -2  -6    0.73    0.38
   2  -2  -6    0.33    0.17
   2  -2  -6    0.51    0.17
   2  -2  -6    0.67    0.19
  -2  -2   6    0.42    0.17
   2  -2  -6    0.47    0.16
  -2  -2   6    1.34    0.30
  -2  -2   6    0.60    0.33
  -2  -2   6    0.70    0.19
  -2   2   6    0.46    0.17
  -2   2   6    0.17    0.33
   2   2  -6    1.05    0.23
  -2   2   6    0.58    0.19
   2   2  -6    1.12    0.26
  -2   2   6    0.60    0.19
  -2   2   6    0.63    0.18
   2   2  -6    0.70    0.16
   2   2  -6    1.02    0.21
   2   2  -6    1.12    0.32
   2   2  -6    0.84    0.17
   1  -2  -6    6.86    0.40
  -1  -2   6    7.16    0.42
   1  -2  -6    7.14    0.40
  -1  -2   6    7.89    0.44
   1  -2  -6    7.03    0.40
   1  -2  -6    6.42    0.78
  -1  -2   6    6.90    0.65
   1  -2  -6    7.05    0.49
  -1  -2   6    7.09    0.51
  -1  -2   6    6.83    0.31
  -1   2   6    7.79    0.78
   1   2  -6    7.46    0.42
   1   2  -6    7.01    0.61
   1   2  -6    7.09    0.48
  -1   2   6    6.94    0.38
  -1   2   6    7.17    0.50
  -1   2   6    6.41    0.40
   1   2  -6    7.15    0.32
   1   2  -6    7.51    0.43
  -1   2   6    6.88    0.38
   0  -2   6    1.07    0.34
   0  -2  -6    1.44    0.18
   0  -2   6    1.27    0.13
   0  -2   6    1.38    0.21
   0  -2  -6    1.42    0.48
   0  -2   6    1.45    0.21
   0  -2   6    1.32    0.26
   0  -2  -6    1.32    0.30
   0  -2  -6    1.31    0.20
   0  -2  -6    1.35    0.18
   0   2   6    0.98    0.20
   0   2  -6    1.42    0.15
   0   2  -6    1.24    0.24
   0   2   6    1.23    0.17
   0   2  -6    1.48    0.35
   0   2   6    0.97    0.43
   0   2  -6    1.51    0.23
   0   2  -6    1.74    0.24
   0   2   6    1.12    0.28
   0   2   6    1.27    0.17
  -1  -2  -6    2.20    0.17
   1  -2   6    2.04    0.20
  -1  -2  -6    2.01    0.37
   1  -2   6    2.10    0.27
  -1  -2  -6    2.54    0.17
   1  -2   6    1.86    0.30
   1  -2   6    2.64    0.46
  -1  -2  -6    2.47    0.24
   1  -2   6    2.13    0.27
  -1  -2  -6    2.38    0.65
  -1   2  -6    2.19    0.21
  -1   2  -6    2.35    0.27
   1   2   6    2.69    0.63
  -1   2  -6    2.16    0.26
  -1   2  -6    2.11    0.46
   1   2   6    2.76    0.27
   1   2   6    2.54    0.39
   1   2   6    2.48    0.18
   1   2   6    2.33    0.17
  -1   2  -6    1.96    0.25
   2  -2   6    0.11    0.12
  -2  -2  -6    0.61    0.27
   2  -2   6    0.14    0.13
   2  -2   6    0.26    0.16
   2  -2   6   -0.02    0.24
   2  -2   6    0.39    0.18
  -2  -2  -6    0.39    0.15
   2  -2   6    0.19    0.16
  -2  -2  -6    0.58    0.41
   2  -2   6    0.26    0.13
   2   2   6    0.32    0.08
  -2   2  -6    0.55    0.17
   2   2   6    0.40    0.08
  -2   2  -6    0.22    0.15
   2   2   6    0.66    0.28
   2   2   6    0.56    0.20
  -2   2  -6    0.50    0.16
   2   2   6    0.36    0.10
   2   2   6    0.39    0.10
   2   2   6    0.25    0.40
  -2   2  -6    0.34    0.17
  -2   2  -6    0.67    0.32
   3  -2   6    1.32    0.25
  -3  -2  -6    0.41    0.47
   3  -2   6    0.96    0.23
   3  -2   6    1.39    0.27
   3  -2   6    1.41    0.27
  -3  -2  -6    0.61    0.34
  -3  -2  -6    0.88    0.21
   3  -2   6    1.21    0.28
   3  -2   6    1.25    0.26
   3  -2   6    0.72    0.38
  -3   2  -6    1.90    0.42
   3   2   6    1.54    0.29
   3   2   6    1.26    0.18
  -3   2  -6    1.18    0.23
   3   2   6    1.68    0.18
  -3   2  -6    1.25    0.26
   3   2   6    1.25    0.18
   3   2   6    1.35    0.17
   3   2   6    1.44    0.64
   3   2   6    0.94    0.33
   4  -2   6    1.05    0.28
   4  -2   6    0.42    0.38
   4  -2   6    0.72    0.21
   4  -2   6    0.87    0.23
  -4  -2  -6    0.85    0.36
  -4  -2  -6    0.52    0.48
   4  -2   6    1.03    0.28
   4  -2   6    1.52    0.35
   4  -2   6    1.00    0.23
   4  -2   6    0.87    0.26
   4   2   6    1.28    0.41
   4   2   6    0.88    0.31
   4   2   6    1.04    0.21
   4   2   6    1.15    0.22
  -4   2  -6    1.74    0.45
   4   2   6    0.80    0.26
   4   2   6    1.57    0.65
   4   2   6    0.94    0.22
  -4   2  -6    0.94    0.28
   4   2   6    1.05    0.22
  -5  -2  -6   17.51    1.21
   5  -2   6   18.10    0.94
   5  -2   6   18.56    0.96
   5  -2   6   17.97    0.80
   5  -2   6   17.72    0.88
   5  -2   6   17.42    0.91
   5  -2   6   17.93    0.88
   5  -2   6   18.41    0.99
  -5  -2  -6   20.58    1.63
   5  -2   6   16.95    1.21
   5   2   6   17.53    0.90
  -5   2  -6   15.76    1.13
   5   2   6   17.03    0.75
   5   2   6   16.94    1.10
  -5   2  -6   16.96    0.98
   5   2   6   16.83    0.75
   5   2   6   17.80    1.63
   5   2   6   15.04    0.84
   5   2   6   15.53    0.85
   5   2   6   18.81    1.05
   6  -2   6    2.00    0.45
   6  -2   6    2.64    0.48
   6  -2   6    2.64    0.43
  -6  -2  -6    2.51    0.58
   6  -2   6    2.24    0.50
   6  -2   6    1.75    0.34
   6  -2   6    2.51    0.47
   6  -2   6    2.91    0.50
   6   2   6    1.93    0.48
   6   2   6    1.60    0.49
   6   2   6    2.06    0.49
   6   2   6    1.91    0.35
   6   2   6    2.10    0.37
   6   2   6    1.56    0.35
   6   2   6    1.75    0.34
  -6   2  -6    2.54    0.57
   7  -2   6    0.11    0.44
   7  -2   6    0.75    0.30
  -7  -2  -6   -0.12    0.43
   7  -2   6    0.71    0.34
   7  -2   6    0.48    0.32
   7  -2   6    0.23    0.23
   7   2   6    0.23    0.44
   7   2   6    0.71    0.30
   7   2   6    0.33    0.25
   7   2   6    0.49    0.32
   7   2   6    0.54    0.30
   7   2   6    0.23    0.25
  -7   2  -6   -0.18    0.35
  -8  -2  -6    0.04    0.51
   8  -2   6    0.28    0.23
   8  -2   6    0.23    0.35
   8  -2   6   -0.21    0.34
   8  -2   6    0.07    0.27
   8   2   6   -0.27    0.27
   8   2   6   -0.03    0.27
   8   2   6    0.26    0.29
  -8   2  -6    0.25    0.43
   8   2   6   -0.35    0.46
   8   2   6    0.56    0.34
   8   2   6    0.27    0.32
   9  -2   6    0.11    0.40
   9  -2   6    0.57    0.41
   9   2   6    0.79    0.59
   9   2   6    0.85    0.44
   9   2   6    0.65    0.41
   9   2   6    0.81    0.45
  -9   2  -6    0.15    0.75
   9   2   6    0.73    0.41
   9  -3  -6    8.13    1.03
   9  -3  -6    7.96    1.01
   9   3  -6    7.26    0.88
   9   3  -6    7.62    0.90
  -9   3   6    7.00    1.06
   9   3  -6    8.03    0.90
  -8  -3   6    1.04    0.35
   8  -3  -6    0.90    0.42
  -8  -3   6    2.64    0.69
   8  -3  -6    0.85    0.45
  -8  -3   6    0.69    0.33
   8   3  -6    0.70    0.40
   8   3  -6    1.47    0.46
  -8   3   6    1.10    0.53
   8   3  -6    0.85    0.51
   8   3  -6    1.13    0.45
   7  -3  -6    8.20    0.84
  -7  -3   6    8.22    0.92
   7  -3  -6    7.25    0.83
  -7  -3   6    6.98    0.62
  -7  -3   6    7.98    0.63
   7   3  -6    7.66    0.74
   7   3  -6    8.02    1.34
   7   3  -6    8.33    0.77
   7   3  -6    7.26    0.73
  -7   3   6    7.01    0.85
   7   3  -6    7.40    0.73
   6  -3  -6   27.65    2.00
   6  -3  -6   25.06    1.34
  -6  -3   6   27.26    1.16
   6  -3  -6   30.89    2.12
  -6  -3   6   26.46    1.15
  -6  -3   6   26.42    1.52
   6   3  -6   27.64    1.41
   6   3  -6   27.56    1.27
   6   3  -6   27.46    1.26
   6   3  -6   25.34    1.37
  -6   3   6   25.73    1.23
  -6   3   6   25.61    1.99
   6   3  -6   27.62    1.28
  -6   3   6   26.73    1.24
  -5  -3   6   54.23    2.26
   5  -3  -6   53.02    2.02
  -5  -3   6   53.20    2.49
   5  -3  -6   56.14    2.04
   5  -3  -6   54.64    2.43
  -5  -3   6   49.46    1.81
  -5  -3   6   51.75    1.83
   5  -3  -6   53.12    2.03
  -5   3   6   54.15    2.20
   5   3  -6   54.61    1.93
   5   3  -6   52.36    2.00
   5   3  -6   56.50    1.92
  -5   3   6   52.46    1.92
   5   3  -6   51.17    2.17
   5   3  -6   52.61    1.92
  -5   3   6   53.25    1.92
   5   3  -6   50.47    2.07
  -5   3   6   53.75    2.10
  -4  -3   6   46.94    1.64
  -4  -3   6   50.00    2.33
  -4  -3   6   48.14    2.01
  -4  -3   6   45.33    1.62
   4  -3  -6   48.31    1.76
   4  -3  -6   47.56    2.28
   4  -3  -6   47.85    1.76
   4   3  -6   48.68    1.76
  -4   3   6   47.07    1.68
  -4   3   6   49.92    2.13
  -4   3   6   47.45    1.82
   4   3  -6   45.77    1.67
   4   3  -6   44.14    1.85
   4   3  -6   43.79    2.00
  -4   3   6   48.37    1.43
   4   3  -6   44.31    1.63
  -4   3   6   46.72    1.68
   4   3  -6   45.09    1.66
  -4   3   6   48.07    1.38
  -3  -3   6    0.93    0.33
   3  -3  -6    0.32    0.17
   3  -3  -6   -0.21    0.44
  -3  -3   6    0.44    0.43
   3  -3  -6    0.47    0.22
   3  -3  -6    0.14    0.18
  -3  -3   6    0.35    0.17
   3  -3  -6    0.30    0.19
  -3  -3   6    0.55    0.20
   3   3  -6    0.37    0.19
  -3   3   6   -0.05    0.19
   3   3  -6    0.17    0.35
  -3   3   6    0.32    0.19
  -3   3   6    1.34    0.48
   3   3  -6    0.85    0.29
  -3   3   6    0.49    0.18
   3   3  -6    0.51    0.18
   3   3  -6    0.89    0.22
   3   3  -6    0.42    0.19
  -3   3   6    0.38    0.19
   2  -3  -6   15.82    0.82
  -2  -3   6   18.11    0.78
  -2  -3   6   19.41    1.03
  -2  -3   6   18.34    0.79
   2  -3  -6   16.36    0.79
  -2  -3   6   17.59    0.70
   2  -3  -6   18.95    1.40
   2  -3  -6   16.70    0.80
   2  -3  -6   16.81    0.79
  -2  -3   6   17.18    1.25
   2   3  -6   17.74    0.76
   2   3  -6   18.12    0.72
  -2   3   6   16.79    0.74
   2   3  -6   18.51    0.94
  -2   3   6   16.87    0.73
  -2   3   6   19.13    1.37
   2   3  -6   17.11    1.13
  -2   3   6   19.15    0.87
   2   3  -6   19.49    0.79
  -2   3   6   17.64    0.84
   1  -3  -6    7.28    0.57
  -1  -3   6    6.36    0.34
   1  -3  -6    5.45    0.38
   1  -3  -6    5.48    0.42
  -1  -3   6    6.87    0.43
   1  -3  -6    5.42    0.38
   1  -3  -6    7.21    0.93
  -1  -3   6    7.27    0.81
  -1  -3   6    6.66    0.56
  -1  -3   6    6.50    0.42
  -1   3   6    5.88    0.44
  -1   3   6    5.53    0.34
  -1   3   6    6.61    0.85
  -1   3   6    5.78    0.35
   1   3  -6    6.01    0.40
   1   3  -6    4.82    0.53
   1   3  -6    5.62    0.35
   1   3  -6    6.71    0.75
   1   3  -6    6.53    0.42
  -1   3   6    6.23    0.52
   0  -3   6  131.57    4.53
   0  -3  -6  131.92    3.65
   0  -3   6  126.61    3.66
   0  -3   6  129.54    3.81
   0  -3  -6  129.75    3.66
   0  -3   6  129.10    3.81
   0  -3  -6  130.98    4.82
   0  -3  -6  131.66    4.12
   0  -3   6  139.09    4.10
   0  -3  -6  121.53    3.78
   0   3   6  129.03    3.62
   0   3  -6  134.95    3.79
   0   3   6  128.00    4.08
   0   3   6  126.94    3.61
   0   3   6  126.97    3.81
   0   3  -6  128.34    3.68
   0   3  -6  133.44    3.79
   0   3  -6  130.62    4.40
   0   3   6  124.03    4.72
   0   3  -6  123.57    3.92
  -1  -3  -6   68.72    1.92
   1  -3   6   69.61    2.83
  -1  -3  -6   67.50    1.92
  -1  -3  -6   69.46    2.53
  -1  -3  -6   68.78    3.10
   1  -3   6   69.06    2.08
   1  -3   6   70.50    2.21
   1  -3   6   71.48    2.22
  -1   3  -6   70.80    2.28
   1   3   6   67.73    2.19
   1   3   6   67.39    1.91
  -1   3  -6   67.00    2.17
  -1   3  -6   70.27    2.11
  -1   3  -6   72.04    2.74
  -1   3  -6   67.76    2.17
   1   3   6   65.14    3.09
   1   3   6   66.99    1.91
   2  -3   6   77.69    2.49
   2  -3   6   76.14    2.51
   2  -3   6   77.61    2.49
  -2  -3  -6   85.53    3.57
  -2  -3  -6   74.73    2.42
   2  -3   6   74.05    2.38
  -2  -3  -6   81.13    2.87
   2  -3   6   75.15    2.38
   2  -3   6   81.79    3.13
   2  -3   6   75.32    2.38
   2   3   6   74.86    2.78
  -2   3  -6   77.60    2.41
  -2   3  -6   76.72    2.45
   2   3   6   79.72    2.47
  -2   3  -6   76.38    2.94
   2   3   6   78.37    3.47
  -3  -3  -6    7.78    1.07
   3  -3   6    7.16    0.90
   3  -3   6    7.10    0.49
   3  -3   6    6.51    0.47
  -3  -3  -6    7.58    0.52
   3  -3   6    6.40    0.50
   3  -3   6    5.97    0.57
   3  -3   6    6.64    0.53
   3  -3   6    6.92    0.53
  -3  -3  -6    7.62    0.79
   3   3   6    7.19    0.28
  -3   3  -6    6.27    0.51
   3   3   6    7.03    0.28
   3   3   6    6.98    0.28
   3   3   6    7.06    0.27
  -3   3  -6    5.94    0.76
   3   3   6    8.64    1.11
   3   3   6    6.90    0.71
  -3   3  -6    6.55    0.46
   3   3   6    7.63    0.52
   4  -3   6    0.62    0.23
   4  -3   6    0.09    0.22
  -4  -3  -6    1.72    0.72
  -4  -3  -6    0.92    0.45
   4  -3   6    0.64    0.24
   4  -3   6   -0.04    0.45
  -4  -3  -6    0.67    0.23
   4  -3   6    0.72    0.25
   4  -3   6    0.62    0.25
   4  -3   6    0.30    0.23
   4   3   6    1.18    0.30
   4   3   6    0.86    0.16
  -4   3  -6    0.63    0.40
   4   3   6    0.86    0.41
   4   3   6    0.81    0.18
   4   3   6    0.91    0.18
  -4   3  -6    0.15    0.22
  -4   3  -6    0.52    0.21
   4   3   6    1.13    0.18
   4   3   6    1.13    0.71
  -5  -3  -6    0.54    0.73
   5  -3   6    0.40    0.22
   5  -3   6    0.34    0.50
   5  -3   6    0.14    0.25
   5  -3   6    0.14    0.25
  -5  -3  -6    0.75    0.43
   5  -3   6    0.71    0.28
   5  -3   6    0.14    0.24
   5  -3   6    0.59    0.28
   5  -3   6    0.19    0.24
   5   3   6    0.55    0.18
   5   3   6    0.13    0.24
   5   3   6    0.03    0.69
   5   3   6    0.60    0.19
  -5   3  -6    0.65    0.45
   5   3   6    0.36    0.30
   5   3   6    0.62    0.18
   5   3   6    0.59    0.19
   5   3   6    0.01    0.37
  -5   3  -6    0.07    0.26
   6  -3   6   30.56    1.66
  -6  -3  -6   31.84    1.84
   6  -3   6   31.22    1.19
   6  -3   6   33.54    1.45
   6  -3   6   31.67    1.31
   6  -3   6   32.15    1.43
   6  -3   6   32.47    1.48
   6  -3   6   30.22    1.45
   6   3   6   30.44    1.75
   6   3   6   29.83    1.56
   6   3   6   31.51    1.17
   6   3   6   31.69    1.31
   6   3   6   32.09    1.32
   6   3   6   31.80    1.17
   6   3   6   30.46    1.42
  -6   3  -6   31.15    1.54
  -7  -3  -6   32.89    3.06
   7  -3   6   31.52    1.52
   7  -3   6   29.14    1.21
   7  -3   6   30.84    1.49
   7  -3   6   32.63    1.15
   7   3   6   31.25    1.24
   7   3   6   32.03    1.24
  -7   3  -6   29.49    1.63
   7   3   6   31.44    1.78
   7   3   6   30.42    1.29
   7   3   6   31.16    1.51
   7   3   6   30.05    1.28
   8  -3   6    8.53    0.88
   8  -3   6    9.13    0.87
   8   3   6    8.95    0.76
   8   3   6    8.89    0.87
   8   3   6    9.25    0.76
  -8   3  -6    8.46    0.97
   8   3   6    8.23    0.64
   8   3   6    8.95    0.66
   8  -4  -6    7.82    0.95
   8  -4  -6    9.50    1.01
   8   4  -6    8.45    0.82
   8   4  -6    8.71    0.88
   8   4  -6    9.20    0.83
  -8   4   6    8.35    0.97
   7  -4  -6    8.23    0.86
   7  -4  -6    8.58    0.89
  -7  -4   6    6.35    0.60
  -7  -4   6    7.71    0.62
  -7  -4   6    8.36    1.03
   7   4  -6    6.80    0.69
   7   4  -6    8.46    0.77
   7   4  -6    5.40    0.84
   7   4  -6    7.64    0.70
  -7   4   6    8.10    0.95
  -6  -4   6    1.36    0.31
   6  -4  -6    2.23    0.51
  -6  -4   6    1.05    0.30
  -6  -4   6    1.49    0.53
   6  -4  -6    1.50    0.42
   6   4  -6    1.23    0.46
   6   4  -6    0.81    0.39
   6   4  -6    0.90    0.33
  -6   4   6    1.63    0.47
   6   4  -6    1.09    0.35
   6   4  -6    1.00    0.49
  -5  -4   6    2.05    0.37
  -5  -4   6    1.12    0.48
   5  -4  -6    1.40    0.39
  -5  -4   6    1.38    0.30
   5  -4  -6    1.04    0.36
   5  -4  -6    0.85    0.35
  -5   4   6    1.26    0.41
   5   4  -6    1.59    0.32
   5   4  -6    1.15    0.38
   5   4  -6    1.74    0.35
   5   4  -6    1.70    0.40
   5   4  -6    1.81    0.48
   4  -4  -6    5.23    0.56
  -4  -4   6    6.28    0.48
   4  -4  -6    4.25    0.52
  -4  -4   6    5.19    0.45
   4  -4  -6    5.07    1.04
  -4  -4   6    5.36    0.71
   4  -4  -6    4.89    0.41
  -4  -4   6    5.83    1.09
   4  -4  -6    5.01    0.54
   4   4  -6    6.52    0.69
   4   4  -6    6.67    0.59
  -4   4   6    4.24    0.87
   4   4  -6    4.41    0.86
  -4   4   6    5.51    0.39
   4   4  -6    5.68    0.52
  -4   4   6    5.60    0.63
   4   4  -6    5.97    0.50
  -4   4   6    5.49    0.50
   4   4  -6    5.27    0.48
  -4   4   6    4.99    0.48
  -3  -4   6   35.77    1.28
  -3  -4   6   37.07    1.31
  -3  -4   6   34.47    1.69
   3  -4  -6   32.30    1.38
   3  -4  -6   34.65    1.36
   3  -4  -6   35.66    2.17
   3  -4  -6   34.12    1.36
  -3  -4   6   34.82    2.10
   3  -4  -6   34.03    1.37
  -3  -4   6   35.55    1.29
  -3   4   6   33.79    1.29
   3   4  -6   31.93    1.28
   3   4  -6   31.94    1.28
  -3   4   6   32.55    1.28
  -3   4   6   34.51    1.33
   3   4  -6   34.73    1.30
  -3   4   6   36.81    1.48
   3   4  -6   32.80    1.85
   3   4  -6   35.58    1.60
  -3   4   6   36.47    2.06
   2  -4  -6   85.57    2.61
   2  -4  -6   80.75    3.65
  -2  -4   6   86.42    3.04
   2  -4  -6   79.93    2.78
   2  -4  -6   84.19    2.59
  -2  -4   6   80.67    2.57
  -2  -4   6   72.29    2.64
   2  -4  -6   79.57    2.66
  -2  -4   6   84.00    3.57
  -2  -4   6   83.27    2.59
   2   4  -6   86.36    2.56
   2   4  -6   80.61    2.54
  -2   4   6   85.38    3.55
  -2   4   6   83.09    2.76
   2   4  -6   81.98    3.32
  -2   4   6   86.24    2.74
   2   4  -6   83.96    2.89
   2   4  -6   78.57    2.53
   1  -4  -6   62.22    2.26
  -1  -4   6   58.38    2.30
   1  -4  -6   60.43    2.03
  -1  -4   6   60.20    2.82
   1  -4  -6   59.99    1.89
  -1  -4   6   57.01    1.87
  -1  -4   6   59.76    1.96
  -1  -4   6   59.88    1.97
   1  -4  -6   61.84    1.90
   1  -4  -6   60.25    3.02
  -1   4   6   56.46    2.86
   1   4  -6   55.33    1.94
   1   4  -6   57.87    2.19
  -1   4   6   58.72    2.22
   1   4  -6   59.16    1.93
   1   4  -6   55.41    2.60
  -1   4   6   60.83    1.83
  -1   4   6   63.13    2.08
   1   4  -6   57.52    1.95
  -1   4   6   59.58    1.83
   0  -4  -6   16.44    1.51
   0  -4   6   14.49    0.68
   0  -4  -6   15.12    0.99
   0  -4   6   15.02    1.30
   0  -4   6   15.74    0.99
   0  -4  -6   17.98    0.82
   0  -4  -6   17.49    0.65
   0  -4  -6   17.65    0.64
   0  -4   6   14.31    0.75
   0  -4   6   15.35    0.77
   0   4  -6   14.75    0.70
   0   4  -6   14.28    1.22
   0   4   6   15.42    1.43
   0   4  -6   15.19    0.74
   0   4  -6   14.58    0.73
   0   4   6   16.74    0.99
   0   4   6   17.46    0.59
   0   4  -6   15.33    0.89
   0   4   6   16.82    0.59
   1  -4   6    7.28    0.65
   1  -4   6    7.71    0.46
   1  -4   6    7.21    0.98
  -1  -4  -6    5.93    0.47
   1  -4   6    8.16    0.54
   1  -4   6    8.15    0.54
  -1  -4  -6    8.61    1.20
  -1  -4  -6    5.66    0.67
  -1   4  -6    7.41    0.50
  -1   4  -6    6.87    0.85
  -1   4  -6    7.95    0.51
   1   4   6    6.12    0.69
  -1   4  -6    6.97    0.56
   1   4   6    5.22    1.02
  -2  -4  -6   21.28    1.82
   2  -4   6   24.99    0.99
   2  -4   6   25.86    1.04
   2  -4   6   23.78    1.72
   2  -4   6   22.83    1.07
   2  -4   6   25.18    1.18
   2  -4   6   23.21    1.07
  -2  -4  -6   21.83    1.01
   2  -4   6   25.52    1.00
  -2  -4  -6   22.79    1.36
  -2   4  -6   25.89    1.61
   2   4   6   21.94    1.03
  -2   4  -6   26.28    1.05
   2   4   6   23.01    1.32
   2   4   6   21.15    1.80
  -2   4  -6   23.15    1.09
   3  -4   6   60.47    2.15
   3  -4   6   59.48    2.04
   3  -4   6   59.36    2.02
   3  -4   6   60.40    2.02
   3  -4   6   59.17    2.12
  -3  -4  -6   58.13    2.53
   3  -4   6   62.50    2.95
  -3  -4  -6   55.90    2.03
   3  -4   6   60.51    2.12
  -3  -4  -6   62.79    3.30
  -3   4  -6   59.85    2.08
   3   4   6   58.06    2.08
   3   4   6   60.41    3.19
   3   4   6   57.21    2.44
  -3   4  -6   59.30    2.03
  -3   4  -6   57.76    2.64
   4  -4   6   63.35    2.52
   4  -4   6   66.25    2.28
   4  -4   6   66.91    2.29
   4  -4   6   66.73    2.38
   4  -4   6   64.13    2.35
   4  -4   6   65.26    2.31
   4  -4   6   65.36    3.14
  -4  -4  -6   67.58    3.65
  -4  -4  -6   66.24    2.30
  -4  -4  -6   67.10    2.83
   4   4   6   67.38    3.95
  -4   4  -6   69.59    2.91
  -4   4  -6   67.31    2.38
  -4   4  -6   67.81    2.19
   4   4   6   66.53    2.34
   4   4   6   66.56    2.77
   5  -4   6    7.23    0.67
   5  -4   6    7.21    0.74
   5  -4   6    8.62    0.63
   5  -4   6    8.17    0.72
  -5  -4  -6    9.18    1.01
   5  -4   6    8.07    0.71
   5  -4   6    7.74    0.75
  -5  -4  -6    9.11    0.70
   5   4   6    9.76    0.98
  -5   4  -6    8.95    0.57
  -5   4  -6    8.88    0.79
   5   4   6    8.83    0.82
   5   4   6    8.96    0.39
   5   4   6    8.92    0.37
   5   4   6    8.59    0.38
   5   4   6    8.68    0.37
   5   4   6    9.71    0.85
   6  -4   6    4.52    0.58
  -6  -4  -6    4.74    0.87
   6  -4   6    4.63    0.65
   6  -4   6    5.01    0.56
   6  -4   6    4.80    0.58
   6  -4   6    4.08    0.46
   6   4   6    5.34    0.40
   6   4   6    4.89    0.35
  -6   4  -6    3.66    0.66
   6   4   6    4.18    0.63
   6   4   6    4.05    0.89
   6   4   6    4.85    0.35
   6   4   6    4.73    0.39
   7  -4   6    0.14    0.35
   7  -4   6    0.44    0.26
  -7  -4  -6    0.36    0.56
   7  -4   6    0.59    0.24
   7  -4   6    0.39    0.38
   7   4   6   -0.06    0.20
   7   4   6    0.16    0.36
  -7   4  -6    0.45    0.44
   7   4   6    0.08    0.20
   8   4   6   -0.15    0.27
   8   4   6   -0.09    0.28
   8   4   6    0.28    0.25
   8   4   6    0.06    0.26
  -8   4  -6   -0.13    0.41
   8   4   6    0.48    0.65
  -8  -5   6    1.26    0.34
  -8  -5   6    1.36    0.36
   8  -5  -6    1.26    0.60
   8  -5  -6    0.86    0.53
   8   5  -6    0.82    0.40
   8   5  -6    0.86    0.47
  -8   5   6    0.33    0.47
   8   5  -6    0.92    0.43
   7  -5  -6    2.86    0.62
  -7  -5   6    3.48    0.49
  -7  -5   6    3.57    0.47
  -7  -5   6    1.71    0.73
   7  -5  -6    2.26    0.55
   7   5  -6    2.92    0.56
   7   5  -6    3.45    0.57
   7   5  -6    3.25    0.65
  -7   5   6    3.67    0.80
  -6  -5   6    1.97    0.41
  -6  -5   6    2.23    0.41
  -6  -5   6    2.01    0.64
   6  -5  -6    2.89    0.62
   6  -5  -6    1.98    0.50
   6   5  -6    3.40    0.52
  -6   5   6    1.66    0.50
   6   5  -6    3.17    0.59
  -5  -5   6    1.69    0.57
   5  -5  -6    2.51    0.50
   5  -5  -6    2.53    0.53
  -5  -5   6    1.99    0.39
  -5  -5   6    2.11    0.39
   5   5  -6    2.08    0.60
   5   5  -6    1.85    0.35
  -5   5   6    3.29    0.49
  -5   5   6    2.70    0.26
  -5   5   6    2.25    0.46
   5   5  -6    2.06    0.48
  -5   5   6    2.57    0.28
   5   5  -6    2.32    0.57
  -5   5   6    3.14    0.66
   5   5  -6    2.46    0.40
  -4  -5   6    1.12    0.51
   4  -5  -6    0.11    0.27
   4  -5  -6    0.12    0.25
  -4  -5   6    1.20    0.43
  -4  -5   6    0.92    0.43
   4  -5  -6    0.21    0.24
  -4  -5   6    1.25    0.31
  -4   5   6    0.87    0.25
   4   5  -6    0.74    0.25
  -4   5   6    0.25    0.30
  -4   5   6    0.52    0.26
   4   5  -6    0.99    0.26
   4   5  -6    1.74    0.53
   4   5  -6    0.75    0.28
  -3  -5   6    3.88    0.44
   3  -5  -6    4.06    0.49
  -3  -5   6    2.18    0.94
   3  -5  -6    4.12    0.47
   3  -5  -6    4.53    0.56
   3  -5  -6    4.48    1.54
  -3  -5   6    3.59    0.43
  -3  -5   6    3.36    0.68
   3  -5  -6    5.39    0.52
  -3  -5   6    3.78    0.43
   3   5  -6    4.71    0.98
   3   5  -6    3.90    0.40
   3   5  -6    4.21    0.47
  -3   5   6    4.69    0.44
   3   5  -6    4.08    0.62
  -3   5   6    4.82    0.44
  -3   5   6    4.78    0.61
  -3   5   6    3.73    0.49
   3   5  -6    3.59    0.39
   2  -5  -6    3.95    0.47
   2  -5  -6    5.64    1.23
   2  -5  -6    4.99    0.46
  -2  -5   6    4.88    0.45
   2  -5  -6    4.96    0.63
  -2  -5   6    6.12    0.47
  -2  -5   6    5.68    0.75
   2  -5  -6    4.96    0.47
  -2  -5   6    4.25    0.99
  -2  -5   6    5.32    0.46
   2   5  -6    5.51    0.66
   2   5  -6    5.26    0.47
   2   5  -6    5.51    0.44
  -2   5   6    5.22    0.42
   2   5  -6    5.14    0.44
  -2   5   6    4.67    1.06
  -2   5   6    4.53    0.55
  -2   5   6    4.85    0.56
   2   5  -6    4.88    0.92
  -2   5   6    4.88    0.42
   1  -5  -6    2.78    0.35
  -1  -5   6    3.08    0.37
  -1  -5   6    4.47    1.01
  -1  -5   6    3.85    0.65
   1  -5  -6    2.87    0.35
  -1  -5   6    3.31    0.40
   1  -5  -6    2.90    0.58
   1  -5  -6    4.08    1.10
  -1  -5   6    3.48    0.41
   1  -5  -6    3.41    0.45
  -1   5   6    3.07    0.31
  -1   5   6    2.96    0.30
  -1   5   6    3.52    0.52
  -1   5   6    2.43    0.77
   1   5  -6    3.92    0.54
  -1   5   6    3.03    0.48
   1   5  -6    3.34    0.37
   1   5  -6    3.13    0.77
   1   5  -6    3.73    0.38
   1   5  -6    3.71    0.40
   0  -5   6    1.24    0.66
   0  -5   6    0.35    0.21
   0  -5  -6    0.75    0.18
   0  -5  -6    0.83    0.19
   0  -5   6    0.49    0.34
   0  -5   6    0.51    0.20
   0  -5  -6    0.02    0.74
   0  -5   6    0.44    0.21
   0  -5  -6    1.04    0.28
   0  -5  -6    0.80    0.40
   0   5  -6    0.31    0.20
   0   5   6    0.79    0.15
   0   5   6    0.71    0.62
   0   5  -6    0.39    0.22
   0   5  -6    0.50    0.27
   0   5  -6    0.57    0.52
   0   5   6    0.55    0.36
   0   5  -6    0.25    0.20
   0   5   6    0.32    0.25
  -1  -5  -6    9.21    0.96
   1  -5   6    9.29    0.56
   1  -5   6    9.77    1.36
  -1  -5  -6    9.73    0.66
   1  -5   6    9.03    0.81
   1  -5   6    8.57    0.64
   1  -5   6    8.46    0.54
   1  -5   6    8.97    0.59
  -1  -5  -6    9.45    1.42
   1  -5   6   10.15    0.67
   1   5   6    8.07    1.29
   1   5   6   10.68    0.71
   1   5   6    9.41    0.87
  -1   5  -6    9.88    1.22
  -1   5  -6   10.06    0.75
  -1   5  -6   10.36    0.64
  -2  -5  -6    2.20    0.58
   2  -5   6    1.57    0.42
   2  -5   6    1.49    0.33
   2  -5   6    2.40    0.81
  -2  -5  -6    2.61    0.97
  -2  -5  -6    2.06    0.40
   2  -5   6    1.97    0.36
   2  -5   6    1.63    0.36
   2  -5   6    1.40    0.30
   2  -5   6    1.22    0.31
   2   5   6    1.07    0.80
  -2   5  -6    2.40    0.74
   2   5   6    2.16    0.40
  -2   5  -6    1.71    0.42
  -2   5  -6    1.37    0.37
   2   5   6    1.92    0.52
   3  -5   6    3.02    0.49
   3  -5   6    4.07    1.00
   3  -5   6    3.99    0.48
   3  -5   6    4.44    0.60
  -3  -5  -6    2.05    1.10
   3  -5   6    4.17    0.47
  -3  -5  -6    4.44    0.76
   3  -5   6    4.54    0.47
   3  -5   6    3.61    0.50
  -3   5  -6    4.11    0.56
   3   5   6    3.14    0.47
  -3   5  -6    3.01    0.80
  -3   5  -6    4.29    0.51
   3   5   6    2.85    0.99
   4  -5   6    5.88    0.64
   4  -5   6    5.72    0.62
   4  -5   6    6.33    0.64
   4  -5   6    5.54    0.69
   4  -5   6    5.98    0.65
  -4  -5  -6    6.80    0.93
   4  -5   6    5.46    0.68
  -4  -5  -6    7.03    0.61
   4   5   6    7.01    0.94
   4   5   6    8.02    0.67
  -4   5  -6    6.56    0.67
  -4   5  -6    6.30    0.55
   5  -5   6    1.46    0.39
   5  -5   6    2.66    0.51
  -5  -5  -6    0.69    0.51
   5  -5   6    2.25    0.49
   5  -5   6    1.37    0.37
   5   5   6    1.21    0.40
  -5   5  -6    2.26    0.57
   6  -5   6    0.15    0.27
   6  -5   6    0.23    0.34
  -6  -5  -6    0.63    0.60
   6  -5   6    0.35    0.35
   6  -5   6    1.04    0.38
   6   5   6    0.68    0.38
  -6   5  -6    0.36    0.40
   7  -5   6    5.11    0.75
   7  -5   6    4.20    0.74
  -7   5  -6    4.54    0.82
   7   5   6    5.11    0.75
  -7  -6   6    5.81    0.55
   7  -6  -6    7.15    0.92
  -7  -6   6    6.96    0.58
   7  -6  -6    7.81    0.94
   7   6  -6    6.00    0.81
   7   6  -6    6.86    0.62
   7   6  -6    6.35    0.61
  -7   6   6    7.13    1.05
   6  -6  -6   -0.21    0.35
  -6  -6   6    0.57    0.24
  -6  -6   6   -0.29    0.52
  -6  -6   6    0.57    0.24
   6  -6  -6   -0.03    0.36
   6   6  -6    0.07    0.32
   6   6  -6    0.30    0.25
  -6   6   6    0.46    0.45
   6   6  -6    0.12    0.24
   5  -6  -6    3.54    0.62
  -5  -6   6    3.79    0.85
  -5  -6   6    3.25    0.43
   5  -6  -6    4.62    0.66
  -5  -6   6    2.76    0.42
   5  -6  -6    2.55    0.49
  -5   6   6    3.28    0.42
   5   6  -6    4.03    0.59
   5   6  -6    3.54    0.43
   5   6  -6    3.35    0.43
  -5   6   6    1.97    0.56
  -4  -6   6    0.29    0.26
   4  -6  -6    0.38    0.32
   4  -6  -6   -0.39    0.28
  -4  -6   6    0.81    0.53
  -4  -6   6    0.59    0.33
  -4  -6   6    0.29    0.32
   4  -6  -6    0.20    0.30
   4   6  -6   -0.10    0.19
  -4   6   6    0.26    0.27
  -4   6   6    0.75    0.33
   4   6  -6   -0.09    0.19
   4   6  -6    0.07    0.26
  -4   6   6    0.18    0.25
  -4   6   6    0.83    0.43
   3  -6  -6   14.17    1.02
  -3  -6   6   15.01    0.89
   3  -6  -6   12.30    0.91
   3  -6  -6   15.15    0.87
  -3  -6   6   15.39    0.90
   3  -6  -6   13.85    0.85
  -3  -6   6   13.98    1.29
  -3  -6   6   13.55    0.80
   3   6  -6   12.43    0.70
  -3   6   6   15.98    0.96
  -3   6   6   13.15    0.76
  -3   6   6   14.95    0.79
   3   6  -6   13.28    1.10
   3   6  -6   12.98    0.70
  -3   6   6   15.45    1.02
   3   6  -6   13.95    0.87
   2  -6  -6    4.30    0.51
   2  -6  -6    3.81    0.55
   2  -6  -6    5.48    0.75
   2  -6  -6    4.83    0.52
  -2  -6   6    5.69    0.51
  -2  -6   6    4.66    0.48
  -2  -6   6    4.17    0.48
  -2   6   6    5.09    0.44
   2   6  -6    4.66    0.55
   2   6  -6    4.64    0.68
   2   6  -6    5.76    0.46
  -2   6   6    5.14    0.67
  -2   6   6    4.76    0.43
   2   6  -6    5.67    0.47
  -1  -6   6   27.08    1.16
   1  -6  -6   26.60    1.13
   1  -6  -6   26.99    1.14
  -1  -6   6   27.92    1.64
   1  -6  -6   25.78    1.08
   1  -6  -6   26.36    1.28
  -1  -6   6   25.42    1.17
   1  -6  -6   28.77    1.11
  -1  -6   6   26.16    1.17
   1  -6  -6   28.17    1.59
  -1   6   6   27.09    1.34
  -1   6   6   27.85    1.48
   1   6  -6   28.10    1.11
   1   6  -6   27.96    1.21
   1   6  -6   27.60    1.11
   0  -6   6    0.24    0.20
   0  -6  -6    0.61    0.20
   0  -6   6    0.49    0.26
   0  -6   6    0.46    0.23
   0  -6  -6    0.74    0.17
   0  -6  -6    0.83    0.17
   0  -6  -6    0.29    0.26
   0  -6   6    0.31    0.36
   0  -6   6    0.20    0.23
   0  -6  -6    0.60    0.19
   0  -6   6    0.28    0.21
   0  -6  -6    0.57    0.47
   0  -6  -6   -1.14    0.79
   0   6   6    0.34    0.26
   0   6   6    0.63    0.39
   0   6  -6    0.46    0.34
   0   6  -6    0.76    0.29
   1  -6   6   16.37    0.94
  -1  -6  -6   19.14    0.99
   1  -6   6   16.73    0.84
   1  -6   6   15.75    0.93
  -1  -6  -6   17.52    1.33
   1  -6   6   16.40    0.83
   1  -6   6   16.64    1.17
   1  -6   6   16.07    0.87
  -1   6  -6   17.38    0.94
   1   6   6   19.92    1.07
  -1   6  -6   16.59    1.08
   2  -6   6    8.99    0.64
   2  -6   6    9.18    0.85
  -2  -6  -6    8.35    0.69
   2  -6   6    8.89    0.63
   2  -6   6    8.61    0.67
   2  -6   6    9.68    0.73
  -2  -6  -6    8.94    1.32
   2  -6   6    9.10    0.72
   2   6   6    8.41    0.75
   2   6   6    7.73    0.91
  -2   6  -6    9.37    0.80
  -2   6  -6    9.10    0.74
   3  -6   6   55.17    2.05
  -3  -6  -6   56.48    2.73
   3  -6   6   55.74    2.16
   3  -6   6   55.23    2.15
   3  -6   6   55.02    2.27
   3  -6   6   57.01    2.07
   3  -6   6   53.49    2.03
   3   6   6   54.93    2.17
  -3   6  -6   53.73    2.10
  -3   6  -6   53.70    2.12
   4  -6   6    3.12    0.54
  -4  -6  -6    2.56    0.74
   4  -6   6    3.84    0.64
   4  -6   6    2.51    0.52
   4  -6   6    2.99    0.53
  -4   6  -6    3.02    0.71
   4   6   6    2.89    0.55
  -4   6  -6    3.53    0.57
   5  -6   6    0.28    0.34
  -5  -6  -6    1.72    0.71
   5  -6   6    0.74    0.39
   5  -6   6    0.81    0.41
  -5   6  -6    0.52    0.39
  -5   6  -6    0.72    0.33
   5   6   6    0.82    0.42
   6  -6   6    8.15    0.83
   6  -6   6    8.21    0.83
   6   6   6    7.87    0.85
  -6   6  -6    8.26    0.95
   7  -6   6    0.43    0.42
   7  -6   6    0.25    0.40
   7   6   6    0.55    0.44
  -7   6  -6    0.25    0.49
   6  -7  -6   12.11    1.08
   6  -7  -6   10.13    1.00
   6   7  -6   10.71    0.64
   6   7  -6   10.70    0.65
   6   7  -6   10.13    0.95
  -6   7   6    9.39    1.06
   5  -7  -6   10.85    0.95
   5  -7  -6   11.31    0.95
   5   7  -6   10.12    0.62
   5   7  -6   10.72    0.63
  -5   7   6   13.22    1.16
   5   7  -6   12.21    0.96
  -4  -7   6   12.36    1.31
   4  -7  -6   10.69    0.90
   4  -7  -6   11.12    1.00
  -4  -7   6   10.40    0.84
   4  -7  -6   11.51    0.91
  -4  -7   6   11.15    0.92
   4   7  -6    9.09    0.59
  -4   7   6   11.67    0.89
   4   7  -6    9.55    0.60
   4   7  -6    9.56    0.82
  -4   7   6   10.82    0.87
  -4   7   6    9.66    0.84
  -4   7   6    9.94    1.01
   3  -7  -6    0.26    0.28
  -3  -7   6    0.29    0.26
  -3  -7   6    0.27    0.48
  -3  -7   6    0.16    0.23
   3  -7  -6    0.63    0.32
   3  -7  -6    0.46    0.28
   3  -7  -6    0.56    0.42
   3  -7  -6    0.78    0.34
  -3  -7   6    0.15    0.26
  -3   7   6    0.44    0.39
  -3   7   6    0.00    0.23
   3   7  -6    0.10    0.21
  -3   7   6    0.11    0.21
   3   7  -6   -0.09    0.28
  -3   7   6    0.19    0.37
   3   7  -6    0.58    0.23
  -2  -7   6    0.64    0.22
  -2  -7   6    0.88    0.59
  -2  -7   6    0.35    0.26
   2  -7  -6    0.89    0.32
   2  -7  -6    0.77    0.27
   2  -7  -6    0.53    0.26
  -2  -7   6    0.62    0.27
  -2  -7   6    0.68    0.22
  -2  -7   6    0.62    0.29
   2  -7  -6    0.88    0.48
   2  -7  -6    1.30    0.34
   2   7  -6    0.48    0.23
  -2   7   6    1.73    0.53
  -2   7   6    0.61    0.35
   2   7  -6    0.39    0.30
   2   7  -6    0.52    0.25
   1  -7  -6   15.80    0.79
  -1  -7   6   18.33    1.46
   1  -7  -6   16.61    0.80
  -1  -7   6   18.66    0.83
  -1  -7   6   17.73    0.96
  -1  -7   6   17.75    0.96
   1  -7  -6   16.15    0.85
  -1  -7   6   17.75    0.82
   1  -7  -6   16.57    0.85
   1  -7  -6   16.63    1.36
   1   7  -6   18.17    1.02
  -1   7   6   18.42    1.13
  -1   7   6   18.33    1.35
   0  -7   6   29.91    1.20
   0  -7  -6   28.77    1.07
   0  -7   6   31.76    1.83
   0  -7   6   29.74    1.34
   0  -7   6   30.36    1.22
   0  -7  -6   28.72    1.80
   0  -7  -6   30.31    1.10
   0  -7  -6   28.47    1.06
   0  -7   6   28.96    1.32
   0  -7  -6   30.48    1.10
   0   7  -6   29.99    1.64
   0   7  -6   31.50    1.41
   0   7   6   26.54    1.66
   0   7   6   29.44    1.49
   1  -7   6   17.21    1.02
   1  -7   6   19.08    0.94
  -1  -7  -6   17.83    1.52
   1  -7   6   17.08    1.03
   1  -7   6   19.77    0.96
  -1   7  -6   19.84    1.27
  -1   7  -6   17.61    1.05
   1   7   6   17.23    1.09
   2  -7   6   18.22    1.36
   2  -7   6   19.54    1.16
   2  -7   6   20.78    1.14
   2  -7   6   19.70    1.08
  -2  -7  -6   21.74    1.65
   2  -7   6   20.66    1.16
   2  -7   6   20.89    1.19
  -2   7  -6   17.91    1.24
  -2   7  -6   20.47    1.20
   2   7   6   23.83    1.30
   3  -7   6   10.95    1.02
   3  -7   6   14.17    0.87
   3  -7   6   12.55    0.84
   3  -7   6   10.63    0.84
  -3  -7  -6   12.83    1.36
  -3   7  -6   11.41    0.98
  -3   7  -6   12.50    0.96
   3   7   6   14.30    1.04
   4  -7   6    5.03    0.79
   4  -7   6    4.44    0.64
   4  -7   6    4.79    0.64
  -4  -7  -6    3.65    0.90
   4   7   6    4.12    0.72
  -4   7  -6    5.17    0.74
  -4   7  -6    4.27    0.75
   5  -7   6   11.85    0.96
   5  -7   6   11.60    0.94
  -5   7  -6   12.89    1.12
   5   7   6   10.35    1.02
   6  -7   6    2.67    0.61
   6  -7   6    1.97    0.56
   6   7   6    2.37    0.60
  -6   7  -6    1.26    0.56
  -4  -8   6    2.81    0.33
   4  -8  -6    2.30    0.51
   4  -8  -6    2.17    0.52
  -4  -8   6    3.03    0.34
  -4   8   6    2.04    0.63
   4   8  -6    3.10    0.68
   3  -8  -6    3.55    0.56
  -3  -8   6    4.47    0.52
   3  -8  -6    3.09    0.60
  -3  -8   6    3.99    0.41
  -3  -8   6    3.66    0.40
   3  -8  -6    3.38    0.56
  -3  -8   6    3.92    0.51
   3  -8  -6    3.43    0.60
   3   8  -6    4.13    0.69
  -3   8   6    2.67    0.66
   2  -8  -6    5.98    0.65
   2  -8  -6    7.96    0.68
  -2  -8   6    6.62    0.65
  -2  -8   6    6.82    0.66
   2  -8  -6    6.31    0.61
  -2  -8   6    7.22    0.53
  -2  -8   6    7.38    0.53
   2  -8  -6    6.66    0.61
  -2   8   6    7.84    0.86
   2   8  -6    7.71    0.78
   1  -8  -6    0.95    0.31
  -1  -8   6    0.19    0.30
  -1  -8   6    1.08    0.67
   1  -8  -6    0.89    0.59
  -1  -8   6    0.43    0.31
  -1  -8   6    0.19    0.23
   1  -8  -6    1.14    0.31
   1  -8  -6    0.87    0.29
  -1  -8   6    0.53    0.26
   1  -8  -6    0.86    0.32
   1   8  -6    0.78    0.38
  -1   8   6    0.57    0.41
   0  -8   6    1.83    0.42
   0  -8  -6    1.60    0.32
   0  -8   6    1.11    0.32
   0  -8  -6    2.14    0.35
   0  -8   6    1.18    0.39
   0  -8  -6    1.87    0.35
   0  -8   6    1.53    0.39
   0  -8   6    1.60    0.68
   0  -8  -6    2.09    0.71
   0  -8  -6    2.14    0.34
   0   8  -6    2.02    0.47
   0   8   6    2.57    0.59
  -1  -8  -6    1.06    0.68
   1  -8   6    1.85    0.44
   1  -8   6    0.27    0.53
   1  -8   6    1.24    0.38
  -1   8  -6    1.29    0.43
   1   8   6    0.95    0.46
   2  -8   6    3.81    0.57
   2  -8   6    4.10    0.58
  -2   8  -6    4.76    0.77
   2   8   6    4.03    0.74
   3  -8   6    8.63    0.78
   3  -8   6    8.38    0.78
  -3   8  -6    8.17    0.90
   3   8   6    7.96    0.93
   4  -8   6    1.32    0.47
   4  -8   6    1.51    0.48
   4   8   6    0.95    0.51
  -4   8  -6    1.63    0.54
  -1  -9   6    0.44    0.28
   1  -9  -6    1.20    0.32
   1  -9  -6    0.42    0.32
  -1  -9   6    0.20    0.37
   1  -9  -6    0.71    0.32
  -1  -9   6    0.27    0.37
   1  -9  -6    0.50    0.31
  -1  -9   6    0.33    0.26
  -1   9   6    0.50    0.47
   1   9  -6   -0.01    0.35
   0  -9   6    0.03    0.38
   0  -9  -6   -0.18    0.15
   0  -9  -6   -0.18    0.15
   0  -9  -6   -0.11    0.15
   0  -9  -6   -0.36    0.15
   0  -9   6   -0.36    0.36
   0   9   6   -0.32    0.33
   0   9  -6    0.31    0.40
   1  -9   6    2.69    0.56
   1  -9   6    2.58    0.49
  -1   9  -6    1.69    0.53
   1   9   6    1.62    0.56
   9   0  -7    0.15    0.43
  -9   0   7   -0.21    0.46
   9   0  -7    0.38    0.47
   8   0  -7    0.22    0.35
  -8   0   7   -0.19    0.36
   8   0  -7    0.01    0.20
  -8   0   7    0.13    0.27
   8   0  -7    0.20    0.34
  -7   0   7    0.71    0.62
  -7   0   7    0.40    0.27
   7   0  -7    0.35    0.34
   7   0  -7    0.43    0.36
   7   0  -7    0.68    0.37
  -7   0   7   -0.18    0.25
   7   0  -7    0.55    0.22
  -7   0   7    0.09    0.27
   6   0  -7   -0.15    0.23
  -6   0   7    0.26    0.23
   6   0  -7    0.11    0.22
  -6   0   7    0.28    0.22
  -6   0   7    0.36    0.25
   6   0  -7    0.31    0.27
  -6   0   7    0.14    0.28
   6   0  -7   -0.02    0.16
  -5   0   7    0.34    0.19
  -5   0   7    0.23    0.19
   5   0  -7    0.44    0.23
   5   0  -7    0.29    0.16
  -5   0   7    0.52    0.30
   5   0  -7    0.38    0.24
  -5   0   7    0.39    0.22
   5   0  -7    0.26    0.23
  -4   0   7    0.11    0.16
  -4   0   7    0.13    0.12
   4   0  -7   -0.15    0.12
  -4   0   7    0.02    0.19
   4   0  -7   -0.15    0.18
   4   0  -7   -0.06    0.18
  -4   0   7   -0.06    0.16
   4   0  -7    0.13    0.17
  -4   0   7   -0.06    0.14
  -4   0   7   -0.20    0.14
  -3   0   7    0.04    0.13
  -3   0   7    0.31    0.21
   3   0  -7    0.01    0.11
  -3   0   7   -0.01    0.13
  -3   0   7    0.22    0.15
   3   0  -7    0.11    0.13
  -3   0   7   -0.13    0.13
  -3   0   7    0.11    0.14
   2   0  -7    0.23    0.11
   2   0  -7    0.05    0.13
  -2   0   7    0.24    0.14
  -2   0   7    0.25    0.17
  -2   0   7    0.20    0.13
  -2   0   7    0.29    0.14
   2   0  -7   -0.02    0.13
  -2   0   7    0.30    0.23
  -2   0   7    0.20    0.13
   2   0  -7    0.33    0.14
  -1   0   7    0.01    0.07
   1   0  -7    0.06    0.07
   1   0  -7    0.05    0.11
  -1   0   7    0.02    0.12
   1   0  -7   -0.01    0.10
  -1   0   7    0.16    0.13
  -1   0   7   -0.02    0.12
   1   0  -7    0.01    0.11
   0   0   7    0.55    0.15
   0   0   7    0.25    0.19
   0   0  -7    0.34    0.14
   0   0   7    0.55    0.16
   0   0  -7    0.40    0.13
   0   0   7    0.16    0.26
   0   0   7    0.56    0.15
   1   0   7    0.02    0.08
  -1   0  -7    0.11    0.11
  -1   0  -7    0.07    0.10
   1   0   7    0.03    0.06
   1   0   7    0.04    0.10
  -1   0  -7   -0.07    0.10
   1   0   7    0.09    0.10
   1   0   7    0.06    0.16
   1   0   7   -0.07    0.26
   1   0   7    0.08    0.12
   1   0   7    0.03    0.15
  -2   0  -7    0.16    0.12
   2   0   7    0.36    0.21
   2   0   7    0.12    0.32
   2   0   7    0.32    0.15
   2   0   7    0.44    0.27
   2   0   7    0.19    0.12
  -2   0  -7    0.24    0.13
   2   0   7    0.11    0.12
   2   0   7    0.24    0.12
   2   0   7    0.26    0.11
   3   0   7    0.09    0.13
   3   0   7    0.02    0.13
   3   0   7   -0.46    0.38
   3   0   7    0.01    0.11
   3   0   7    0.09    0.24
   3   0   7    0.17    0.21
   3   0   7    0.23    0.15
   3   0   7    0.15    0.18
   3   0   7    0.16    0.12
   3   0   7    0.08    0.16
   4   0   7    0.39    0.18
   4   0   7    0.22    0.16
   4   0   7    0.17    0.15
   4   0   7    0.37    0.18
   4   0   7   -0.08    0.20
   4   0   7    0.40    0.20
   4   0   7    0.41    0.37
  -4   0  -7    0.38    0.24
   4   0   7   -0.63    0.46
   4   0   7   -0.23    0.21
   5   0   7   -0.27    0.31
   5   0   7    0.33    0.21
   5   0   7    0.22    0.21
   5   0   7    0.15    0.21
   5   0   7   -0.86    0.56
   5   0   7    0.26    0.20
   5   0   7    0.23    0.20
   5   0   7    0.43    0.30
   5   0   7    0.00    0.23
  -5   0  -7    0.17    0.26
   5   0   7    0.20    0.20
   6   0   7    0.16    0.41
   6   0   7   -0.36    0.29
   6   0   7    0.19    0.22
   6   0   7    0.01    0.28
   6   0   7   -0.64    0.69
   6   0   7    0.12    0.25
   6   0   7    0.09    0.21
   6   0   7    0.24    0.24
   6   0   7    0.27    0.26
   6   0   7   -0.08    0.20
   7   0   7    1.98    0.50
   7   0   7    0.88    0.34
   7   0   7    2.42    0.49
   7   0   7    0.41    0.40
   7   0   7    1.05    0.44
   7   0   7    1.17    0.35
   8   0   7    0.11    0.32
   8   0   7   -0.03    0.42
   8   0   7    0.09    0.34
   8   0   7   -0.08    0.30
   8   0   7   -0.11    0.28
   9   0   7   -0.06    0.38
   9   0   7    0.00    0.37
   9   0   7    0.21    0.38
   9  -1  -7    7.86    0.96
   9  -1  -7    7.44    0.95
   9   1  -7    7.86    0.91
  -9   1   7    9.23    1.11
   9   1  -7    9.11    0.94
   9   1  -7    8.78    0.87
  -8  -1   7    0.09    0.40
   8  -1  -7    0.33    0.37
  -8  -1   7   -0.08    0.34
   8  -1  -7    0.35    0.38
  -8   1   7   -0.41    0.38
   8   1  -7   -0.30    0.31
   8   1  -7   -0.23    0.28
   8   1  -7   -0.30    0.30
  -7  -1   7    0.17    0.55
   7  -1  -7    0.00    0.28
   7  -1  -7    0.01    0.27
   7  -1  -7    0.00    0.28
  -7  -1   7    0.42    0.35
  -7   1   7    0.08    0.36
   7   1  -7    0.00    0.24
   7   1  -7   -0.12    0.28
   7   1  -7    0.04    0.31
  -7   1   7    0.04    0.25
   7   1  -7    0.48    0.32
  -7   1   7    0.10    0.26
  -6  -1   7    3.22    0.44
  -6  -1   7    3.01    0.49
   6  -1  -7    2.45    0.51
   6  -1  -7    2.23    0.47
   6  -1  -7    1.69    0.40
   6  -1  -7    2.68    0.21
  -6  -1   7    3.50    0.56
  -6  -1   7    2.24    0.41
  -6   1   7    2.52    0.43
  -6   1   7    4.02    0.63
  -6   1   7    2.89    0.43
   6   1  -7    2.53    0.49
   6   1  -7    2.64    0.51
   6   1  -7    2.83    0.50
  -6   1   7    3.07    0.26
   6   1  -7    3.23    0.43
  -5  -1   7   59.62    2.09
   5  -1  -7   60.11    2.18
   5  -1  -7   62.15    2.23
  -5  -1   7   60.86    2.10
  -5  -1   7   59.73    2.21
   5  -1  -7   60.61    1.80
  -5  -1   7   64.14    2.24
   5  -1  -7   62.23    2.24
  -5  -1   7   61.33    1.91
  -5   1   7   59.96    2.10
  -5   1   7   62.22    2.13
   5   1  -7   63.47    2.22
   5   1  -7   60.98    2.08
  -5   1   7   62.45    2.24
  -5   1   7   60.56    1.86
   5   1  -7   62.20    2.20
   5   1  -7   64.01    2.20
  -4  -1   7  229.87    6.62
  -4  -1   7  221.32    6.51
  -4  -1   7  227.59    6.56
   4  -1  -7  230.41    6.27
  -4  -1   7  234.32    6.59
  -4  -1   7  222.71    6.51
   4  -1  -7  226.48    6.56
   4  -1  -7  232.60    6.62
   4  -1  -7  237.02    6.63
  -4   1   7  228.80    6.32
  -4   1   7  218.77    6.50
   4   1  -7  230.47    6.41
   4   1  -7  231.06    6.60
   4   1  -7  236.25    6.60
   4   1  -7  218.92    6.50
  -4   1   7  221.17    6.52
  -4   1   7  232.93    6.63
  -4   1   7  221.77    6.53
  -3  -1   7    0.37    0.21
   3  -1  -7    0.27    0.17
  -3  -1   7    0.46    0.23
   3  -1  -7    0.41    0.18
  -3  -1   7    0.67    0.19
   3  -1  -7    0.56    0.20
  -3  -1   7    0.50    0.19
  -3  -1   7    0.36    0.18
   3  -1  -7    0.45    0.13
   3  -1  -7    0.11    0.24
  -3   1   7    0.99    0.24
  -3   1   7    0.44    0.17
  -3   1   7    0.68    0.30
   3   1  -7    0.39    0.19
   3   1  -7    0.48    0.21
   3   1  -7    0.52    0.18
   3   1  -7    0.52    0.20
  -3   1   7    0.91    0.19
  -3   1   7    0.66    0.19
   3   1  -7    0.81    0.19
   2  -1  -7    5.18    0.74
  -2  -1   7    4.73    0.37
   2  -1  -7    4.90    0.31
  -2  -1   7    4.83    0.38
  -2  -1   7    5.73    0.43
  -2  -1   7    5.26    0.32
  -2  -1   7    4.33    0.45
   2  -1  -7    5.37    0.41
   2  -1  -7    5.06    0.34
   2  -1  -7    4.62    0.38
   2   1  -7    4.73    0.37
   2   1  -7    5.08    0.40
   2   1  -7    4.77    0.53
  -2   1   7    5.26    0.38
  -2   1   7    5.23    0.32
   2   1  -7    5.21    0.31
   2   1  -7    5.55    0.40
  -2   1   7    4.83    0.40
  -2   1   7    5.08    0.36
  -2   1   7    4.18    0.67
  -2   1   7    5.57    0.39
   1  -1  -7   37.62    1.22
   1  -1  -7   39.05    1.76
  -1  -1   7   38.60    1.35
  -1  -1   7   37.39    1.31
   1  -1  -7   39.86    1.31
  -1  -1   7   37.83    1.31
   1  -1  -7   38.84    1.29
  -1  -1   7   40.69    1.53
  -1   1   7   37.98    1.23
   1   1  -7   38.25    1.10
  -1   1   7   37.45    1.28
   1   1  -7   37.93    1.12
  -1   1   7   38.78    1.42
  -1   1   7   37.00    1.28
   1   1  -7   38.50    1.33
   1   1  -7   40.29    1.32
  -1   1   7   38.57    1.27
   1   1  -7   39.02    1.31
  -1   1   7   38.18    1.78
   1   1  -7   38.44    1.48
   0  -1  -7  138.79    3.91
   0  -1  -7  135.13    3.85
   0  -1  -7  144.21    4.17
   0  -1  -7  138.45    3.91
   0  -1  -7  141.81    4.64
   0  -1   7  139.59    4.27
   0  -1   7  144.11    4.03
   0  -1   7  134.63    3.97
   0  -1   7  133.58    3.96
   0   1   7  135.15    3.91
   0   1   7  133.78    4.64
   0   1  -7  140.86    3.97
   0   1  -7  134.10    3.99
   0   1  -7  135.00    4.22
   0   1   7  141.59    3.87
   0   1   7  133.72    3.91
   0   1   7  141.17    4.18
   0   1   7  139.27    3.98
   0   1  -7  138.31    3.97
  -1  -1  -7  108.82    3.14
   1  -1   7  115.04    3.30
   1  -1   7  108.49    3.09
  -1  -1  -7  111.54    3.49
  -1  -1  -7  114.71    3.16
  -1  -1  -7  116.15    3.15
   1  -1   7  109.52    3.26
  -1  -1  -7  115.76    3.98
   1  -1   7  111.15    3.26
   1  -1   7  111.79    3.59
  -1   1  -7  108.15    3.26
   1   1   7  108.29    3.16
   1   1   7  110.27    4.00
   1   1   7  108.32    3.48
  -1   1  -7  106.72    3.23
  -1   1  -7  110.20    3.09
  -1   1  -7  111.05    3.54
   1   1   7  107.21    3.15
   1   1   7  111.61    3.15
  -1   1  -7  107.84    3.23
   2  -1   7   86.02    2.66
  -2  -1  -7   88.82    2.61
  -2  -1  -7   90.41    3.44
   2  -1   7   93.21    2.77
  -2  -1  -7   88.70    2.65
   2  -1   7   91.66    2.75
  -2  -1  -7   90.88    3.01
  -2  -1  -7   91.90    2.62
   2  -1   7   93.05    2.75
   2  -1   7   93.58    3.11
  -2   1  -7   91.50    2.73
   2   1   7   87.84    2.66
   2   1   7   88.06    2.63
  -2   1  -7   92.57    2.67
  -2   1  -7   92.57    3.06
  -2   1  -7   90.19    2.72
   2   1   7   89.59    3.53
  -2   1  -7   92.05    2.74
   2   1   7   89.69    3.01
   2   1   7   86.55    2.63
   3  -1   7   15.25    0.98
   3  -1   7   15.64    0.86
   3  -1   7   15.08    0.67
   3  -1   7   15.47    0.67
   3  -1   7   15.72    0.73
   3  -1   7   14.74    0.72
  -3  -1  -7   15.82    1.24
  -3  -1  -7   15.74    0.93
   3   1   7   14.74    0.89
   3   1   7   14.95    0.65
   3   1   7   15.13    0.65
   3   1   7   15.30    0.77
  -3   1  -7   14.19    0.71
   3   1   7   14.64    0.59
   3   1   7   15.11    0.69
  -3   1  -7   14.40    0.94
   3   1   7   15.03    1.31
   3   1   7   15.34    0.60
   4  -1   7   34.51    1.25
   4  -1   7   32.42    1.24
  -4  -1  -7   34.27    1.58
   4  -1   7   34.14    1.35
   4  -1   7   32.92    1.31
   4  -1   7   33.20    1.26
   4  -1   7   34.69    1.32
   4  -1   7   33.81    1.62
   4  -1   7   33.00    1.42
   4   1   7   32.67    1.54
  -4   1  -7   33.43    1.35
   4   1   7   36.13    1.61
   4   1   7   30.22    2.00
   4   1   7   34.19    1.18
   4   1   7   34.40    1.22
   4   1   7   33.88    1.22
   4   1   7   34.69    1.40
  -4   1  -7   32.79    1.55
   4   1   7   35.25    1.30
   4   1   7   33.87    1.17
   5  -1   7    1.51    0.36
   5  -1   7    2.05    0.51
   5  -1   7    1.52    0.35
   5  -1   7    1.91    0.34
  -5  -1  -7    1.82    0.47
   5  -1   7    1.30    0.36
   5  -1   7    0.85    0.61
   5  -1   7    1.29    0.51
   5  -1   7    1.60    0.34
   5  -1   7    1.99    0.34
   5   1   7    1.04    0.25
   5   1   7    2.23    0.32
   5   1   7    1.86    0.41
   5   1   7    2.88    0.64
   5   1   7    1.88    0.77
   5   1   7    1.99    0.38
   5   1   7    1.59    0.41
   5   1   7    1.68    0.32
  -5   1  -7    2.18    0.47
   5   1   7    1.95    0.32
   6  -1   7   15.06    0.98
   6  -1   7   15.75    0.91
  -6  -1  -7   15.45    1.13
   6  -1   7   14.53    0.88
   6  -1   7   16.52    0.83
   6  -1   7   15.31    1.14
   6  -1   7   15.47    0.87
   6  -1   7   15.98    0.87
  -6   1  -7   14.13    0.98
   6   1   7   15.42    0.81
   6   1   7   15.04    0.89
   6   1   7   16.15    0.83
   6   1   7   15.42    1.08
   6   1   7   15.10    0.81
   6   1   7   15.25    0.82
   7  -1   7   34.73    1.52
   7  -1   7   32.67    1.53
   7  -1   7   35.06    1.68
  -7  -1  -7   38.23    1.86
   7  -1   7   35.84    1.56
   7  -1   7   32.33    1.52
   7  -1   7   36.34    1.41
   7  -1   7   33.71    1.52
  -7   1  -7   32.78    1.68
   7   1   7   35.87    1.47
   7   1   7   33.19    1.44
   7   1   7   34.74    1.55
   7   1   7   32.63    1.71
   7   1   7   35.90    1.46
   7   1   7   37.04    1.47
   8  -1   7    1.66    0.37
   8  -1   7    1.83    0.47
   8  -1   7    1.55    0.43
   8  -1   7    2.85    0.60
   8   1   7    2.03    0.43
   8   1   7    2.48    0.55
   8   1   7    1.75    0.45
   8   1   7    1.83    0.57
   8   1   7    1.98    0.43
  -8   1  -7    2.02    0.59
   9  -1   7   16.15    1.17
   9  -1   7   15.10    1.13
   9  -1   7   17.34    1.18
   9   1   7   16.56    1.12
  -9   1  -7   17.68    1.42
   9   1   7   18.13    1.15
   9  -2  -7    6.62    0.94
[truncated: 682,407 more chars]
