# Supplementary material for: Alkyl sulfonyl fluorides as ambiphiles in the stereoselective palladium(II)-catalysed cyclopropanation of unactivated alkenes
Source: Nat Synth. 2025 Dec 16;5(2):281–9. doi: 10.1038/s44160-025-00925-1 (PMC12885951; doi:10.1038/s44160-025-00925-1)
Supplement: Supplementary file 4 — Crystallographic data for compound (±)-3al′, CCDC 2351469. [file 44160_2025_925_MOESM4_ESM.cif]

data_engle583
_audit_creation_date               2024-04-26
_audit_creation_method
;
Olex2 1.5-alpha
(compiled 2024.02.16 svn.r378c4104 for OlexSys, GUI svn.r6928)
;
_shelx_SHELXL_version_number       '2019/1'
_audit_contact_author_address      ?
_audit_contact_author_email        ?
_audit_contact_author_name         ''
_audit_contact_author_phone        ?
_publ_contact_author_id_orcid      ?
_publ_section_references
;
Dolomanov, O.V., Bourhis, L.J., Gildea, R.J, Howard, J.A.K. & Puschmann, H.
 (2009), J. Appl. Cryst. 42, 339-341.

Sheldrick, G.M. (2008). Acta Cryst. A64, 112-122.

Sheldrick, G.M. (2015). Acta Cryst. A71, 3-8.
;
_chemical_name_common              ?
_chemical_name_systematic          ?
_chemical_formula_moiety           'C22 H20 N2 O3'
_chemical_formula_sum              'C22 H20 N2 O3'
_chemical_formula_weight           360.40
_chemical_melting_point            ?
loop_
  _atom_type_symbol
  _atom_type_description
  _atom_type_scat_dispersion_real
  _atom_type_scat_dispersion_imag
  _atom_type_scat_source
 'C' 'C' 0.0181 0.0091 'International Tables Vol C Tables 4.2.6.8 and 6.1.1.4'
 'H' 'H' 0.0000 0.0000 'International Tables Vol C Tables 4.2.6.8 and 6.1.1.4'
 'N' 'N' 0.0311 0.0180 'International Tables Vol C Tables 4.2.6.8 and 6.1.1.4'
 'O' 'O' 0.0492 0.0322 'International Tables Vol C Tables 4.2.6.8 and 6.1.1.4'

_shelx_space_group_comment
;
The symmetry employed for this shelxl refinement is uniquely defined
by the following loop, which should always be used as a source of
symmetry information in preference to the above space-group names.
They are only intended as comments.
;
_space_group_crystal_system        'triclinic'
_space_group_IT_number             2
_space_group_name_H-M_alt          'P -1'
_space_group_name_Hall             '-P 1'
loop_
  _space_group_symop_operation_xyz
 'x, y, z'
 '-x, -y, -z'

_cell_length_a                     8.8972(4)
_cell_length_b                     10.2905(5)
_cell_length_c                     10.8737(5)
_cell_angle_alpha                  64.6640(10)
_cell_angle_beta                   89.7170(10)
_cell_angle_gamma                  79.6050(10)
_cell_volume                       882.10(7)
_cell_formula_units_Z              2
_cell_measurement_reflns_used      9804
_cell_measurement_temperature      100.15
_cell_measurement_theta_max        70.08
_cell_measurement_theta_min        4.51
_shelx_estimated_absorpt_T_max     0.917
_shelx_estimated_absorpt_T_min     0.882
_exptl_absorpt_coefficient_mu      0.737
_exptl_absorpt_correction_T_max    0.7533
_exptl_absorpt_correction_T_min    0.6809
_exptl_absorpt_correction_type     multi-scan
_exptl_absorpt_process_details
;
SADABS-2016/2 (Bruker,2016/2) was used for absorption correction.
wR2(int) was 0.0743 before and 0.0550 after correction.
The Ratio of minimum to maximum transmission is 0.9039.
The \l/2 correction factor is Not present.
;
_exptl_absorpt_special_details     ?
_exptl_crystal_colour              colourless
_exptl_crystal_colour_primary      colourless
_exptl_crystal_density_diffrn      1.357
_exptl_crystal_density_meas        ?
_exptl_crystal_density_method      ?
_exptl_crystal_description         block
_exptl_crystal_F_000               380
_exptl_crystal_size_max            0.175
_exptl_crystal_size_mid            0.16
_exptl_crystal_size_min            0.12
_exptl_transmission_factor_max     ?
_exptl_transmission_factor_min     ?
_diffrn_reflns_av_R_equivalents    0.0403
_diffrn_reflns_av_unetI/netI       0.0210
_diffrn_reflns_Laue_measured_fraction_full  0.985
_diffrn_reflns_Laue_measured_fraction_max  0.982
_diffrn_reflns_limit_h_max         10
_diffrn_reflns_limit_h_min         -10
_diffrn_reflns_limit_k_max         12
_diffrn_reflns_limit_k_min         -12
_diffrn_reflns_limit_l_max         13
_diffrn_reflns_limit_l_min         -13
_diffrn_reflns_number              23049
_diffrn_reflns_point_group_measured_fraction_full  0.985
_diffrn_reflns_point_group_measured_fraction_max  0.982
_diffrn_reflns_theta_full          67.679
_diffrn_reflns_theta_max           70.071
_diffrn_reflns_theta_min           4.514
_diffrn_ambient_temperature        100.15
_diffrn_detector                   'Bruker Platinum135 CCD'
_diffrn_detector_area_resol_mean   7.9
_diffrn_detector_type              'CCD Area Detector'
_diffrn_measured_fraction_theta_full  0.985
_diffrn_measured_fraction_theta_max  0.982
_diffrn_measurement_device         'Fixed Chi Three-Circle Diffractometer'
_diffrn_measurement_device_type    'Rigaku MicroMax-007HF'
_diffrn_measurement_method         '\w and \f scans'
_diffrn_radiation_monochromator    'Double Bounce Multilayer Mirrors'
_diffrn_radiation_probe            X-ray
_diffrn_radiation_type             CuK\a
_diffrn_radiation_wavelength       1.54178
_diffrn_radiation_xray_symbol      K-L~3~
_diffrn_source                     'Micro Focus Rotating Anode'
_diffrn_source_current             30.0
_diffrn_source_power               1.2
_diffrn_source_type                'Bruker TXS'
_diffrn_source_voltage             40.0
_diffrn_standards_number           0
_reflns_Friedel_coverage           0.000
_reflns_Friedel_fraction_full      .
_reflns_Friedel_fraction_max       .
_reflns_number_gt                  3185
_reflns_number_total               3281
_reflns_special_details
;
 Reflections were merged by SHELXL according to the crystal
 class for the calculation of statistics and refinement.
 
 _reflns_Friedel_fraction is defined as the number of unique
 Friedel pairs measured divided by the number that would be
 possible theoretically, ignoring centric projections and
 systematic absences.
;
_reflns_threshold_expression       'I > 2\s(I)'
_computing_cell_refinement         'SAINT v8.40B (Bruker, 2019)'
_computing_data_collection         'APEX5 v2023.9-2 (Bruker, 2023)'
_computing_data_reduction          'SAINT v8.40B (Bruker, 2019)'
_computing_molecular_graphics      'Olex2 1.5-alpha (Dolomanov et al., 2009)'
_computing_publication_material    'Olex2 1.5-alpha (Dolomanov et al., 2009)'
_computing_structure_refinement    'XL  (Sheldrick, 2008)'
_computing_structure_solution      'XT (Sheldrick, 2008)'
_refine_diff_density_max           0.283
_refine_diff_density_min           -0.255
_refine_diff_density_rms           0.046
_refine_ls_extinction_coef         .
_refine_ls_extinction_method       none
_refine_ls_goodness_of_fit_ref     1.035
_refine_ls_hydrogen_treatment      mixed
_refine_ls_matrix_type             full
_refine_ls_number_parameters       248
_refine_ls_number_reflns           3281
_refine_ls_number_restraints       0
_refine_ls_R_factor_all            0.0342
_refine_ls_R_factor_gt             0.0336
_refine_ls_restrained_S_all        1.035
_refine_ls_shift/su_max            0.000
_refine_ls_shift/su_mean           0.000
_refine_ls_structure_factor_coef   Fsqd
_refine_ls_weighting_details      
 'w=1/[\s^2^(Fo^2^)+(0.0449P)^2^+0.3262P] where P=(Fo^2^+2Fc^2^)/3'
_refine_ls_weighting_scheme        calc
_refine_ls_wR_factor_gt            0.0857
_refine_ls_wR_factor_ref           0.0864
_refine_special_details            ?
_olex2_refinement_description
;
1. Fixed Uiso
 At 1.2 times of:
  All C(H) groups, All C(H,H) groups, All N(H) groups
 At 1.5 times of:
  All C(H,H,H) groups
2.a Ternary CH refined with riding coordinates:
 C4(H4)
2.b Secondary CH2 refined with riding coordinates:
 C3(H3A,H3B), C5(H5A,H5B)
2.c Aromatic/amide H refined with riding coordinates:
 C15(H15), C16(H16), C9(H9), C10(H10), C13(H13), C21(H21), C20(H20), C19(H19),
 C11(H11), C12(H12), C17(H17)
2.d Idealised Me refined as rotating group:
 C7(H7A,H7B,H7C)
;
_atom_sites_solution_hydrogens     mixed
_atom_sites_solution_primary       dual
_atom_sites_solution_secondary     ?
loop_
  _atom_site_label
  _atom_site_type_symbol
  _atom_site_fract_x
  _atom_site_fract_y
  _atom_site_fract_z
  _atom_site_U_iso_or_equiv
  _atom_site_adp_type
  _atom_site_occupancy
  _atom_site_site_symmetry_order
  _atom_site_calc_flag
  _atom_site_refinement_flags_posn
  _atom_site_refinement_flags_adp
  _atom_site_refinement_flags_occupancy
  _atom_site_disorder_assembly
  _atom_site_disorder_group
 O1 O 0.80419(8) 0.89235(8) 0.77674(8) 0.01938(18) Uani 1 1 d . . . . .
 O2 O 0.55468(8) 0.99541(8) 0.71632(8) 0.01874(18) Uani 1 1 d . . . . .
 O3 O 0.61863(9) 0.62587(10) 0.70741(9) 0.0259(2) Uani 1 1 d . . . . .
 N1 N 0.84262(10) 0.46933(10) 0.72117(9) 0.0167(2) Uani 1 1 d . . . . .
 H1 H 0.9300(16) 0.4208(15) 0.7694(14) 0.020 Uiso 1 1 d . U . . .
 N2 N 1.06246(10) 0.26943(10) 0.70224(9) 0.0171(2) Uani 1 1 d . . . . .
 C2 C 0.61551(11) 0.77720(11) 0.92065(10) 0.0140(2) Uani 1 1 d . . . . .
 C1 C 0.67065(11) 0.89087(11) 0.79898(10) 0.0142(2) Uani 1 1 d . . . . .
 C14 C 0.82282(12) 0.43681(11) 0.61051(10) 0.0156(2) Uani 1 1 d . . . . .
 C15 C 0.69953(12) 0.49900(12) 0.51358(11) 0.0179(2) Uani 1 1 d . . . . .
 H15 H 0.617810 0.568858 0.519803 0.021 Uiso 1 1 calc R U . . .
 C16 C 0.69526(12) 0.45837(12) 0.40499(11) 0.0199(2) Uani 1 1 d . . . . .
 H16 H 0.609527 0.501152 0.339170 0.024 Uiso 1 1 calc R U . . .
 C9 C 0.34109(12) 0.78222(11) 0.86228(11) 0.0172(2) Uani 1 1 d . . . . .
 H9 H 0.375126 0.750286 0.795004 0.021 Uiso 1 1 calc R U . . .
 C10 C 0.18536(12) 0.80862(12) 0.87994(12) 0.0199(2) Uani 1 1 d . . . . .
 H10 H 0.113353 0.796226 0.823577 0.024 Uiso 1 1 calc R U . . .
 C8 C 0.44765(12) 0.80257(11) 0.94326(10) 0.0148(2) Uani 1 1 d . . . . .
 C13 C 0.39605(12) 0.84657(12) 1.04344(11) 0.0184(2) Uani 1 1 d . . . . .
 H13 H 0.467613 0.859960 1.099443 0.022 Uiso 1 1 calc R U . . .
 C6 C 0.74618(12) 0.55850(11) 0.76298(11) 0.0166(2) Uani 1 1 d . . . . .
 C3 C 0.73261(12) 0.69761(12) 1.04420(11) 0.0174(2) Uani 1 1 d . . . . .
 H3A H 0.833706 0.726724 1.035669 0.021 Uiso 1 1 calc R U . . .
 H3B H 0.693951 0.669388 1.135811 0.021 Uiso 1 1 calc R U . . .
 C21 C 1.17509(12) 0.17195(12) 0.69399(12) 0.0199(2) Uani 1 1 d . . . . .
 H21 H 1.257181 0.129248 0.763442 0.024 Uiso 1 1 calc R U . . .
 C20 C 1.18093(13) 0.12715(13) 0.58770(12) 0.0223(2) Uani 1 1 d . . . . .
 H20 H 1.265454 0.056918 0.586136 0.027 Uiso 1 1 calc R U . . .
 C5 C 0.81521(12) 0.56958(11) 0.88500(11) 0.0172(2) Uani 1 1 d . . . . .
 H5A H 0.877427 0.472824 0.946538 0.021 Uiso 1 1 calc R U . . .
 H5B H 0.884697 0.640538 0.852516 0.021 Uiso 1 1 calc R U . . .
 C18 C 0.93924(12) 0.29159(12) 0.49116(11) 0.0176(2) Uani 1 1 d . . . . .
 C19 C 1.06352(13) 0.18606(12) 0.48717(12) 0.0212(2) Uani 1 1 d . . . . .
 H19 H 1.065190 0.156581 0.415378 0.025 Uiso 1 1 calc R U . . .
 C11 C 0.13467(13) 0.85300(12) 0.97959(12) 0.0209(2) Uani 1 1 d . . . . .
 H11 H 0.028257 0.870934 0.991304 0.025 Uiso 1 1 calc R U . . .
 C7 C 0.60100(14) 1.11275(12) 0.59935(12) 0.0234(2) Uani 1 1 d . . . . .
 H7A H 0.647166 1.174507 0.629984 0.035 Uiso 1 1 calc R U . . .
 H7B H 0.511056 1.172263 0.535685 0.035 Uiso 1 1 calc R U . . .
 H7C H 0.676048 1.070719 0.553370 0.035 Uiso 1 1 calc R U . . .
 C22 C 0.94477(12) 0.32992(11) 0.60174(10) 0.0154(2) Uani 1 1 d . . . . .
 C12 C 0.23981(13) 0.87108(12) 1.06195(12) 0.0210(2) Uani 1 1 d . . . . .
 H12 H 0.205498 0.900141 1.130953 0.025 Uiso 1 1 calc R U . . .
 C4 C 0.69665(12) 0.61719(11) 0.96461(11) 0.0163(2) Uani 1 1 d . . . . .
 H4 H 0.630265 0.544264 1.011148 0.020 Uiso 1 1 calc R U . . .
 C17 C 0.81146(13) 0.35905(13) 0.39234(11) 0.0200(2) Uani 1 1 d . . . . .
 H17 H 0.806715 0.335137 0.317383 0.024 Uiso 1 1 calc R U . . .

loop_
  _atom_site_aniso_label
  _atom_site_aniso_U_11
  _atom_site_aniso_U_22
  _atom_site_aniso_U_33
  _atom_site_aniso_U_23
  _atom_site_aniso_U_13
  _atom_site_aniso_U_12
 O1 0.0147(4) 0.0206(4) 0.0220(4) -0.0084(3) 0.0042(3) -0.0039(3)
 O2 0.0163(4) 0.0158(4) 0.0182(4) -0.0025(3) 0.0013(3) -0.0015(3)
 O3 0.0175(4) 0.0345(5) 0.0272(4) -0.0193(4) -0.0055(3) 0.0068(3)
 N1 0.0141(4) 0.0170(4) 0.0175(4) -0.0076(4) -0.0023(3) 0.0005(3)
 N2 0.0157(4) 0.0169(4) 0.0179(4) -0.0069(4) 0.0011(3) -0.0031(3)
 C2 0.0144(5) 0.0145(5) 0.0143(5) -0.0075(4) 0.0002(4) -0.0024(4)
 C1 0.0147(5) 0.0144(5) 0.0161(5) -0.0096(4) 0.0005(4) -0.0013(4)
 C14 0.0158(5) 0.0153(5) 0.0155(5) -0.0055(4) 0.0034(4) -0.0058(4)
 C15 0.0147(5) 0.0183(5) 0.0180(5) -0.0053(4) 0.0020(4) -0.0036(4)
 C16 0.0178(5) 0.0240(6) 0.0146(5) -0.0039(4) 0.0002(4) -0.0075(4)
 C9 0.0176(5) 0.0163(5) 0.0189(5) -0.0090(4) 0.0027(4) -0.0032(4)
 C10 0.0165(5) 0.0185(5) 0.0270(6) -0.0113(5) 0.0014(4) -0.0048(4)
 C8 0.0158(5) 0.0114(5) 0.0160(5) -0.0046(4) 0.0027(4) -0.0034(4)
 C13 0.0201(5) 0.0184(5) 0.0191(5) -0.0096(4) 0.0035(4) -0.0061(4)
 C6 0.0153(5) 0.0152(5) 0.0186(5) -0.0069(4) 0.0011(4) -0.0024(4)
 C3 0.0174(5) 0.0194(5) 0.0145(5) -0.0072(4) -0.0013(4) -0.0020(4)
 C21 0.0173(5) 0.0196(5) 0.0213(5) -0.0083(5) 0.0004(4) -0.0013(4)
 C20 0.0206(5) 0.0216(6) 0.0251(6) -0.0117(5) 0.0056(4) -0.0013(4)
 C5 0.0146(5) 0.0157(5) 0.0209(5) -0.0090(4) -0.0024(4) 0.0005(4)
 C18 0.0191(5) 0.0189(5) 0.0161(5) -0.0073(4) 0.0056(4) -0.0083(4)
 C19 0.0245(6) 0.0238(6) 0.0194(5) -0.0121(5) 0.0072(4) -0.0075(5)
 C11 0.0165(5) 0.0176(5) 0.0297(6) -0.0107(5) 0.0083(4) -0.0052(4)
 C7 0.0257(6) 0.0183(5) 0.0191(6) -0.0016(5) 0.0040(4) -0.0037(4)
 C22 0.0152(5) 0.0151(5) 0.0151(5) -0.0046(4) 0.0031(4) -0.0058(4)
 C12 0.0232(6) 0.0203(5) 0.0234(6) -0.0122(5) 0.0099(4) -0.0067(4)
 C4 0.0163(5) 0.0135(5) 0.0172(5) -0.0053(4) -0.0006(4) -0.0019(4)
 C17 0.0224(6) 0.0256(6) 0.0147(5) -0.0093(5) 0.0036(4) -0.0095(4)

_geom_special_details
;
 All esds (except the esd in the dihedral angle between two l.s. planes)
 are estimated using the full covariance matrix.  The cell esds are taken
 into account individually in the estimation of esds in distances, angles
 and torsion angles; correlations between esds in cell parameters are only
 used when they are defined by crystal symmetry.  An approximate (isotropic)
 treatment of cell esds is used for estimating esds involving l.s. planes.
;
loop_
  _geom_bond_atom_site_label_1
  _geom_bond_atom_site_label_2
  _geom_bond_distance
  _geom_bond_site_symmetry_2
  _geom_bond_publ_flag
 O1 C1 1.2129(13) . ?
 O2 C1 1.3457(13) . ?
 O2 C7 1.4510(13) . ?
 O3 C6 1.2239(13) . ?
 N1 H1 0.877(15) . ?
 N1 C14 1.3996(14) . ?
 N1 C6 1.3617(14) . ?
 N2 C21 1.3160(14) . ?
 N2 C22 1.3683(14) . ?
 C2 C1 1.4951(14) . ?
 C2 C8 1.5066(14) . ?
 C2 C3 1.5249(14) . ?
 C2 C4 1.5369(14) . ?
 C14 C15 1.3800(15) . ?
 C14 C22 1.4333(15) . ?
 C15 H15 0.9500 . ?
 C15 C16 1.4139(15) . ?
 C16 H16 0.9500 . ?
 C16 C17 1.3675(16) . ?
 C9 H9 0.9500 . ?
 C9 C10 1.3917(15) . ?
 C9 C8 1.3984(15) . ?
 C10 H10 0.9500 . ?
 C10 C11 1.3894(16) . ?
 C8 C13 1.3945(15) . ?
 C13 H13 0.9500 . ?
 C13 C12 1.3967(16) . ?
 C6 C5 1.5210(14) . ?
 C3 H3A 0.9900 . ?
 C3 H3B 0.9900 . ?
 C3 C4 1.4991(14) . ?
 C21 H21 0.9500 . ?
 C21 C20 1.4133(16) . ?
 C20 H20 0.9500 . ?
 C20 C19 1.3672(16) . ?
 C5 H5A 0.9900 . ?
 C5 H5B 0.9900 . ?
 C5 C4 1.5065(14) . ?
 C18 C19 1.4179(16) . ?
 C18 C22 1.4203(15) . ?
 C18 C17 1.4205(16) . ?
 C19 H19 0.9500 . ?
 C11 H11 0.9500 . ?
 C11 C12 1.3876(16) . ?
 C7 H7A 0.9800 . ?
 C7 H7B 0.9800 . ?
 C7 H7C 0.9800 . ?
 C12 H12 0.9500 . ?
 C4 H4 1.0000 . ?
 C17 H17 0.9500 . ?

loop_
  _geom_angle_atom_site_label_1
  _geom_angle_atom_site_label_2
  _geom_angle_atom_site_label_3
  _geom_angle
  _geom_angle_site_symmetry_1
  _geom_angle_site_symmetry_3
  _geom_angle_publ_flag
 C1 O2 C7 115.06(8) . . ?
 C14 N1 H1 111.8(9) . . ?
 C6 N1 H1 118.7(9) . . ?
 C6 N1 C14 129.54(9) . . ?
 C21 N2 C22 117.57(9) . . ?
 C1 C2 C8 118.05(8) . . ?
 C1 C2 C3 114.47(8) . . ?
 C1 C2 C4 116.63(8) . . ?
 C8 C2 C3 119.02(9) . . ?
 C8 C2 C4 116.56(8) . . ?
 C3 C2 C4 58.63(7) . . ?
 O1 C1 O2 122.86(9) . . ?
 O1 C1 C2 124.79(9) . . ?
 O2 C1 C2 112.33(8) . . ?
 N1 C14 C22 114.59(9) . . ?
 C15 C14 N1 125.51(10) . . ?
 C15 C14 C22 119.89(10) . . ?
 C14 C15 H15 120.1 . . ?
 C14 C15 C16 119.77(10) . . ?
 C16 C15 H15 120.1 . . ?
 C15 C16 H16 119.2 . . ?
 C17 C16 C15 121.65(10) . . ?
 C17 C16 H16 119.2 . . ?
 C10 C9 H9 119.9 . . ?
 C10 C9 C8 120.21(10) . . ?
 C8 C9 H9 119.9 . . ?
 C9 C10 H10 119.8 . . ?
 C11 C10 C9 120.33(10) . . ?
 C11 C10 H10 119.8 . . ?
 C9 C8 C2 119.62(9) . . ?
 C13 C8 C2 121.21(9) . . ?
 C13 C8 C9 119.16(9) . . ?
 C8 C13 H13 119.8 . . ?
 C8 C13 C12 120.40(10) . . ?
 C12 C13 H13 119.8 . . ?
 O3 C6 N1 124.24(10) . . ?
 O3 C6 C5 122.91(9) . . ?
 N1 C6 C5 112.84(9) . . ?
 C2 C3 H3A 117.7 . . ?
 C2 C3 H3B 117.7 . . ?
 H3A C3 H3B 114.8 . . ?
 C4 C3 C2 61.08(7) . . ?
 C4 C3 H3A 117.7 . . ?
 C4 C3 H3B 117.7 . . ?
 N2 C21 H21 118.1 . . ?
 N2 C21 C20 123.75(10) . . ?
 C20 C21 H21 118.1 . . ?
 C21 C20 H20 120.4 . . ?
 C19 C20 C21 119.24(10) . . ?
 C19 C20 H20 120.4 . . ?
 C6 C5 H5A 108.9 . . ?
 C6 C5 H5B 108.9 . . ?
 H5A C5 H5B 107.7 . . ?
 C4 C5 C6 113.27(9) . . ?
 C4 C5 H5A 108.9 . . ?
 C4 C5 H5B 108.9 . . ?
 C19 C18 C22 117.08(10) . . ?
 C19 C18 C17 123.86(10) . . ?
 C22 C18 C17 119.06(10) . . ?
 C20 C19 C18 119.32(10) . . ?
 C20 C19 H19 120.3 . . ?
 C18 C19 H19 120.3 . . ?
 C10 C11 H11 120.1 . . ?
 C12 C11 C10 119.85(10) . . ?
 C12 C11 H11 120.1 . . ?
 O2 C7 H7A 109.5 . . ?
 O2 C7 H7B 109.5 . . ?
 O2 C7 H7C 109.5 . . ?
 H7A C7 H7B 109.5 . . ?
 H7A C7 H7C 109.5 . . ?
 H7B C7 H7C 109.5 . . ?
 N2 C22 C14 117.42(9) . . ?
 N2 C22 C18 123.04(10) . . ?
 C18 C22 C14 119.53(10) . . ?
 C13 C12 H12 120.0 . . ?
 C11 C12 C13 120.03(10) . . ?
 C11 C12 H12 120.0 . . ?
 C2 C4 H4 113.8 . . ?
 C3 C4 C2 60.29(7) . . ?
 C3 C4 C5 121.28(9) . . ?
 C3 C4 H4 113.8 . . ?
 C5 C4 C2 123.75(9) . . ?
 C5 C4 H4 113.8 . . ?
 C16 C17 C18 120.08(10) . . ?
 C16 C17 H17 120.0 . . ?
 C18 C17 H17 120.0 . . ?

loop_
  _geom_torsion_atom_site_label_1
  _geom_torsion_atom_site_label_2
  _geom_torsion_atom_site_label_3
  _geom_torsion_atom_site_label_4
  _geom_torsion
  _geom_torsion_site_symmetry_1
  _geom_torsion_site_symmetry_2
  _geom_torsion_site_symmetry_3
  _geom_torsion_site_symmetry_4
  _geom_torsion_publ_flag
 O3 C6 C5 C4 23.36(15) . . . . ?
 N1 C14 C15 C16 178.69(9) . . . . ?
 N1 C14 C22 N2 1.82(13) . . . . ?
 N1 C14 C22 C18 -178.10(9) . . . . ?
 N1 C6 C5 C4 -158.19(9) . . . . ?
 N2 C21 C20 C19 -0.56(17) . . . . ?
 C2 C8 C13 C12 179.31(10) . . . . ?
 C2 C3 C4 C5 113.69(11) . . . . ?
 C1 C2 C8 C9 75.41(12) . . . . ?
 C1 C2 C8 C13 -104.38(11) . . . . ?
 C1 C2 C3 C4 -107.41(9) . . . . ?
 C1 C2 C4 C3 103.71(10) . . . . ?
 C1 C2 C4 C5 -6.03(14) . . . . ?
 C14 N1 C6 O3 1.29(18) . . . . ?
 C14 N1 C6 C5 -177.14(10) . . . . ?
 C14 C15 C16 C17 -0.52(16) . . . . ?
 C15 C14 C22 N2 -178.56(9) . . . . ?
 C15 C14 C22 C18 1.52(15) . . . . ?
 C15 C16 C17 C18 1.26(16) . . . . ?
 C9 C10 C11 C12 -0.02(17) . . . . ?
 C9 C8 C13 C12 -0.48(16) . . . . ?
 C10 C9 C8 C2 -178.48(9) . . . . ?
 C10 C9 C8 C13 1.31(16) . . . . ?
 C10 C11 C12 C13 0.85(17) . . . . ?
 C8 C2 C1 O1 171.59(9) . . . . ?
 C8 C2 C1 O2 -7.05(12) . . . . ?
 C8 C2 C3 C4 105.11(10) . . . . ?
 C8 C2 C4 C3 -109.29(10) . . . . ?
 C8 C2 C4 C5 140.97(10) . . . . ?
 C8 C9 C10 C11 -1.07(16) . . . . ?
 C8 C13 C12 C11 -0.60(17) . . . . ?
 C6 N1 C14 C15 4.34(17) . . . . ?
 C6 N1 C14 C22 -176.07(10) . . . . ?
 C6 C5 C4 C2 -79.35(12) . . . . ?
 C6 C5 C4 C3 -152.40(9) . . . . ?
 C3 C2 C1 O1 23.77(14) . . . . ?
 C3 C2 C1 O2 -154.86(8) . . . . ?
 C3 C2 C8 C9 -138.26(10) . . . . ?
 C3 C2 C8 C13 41.95(14) . . . . ?
 C3 C2 C4 C5 -109.74(11) . . . . ?
 C21 N2 C22 C14 -179.57(9) . . . . ?
 C21 N2 C22 C18 0.35(15) . . . . ?
 C21 C20 C19 C18 0.52(16) . . . . ?
 C19 C18 C22 N2 -0.36(15) . . . . ?
 C19 C18 C22 C14 179.55(9) . . . . ?
 C19 C18 C17 C16 179.05(10) . . . . ?
 C7 O2 C1 O1 -1.32(14) . . . . ?
 C7 O2 C1 C2 177.35(8) . . . . ?
 C22 N2 C21 C20 0.12(16) . . . . ?
 C22 C14 C15 C16 -0.88(15) . . . . ?
 C22 C18 C19 C20 -0.09(15) . . . . ?
 C22 C18 C17 C16 -0.59(15) . . . . ?
 C4 C2 C1 O1 -41.92(14) . . . . ?
 C4 C2 C1 O2 139.45(9) . . . . ?
 C4 C2 C8 C9 -71.11(12) . . . . ?
 C4 C2 C8 C13 109.10(11) . . . . ?
 C17 C18 C19 C20 -179.74(10) . . . . ?
 C17 C18 C22 N2 179.31(9) . . . . ?
 C17 C18 C22 C14 -0.78(15) . . . . ?

_shelx_res_file
;
TITL Engle583.res in P-1
    engle583.res
    created by SHELXL-2019/1 at 10:13:43 on 26-Apr-2024
CELL 1.54178 8.8972 10.2905 10.8737 64.664 89.717 79.605
ZERR 2 0.0004 0.0005 0.0005 0.001 0.001 0.001
LATT 1
SFAC C H N O
UNIT 44 40 4 6

L.S. 10
PLAN  5
SIZE 0.175 0.16 0.12
TEMP -173
CONF
BOND
LIST 4
ACTA
MORE -1
BOND $H
fmap 2
REM <olex2.extras>
REM <HklSrc "%.\\Engle583_0m.hkl">
REM </olex2.extras>

WGHT    0.044900    0.326200
FVAR       0.56506
O1    4    0.804193    0.892351    0.776740    11.00000    0.01471    0.02065 =
         0.02196   -0.00836    0.00425   -0.00389
O2    4    0.554681    0.995409    0.716317    11.00000    0.01627    0.01582 =
         0.01823   -0.00253    0.00130   -0.00150
O3    4    0.618629    0.625871    0.707406    11.00000    0.01746    0.03450 =
         0.02723   -0.01927   -0.00547    0.00680
N1    3    0.842624    0.469329    0.721168    11.00000    0.01415    0.01700 =
         0.01752   -0.00757   -0.00233    0.00054
H1    2    0.929962    0.420756    0.769414    11.00000   -1.20000
N2    3    1.062462    0.269426    0.702244    11.00000    0.01574    0.01691 =
         0.01793   -0.00692    0.00106   -0.00313
C2    1    0.615507    0.777205    0.920647    11.00000    0.01441    0.01450 =
         0.01427   -0.00748    0.00021   -0.00242
C1    1    0.670645    0.890869    0.798983    11.00000    0.01472    0.01439 =
         0.01614   -0.00960    0.00050   -0.00130
C14   1    0.822820    0.436807    0.610511    11.00000    0.01576    0.01526 =
         0.01547   -0.00546    0.00345   -0.00576
C15   1    0.699528    0.498998    0.513585    11.00000    0.01471    0.01827 =
         0.01803   -0.00533    0.00195   -0.00358
AFIX  43
H15   2    0.617810    0.568858    0.519803    11.00000   -1.20000
AFIX   0
C16   1    0.695262    0.458374    0.404994    11.00000    0.01783    0.02398 =
         0.01462   -0.00394    0.00021   -0.00748
AFIX  43
H16   2    0.609527    0.501152    0.339170    11.00000   -1.20000
AFIX   0
C9    1    0.341094    0.782223    0.862280    11.00000    0.01763    0.01634 =
         0.01895   -0.00899    0.00270   -0.00319
AFIX  43
H9    2    0.375126    0.750286    0.795004    11.00000   -1.20000
AFIX   0
C10   1    0.185359    0.808617    0.879936    11.00000    0.01647    0.01848 =
         0.02697   -0.01126    0.00140   -0.00484
AFIX  43
H10   2    0.113353    0.796226    0.823577    11.00000   -1.20000
AFIX   0
C8    1    0.447645    0.802568    0.943261    11.00000    0.01583    0.01142 =
         0.01597   -0.00464    0.00265   -0.00340
C13   1    0.396050    0.846571    1.043440    11.00000    0.02015    0.01837 =
         0.01907   -0.00959    0.00350   -0.00609
AFIX  43
H13   2    0.467613    0.859960    1.099443    11.00000   -1.20000
AFIX   0
C6    1    0.746177    0.558500    0.762980    11.00000    0.01527    0.01520 =
         0.01863   -0.00688    0.00109   -0.00239
C3    1    0.732608    0.697607    1.044196    11.00000    0.01738    0.01942 =
         0.01455   -0.00722   -0.00132   -0.00200
AFIX  23
H3A   2    0.833706    0.726724    1.035669    11.00000   -1.20000
H3B   2    0.693951    0.669388    1.135811    11.00000   -1.20000
AFIX   0
C21   1    1.175094    0.171948    0.693985    11.00000    0.01726    0.01963 =
         0.02129   -0.00826    0.00044   -0.00129
AFIX  43
H21   2    1.257181    0.129248    0.763442    11.00000   -1.20000
AFIX   0
C20   1    1.180926    0.127151    0.587703    11.00000    0.02057    0.02161 =
         0.02505   -0.01170    0.00562   -0.00128
AFIX  43
H20   2    1.265454    0.056918    0.586136    11.00000   -1.20000
AFIX   0
C5    1    0.815214    0.569582    0.884999    11.00000    0.01465    0.01567 =
         0.02091   -0.00895   -0.00240    0.00049
AFIX  23
H5A   2    0.877427    0.472824    0.946538    11.00000   -1.20000
H5B   2    0.884697    0.640538    0.852516    11.00000   -1.20000
AFIX   0
C18   1    0.939238    0.291586    0.491160    11.00000    0.01907    0.01895 =
         0.01615   -0.00727    0.00560   -0.00835
C19   1    1.063517    0.186056    0.487169    11.00000    0.02447    0.02376 =
         0.01941   -0.01212    0.00725   -0.00751
AFIX  43
H19   2    1.065190    0.156581    0.415378    11.00000   -1.20000
AFIX   0
C11   1    0.134666    0.853003    0.979585    11.00000    0.01647    0.01763 =
         0.02975   -0.01070    0.00829   -0.00518
AFIX  43
H11   2    0.028257    0.870934    0.991304    11.00000   -1.20000
AFIX   0
C7    1    0.600996    1.112747    0.599346    11.00000    0.02568    0.01829 =
         0.01910   -0.00160    0.00400   -0.00371
AFIX 137
H7A   2    0.647166    1.174507    0.629984    11.00000   -1.50000
H7B   2    0.511056    1.172263    0.535685    11.00000   -1.50000
H7C   2    0.676048    1.070719    0.553370    11.00000   -1.50000
AFIX   0
C22   1    0.944769    0.329920    0.601736    11.00000    0.01518    0.01510 =
         0.01506   -0.00465    0.00305   -0.00581
C12   1    0.239805    0.871080    1.061946    11.00000    0.02318    0.02028 =
         0.02344   -0.01222    0.00990   -0.00671
AFIX  43
H12   2    0.205498    0.900141    1.130953    11.00000   -1.20000
AFIX   0
C4    1    0.696649    0.617186    0.964614    11.00000    0.01629    0.01355 =
         0.01723   -0.00531   -0.00060   -0.00190
AFIX  13
H4    2    0.630265    0.544264    1.011148    11.00000   -1.20000
AFIX   0
C17   1    0.811456    0.359050    0.392345    11.00000    0.02237    0.02556 =
         0.01468   -0.00928    0.00358   -0.00950
AFIX  43
H17   2    0.806715    0.335137    0.317383    11.00000   -1.20000
AFIX   0
HKLF 4


REM  Engle583.res in P-1
REM wR2 = 0.0864, GooF = S = 1.035, Restrained GooF = 1.035 for all data
REM R1 = 0.0336 for 3185 Fo > 4sig(Fo) and 0.0342 for all 3281 data
REM 248 parameters refined using 0 restraints

END

WGHT      0.0449      0.3262

REM Highest difference peak  0.283,  deepest hole -0.255,  1-sigma level  0.046
Q1    1   0.9455  0.3188  0.5332  11.00000  0.05    0.28
Q2    1   0.7823  0.5701  0.8174  11.00000  0.05    0.28
Q3    1   0.7531  0.6179  0.9050  11.00000  0.05    0.26
Q4    1   0.8847  0.3875  0.6011  11.00000  0.05    0.25
Q5    1   0.8673  0.3600  0.6174  11.00000  0.05    0.24
;
_shelx_res_checksum                26595
_shelx_hkl_file
;
  -1   0   0 7.31414 0.39106  16
  -1   0   0 8.00455 0.41458  20
  -1   0   0 7.06779 0.38893  22
  -1   0   0 7.39918 0.34992   2
   1   0   0 6.82922 0.34916   2
   1   0   0 6.67977 0.38899  22
   1   0   0 7.33300 0.36077  17
   1   0   0 7.44066 0.39466  23
  -2   0   0 1089.25 52.9608  20
  -2   0   0 1153.01 52.9407  16
   2   0   0 1272.19 53.8511   2
   2   0   0 1138.90 52.9404  23
   2   0   0 1172.54 52.9457  22
  -3   0   0 50.2767 2.53501   2
  -3   0   0 54.5295 2.56762   6
  -3   0   0 57.2081 2.75996  20
  -3   0   0 60.5506 2.71758  16
   3   0   0 50.7677 2.54198   2
   3   0   0 51.9984 2.57739  17
   3   0   0 58.4905 2.72439  22
   3   0   0 58.2387 2.71467  23
  -4   0   0 158.456 8.17877  16
  -4   0   0 184.567 8.02025   6
  -4   0   0 181.177 8.29213  20
   4   0   0 172.331 8.21493  23
   4   0   0 181.258 8.23661  22
   4   0   0 169.102 7.98184  12
  -5   0   0 216.274 9.99225  20
  -5   0   0 219.369 9.63466   6
  -5   0   0 197.285 9.55281  11
  -5   0   0 223.311 9.89659  16
   5   0   0 205.890 9.58533  12
   5   0   0 206.310 9.89669  23
   5   0   0 196.711 9.89611  22
  -6   0   0 13.0702 0.68067  13
  -6   0   0 12.8615 0.67662   1
  -6   0   0 13.9886 1.20221  20
  -6   0   0 13.5920 0.78488   6
  -6   0   0 13.8954 1.05793  16
   6   0   0 14.0831 1.15257  22
   6   0   0 13.9643 1.06561  23
   6   0   0 13.7891 0.74327  12
  -7   0   0 5.53294 0.35764  19
  -7   0   0 5.53227 0.86154  16
  -7   0   0 5.96601 0.40359  14
  -7   0   0 5.43545 0.34840  13
  -7   0   0 6.33077 0.96908  20
  -7   0   0 5.76261 0.34774  21
  -7   0   0 5.52199 0.34875   8
  -7   0   0 5.77561 0.35687   7
  -7   0   0 5.09238 0.33149  18
  -7   0   0 5.80888 0.47727   6
  -7   0   0 6.34758 0.34342   1
   7   0   0 5.40805 0.30810  24
   7   0   0 5.16356 0.33768  10
   7   0   0 5.21969 0.77526  23
   7   0   0 5.89157 0.41459  12
   7   0   0 5.58876 0.35950  11
  -8   0   0 235.126 11.0242  21
  -8   0   0 241.272 11.0269   8
  -8   0   0 249.546 11.0529   7
  -8   0   0 216.711 11.0240   1
  -8   0   0 246.495 11.0233  18
  -8   0   0 249.944 11.0459  19
   8   0   0 256.713 11.0642  11
   8   0   0 250.839 11.1329  12
   8   0   0 228.104 11.0181  10
  -9   0   0 145.430 6.48417  21
  -9   0   0 149.160 6.51166   7
  -9   0   0 138.041 6.47628  18
  -9   0   0 136.072 6.48076   8
   9   0   0 135.014 6.47690  10
   9   0   0 149.621 6.45780  24
   9   0   0 137.300 6.56951  12
   9   0   0 135.592 6.51153  11
   9   0   0 148.228 6.49042  19
 -10   0   0 1.00635 0.17546   7
  10   0   0 1.42899 0.15432  19
  10   0   0 1.47340 0.17697  11
  10  -1   0 45.8562 2.15676  24
  10  -1   0 49.0532 2.18646  19
 -10   1   0 46.8123 2.17468  18
 -10   1   0 47.2508 2.19722   7
   9  -1   0 34.0976 1.55936  24
   9  -1   0 32.1238 1.57657  10
   9  -1   0 37.9174 1.62645  11
   9  -1   0 32.0288 1.66541  12
   9  -1   0 33.1700 1.58732  19
  -9   1   0 33.8233 1.60860   7
  -9   1   0 32.5534 1.58322   8
  -9   1   0 34.3886 1.58466  18
  -9   1   0 32.2540 1.59014   1
   8  -1   0 3.33760 0.21586  24
   8  -1   0 3.22252 0.28154  11
   8  -1   0 2.90557 0.32088  12
   8  -1   0 2.99170 0.24614  10
  -8   1   0 3.55805 0.27904  14
  -8   1   0 3.21427 0.26149   1
  -8   1   0 3.00613 0.25379  18
  -8   1   0 3.61901 0.28294  19
  -8   1   0 3.21115 0.28299   7
  -8   1   0 3.09105 0.24667   8
   7  -1   0 16.3288 0.77366  24
   7  -1   0 15.9859 0.88615  12
   7  -1   0 16.4139 0.79840  10
  -7   1   0 16.2126 0.82358   7
  -7   1   0 15.4754 0.79937  18
  -7   1   0 15.8672 0.81887  14
  -7   1   0 15.7074 0.82019  19
  -7   1   0 14.3864 1.31380  16
  -7   1   0 15.8996 0.80073  21
  -7   1   0 15.8583 0.80875   8
  -7   1   0 15.6991 1.49271  20
  -7   1   0 17.1673 0.82045   1
   6  -1   0 0.29694 0.08794  24
   6  -1   0 0.44445 0.27465  23
   6  -1   0 0.51299 0.14589  12
  -6   1   0 0.26930 0.09376   1
  -6   1   0 0.29462 0.33349  16
  -6   1   0 0.28621 0.10053  19
  -6   1   0 0.47934 0.11842  11
  -6   1   0 0.40526 0.11949  14
  -6   1   0 0.35502 0.41855  20
  -6   1   0 0.29596 0.12977  10
  -6   1   0 0.34098 0.09748   8
  -6   1   0 0.39483 0.09356  18
  -6   1   0 0.48295 0.10400   7
   5  -1   0 52.6806 2.75427  22
   5  -1   0 50.1478 2.71373  23
  -5   1   0 49.2757 2.41423   6
  -5   1   0 47.3581 2.70979  16
  -5   1   0 53.3154 2.35222   1
  -5   1   0 49.0530 2.36650  11
  -5   1   0 52.1238 2.80473  20
   4  -1   0 48.8138 2.54782  23
   4  -1   0 52.8418 2.58147  22
   4  -1   0 47.2932 2.27194  25
  -4   1   0 48.8468 2.59684  20
  -4   1   0 46.8422 2.32586   6
  -4   1   0 51.9628 2.58933  16
  -4   1   0 49.4276 2.33869  12
   3  -1   0 337.923 14.6833   2
   3  -1   0 325.076 14.8399  23
   3  -1   0 302.746 14.7126  17
   3  -1   0 350.668 14.8510  22
  -3   1   0 308.488 14.6591   6
  -3   1   0 339.294 14.6995  12
  -3   1   0 285.930 14.6639   2
  -3   1   0 342.069 14.8666  20
  -3   1   0 304.980 14.8395  16
   2  -1   0 281.475 12.1425  22
   2  -1   0 255.777 12.0476   2
   2  -1   0 284.526 12.1505  23
   2  -1   0 247.861 12.0666  17
  -2   1   0 269.507 12.1420  20
  -2   1   0 261.664 12.1430  16
  -2   1   0 247.927 12.0405   2
   1  -1   0 68.9985 3.11041   2
   1  -1   0 69.8310 3.14458  22
   1  -1   0 65.2708 3.18315  22
   1  -1   0 60.8039 3.11163  17
  -1   1   0 67.5095 3.14776  16
  -1   1   0 66.0834 3.12756  20
  -1   1   0 71.4010 3.18407  23
   0  -1   0 41.1048 1.86727   2
   0  -1   0 40.6788 1.83655  20
   0  -1   0 40.5540 1.88347  22
   0   1   0 38.9110 1.86621   2
   0   1   0 40.1189 1.88145  23
   0   1   0 41.1795 1.88453  22
   0   1   0 37.7033 1.85548  16
   0   1   0 38.5590 1.87905  17
  -1  -1   0 336.332 15.6291  20
   1   1   0 331.114 15.6331  23
   1   1   0 356.291 15.6362  22
   1   1   0 328.875 15.6168  17
   1   1   0 361.640 15.5841  16
  -2  -1   0 382.869 17.1239  20
  -2  -1   0 383.824 17.0503  16
  -2  -1   0 354.711 17.0248   2
  -2  -1   0 355.231 17.0033   6
   2   1   0 392.966 17.1053  23
  -3  -1   0 1.98245 0.17999   6
  -3  -1   0 2.24718 0.28833  20
  -3  -1   0 2.20160 0.17948   2
  -3  -1   0 2.39542 0.25676  16
   3   1   0 2.13876 0.19406   2
   3   1   0 2.41597 0.20832  17
   3   1   0 2.44039 0.28291  22
   3   1   0 2.32278 0.25826  23
  -4  -1   0 54.6269 2.81760  16
  -4  -1   0 59.3509 2.70684   6
  -4  -1   0 59.5551 2.96688  20
  -4  -1   0 57.5831 2.64917   2
   4   1   0 50.6295 2.69788  17
   4   1   0 53.3681 2.87279  23
   4   1   0 62.4822 2.92352  22
   4   1   0 60.5386 2.67069  12
  -5  -1   0 84.4889 4.39150  20
  -5  -1   0 90.3530 4.06838   6
  -5  -1   0 88.3660 4.24928  16
   5   1   0 86.8017 3.97631  11
   5   1   0 83.8961 4.01110  12
   5   1   0 86.2677 4.32880  22
   5   1   0 84.1680 4.31790  23
  -6  -1   0 57.4370 2.66799   6
  -6  -1   0 50.0001 2.53467  13
  -6  -1   0 53.0499 3.05422  20
  -6  -1   0 51.2209 2.86344  16
   6   1   0 55.1387 2.97817  23
   6   1   0 56.4912 3.03382  22
   6   1   0 55.2060 2.54707  11
   6   1   0 57.1475 2.60083  12
  -7  -1   0 1.10280 0.16886   7
  -7  -1   0 1.35009 0.16150  21
  -7  -1   0 1.70093 0.17534   4
  -7  -1   0 0.99356 0.16815   8
  -7  -1   0 1.68731 0.62752  20
  -7  -1   0 1.15764 0.18253  19
  -7  -1   0 1.27429 0.17177  18
  -7  -1   0 1.64827 0.30341   6
   7   1   0 1.38244 0.22151  12
   7   1   0 0.97313 0.16354  10
   7   1   0 0.34330 0.38725  23
   7   1   0 1.19323 0.17242  11
  -8  -1   0 1.51616 0.32983   6
  -8  -1   0 1.29251 0.18757   7
  -8  -1   0 0.96683 0.19211  13
  -8  -1   0 0.99171 0.19467   8
  -8  -1   0 1.37217 0.17704  21
  -8  -1   0 1.17835 0.16885   4
   8   1   0 1.22524 0.13866  24
   8   1   0 1.02594 0.23776  12
   8   1   0 1.10080 0.16198  10
   8   1   0 1.01514 0.18837  11
   8   1   0 1.22599 0.18421  19
  -9  -1   0 98.6990 4.48336  21
  -9  -1   0 104.519 4.50655   7
   9   1   0 86.8433 4.50295  11
   9   1   0 104.747 4.48887  19
   9   1   0 90.5589 4.56661  12
   9   1   0 96.4526 4.48374  10
   9   1   0 99.3626 4.44763  24
 -10  -1   0 9.46655 0.48500  21
 -10  -1   0 9.64707 0.51042   7
  10   1   0 9.43044 0.49209  19
  10   1   0 9.17816 0.51309  11
  10  -2   0 0.51813 0.07192  24
  10  -2   0 0.69901 0.10700  19
 -10   2   0 0.74304 0.11876   7
 -10   2   0 0.82225 0.09715  18
   9  -2   0 3.76849 0.28663  11
   9  -2   0 4.60300 0.31107  10
  -9   2   0 3.47499 0.27191   1
  -9   2   0 4.03982 0.27147   8
  -9   2   0 3.89268 0.28050  14
  -9   2   0 4.33031 0.29536   7
  -9   2   0 4.38538 0.26850  18
   8  -2   0 9.19857 0.60112  12
   8  -2   0 9.56091 0.50554  10
   8  -2   0 10.0980 0.54322  11
   8  -2   0 9.47715 0.48053  24
  -8   2   0 9.38995 0.53161   7
  -8   2   0 9.71894 0.51066  18
  -8   2   0 9.91812 0.53628  14
  -8   2   0 8.64358 0.52253   1
  -8   2   0 8.85441 0.51693   8
  -8   2   0 9.35634 0.52262  19
   7  -2   0 584.334 26.7897  24
   7  -2   0 635.160 26.9253  12
  -7   2   0 577.645 26.8179  18
  -7   2   0 596.380 26.8389   7
  -7   2   0 564.131 26.8310  14
  -7   2   0 555.706 26.8249   8
  -7   2   0 591.848 26.8339  19
  -7   2   0 585.738 26.8339   1
  -7   2   0 617.767 26.8635  11
   6  -2   0 117.319 5.19148  12
   6  -2   0 112.525 5.66298  23
  -6   2   0 103.213 5.62552  20
  -6   2   0 106.904 5.12018  14
  -6   2   0 108.036 5.12126   7
  -6   2   0 119.141 5.12603   1
  -6   2   0 115.285 5.14506  11
  -6   2   0 110.789 5.10601  18
  -6   2   0 112.102 5.11698   8
  -6   2   0 107.995 5.11660  19
  -6   2   0 108.952 5.11574  10
   5  -2   0 14.6898 1.13070  22
   5  -2   0 14.7801 1.09854  23
   5  -2   0 16.1708 0.76519  25
  -5   2   0 15.9837 0.79418  11
  -5   2   0 15.5771 0.85633  12
  -5   2   0 15.5397 1.15120  20
  -5   2   0 15.7553 0.77064   1
  -5   2   0 14.9948 1.13754  16
   4  -2   0 21.8001 1.24818  23
   4  -2   0 18.9598 1.19892  22
   4  -2   0 17.1772 0.90027  25
  -4   2   0 18.5460 0.91499   1
  -4   2   0 20.0255 0.98300  12
  -4   2   0 19.9711 1.22894  20
  -4   2   0 21.0434 1.26942  16
  -4   2   0 17.4168 0.92975  11
   3  -2   0 187.299 8.52132  25
   3  -2   0 189.851 8.68682  17
   3  -2   0 177.669 8.63557   2
   3  -2   0 199.154 8.79407  22
  -3   2   0 194.512 8.77347  20
  -3   2   0 171.729 8.57513  12
  -3   2   0 192.309 8.81650  16
   2  -2   0 183.471 8.20641  22
   2  -2   0 166.402 8.12310   2
   2  -2   0 176.260 8.15808  17
  -2   2   0 168.687 8.28337  23
  -2   2   0 186.315 8.23094  16
  -2   2   0 177.120 8.16731  20
   1  -2   0 379.898 15.9607   2
   1  -2   0 354.479 15.9744  17
  -1   2   0 371.291 15.9930  16
  -1   2   0 336.104 16.0381  22
  -1   2   0 319.651 16.0151  23
  -1   2   0 332.728 15.9083  20
   0  -2   0 83.5022 4.25634  20
   0  -2   0 100.065 4.33449   2
   0   2   0 92.7444 4.36193  17
   0   2   0 91.8663 4.30714  16
   0   2   0 96.3721 4.37173  22
  -1  -2   0 59.5609 2.90807  20
  -1  -2   0 63.8757 2.93581   2
   1   2   0 62.2400 2.87354  16
   1   2   0 61.6057 2.95818  23
   1   2   0 62.6989 2.95925  17
  -2  -2   0 3559.47 152.820   6
  -2  -2   0 3382.94 154.076   2
  -2  -2   0 3400.20 153.248  20
   2   2   0 3207.92 154.879  23
   2   2   0 3401.65 155.334  22
   2   2   0 3052.41 152.781  16
  -3  -2   0 21.7857 1.11125   2
  -3  -2   0 20.2703 1.06534   6
  -3  -2   0 21.5616 1.24162  20
   3   2   0 21.2714 1.08960  16
   3   2   0 22.1362 1.22216  23
   3   2   0 22.5249 1.21478  22
   3   2   0 22.5407 1.14373  17
  -4  -2   0 30.6830 1.49906   2
  -4  -2   0 30.9609 1.49796   6
  -4  -2   0 33.2079 1.76027  20
   4   2   0 30.8847 1.69075  22
   4   2   0 30.1431 1.45210  12
   4   2   0 31.6187 1.69577  23
   4   2   0 28.0825 1.53999  17
   4   2   0 28.2335 1.53328  16
  -5  -2   0 3.52494 0.31521   6
  -5  -2   0 2.88241 0.46199  20
  -5  -2   0 3.09381 0.23108  13
   5   2   0 3.88672 0.27118  12
   5   2   0 4.05919 0.38667  16
   5   2   0 4.36646 0.52097  22
   5   2   0 3.72592 0.49315  23
   5   2   0 3.73587 0.23345  11
  -6  -2   0 0.24991 0.36288  20
  -6  -2   0 0.03322 0.14701   6
   6   2   0 0.41966 0.09614  11
   6   2   0 0.61802 0.14905  12
   6   2   0 0.50714 0.37089  22
   6   2   0 0.23321 0.29891  23
  -7  -2   0 24.7216 1.37614   8
  -7  -2   0 26.8979 1.30496   4
  -7  -2   0 25.7411 1.32407   7
  -7  -2   0 27.4161 1.31761  21
  -7  -2   0 30.4744 1.50615   6
  -7  -2   0 29.2265 1.34473  13
  -7  -2   0 24.6015 1.94622  20
   7   2   0 26.5305 1.28136  24
   7   2   0 29.0937 1.40191  12
   7   2   0 27.0183 1.31355  19
   7   2   0 27.6921 1.32035  10
   7   2   0 28.6645 1.90970  23
   7   2   0 28.9540 1.34756  11
  -8  -2   0 3.41099 0.43740   6
  -8  -2   0 3.91853 0.30402  13
  -8  -2   0 4.09797 0.27666   4
  -8  -2   0 3.78597 0.28779   7
  -8  -2   0 4.14780 0.28525  21
   8   2   0 3.67767 0.29029  10
   8   2   0 3.85271 0.35967  12
   8   2   0 3.71721 0.30446  11
   8   2   0 3.95484 0.23781  24
   8   2   0 4.45130 0.27997  19
  -9  -2   0 132.416 5.77346   4
  -9  -2   0 120.834 5.78541  21
  -9  -2   0 131.041 5.80307   7
  -9  -2   0 119.725 5.79478  13
   9   2   0 122.467 5.81524  11
   9   2   0 126.260 5.78716  19
   9   2   0 129.841 5.88520  12
 -10  -2   0 37.1904 1.89761   7
 -10  -2   0 40.8083 1.87391   4
 -10  -2   0 38.4189 1.89015  21
  10   2   0 42.4963 1.89535  19
  10   2   0 43.7947 1.92146  11
   9  -3   0 0.09317 0.09691  11
  -9   3   0 0.15256 0.08929  14
  -9   3   0 0.38086 0.09692   7
  -9   3   0 0.21110 0.08265   8
  -9   3   0 0.30609 0.10483   1
  -9   3   0 0.29119 0.08353  18
   8  -3   0 17.2683 0.88894  11
   8  -3   0 16.9756 0.94702  12
   8  -3   0 17.5005 0.85047  10
   8  -3   0 16.5749 0.82632  24
  -8   3   0 18.1039 0.87670   1
  -8   3   0 18.3528 0.86199  18
  -8   3   0 18.4245 0.87676  19
  -8   3   0 18.6136 0.88174   7
  -8   3   0 15.4079 0.85968   8
  -8   3   0 15.9924 0.87228  14
   7  -3   0 7.56939 0.53498  12
   7  -3   0 8.18695 0.41583  24
  -7   3   0 8.14136 0.46414  19
  -7   3   0 7.45765 0.47403  14
  -7   3   0 7.42490 0.46386  10
  -7   3   0 8.03476 0.44675  18
  -7   3   0 8.00232 0.45976   1
  -7   3   0 7.22051 0.46411   8
  -7   3   0 8.00117 0.47340   7
  -7   3   0 8.81474 0.49849  11
   6  -3   0 46.4962 2.82100  23
  -6   3   0 51.3346 2.41033  12
  -6   3   0 46.9953 2.29931  14
  -6   3   0 49.4045 2.29931   1
  -6   3   0 47.5554 2.29295  10
  -6   3   0 49.5587 2.29833   7
  -6   3   0 52.8522 2.32861  11
  -6   3   0 47.1501 2.29119   8
  -6   3   0 48.6291 2.28132  18
  -6   3   0 47.7724 2.29422  19
  -6   3   0 48.1271 2.88019  16
   5  -3   0 64.3292 3.24147  23
   5  -3   0 62.7426 2.71850  25
  -5   3   0 56.8401 2.72986  10
  -5   3   0 54.7825 2.72295   1
  -5   3   0 53.2353 2.70948  18
  -5   3   0 58.5794 3.24110  16
  -5   3   0 57.3688 2.74719  11
  -5   3   0 62.2812 2.82816  12
  -5   3   0 62.2419 2.72813   8
  -5   3   0 57.7154 2.73275  14
  -5   3   0 55.3577 2.72459  19
   4  -3   0 30.8789 1.42781  25
   4  -3   0 28.1145 1.77963  23
  -4   3   0 30.2277 1.46096  11
  -4   3   0 30.2300 1.83579  16
  -4   3   0 34.4335 2.12524  20
  -4   3   0 29.9068 1.43849   1
  -4   3   0 30.6935 1.51269  12
   3  -3   0 16.2942 0.97134   2
   3  -3   0 16.6806 1.00596  17
   3  -3   0 16.4077 0.78367  25
   3  -3   0 16.6535 1.07583  22
   3  -3   0 17.2908 1.08787  23
  -3   3   0 15.7566 0.97965  20
  -3   3   0 16.6984 0.85982  12
  -3   3   0 18.0535 1.12311  16
   2  -3   0 99.4092 4.93167  22
   2  -3   0 106.965 4.88185   2
   2  -3   0 98.5603 4.89714  17
  -2   3   0 104.514 4.74861  12
  -2   3   0 108.407 4.96147  16
  -2   3   0 112.520 5.07092  23
  -2   3   0 90.9458 4.80677  20
   1  -3   0 45.1750 2.23738   2
  -1   3   0 45.4376 2.25633  16
  -1   3   0 46.6592 2.36305  22
  -1   3   0 44.8955 2.13737  20
  -1   3   0 43.8218 2.32242  23
   0  -3   0 951.298 43.7623   2
   0  -3   0 1008.27 43.7874  17
   0  -3   0 942.122 43.6414  20
   0   3   0 1009.30 43.8315  23
   0   3   0 860.675 43.7150  16
   0   3   0 994.162 43.8320  22
  -1  -3   0 60.8751 3.14559   2
  -1  -3   0 60.3343 3.08558  20
  -1  -3   0 66.6905 3.03416   6
   1   3   0 67.7761 3.21582  22
   1   3   0 66.8757 3.21152  23
   1   3   0 72.1204 3.22821  17
  -2  -3   0 685.851 31.7513   6
  -2  -3   0 692.837 31.8652   2
  -2  -3   0 705.958 31.8759  20
   2   3   0 678.374 31.9047  17
   2   3   0 726.644 31.9398  23
   2   3   0 686.238 31.7565  16
   2   3   0 714.005 31.9331  22
  -3  -3   0 312.546 15.4931  20
  -3  -3   0 322.273 15.4030   2
  -3  -3   0 317.317 15.2565  25
  -3  -3   0 361.287 15.3249   6
   3   3   0 354.825 15.2900  12
   3   3   0 327.067 15.5144  23
   3   3   0 371.618 15.5451  22
   3   3   0 342.490 15.4656  17
   3   3   0 311.303 15.3053  16
  -4  -3   0 126.088 6.12223  20
  -4  -3   0 130.637 5.92105   2
  -4  -3   0 110.639 5.77035  25
  -4  -3   0 138.426 5.86764   6
   4   3   0 135.737 6.11465  22
   4   3   0 114.667 6.07586  23
   4   3   0 128.462 5.98180  17
  -5  -3   0 13.7899 0.77243   6
  -5  -3   0 14.5185 1.08796  20
  -5  -3   0 13.0352 0.66612  13
   5   3   0 12.6960 1.00391  22
   5   3   0 13.2242 0.98899  23
   5   3   0 12.6322 0.66657  11
   5   3   0 13.2008 0.70615  12
  -6  -3   0 131.312 6.37895   6
  -6  -3   0 137.778 6.84652  20
  -6  -3   0 136.230 6.22691   4
  -6  -3   0 145.060 6.26426  13
  -6  -3   0 130.561 6.23445  21
   6   3   0 146.469 6.81031  23
   6   3   0 126.307 6.25407  11
   6   3   0 144.314 6.31549  12
   6   3   0 129.167 6.23181  19
  -7  -3   0 63.6288 3.86636  20
  -7  -3   0 75.0386 3.22656  13
  -7  -3   0 67.9206 3.19437  21
  -7  -3   0 69.1527 3.20129   7
  -7  -3   0 70.0512 3.18577   4
  -7  -3   0 67.8185 3.18340  15
   7   3   0 71.5511 3.19488  10
   7   3   0 73.8263 3.88444  23
   7   3   0 67.4344 3.19085  19
   7   3   0 64.7552 3.15003  24
   7   3   0 66.5236 3.22053  11
  -8  -3   0 45.0262 2.15755  21
  -8  -3   0 46.8378 2.35165   6
  -8  -3   0 43.9871 2.14140   4
  -8  -3   0 45.6292 2.17853  13
  -8  -3   0 46.2086 2.16592   7
   8   3   0 42.6975 2.24148  12
   8   3   0 44.8298 2.14983  10
   8   3   0 47.8694 2.19435  11
   8   3   0 49.4583 2.16124  19
  -9  -3   0 8.49008 0.45542  21
  -9  -3   0 8.18259 0.44240   4
  -9  -3   0 7.93325 0.46310   7
  -9  -3   0 8.04911 0.47486  13
   9   3   0 7.77638 0.47938  11
   9   3   0 7.84352 0.45655  19
   9   3   0 8.32784 0.55922  12
 -10  -3   0 17.5626 0.84600   7
 -10  -3   0 17.9820 0.84677  21
 -10  -3   0 18.0477 0.82688   4
 -10  -3   0 15.7799 0.85063  13
  10   3   0 15.8760 0.86055  11
  10   3   0 18.1413 0.84504  19
  -9   4   0 3.00785 0.20035   8
  -9   4   0 3.14475 0.19663  18
  -9   4   0 3.20785 0.20347  14
   8  -4   0 5.37554 0.29244  24
   8  -4   0 5.21211 0.39380  12
   8  -4   0 5.60995 0.31708  10
   8  -4   0 5.18890 0.34740  11
  -8   4   0 5.33864 0.33800  19
  -8   4   0 5.48854 0.34061   8
  -8   4   0 5.63338 0.32520  18
  -8   4   0 5.25172 0.32924   7
  -8   4   0 5.86482 0.34555   1
  -8   4   0 5.41901 0.34818  14
   7  -4   0 38.4010 1.92740  12
   7  -4   0 39.0510 1.80320  24
  -7   4   0 39.2794 1.84845  19
  -7   4   0 39.8375 1.84536   7
  -7   4   0 37.2511 1.84334   1
  -7   4   0 38.7879 1.87101  11
  -7   4   0 36.8475 1.83828  10
  -7   4   0 40.2876 1.83620  18
  -7   4   0 38.4486 1.84414   8
  -7   4   0 39.7281 1.85717  14
   6  -4   0 119.748 5.19762  25
  -6   4   0 107.825 5.19550  10
  -6   4   0 109.260 5.18253  18
  -6   4   0 115.927 5.32243  12
  -6   4   0 107.553 5.18984   7
  -6   4   0 114.403 5.20804  14
  -6   4   0 109.001 5.19461   8
  -6   4   0 115.973 5.22869  11
  -6   4   0 113.585 5.19940  19
  -6   4   0 114.138 5.20417   1
   5  -4   0 247.897 10.5097  25
   5  -4   0 213.787 11.0448  23
  -5   4   0 225.695 10.5124   8
  -5   4   0 229.844 10.5218  14
  -5   4   0 216.938 11.0931  16
  -5   4   0 228.815 10.5011  18
  -5   4   0 229.312 10.5172  19
  -5   4   0 237.768 10.5470  11
  -5   4   0 238.905 10.5202   1
  -5   4   0 240.186 10.6279  12
  -5   4   0 220.268 10.5190  10
   4  -4   0 1.62106 0.14314  25
   4  -4   0 1.65182 0.38659  23
  -4   4   0 1.67141 0.17333  19
  -4   4   0 1.94704 0.16479   1
  -4   4   0 2.16088 0.53513  16
  -4   4   0 1.52598 0.26044  14
  -4   4   0 1.80046 0.17099   8
  -4   4   0 1.72985 0.18852  11
  -4   4   0 1.81291 0.23813  12
   3  -4   0 4.51600 0.54542  22
   3  -4   0 4.39679 0.23601  25
   3  -4   0 3.35300 0.44859  17
   3  -4   0 4.53563 0.51251  23
   3  -4   0 4.25335 0.50268   2
  -3   4   0 4.28325 0.27608  11
  -3   4   0 4.32639 0.32254  12
  -3   4   0 4.24129 0.52565  16
  -3   4   0 4.47257 0.25795   1
   2  -4   0 72.1455 3.38137  25
   2  -4   0 67.8758 3.66183  17
   2  -4   0 78.2960 3.74029  22
   2  -4   0 76.8307 3.65301   2
  -2   4   0 77.0706 3.46581  12
  -2   4   0 71.6327 3.69712  16
  -2   4   0 74.6018 3.83327  23
   1  -4   0 40.6465 2.04873   2
  -1   4   0 38.1866 2.14723  23
  -1   4   0 39.2962 2.03881  16
  -1   4   0 38.4543 1.85985  12
  -1   4   0 38.7171 2.17965  22
   0  -4   0 196.359 8.98909  17
   0  -4   0 208.318 8.98302   2
   0   4   0 187.400 8.90495  16
   0   4   0 208.256 9.07191  23
   0   4   0 170.603 9.02013  22
   0   4   0 180.684 8.77249  12
  -1  -4   0 145.014 6.54208   2
  -1  -4   0 146.098 6.40323  20
  -1  -4   0 129.060 6.33494   6
  -1  -4   0 133.867 6.29920  25
   1   4   0 137.384 6.42415  16
   1   4   0 124.506 6.33755  12
   1   4   0 155.124 6.64201  22
   1   4   0 136.758 6.59238  23
  -2  -4   0 453.195 20.3493   2
  -2  -4   0 432.689 20.1735   6
  -2  -4   0 412.574 20.1227  25
  -2  -4   0 471.724 20.3129  20
   2   4   0 463.107 20.1667  12
   2   4   0 442.880 20.4378  23
   2   4   0 440.893 20.4271  22
   2   4   0 426.220 20.4013  17
  -3  -4   0 108.610 4.84401   6
  -3  -4   0 92.8065 5.00360  20
  -3  -4   0 106.123 4.77331  25
  -3  -4   0 110.418 5.00016   2
   3   4   0 107.460 5.06335  17
   3   4   0 104.922 4.80878  12
   3   4   0 100.564 5.09040  23
   3   4   0 101.787 5.09674  22
  -4  -4   0 90.6687 4.56851   2
  -4  -4   0 95.5953 4.45657   6
  -4  -4   0 97.2672 4.73597  20
  -4  -4   0 97.6280 4.37107  13
  -4  -4   0 93.3731 4.36897  25
   4   4   0 92.2591 4.36840  11
   4   4   0 96.8598 4.75726  23
   4   4   0 96.6350 4.41166  12
  -5  -4   0 28.6485 1.38419  13
  -5  -4   0 30.4012 1.50286   6
   5   4   0 31.0192 1.43463  12
   5   4   0 27.2167 1.37943  11
   5   4   0 26.8759 1.79174  22
   5   4   0 28.3043 1.80286  23
  -6  -4   0 32.7663 1.62202  24
  -6  -4   0 36.1420 1.66005  21
  -6  -4   0 33.2886 1.65812  15
  -6  -4   0 35.0353 1.64958   4
  -6  -4   0 37.5396 1.83059   6
  -6  -4   0 37.0878 2.27507  20
  -6  -4   0 34.4932 1.68295  13
   6   4   0 34.2866 2.19825  23
   6   4   0 35.0010 1.65902  10
   6   4   0 35.2091 1.68369  11
   6   4   0 36.3618 1.66021  19
  -7  -4   0 0.09175 0.10000  15
  -7  -4   0 0.21272 0.10372   4
  -7  -4   0 0.34384 0.10895  21
  -7  -4   0 0.29821 0.12615  13
  -7  -4   0 0.22911 0.22909   6
   7   4   0 0.21030 0.11519  10
   7   4   0 0.28221 0.12904  11
   7   4   0 0.21080 0.09023  19
   7   4   0 0.24566 0.15664  12
  -8  -4   0 3.13561 0.26795  21
  -8  -4   0 3.33729 0.28351  13
  -8  -4   0 3.24638 0.25218  15
  -8  -4   0 3.08866 0.26178   4
  -8  -4   0 2.96941 0.44499   6
   8   4   0 3.59796 0.28530  11
   8   4   0 3.07282 0.33761  12
   8   4   0 3.42975 0.26742  10
   8   4   0 3.54017 0.27064  19
  -9  -4   0 2.72326 0.23162  21
  -9  -4   0 2.56945 0.21674   4
  -9  -4   0 2.89472 0.26564  13
   9   4   0 2.58327 0.30740  12
   9   4   0 2.52547 0.23925  19
   9   4   0 2.15149 0.25204  11
 -10  -4   0 72.4075 3.47301  13
 -10  -4   0 77.0497 3.46635  21
 -10  -4   0 78.3767 3.45351   4
  10   4   0 77.4272 3.46331  19
  10   4   0 70.8834 3.48128  11
   8  -5   0 0.28118 0.05792  24
   8  -5   0 0.35722 0.08104  10
   8  -5   0 0.21450 0.09411  11
  -8   5   0 0.39676 0.09982  14
  -8   5   0 0.17326 0.08124  19
  -8   5   0 0.14145 0.08638   1
  -8   5   0 0.18709 0.08174   8
  -8   5   0 0.29672 0.08821  18
   7  -5   0 30.7280 1.46274  24
   7  -5   0 31.1514 1.57684  12
  -7   5   0 33.2893 1.49283  18
  -7   5   0 32.1808 1.51102  14
  -7   5   0 31.6583 1.50589   1
  -7   5   0 32.2634 1.50477   8
  -7   5   0 30.9318 1.52438  11
  -7   5   0 29.8385 1.49736  19
  -7   5   0 30.6122 1.49593  10
   6  -5   0 20.3101 1.00474  25
  -6   5   0 19.7663 1.01455  10
  -6   5   0 20.9000 1.01519   8
  -6   5   0 20.0806 1.01527  19
  -6   5   0 20.0731 1.01907  14
  -6   5   0 20.2731 1.03573  11
  -6   5   0 20.0860 1.01233   1
  -6   5   0 20.4239 0.99728  18
  -6   5   0 20.4496 1.12827  12
   5  -5   0 167.232 7.30920  25
  -5   5   0 162.044 7.30010  18
  -5   5   0 159.310 7.31347   8
  -5   5   0 161.651 7.32551  10
  -5   5   0 163.158 7.34836  11
  -5   5   0 144.765 7.41148  12
  -5   5   0 156.632 7.32054  14
  -5   5   0 157.269 7.31647  19
  -5   5   0 162.468 7.31900   1
   4  -5   0 41.5678 2.56448  23
   4  -5   0 43.6918 2.03749  25
  -4   5   0 48.1221 2.16344  12
  -4   5   0 42.6824 2.05447  19
  -4   5   0 43.0299 2.03447  18
  -4   5   0 43.9748 2.05204   1
  -4   5   0 42.0546 2.04750   8
  -4   5   0 42.8054 2.06082  10
  -4   5   0 41.1324 2.05214   3
  -4   5   0 46.2206 2.06368  14
  -4   5   0 41.6900 2.59022  16
  -4   5   0 44.2665 2.08361  11
   3  -5   0 0.11785 0.20958  23
   3  -5   0 0.17381 0.29928  17
   3  -5   0 0.45937 0.09041  25
  -3   5   0 0.19980 0.13360  12
  -3   5   0 0.15446 0.07660   8
  -3   5   0 0.52623 0.10716   1
  -3   5   0 0.21120 0.09411  11
  -3   5   0 0.27812 0.10905  10
  -3   5   0 0.28201 0.31860  16
  -3   5   0 0.16775 0.08313  19
   2  -5   0 67.4867 3.14689  25
   2  -5   0 63.2334 3.51216  17
   2  -5   0 70.3360 3.49858   2
   2  -5   0 61.6054 3.53282  22
  -2   5   0 73.4031 3.57698  16
  -2   5   0 69.7888 3.24242  12
  -2   5   0 66.0291 3.15879   1
  -2   5   0 68.8130 3.70920  23
  -2   5   0 75.6882 3.19486  11
   1  -5   0 165.863 7.25731  17
   1  -5   0 156.580 7.20844   2
  -1   5   0 147.047 6.92409  12
  -1   5   0 142.590 6.87426  11
  -1   5   0 146.549 7.37039  22
  -1   5   0 138.605 7.30015  23
  -1   5   0 154.599 7.16811  16
   0  -5   0 0.00054 0.13724   2
   0  -5   0 0.10149 0.19373  17
   0  -5   0 0.07439 0.04764  25
   0   5   0 -0.1307 0.13652  16
   0   5   0 0.23936 0.24533  23
   0   5   0 0.14059 0.09904  12
   0   5   0 0.18522 0.24282  22
   0   5   0 0.23132 0.07878  11
  -1  -5   0 144.920 6.65716  25
  -1  -5   0 143.952 6.98262  17
   1   5   0 154.703 7.09812  22
   1   5   0 153.834 6.72236  12
   1   5   0 131.810 7.02210  23
  -2  -5   0 58.0049 2.77225   6
  -2  -5   0 61.9824 2.71941  25
  -2  -5   0 56.6688 2.99533   2
  -2  -5   0 64.3473 3.05400  17
   2   5   0 54.9998 2.76390  12
   2   5   0 59.2352 3.11543  22
   2   5   0 58.3615 3.10384  23
   2   5   0 57.2774 2.72882  11
  -3  -5   0 88.1888 4.22822   2
  -3  -5   0 92.6871 3.93269  25
   3   5   0 78.9708 4.32412  22
   3   5   0 78.1254 3.92994  11
   3   5   0 87.8020 3.98195  12
  -4  -5   0 4.74392 0.54679   2
  -4  -5   0 5.64076 0.31640  25
  -4  -5   0 4.57876 0.30177  13
  -4  -5   0 5.20885 0.61312  20
  -4  -5   0 4.38014 0.37990   6
   4   5   0 4.26545 0.57444  23
   4   5   0 4.61037 0.30043  11
   4   5   0 5.32303 0.35018  12
   4   5   0 4.64383 0.66801  22
  -5  -5   0 28.3799 1.51076   6
  -5  -5   0 28.8030 1.39111  13
  -5  -5   0 26.2856 1.38329  25
  -5  -5   0 27.5381 1.35741   4
  -5  -5   0 27.5793 1.34847  24
  -5  -5   0 29.8739 1.88895  20
   5   5   0 30.2606 1.38943  10
   5   5   0 29.8737 1.45056  12
   5   5   0 31.9216 1.40351  11
   5   5   0 29.1740 1.89692  23
   5   5   0 27.6731 1.36674  19
  -6  -5   0 9.68873 0.49156  24
  -6  -5   0 10.0596 0.55447  13
  -6  -5   0 9.85709 0.52840  15
  -6  -5   0 10.5639 1.15985  20
  -6  -5   0 9.17159 0.51401   4
  -6  -5   0 10.2531 0.70791   6
  -6  -5   0 8.48798 0.51003  21
   6   5   0 9.29367 1.03463  23
   6   5   0 10.8843 0.56027  11
   6   5   0 10.2228 0.53187  19
   6   5   0 9.57811 0.52836  10
  -7  -5   0 99.4566 4.51940  21
  -7  -5   0 94.9692 4.50933   4
  -7  -5   0 104.660 4.55710  13
  -7  -5   0 93.3061 4.51706  15
  -7  -5   0 103.330 4.73747   6
   7   5   0 102.562 4.62809  12
   7   5   0 98.6502 4.51758  10
   7   5   0 92.0681 4.51708  19
   7   5   0 93.7836 4.54927  11
  -8  -5   0 0.13551 0.12170  13
  -8  -5   0 0.26420 0.12328  15
  -8  -5   0 0.22391 0.11389   4
  -8  -5   0 0.55688 0.31048   6
  -8  -5   0 0.16937 0.11364  21
   8   5   0 0.24348 0.11154  19
   8   5   0 0.17064 0.12335  10
   8   5   0 0.39567 0.18600  12
   8   5   0 0.22230 0.13808  11
  -9  -5   0 0.24188 0.12153  13
  -9  -5   0 0.14197 0.09162   4
  -9  -5   0 0.07531 0.09202  15
  -9  -5   0 0.06849 0.10533  21
   9   5   0 -0.0294 0.09490  19
   9   5   0 -0.0904 0.10818  11
   9   5   0 0.22667 0.18798  12
 -10  -5   0 3.45488 0.21311   4
 -10  -5   0 3.36778 0.23136  21
 -10  -5   0 2.69383 0.25159  13
  10   5   0 3.48851 0.22481  19
  10   5   0 3.66356 0.25355  11
   7  -6   0 2.11256 0.14334  24
  -7   6   0 1.96973 0.19087  14
  -7   6   0 1.84121 0.19697  19
  -7   6   0 2.09293 0.19343   8
  -7   6   0 1.74320 0.18768   1
  -7   6   0 2.03208 0.21486  11
  -7   6   0 1.89159 0.17434  18
  -6   6   0 2.09752 0.24866  14
  -6   6   0 2.65273 0.24248  19
  -6   6   0 2.36360 0.32056  12
  -6   6   0 2.63207 0.23468   8
  -6   6   0 2.31294 0.21806  18
  -6   6   0 2.20648 0.20623   1
  -6   6   0 2.37984 0.25488  11
  -6   6   0 2.24397 0.23982  10
   5  -6   0 11.9835 0.62067  25
  -5   6   0 12.5270 0.64120  19
  -5   6   0 12.2939 0.63357   8
  -5   6   0 11.3405 0.74679  12
  -5   6   0 12.0623 0.63782   1
  -5   6   0 11.8681 0.61588  18
  -5   6   0 11.8293 0.64213  14
  -5   6   0 11.6924 0.65349  10
  -5   6   0 10.9268 0.65491  11
   4  -6   0 13.6337 0.68188  25
  -4   6   0 13.3802 0.71086  10
  -4   6   0 13.3051 0.67115  18
  -4   6   0 12.8412 0.72295  11
  -4   6   0 12.9781 0.70059  14
  -4   6   0 13.2646 0.69029   8
  -4   6   0 13.3926 0.69581   1
  -4   6   0 13.5907 0.80096  12
  -4   6   0 13.7281 0.70698   3
  -4   6   0 12.4584 0.69640  19
   3  -6   0 28.1295 1.30743  25
   3  -6   0 22.9078 1.76591  17
   3  -6   0 27.8764 1.86353  23
  -3   6   0 27.8067 1.31579   1
  -3   6   0 27.3189 1.33223  14
  -3   6   0 28.9023 1.43144  12
  -3   6   0 26.8264 1.32631  19
  -3   6   0 27.5584 1.34047  10
  -3   6   0 27.4656 1.85180  16
  -3   6   0 26.2170 1.33458   3
  -3   6   0 28.1738 1.35168  11
  -3   6   0 27.9461 1.32311   8
   2  -6   0 0.57429 0.10288  25
   2  -6   0 0.37776 0.35227  17
  -2   6   0 1.26208 0.47489  23
  -2   6   0 0.50694 0.11467  14
  -2   6   0 0.84768 0.39745  16
  -2   6   0 0.43994 0.10209   8
  -2   6   0 0.42774 0.15468   9
  -2   6   0 0.74250 0.15368  10
  -2   6   0 0.43690 0.11392   3
   1  -6   0 0.04109 0.05832  25
   1  -6   0 0.00819 0.30826  17
   1  -6   0 -0.0037 0.27750   2
  -1   6   0 0.11770 0.12062  12
  -1   6   0 0.06393 0.08731  11
  -1   6   0 0.06504 0.25971  16
  -1   6   0 0.32535 0.32205  23
  -1   6   0 -0.5128 0.47060  22
   0  -6   0 60.5387 2.99149  25
   0  -6   0 67.5626 3.42800   2
   0  -6   0 69.2637 3.46137  17
   0   6   0 66.3251 3.55292  23
   0   6   0 61.9821 3.02045  11
   0   6   0 65.4293 3.58936  22
   0   6   0 65.0307 3.08036  12
  -1  -6   0 1.10510 0.37227   2
  -1  -6   0 1.61960 0.44669  17
  -1  -6   0 1.17158 0.13041  25
   1   6   0 1.55141 0.51939  22
   1   6   0 1.09806 0.40499  23
   1   6   0 1.13877 0.15346  11
   1   6   0 1.06246 0.17682  12
  -2  -6   0 105.295 4.64608  25
  -2  -6   0 106.817 5.07493  17
  -2  -6   0 104.813 5.03367   2
   2   6   0 99.8206 4.70636  12
   2   6   0 92.9397 5.13651  22
   2   6   0 96.4586 5.14023  23
   2   6   0 99.6854 4.65670  11
  -3  -6   0 209.552 10.1793   6
  -3  -6   0 241.526 10.1166  25
  -3  -6   0 236.661 10.5367  17
   3   6   0 205.955 10.1107  11
   3   6   0 221.221 10.6806  22
   3   6   0 234.238 10.6897  23
   3   6   0 201.039 10.1606  12
  -4  -6   0 28.7498 1.37137  24
  -4  -6   0 25.5304 1.72417  17
  -4  -6   0 30.2562 1.41597  25
  -4  -6   0 30.4867 1.40746  13
   4   6   0 28.8639 1.40571   9
   4   6   0 30.8341 1.98331  23
   4   6   0 27.8661 1.38992  15
   4   6   0 28.3401 1.39343  10
   4   6   0 28.9932 1.39044  19
   4   6   0 29.5818 1.40805   5
   4   6   0 30.9538 1.48563  12
   4   6   0 29.3393 1.42095  11
  -5  -6   0 1.15696 0.26666   6
  -5  -6   0 1.05619 0.17575  13
  -5  -6   0 0.97300 0.15028   4
  -5  -6   0 1.33113 0.19098  25
  -5  -6   0 1.04573 0.14731  24
   5   6   0 0.99631 0.21610  12
   5   6   0 1.01864 0.15365  19
   5   6   0 1.15712 0.16641  10
   5   6   0 0.40705 0.44823  23
   5   6   0 0.69640 0.14534  11
  -6  -6   0 0.83412 0.15492   4
  -6  -6   0 0.67230 0.13512  24
  -6  -6   0 0.63706 0.12460  21
  -6  -6   0 0.52915 0.14503  13
  -6  -6   0 0.89990 0.17484  15
  -6  -6   0 0.69192 0.25883   6
   6   6   0 0.49271 0.11993  10
   6   6   0 0.76436 0.20573  12
   6   6   0 0.78506 0.13310  19
   6   6   0 0.77560 0.15470  11
   6   6   0 0.57328 0.13863   5
  -7  -6   0 162.207 7.33630   4
  -7  -6   0 171.217 7.37970  13
  -7  -6   0 160.213 7.34797  15
  -7  -6   0 161.945 7.34043  21
   7   6   0 149.543 7.33956  10
   7   6   0 160.586 7.45879  12
   7   6   0 166.248 7.38365  11
   7   6   0 150.621 7.34200  19
  -8  -6   0 96.8017 4.65505  13
  -8  -6   0 99.0826 4.63012  21
  -8  -6   0 99.6487 4.63228  15
  -8  -6   0 104.686 4.62655   4
   8   6   0 105.179 4.67154  11
   8   6   0 102.303 4.62792  10
   8   6   0 105.094 4.63740  19
   8   6   0 91.5962 4.72695  12
  -9  -6   0 5.91207 0.35916  15
  -9  -6   0 6.30620 0.38140  13
  -9  -6   0 5.86124 0.35414  21
  -9  -6   0 6.07304 0.34568   4
   9   6   0 6.09960 0.35977  19
   9   6   0 6.55170 0.39527  11
 -10  -6   0 6.97225 0.34934   4
 -10  -6   0 6.56038 0.35534  21
  10   6   0 6.85616 0.35870  19
   7  -7   0 33.2933 1.47656  24
  -7   7   0 31.9610 1.49335   8
  -7   7   0 31.5259 1.49470  19
  -7   7   0 31.6923 1.49629  14
   6  -7   0 19.8198 0.97917  24
  -6   7   0 20.7424 1.01315  10
  -6   7   0 21.6738 1.01693  19
  -6   7   0 21.1931 1.01505   8
  -6   7   0 20.7208 1.03439  11
  -6   7   0 21.7776 1.02059  14
  -6   7   0 20.5983 1.01078   1
   5  -7   0 36.1070 1.74058  25
  -5   7   0 36.6054 1.74705   8
  -5   7   0 37.6451 1.74397   1
  -5   7   0 37.2600 1.75673  10
  -5   7   0 37.0305 1.75594  14
  -5   7   0 37.9224 1.75326  19
  -5   7   0 38.2051 1.77720  11
  -5   7   0 33.5372 1.84199  12
   4  -7   0 12.7183 0.62011  25
  -4   7   0 11.4486 0.63031  19
  -4   7   0 11.5308 0.73136  12
  -4   7   0 11.9163 0.62197   1
  -4   7   0 12.0674 0.63791  14
  -4   7   0 11.2949 0.62738   8
  -4   7   0 11.5943 0.64632  10
  -4   7   0 11.2264 0.62822   3
  -4   7   0 11.7312 0.66382  11
   3  -7   0 83.6093 4.36268  25
  -3   7   0 103.360 4.39058  14
  -3   7   0 93.9149 4.41157  11
  -3   7   0 97.3909 4.38755  19
  -3   7   0 94.7484 4.37780   8
  -3   7   0 95.4147 4.49574  12
  -3   7   0 96.9138 4.39568  10
  -3   7   0 92.6704 4.39220   3
   2  -7   0 3.45292 0.25675  25
  -2   7   0 4.18679 0.30466   3
  -2   7   0 3.74107 0.36536  12
  -2   7   0 4.61683 0.29487   8
  -2   7   0 3.72961 0.28485  19
  -2   7   0 4.10487 0.30342  10
  -2   7   0 4.82771 0.32283   9
  -2   7   0 3.91182 0.30614  14
  -2   7   0 3.88431 0.30564  11
   1  -7   0 12.9118 0.69319  25
   1  -7   0 12.7385 1.18983  17
  -1   7   0 11.5801 1.28265  23
  -1   7   0 14.0368 0.71131  19
  -1   7   0 13.8406 0.80082  12
  -1   7   0 13.9587 0.72129  10
  -1   7   0 14.0693 0.71112   8
  -1   7   0 14.4213 0.73589  11
  -1   7   0 13.7947 0.72688   9
  -1   7   0 14.0969 0.72456   3
   0  -7   0 53.1256 2.58193  25
   0  -7   0 58.5310 3.14868  17
   0   7   0 57.6637 2.60573   9
   0   7   0 53.3581 2.59377  10
   0   7   0 57.0574 2.58848  19
   0   7   0 60.0588 2.60964   3
   0   7   0 53.5253 2.60876  11
   0   7   0 56.3125 2.68429  12
   0   7   0 49.8374 2.58202   5
   0   7   0 55.4231 2.58451   8
  -1  -7   0 237.184 10.2584  25
  -1  -7   0 202.486 10.7331  17
   1   7   0 225.495 10.9281  23
   1   7   0 234.998 10.2681   3
   1   7   0 221.515 10.2602  10
   1   7   0 212.853 10.3333  12
   1   7   0 228.053 10.2574   5
   1   7   0 220.805 10.2456   8
   1   7   0 240.022 10.2815  11
   1   7   0 219.105 10.2493  19
  -2  -7   0 3.25378 0.24091  25
  -2  -7   0 3.30073 0.60252  17
   2   7   0 3.45750 0.70865  23
   2   7   0 3.85679 0.28134   9
   2   7   0 3.44047 0.26662  11
   2   7   0 3.46676 0.31330  12
   2   7   0 2.56793 0.22563  19
   2   7   0 2.62146 0.23224   8
   2   7   0 3.30789 0.25523  10
   2   7   0 3.19191 0.26432   3
   2   7   0 2.96417 0.25645   5
  -3  -7   0 23.8004 1.18246  24
  -3  -7   0 24.6140 1.70701  17
  -3  -7   0 23.9127 1.22108  25
   3   7   0 27.0832 1.30982  12
   3   7   0 25.4301 1.20104  15
   3   7   0 24.4985 1.22245   5
   3   7   0 26.4037 1.24023  11
   3   7   0 22.8322 1.77437  23
   3   7   0 24.6812 1.22350   9
   3   7   0 25.1586 1.21760   3
   3   7   0 26.1279 1.20972  19
   3   7   0 23.3258 1.21080  10
  -4  -7   0 16.2678 0.81911  24
  -4  -7   0 15.0243 1.28449  17
  -4  -7   0 17.8201 0.87427  25
   4   7   0 16.3313 0.85092   3
   4   7   0 15.9433 0.84062  19
   4   7   0 16.4461 0.84798  10
   4   7   0 17.6925 0.94330  12
   4   7   0 17.7449 0.87657  11
   4   7   0 16.6330 0.86388   5
   4   7   0 16.4396 1.47903  23
   4   7   0 17.0588 0.86065   9
  -5  -7   0 13.7549 0.71747  25
  -5  -7   0 11.1807 0.82834   6
  -5  -7   0 13.3874 0.66295  24
  -5  -7   0 13.6301 0.67120   4
  -5  -7   0 13.0887 0.70365  13
  -5  -7   0 13.2919 0.68760  15
   5   7   0 14.0735 0.79789  12
   5   7   0 12.3936 0.69593   9
   5   7   0 12.7069 0.70733   5
   5   7   0 13.3459 0.68817  19
   5   7   0 13.9160 0.72703  11
   5   7   0 13.2497 0.69190  10
  -6  -7   0 15.3138 0.77354  15
  -6  -7   0 15.2118 0.72699  24
  -6  -7   0 13.7567 0.93255   6
  -6  -7   0 15.0925 0.78969  13
  -6  -7   0 14.4860 0.74511   4
   6   7   0 15.9322 0.80639  11
   6   7   0 15.4494 0.87489  12
   6   7   0 14.5223 0.76579  19
   6   7   0 14.4815 0.78202   5
   6   7   0 13.7989 0.76284  10
  -7  -7   0 125.090 5.54325   4
  -7  -7   0 113.197 5.57045  13
  -7  -7   0 124.014 5.54310  21
  -7  -7   0 120.026 5.55427  15
   7   7   0 123.890 5.67168  12
   7   7   0 115.788 5.55247  10
   7   7   0 124.689 5.59792  11
   7   7   0 120.023 5.55752  19
  -8  -7   0 0.56832 0.12969  15
  -8  -7   0 0.76839 0.15518  13
  -8  -7   0 0.33396 0.11113  21
  -8  -7   0 0.60950 0.12126   4
   8   7   0 0.74406 0.16204  11
   8   7   0 0.62994 0.20608  12
   8   7   0 0.69574 0.15660  10
   8   7   0 0.60856 0.12090  19
  -9  -7   0 52.4904 2.34388  15
  -9  -7   0 55.0837 2.33812   4
  -9  -7   0 50.2690 2.35627  13
  -9  -7   0 50.6534 2.33548  21
   9   7   0 45.2828 2.35949  11
   9   7   0 49.6697 2.34412  19
  -6   8   0 2.08056 0.19517  10
  -6   8   0 1.72045 0.15078  19
  -6   8   0 2.06094 0.15546  14
  -6   8   0 1.70095 0.14237   8
   5  -8   0 1.29478 0.15167  24
  -5   8   0 1.09180 0.18064  11
  -5   8   0 1.06070 0.15976  14
  -5   8   0 0.95639 0.15196   8
  -5   8   0 0.86199 0.16876  10
  -5   8   0 1.09609 0.16961  19
   4  -8   0 10.3971 0.50908  25
  -4   8   0 9.11499 0.51647  19
  -4   8   0 9.11380 0.53044  10
  -4   8   0 9.50203 0.51804  14
  -4   8   0 9.29989 0.51329   8
  -4   8   0 9.43367 0.50679   3
  -4   8   0 9.64991 0.55130  11
  -4   8   0 9.02839 0.61754  12
   3  -8   0 9.37089 0.49517  25
  -3   8   0 9.06695 0.54263  11
  -3   8   0 9.18653 0.51950  10
  -3   8   0 8.85091 0.50601  14
  -3   8   0 8.85102 0.60537  12
  -3   8   0 8.89808 0.51976   3
  -3   8   0 8.85374 0.50651  19
  -3   8   0 9.00693 0.50156   8
   2  -8   0 4.88455 0.30691  25
  -2   8   0 4.73548 0.43316  12
  -2   8   0 4.52383 0.35654  10
  -2   8   0 4.42157 0.32161  19
  -2   8   0 4.56293 0.34808  11
  -2   8   0 4.79830 0.34114   3
  -2   8   0 4.38836 0.35312   9
  -2   8   0 5.02155 0.32701   8
   1  -8   0 8.58348 0.49662  25
  -1   8   0 9.75857 0.61793  12
  -1   8   0 8.62014 0.51133  19
  -1   8   0 8.98707 0.50201   8
  -1   8   0 8.98165 0.53057   9
  -1   8   0 9.63266 0.53681  11
  -1   8   0 9.22693 0.53682   3
  -1   8   0 8.72163 0.51702  10
   0  -8   0 10.2886 0.52894  25
   0   8   0 8.87860 0.54439  11
   0   8   0 9.40158 0.61791  12
   0   8   0 9.29622 0.53454  10
   0   8   0 9.32316 0.52368   8
   0   8   0 8.99793 0.51904  19
   0   8   0 9.49969 0.54395   9
   0   8   0 9.74574 0.55260   3
  -1  -8   0 130.095 5.69938  25
   1   8   0 129.997 5.71997  11
   1   8   0 123.297 5.70272   9
   1   8   0 128.767 5.70017  10
   1   8   0 122.839 5.70155   3
   1   8   0 122.158 5.69230   5
   1   8   0 118.736 5.78625  12
   1   8   0 112.925 5.67212   8
   1   8   0 123.014 5.68457  19
  -2  -8   0 11.3491 0.60293  25
   2   8   0 10.5519 0.59055  19
   2   8   0 10.9478 0.61355   5
   2   8   0 11.4093 0.68856  12
   2   8   0 11.5803 0.61756  11
   2   8   0 9.98016 0.59548  10
   2   8   0 10.3794 0.61223   9
   2   8   0 10.7074 0.60702   3
   2   8   0 10.8733 0.58080   8
  -3  -8   0 19.8766 0.98747  24
  -3  -8   0 21.5963 1.04269  25
  -3  -8   0 20.3365 1.00214  15
   3   8   0 20.3750 1.03778   5
   3   8   0 19.3565 1.01192  19
   3   8   0 21.9513 1.04529   9
   3   8   0 18.5136 1.02043  10
   3   8   0 19.4901 1.04957  11
   3   8   0 21.1215 1.12154  12
   3   8   0 22.0120 1.03864   3
  -4  -8   0 21.5287 1.05177  15
  -4  -8   0 20.5684 1.02819  24
  -4  -8   0 21.4543 1.08374  25
   4   8   0 21.9321 1.09387  11
   4   8   0 22.2257 1.16661  12
   4   8   0 20.1390 1.05189  19
   4   8   0 21.1697 1.06855  10
   4   8   0 21.3428 1.06524   3
   4   8   0 21.9772 1.08458   5
   4   8   0 21.2014 1.07441   9
  -5  -8   0 0.18344 0.13980  25
  -5  -8   0 0.07304 0.09651  24
  -5  -8   0 0.11357 0.11349  15
   5   8   0 -0.0175 0.10358  19
   5   8   0 0.11418 0.12889  10
   5   8   0 0.33464 0.11960   9
   5   8   0 -0.0786 0.12281   3
   5   8   0 0.12052 0.12404  11
   5   8   0 0.05877 0.12138   5
   5   8   0 0.00850 0.17642  12
  -6  -8   0 6.62279 0.36593  24
  -6  -8   0 6.91244 0.42127  15
  -6  -8   0 6.82725 0.38180   4
  -6  -8   0 6.82570 0.42351  13
   6   8   0 6.71346 0.42722  10
   6   8   0 6.89173 0.43928  11
   6   8   0 6.90511 0.43922   5
   6   8   0 6.85970 0.42503  19
   6   8   0 7.07337 0.51084  12
  -7  -8   0 31.2852 1.53542  13
  -7  -8   0 31.9564 1.52558  15
  -7  -8   0 33.3624 1.50887   4
  -7  -8   0 33.2643 1.52727   5
   7   8   0 30.7626 1.61784  12
   7   8   0 33.5925 1.53087  10
   7   8   0 31.2458 1.55613  11
   7   8   0 30.7994 1.52722  19
  -8  -8   0 0.72162 0.10248   4
  -8  -8   0 0.93741 0.17286  13
  -8  -8   0 0.76358 0.15350  15
   8   8   0 0.71792 0.11821  19
   8   8   0 0.81408 0.18598  11
  -9  -8   0 25.6653 1.35719   4
  -9  -8   0 32.6993 1.36470  15
   9   8   0 29.2451 1.36206  19
   4  -9   0 0.10026 0.06276  24
  -4   9   0 0.00482 0.07936   8
  -4   9   0 0.14644 0.08637  19
  -4   9   0 0.09985 0.10013  11
  -4   9   0 0.08859 0.08920  10
  -3   9   0 1.60689 0.18336  19
  -3   9   0 1.34560 0.19941  10
  -3   9   0 1.59771 0.21113  11
  -3   9   0 1.40378 0.18090   8
  -3   9   0 1.74069 0.18191   3
   2  -9   0 32.2284 1.60474  25
  -2   9   0 32.4144 1.70747  12
  -2   9   0 33.8597 1.62257  10
  -2   9   0 34.3943 1.63871  11
  -2   9   0 34.3435 1.62626   3
  -2   9   0 34.9725 1.61719  19
  -2   9   0 34.4881 1.60549   8
   1  -9   0 62.9774 2.89868  25
  -1   9   0 61.5020 2.90699   9
  -1   9   0 64.8119 2.91355  10
  -1   9   0 60.1110 2.99923  12
  -1   9   0 60.8018 2.88945   8
  -1   9   0 60.8980 2.89804  19
  -1   9   0 61.8334 2.92472  11
  -1   9   0 63.9922 2.91766   3
   0  -9   0 62.1950 2.83750  25
   0   9   0 63.1559 2.82452   8
   0   9   0 63.5352 2.85380   3
   0   9   0 61.4982 2.86069  11
   0   9   0 57.0213 2.83391  10
   0   9   0 59.7436 2.82946  19
   0   9   0 56.7098 2.92701  12
   0   9   0 60.4630 2.84480   9
  -1  -9   0 0.27027 0.11000  25
   1   9   0 0.11977 0.11578   3
   1   9   0 -0.0305 0.10694  11
   1   9   0 0.08256 0.10937  19
   1   9   0 -0.0347 0.11830   9
   1   9   0 -0.1169 0.11883  10
   1   9   0 -0.0111 0.11285   5
   1   9   0 0.14300 0.18057  12
   1   9   0 -0.0200 0.09882   8
  -2  -9   0 0.98554 0.15553  24
  -2  -9   0 1.00958 0.18738  25
   2   9   0 0.52389 0.13959  11
   2   9   0 0.82932 0.15778   9
   2   9   0 0.91877 0.19715  19
   2   9   0 0.94459 0.21459   5
   2   9   0 0.59677 0.14941  10
   2   9   0 0.85877 0.20036   3
   2   9   0 0.71788 0.21986  12
  -3  -9   0 56.5150 2.65664  25
  -3  -9   0 55.3941 2.60520  24
   3   9   0 55.0540 2.65082   9
   3   9   0 54.3524 2.64317  10
   3   9   0 50.5932 2.73080  12
   3   9   0 60.8805 2.64311  19
   3   9   0 56.8405 2.64567   3
   3   9   0 60.8200 2.67335  11
   3   9   0 55.4242 2.65098   5
  -4  -9   0 0.09695 0.13173  25
  -4  -9   0 0.08683 0.08949  24
  -4  -9   0 -0.0322 0.10714  15
   4   9   0 0.20126 0.18322  12
   4   9   0 0.04697 0.12199   3
   4   9   0 0.21182 0.11461  19
   4   9   0 -0.1562 0.13067  10
   4   9   0 0.18366 0.12321   9
   4   9   0 0.26480 0.14502  11
   4   9   0 0.11082 0.11557   5
  -5  -9   0 18.9542 0.86641  24
  -5  -9   0 17.2767 0.88433  15
   5   9   0 16.9673 0.92889  11
   5   9   0 16.8142 0.99479  12
   5   9   0 17.9908 0.90905   9
   5   9   0 19.5315 0.92613   5
   5   9   0 16.8676 0.88999   3
   5   9   0 18.7078 0.90367  19
   5   9   0 18.3282 0.91142  10
  -6  -9   0 0.76081 0.12165  24
  -6  -9   0 0.57942 0.12167  15
   6   9   0 1.07816 0.18240  10
   6   9   0 0.90349 0.17165  11
   6   9   0 0.50980 0.20115  12
   6   9   0 0.99051 0.17970  19
  -7  -9   0 28.5025 1.35105  15
  -7  -9   0 28.8276 1.35085   5
   7   9   0 28.0792 1.37877  11
   7   9   0 26.8968 1.34546  10
   7   9   0 30.4049 1.35756  19
  -8  -9   0 3.15620 0.20403  15
   8   9   0 2.81607 0.19763  19
  -3  10   0 0.00461 0.06135   8
  -3  10   0 0.10144 0.07064  10
  -3  10   0 -0.0257 0.05945  19
   2 -10   0 5.05915 0.27643  24
  -2  10   0 5.48142 0.31601  19
  -2  10   0 5.79583 0.33054  10
  -2  10   0 5.31246 0.33432  11
  -2  10   0 4.95751 0.29417   8
   1 -10   0 11.2360 0.57199  24
  -1  10   0 11.5218 0.60153   9
  -1  10   0 11.2011 0.61016  10
  -1  10   0 11.3895 0.62478  11
  -1  10   0 12.1226 0.59081   8
  -1  10   0 12.9967 0.61474  19
   0 -10   0 15.2525 0.78803  24
   0 -10   0 16.9876 0.91697  25
   0  10   0 16.3312 0.80591   8
   0  10   0 16.5159 0.82371  19
   0  10   0 16.8175 0.83752   9
   0  10   0 17.2007 0.84015   3
   0  10   0 16.5920 0.83476  10
   0  10   0 16.1486 0.84341  11
  -1 -10   0 24.5304 1.24977  25
  -1 -10   0 25.2353 1.23673   5
  -1 -10   0 25.2783 1.21706  24
   1  10   0 26.3334 1.26183   3
   1  10   0 23.0930 1.32350  12
   1  10   0 25.6288 1.26380   9
   1  10   0 27.9976 1.27859  11
   1  10   0 27.4058 1.25290  19
   1  10   0 27.0228 1.25588  10
  -2 -10   0 2.04827 0.16576  24
  -2 -10   0 1.94854 0.21219  25
   2  10   0 2.00635 0.22900   3
   2  10   0 2.03401 0.24130  11
   2  10   0 1.84862 0.23862   9
   2  10   0 1.53079 0.30099  12
   2  10   0 2.22812 0.21311  19
   2  10   0 1.83375 0.22699  10
  -3 -10   0 33.4569 1.64077  25
  -3 -10   0 35.6018 1.59301  24
   3  10   0 32.1996 1.70819  12
   3  10   0 33.2253 1.61746  19
   3  10   0 32.5099 1.62720   3
   3  10   0 36.2259 1.62869  10
   3  10   0 35.3610 1.64784  11
  -4 -10   0 77.3853 3.35169  24
   4  10   0 73.2442 3.38758   9
   4  10   0 69.6143 3.37473   3
   4  10   0 72.4492 3.37596  19
   4  10   0 71.8117 3.37769  10
   4  10   0 73.3772 3.40182  11
  -5 -10   0 1.36371 0.19544   5
  -5 -10   0 1.02196 0.12101  24
  -5 -10   0 1.54742 0.15386  15
   5  10   0 1.04457 0.17552  10
   5  10   0 1.14612 0.17918  19
   5  10   0 1.20823 0.19463  11
   5  10   0 1.12535 0.19259   9
  -6 -10   0 -0.0062 0.07943  15
  -6 -10   0 0.15794 0.08416   5
  -6 -10   0 0.11135 0.07985  24
   6  10   0 0.19640 0.09122  10
   6  10   0 0.20694 0.08908  19
   6  10   0 0.22643 0.15850  11
   0 -11   0 15.0743 0.71956  24
   0  11   0 15.4871 0.74138  19
   0  11   0 15.3636 0.74512  10
  -1 -11   0 0.01528 0.04903  24
   1  11   0 0.03964 0.07175   9
   1  11   0 0.08910 0.08374  19
   1  11   0 -0.0959 0.08267  10
   1  11   0 0.11876 0.09696   3
  -2 -11   0 6.19013 0.36188   5
  -2 -11   0 7.09196 0.34480  24
   2  11   0 6.42145 0.37652  10
   2  11   0 6.49461 0.38048   3
   2  11   0 7.16040 0.39083   9
   2  11   0 7.45337 0.37606  19
  -3 -11   0 9.14919 0.44554  24
  -3 -11   0 8.87257 0.47150   5
   3  11   0 9.50004 0.47053  10
   3  11   0 9.05434 0.46928  19
   3  11   0 8.90095 0.48619   9
  -4 -11   0 0.62265 0.08312  24
  -4 -11   0 0.62860 0.13730   5
   4  11   0 0.52486 0.12367   9
   4  11   0 0.62600 0.11845  10
   4  11   0 0.47548 0.09125  19
   6  10  -1 0.33221 0.07315  19
   6  10  -1 0.51776 0.10808  10
  -6 -10   1 0.31468 0.07012   5
   5  10  -1 0.46770 0.09824  10
   5  10  -1 0.32146 0.08666   9
   5  10  -1 0.32445 0.09104   3
   5  10  -1 0.31552 0.09033  19
  -5 -10   1 0.32732 0.06436  24
  -5 -10   1 0.43658 0.09540   5
   4  10  -1 11.9752 0.60853  10
   4  10  -1 12.7061 0.60618  19
   4  10  -1 11.9164 0.61711   9
   4  10  -1 11.4449 0.61898  11
   4  10  -1 10.6471 0.59976   3
  -4 -10   1 12.2624 0.57698  24
   3  10  -1 30.3839 1.40403  10
   3  10  -1 28.3147 1.41493  11
   3  10  -1 29.7866 1.41153   9
   3  10  -1 29.3976 1.39639  19
   3  10  -1 29.9796 1.40731   3
  -3 -10   1 28.6803 1.37254  24
   2  10  -1 39.1543 1.85363  10
   2  10  -1 37.7448 1.86509  11
   2  10  -1 39.0114 1.85802   3
   2  10  -1 38.6583 1.86108   9
   2  10  -1 41.5881 1.85097  19
  -2 -10   1 39.8491 1.82255  24
   1  10  -1 0.15280 0.10756  11
   1  10  -1 0.24322 0.10123  19
   1  10  -1 0.09615 0.10600   9
   1  10  -1 0.34662 0.10760  10
   1  10  -1 0.11989 0.10252   3
  -1 -10   1 0.28657 0.07346  24
   0  10  -1 14.1397 0.70505  19
   0  10  -1 12.2412 0.71012  11
   0  10  -1 14.9028 0.71556  10
   0  10  -1 13.9106 0.70892   9
   0 -10   1 14.9971 0.69329  24
  -1  10  -1 0.14369 0.11269  11
  -1  10  -1 0.32893 0.09515  19
  -1  10  -1 0.65360 0.11261  10
  -1  10  -1 0.36547 0.09658   3
  -2  10  -1 2.13822 0.17867   3
  -2  10  -1 2.61424 0.18272  10
  -2  10  -1 2.77925 0.17805  19
   7   9  -1 18.3796 0.88667  19
   7   9  -1 17.1106 0.88461  10
  -7  -9   1 18.6037 0.88460   5
  -7  -9   1 19.6963 0.88739  15
   6   9  -1 8.79215 0.47662  19
   6   9  -1 8.32289 0.49504  11
   6   9  -1 9.65692 0.48915  10
  -6  -9   1 8.66621 0.47056  15
  -6  -9   1 8.76005 0.43752  24
   5   9  -1 2.12549 0.30980  12
   5   9  -1 2.22374 0.24223   5
   5   9  -1 2.30618 0.22100  19
   5   9  -1 2.22159 0.24636  11
   5   9  -1 1.91941 0.21686   3
   5   9  -1 2.17146 0.23136   9
   5   9  -1 2.25763 0.24034  10
  -5  -9   1 2.33378 0.18002  24
  -5  -9   1 2.06015 0.21413  15
   4   9  -1 10.6247 0.56599   9
   4   9  -1 8.96108 0.63654  12
   4   9  -1 9.72993 0.56621  11
   4   9  -1 9.24291 0.54869   3
   4   9  -1 10.7359 0.54709  19
   4   9  -1 10.1179 0.55640  10
   4   9  -1 10.2776 0.56736   5
  -4  -9   1 10.2210 0.51140  24
  -4  -9   1 8.99799 0.55730  25
  -4  -9   1 9.84711 0.52868  15
   3   9  -1 27.6966 1.49574  12
   3   9  -1 27.5994 1.41452   9
   3   9  -1 29.6910 1.40446  19
   3   9  -1 30.0053 1.41715   3
   3   9  -1 28.1658 1.41049  10
   3   9  -1 30.6500 1.43515  11
   3   9  -1 28.9514 1.41734   5
  -3  -9   1 30.1620 1.37697  24
  -3  -9   1 28.5647 1.41897  25
   2   9  -1 34.4481 1.65830  19
   2   9  -1 35.6169 1.67322   5
   2   9  -1 36.8989 1.68072   3
   2   9  -1 34.3900 1.75856  12
   2   9  -1 33.5302 1.66446  10
   2   9  -1 35.7162 1.68238   9
  -2  -9   1 35.3573 1.67530  25
  -2  -9   1 32.3925 1.62864  24
   1   9  -1 46.7254 2.19657  19
   1   9  -1 49.4734 2.21758   3
   1   9  -1 43.8772 2.28680  12
   1   9  -1 45.0267 2.19585   5
   1   9  -1 49.8982 2.22110   9
   1   9  -1 43.2099 2.21603  11
   1   9  -1 47.7230 2.20537  10
  -1  -9   1 47.1846 2.20475  25
   0   9  -1 3.82262 0.28245  19
   0   9  -1 4.33171 0.30047  10
   0   9  -1 3.93873 0.31234   9
   0   9  -1 4.18383 0.30989   3
   0   9  -1 3.18966 0.37970  12
   0   9  -1 3.70009 0.31639  11
   0  -9   1 4.10937 0.27623  25
  -1   9  -1 98.4890 4.60178   3
  -1   9  -1 97.7625 4.59103  19
  -1   9  -1 103.264 4.61586  11
  -1   9  -1 97.4785 4.59124   9
  -1   9  -1 101.872 4.60076  10
  -1   9  -1 102.593 4.57791   8
  -1   9  -1 96.8459 4.67848  12
   1  -9   1 98.7956 4.58602  25
  -2   9  -1 16.8737 0.84481   3
  -2   9  -1 16.6195 0.84749  10
  -2   9  -1 17.3527 0.82915   8
  -2   9  -1 17.1867 0.84241  19
  -2   9  -1 16.4556 0.86177  11
  -3   9  -1 14.0854 0.70438   3
  -3   9  -1 15.5193 0.71668  19
  -3   9  -1 14.3624 0.71699  10
  -3   9  -1 13.1276 0.72869  11
  -3   9  -1 14.7477 0.70487   8
  -4   9  -1 12.6699 0.61502  10
  -4   9  -1 13.1391 0.61231  19
  -4   9  -1 11.9492 0.62804   8
   8   8  -1 28.2903 1.31068  10
   8   8  -1 24.1582 1.38432  11
   8   8  -1 27.7279 1.31191  19
  -8  -8   1 30.2737 1.31814  15
  -8  -8   1 28.3450 1.29843   4
   7   8  -1 0.16078 0.10209  19
   7   8  -1 0.05112 0.11901  11
   7   8  -1 0.28516 0.12123  10
  -7  -8   1 0.16967 0.11125  15
  -7  -8   1 0.32662 0.09038   4
  -7  -8   1 0.25568 0.13085  13
   6   8  -1 5.09791 0.38827   5
   6   8  -1 6.01244 0.37000  19
   6   8  -1 6.12921 0.41084  11
   6   8  -1 5.77874 0.46729  12
   6   8  -1 5.67677 0.38878  10
  -6  -8   1 5.92160 0.32885  24
  -6  -8   1 5.80528 0.34244   4
  -6  -8   1 6.24771 0.37592  15
  -6  -8   1 6.98921 0.47185  13
   5   8  -1 60.5006 2.82689   9
   5   8  -1 63.0127 2.84146   5
   5   8  -1 57.9945 2.84883  11
   5   8  -1 57.4508 2.82683  10
   5   8  -1 64.4133 2.82670   3
   5   8  -1 58.1350 2.91585  12
   5   8  -1 63.3610 2.82268  19
  -5  -8   1 57.8170 2.81538  15
  -5  -8   1 60.9652 2.79355  24
  -5  -8   1 59.8882 2.84547  25
   4   8  -1 31.1026 1.42475  19
   4   8  -1 30.6861 1.43526   3
   4   8  -1 29.0474 1.52727  12
   4   8  -1 29.7463 1.45709  11
   4   8  -1 27.5944 1.43323   9
   4   8  -1 30.0211 1.44730   5
   4   8  -1 30.0706 1.43664  10
  -4  -8   1 29.3223 1.44781  25
  -4  -8   1 27.0333 1.40804  15
  -4  -8   1 29.3472 1.39468  24
   3   8  -1 45.1232 2.13801  19
   3   8  -1 44.9813 2.15407   5
   3   8  -1 45.5285 2.15360   3
   3   8  -1 43.1454 2.14915  10
   3   8  -1 44.9504 2.16978  11
   3   8  -1 45.8217 2.24577  12
   3   8  -1 45.5534 2.16086   9
  -3  -8   1 47.0758 2.16378  25
  -3  -8   1 44.9541 2.10979  24
   2   8  -1 4.82234 0.35163  19
   2   8  -1 5.11339 0.38505   9
   2   8  -1 5.17163 0.36545  11
   2   8  -1 5.46172 0.38162   3
   2   8  -1 5.69202 0.37650   5
   2   8  -1 5.50939 0.38191  10
   2   8  -1 4.99406 0.43282  12
  -2  -8   1 5.73104 0.35926  25
   1   8  -1 151.586 6.89781   3
   1   8  -1 140.355 6.87248  19
   1   8  -1 154.105 6.99240  12
   1   8  -1 147.390 6.89674   9
   1   8  -1 151.786 6.88737   5
   1   8  -1 141.343 6.88411  10
   1   8  -1 165.091 6.91783  11
  -1  -8   1 147.502 6.88502  25
   0   8  -1 40.5841 1.91929  10
   0   8  -1 36.9347 1.88794   8
   0   8  -1 37.9395 1.92964  11
   0   8  -1 40.0264 1.92483   3
   0   8  -1 40.1965 1.92406   9
   0   8  -1 42.5538 1.91196  19
   0   8  -1 40.0804 2.01242  12
   0  -8   1 42.9095 1.91058  25
  -1   8  -1 1.79455 0.19298   8
  -1   8  -1 1.16190 0.18767  19
  -1   8  -1 1.29826 0.22568   3
  -1   8  -1 1.38952 0.24111   9
  -1   8  -1 1.20372 0.21854  11
  -1   8  -1 1.41959 0.27189  12
  -1   8  -1 1.50685 0.22119  10
   1  -8   1 1.00775 0.15594  25
  -2   8  -1 118.798 5.15017   8
  -2   8  -1 110.210 5.25518  12
  -2   8  -1 111.797 5.15787  19
  -2   8  -1 110.877 5.16318  10
  -2   8  -1 114.805 5.18281  11
  -2   8  -1 116.849 5.17024   3
   2  -8   1 100.112 5.13600  25
  -3   8  -1 19.9827 1.11251  12
  -3   8  -1 20.6836 1.02851  10
  -3   8  -1 21.8184 1.02291  19
  -3   8  -1 21.3286 1.01339   8
  -3   8  -1 18.9418 1.01354   3
  -3   8  -1 21.0464 1.04560  11
   3  -8   1 20.5274 1.00096  25
  -4   8  -1 14.3672 0.71512  19
  -4   8  -1 13.1559 0.72843  11
  -4   8  -1 14.7799 0.72109  10
  -4   8  -1 14.1452 0.70230  14
  -5   8  -1 0.63369 0.11740  14
  -5   8  -1 0.20248 0.07054   8
  -5   8  -1 0.33185 0.08560  19
  -5   8  -1 0.28734 0.08410  10
   9   7  -1 2.66352 0.19895  19
   9   7  -1 2.30162 0.25380  10
  -9  -7   1 2.53052 0.18091   4
  -9  -7   1 2.84719 0.18104  21
  -9  -7   1 2.37252 0.18551  15
   8   7  -1 7.34601 0.44186  10
   8   7  -1 8.05117 0.47090  11
   8   7  -1 8.08334 0.44429  19
  -8  -7   1 8.17140 0.43185   4
  -8  -7   1 8.55897 0.44592  15
  -8  -7   1 7.97101 0.43124  21
  -8  -7   1 7.86280 0.46089  13
   7   7  -1 34.8508 1.96055  12
   7   7  -1 40.3176 1.88144  10
   7   7  -1 43.5264 1.88344  19
   7   7  -1 39.4988 1.90489  11
   7   7  -1 39.0325 1.87729   5
  -7  -7   1 42.5954 1.86614   4
  -7  -7   1 35.5249 1.88706  13
  -7  -7   1 42.2007 1.88112  15
  -7  -7   1 39.0403 1.85927  21
  -7  -7   1 39.5956 1.82879  24
   6   7  -1 81.0577 4.20309  10
   6   7  -1 91.4620 4.31345  12
   6   7  -1 94.9787 4.24254  11
   6   7  -1 92.9926 4.20685  19
   6   7  -1 88.5537 4.21358   5
  -6  -7   1 90.1694 4.22139  13
  -6  -7   1 97.1610 4.17758  24
  -6  -7   1 89.7710 4.38476   6
  -6  -7   1 87.1599 4.18338   4
  -6  -7   1 95.9928 4.21200  15
   5   7  -1 12.4320 0.65502  11
   5   7  -1 11.6989 0.72140  12
   5   7  -1 11.3889 0.64037   9
   5   7  -1 10.6568 0.62322  19
   5   7  -1 11.3818 0.65237   5
   5   7  -1 11.5729 0.63087   3
   5   7  -1 11.6912 0.63757  10
  -5  -7   1 12.2206 0.64386  13
  -5  -7   1 11.6303 0.60254   4
  -5  -7   1 10.6687 0.78718   6
  -5  -7   1 12.5797 0.60151  24
   4   7  -1 16.5104 0.86379   5
   4   7  -1 15.9892 0.84790  19
   4   7  -1 16.5915 0.85414   3
   4   7  -1 16.4074 0.93808  12
   4   7  -1 16.1554 0.85140  10
   4   7  -1 16.7656 0.86764   9
   4   7  -1 17.3793 0.84880  15
   4   7  -1 16.8683 0.87523  11
  -4  -7   1 16.8173 0.87141  25
  -4  -7   1 17.3448 0.82236  24
   3   7  -1 7.02621 1.01140  23
   3   7  -1 7.38081 0.50737  12
   3   7  -1 7.57890 0.44500   3
   3   7  -1 7.21647 0.42402  19
   3   7  -1 6.85013 0.44209   9
   3   7  -1 7.46372 0.44922  11
   3   7  -1 7.31136 0.42018  15
  -3  -7   1 6.98667 0.43092  25
  -3  -7   1 5.95577 0.86592  17
   2   7  -1 35.2445 1.65977  10
   2   7  -1 33.9675 1.64283  19
   2   7  -1 35.1372 1.65896   5
   2   7  -1 35.1974 1.73885  12
   2   7  -1 32.2674 2.27590  23
   2   7  -1 33.5451 1.66589   9
   2   7  -1 35.5406 1.66196   3
   2   7  -1 35.7573 1.67465  11
  -2  -7   1 33.1440 1.64947  25
  -2  -7   1 34.0434 2.19132  17
   1   7  -1 26.2609 1.24308  11
   1   7  -1 25.0767 1.21773  19
   1   7  -1 24.1123 1.22352   5
   1   7  -1 26.8521 1.24254   9
   1   7  -1 26.1425 1.23141  10
   1   7  -1 23.2405 1.22383   3
   1   7  -1 25.5211 1.31164  12
  -1  -7   1 25.0766 1.75882  17
  -1  -7   1 22.8565 1.20699  25
   0   7  -1 18.3392 0.88562  10
   0   7  -1 17.1856 1.51795  23
   0   7  -1 17.3501 0.87788   5
   0   7  -1 16.0451 0.85751   8
   0   7  -1 17.8620 0.96584  12
   0   7  -1 19.2255 0.90281  11
   0   7  -1 16.7444 0.86558  19
   0   7  -1 17.4416 0.89180   9
   0  -7   1 16.3287 1.38504  17
   0  -7   1 16.4645 0.85616  25
  -1   7  -1 10.7835 0.60797  10
  -1   7  -1 11.1531 0.62014   9
  -1   7  -1 10.7152 0.61869  11
  -1   7  -1 11.5567 0.59170   8
  -1   7  -1 11.0139 0.68843  12
  -1   7  -1 11.8487 0.61925   3
  -1   7  -1 11.2899 0.59963  19
   1  -7   1 11.4486 0.58374  25
  -2   7  -1 7.09337 0.44880  11
  -2   7  -1 7.82693 0.44208  19
  -2   7  -1 7.05368 0.42721   8
  -2   7  -1 7.21839 0.44191  10
  -2   7  -1 7.35727 0.52812  12
  -2   7  -1 7.75199 0.45450   3
   2  -7   1 7.03727 0.40236  25
  -3   7  -1 0.32048 0.10071   8
  -3   7  -1 0.08344 0.12209  10
  -3   7  -1 0.30939 0.14324  11
  -3   7  -1 0.19294 0.12076   3
  -3   7  -1 0.24984 0.19299  12
  -3   7  -1 0.18161 0.11469  19
  -3   7  -1 0.26805 0.11354  14
   3  -7   1 0.14716 0.08247  25
  -4   7  -1 154.434 7.20909  19
  -4   7  -1 151.769 7.20307   8
  -4   7  -1 157.974 7.20882  14
  -4   7  -1 168.858 7.24625  11
  -4   7  -1 164.083 7.21920  10
  -4   7  -1 154.896 7.30876  12
   4  -7   1 148.868 7.19158  25
  -5   7  -1 10.9209 0.57589  19
  -5   7  -1 10.6668 0.57723  10
  -5   7  -1 11.3740 0.57481   8
  -5   7  -1 10.0626 0.67408  12
  -5   7  -1 11.1783 0.57822  14
  -5   7  -1 10.9499 0.59592  11
   5  -7   1 10.7697 0.56268  25
  -6   7  -1 14.3671 0.74820  10
  -6   7  -1 16.3635 0.76297   8
  -6   7  -1 15.4995 0.76031  14
  -6   7  -1 15.9424 0.75899  19
   9   6  -1 4.70464 0.27920  10
   9   6  -1 4.53382 0.29057  19
   9   6  -1 4.28826 0.31665  11
  -9  -6   1 4.42104 0.30843  13
  -9  -6   1 4.69755 0.28820  15
  -9  -6   1 4.49011 0.27668   4
  -9  -6   1 4.51684 0.28471  21
   8   6  -1 19.5468 1.07024  12
   8   6  -1 19.7886 1.00294  11
   8   6  -1 20.2144 0.97221  19
   8   6  -1 19.4237 0.96941  10
  -8  -6   1 19.6964 0.96591  21
  -8  -6   1 20.0744 1.00110  13
  -8  -6   1 18.7708 0.96683  15
  -8  -6   1 19.9109 0.96176   4
   7   6  -1 38.8828 1.78517  19
   7   6  -1 37.2708 1.78684  10
   7   6  -1 38.5218 1.89163  12
   7   6  -1 36.5333 1.81390  11
  -7  -6   1 38.6604 1.77461   4
  -7  -6   1 36.2722 1.78252  15
  -7  -6   1 36.4786 1.73475  24
  -7  -6   1 38.1951 1.77633  21
  -7  -6   1 36.0102 1.98352   6
  -7  -6   1 38.0373 1.81135  13
   6   6  -1 31.8284 1.54122  10
   6   6  -1 35.0633 1.65270  12
   6   6  -1 32.4716 1.55164   5
   6   6  -1 28.5803 1.56128  11
   6   6  -1 32.0441 1.53290  19
  -6  -6   1 29.8581 1.55807  13
  -6  -6   1 31.9898 1.52188   4
  -6  -6   1 31.4357 1.53819  15
  -6  -6   1 35.1685 1.73977   6
  -6  -6   1 31.1056 1.52309  21
  -6  -6   1 33.3310 1.50592  24
   5   6  -1 272.843 11.8920  12
   5   6  -1 263.004 11.7945   5
   5   6  -1 250.176 11.7777  19
   5   6  -1 238.340 11.7792  10
   5   6  -1 274.880 11.7863  15
   5   6  -1 253.328 11.7845   3
   5   6  -1 248.712 11.7822   9
  -5  -6   1 270.714 11.8051  13
  -5  -6   1 248.706 11.9390   6
  -5  -6   1 263.611 11.7578  24
  -5  -6   1 262.457 11.8083  25
  -5  -6   1 250.569 11.7603   4
   4   6  -1 -0.0513 0.07176  19
   4   6  -1 0.07978 0.12027   9
   4   6  -1 0.38127 0.40867  23
   4   6  -1 0.06670 0.09419   5
   4   6  -1 -0.1183 0.12368  12
   4   6  -1 -0.0228 0.08684  11
   4   6  -1 0.01344 0.09960   3
   4   6  -1 0.13728 0.09824  15
   4   6  -1 0.03401 0.08881  10
  -4  -6   1 -0.0819 0.40757  17
  -4  -6   1 0.28329 0.17323   6
  -4  -6   1 0.01889 0.10335  25
  -4  -6   1 0.00823 0.08760  24
   3   6  -1 59.3994 2.58300   3
   3   6  -1 52.7925 2.56764  10
   3   6  -1 54.9694 2.55980  15
   3   6  -1 53.1426 2.56102  19
   3   6  -1 55.0512 2.58523  11
   3   6  -1 53.9343 2.57599   9
   3   6  -1 55.0270 2.64098  12
   3   6  -1 57.7097 3.16695  23
   3   6  -1 60.4292 2.58445   5
  -3  -6   1 53.2165 2.66486   6
  -3  -6   1 51.1484 2.56213  13
  -3  -6   1 54.0512 2.57334  25
  -3  -6   1 54.7354 3.03443  17
   2   6  -1 1.06343 0.18954  12
   2   6  -1 1.63887 0.49667  23
   2   6  -1 1.02342 0.16512   5
   2   6  -1 1.22101 0.18048   9
   2   6  -1 1.25065 0.18218  10
   2   6  -1 1.18309 0.14076  19
   2   6  -1 0.89113 0.15030  11
  -2  -6   1 1.16875 0.14064  25
  -2  -6   1 1.03788 0.40350  17
   1   6  -1 48.5898 2.24359  11
   1   6  -1 48.8252 2.23871   9
   1   6  -1 49.0054 2.30013  12
   1   6  -1 47.2218 2.24321  10
   1   6  -1 41.4416 2.70000  23
   1   6  -1 43.3587 2.22844   3
  -1  -6   1 49.3182 2.21363  25
  -1  -6   1 52.0257 2.70823  17
   0   6  -1 39.9398 1.92700  11
   0   6  -1 39.6550 1.91742  10
   0   6  -1 40.2240 1.92315   9
   0   6  -1 40.4526 1.98882  12
   0   6  -1 42.8794 1.92495   3
   0   6  -1 40.6134 2.47650  23
   0   6  -1 40.9327 1.90711  19
   0  -6   1 42.9407 2.40102  17
   0  -6   1 38.3441 1.88592  25
  -1   6  -1 0.18955 0.09530  10
  -1   6  -1 0.08898 0.35786  23
  -1   6  -1 0.01890 0.08447   8
  -1   6  -1 0.03265 0.11737  12
  -1   6  -1 0.03210 0.10847   9
  -1   6  -1 0.69923 0.16258   3
  -1   6  -1 0.01655 0.08513  11
   1  -6   1 0.23921 0.07055  25
   1  -6   1 0.44160 0.44272  17
  -2   6  -1 69.7352 3.16017  14
  -2   6  -1 68.3378 3.17082   3
  -2   6  -1 68.3135 3.18369  11
  -2   6  -1 72.6265 3.16614  19
  -2   6  -1 74.9317 3.17310  10
  -2   6  -1 62.2414 3.14883   8
  -2   6  -1 65.8646 3.88212  23
  -2   6  -1 66.3156 3.24989  12
   2  -6   1 59.7607 3.60451  17
   2  -6   1 69.4122 3.13497  25
  -3   6  -1 182.902 8.54315  12
  -3   6  -1 184.469 8.44347   3
  -3   6  -1 182.505 8.42779   1
  -3   6  -1 185.584 8.43745  14
  -3   6  -1 185.329 8.44697  10
  -3   6  -1 179.826 8.43899  19
  -3   6  -1 184.384 8.43309   8
  -3   6  -1 187.287 8.46667  11
   3  -6   1 186.112 8.41310  25
  -4   6  -1 190.068 8.48334  19
  -4   6  -1 181.424 8.48348  10
  -4   6  -1 199.615 8.47669   1
  -4   6  -1 183.011 8.50744  11
  -4   6  -1 177.227 8.47250   8
  -4   6  -1 189.959 8.59196  12
  -4   6  -1 184.563 8.48070  14
   4  -6   1 175.141 8.45636  25
  -5   6  -1 2.39348 0.25518  19
  -5   6  -1 2.70225 0.26513  14
  -5   6  -1 2.71862 0.22435  18
  -5   6  -1 2.60262 0.32948  12
  -5   6  -1 2.35398 0.26382  10
  -5   6  -1 2.37413 0.26407  11
  -5   6  -1 2.56401 0.22889   1
  -5   6  -1 2.55151 0.23995   8
   5  -6   1 2.54976 0.19841  25
  -6   6  -1 0.22888 0.12863  11
  -6   6  -1 0.23617 0.10624  14
  -6   6  -1 0.24134 0.09361   8
  -6   6  -1 0.24265 0.09427  18
  -6   6  -1 0.12578 0.09641  19
  -6   6  -1 0.25349 0.10920   1
  -6   6  -1 0.20047 0.10848  10
  -7   6  -1 0.11076 0.08026   8
  -7   6  -1 0.18779 0.15972  11
  -7   6  -1 0.03516 0.06393  18
  -7   6  -1 0.14488 0.07580  14
  -7   6  -1 -0.0623 0.08014  19
   7  -6   1 0.16066 0.05028  24
  10   5  -1 3.84798 0.23900  19
 -10  -5   1 3.53400 0.22607   4
 -10  -5   1 4.11320 0.23872  21
   9   5  -1 0.63767 0.14742  11
   9   5  -1 0.23793 0.09466  19
   9   5  -1 0.33654 0.11031  10
   9   5  -1 0.59327 0.21620  12
  -9  -5   1 0.47156 0.10733   4
  -9  -5   1 0.36140 0.10861  15
  -9  -5   1 0.43517 0.13890  13
  -9  -5   1 0.28554 0.10890  21
   8   5  -1 28.5418 1.53113  12
   8   5  -1 30.4928 1.47670  11
   8   5  -1 30.7386 1.44608  19
   8   5  -1 31.0576 1.44707  10
  -8  -5   1 28.6539 1.43825  21
  -8  -5   1 30.1655 1.43619   4
  -8  -5   1 29.7654 1.43800  15
  -8  -5   1 31.4874 1.47490  13
  -8  -5   1 29.6537 1.69935   6
   7   5  -1 3.26451 0.27070  10
   7   5  -1 2.86560 0.26854  11
   7   5  -1 3.21113 0.25681  19
   7   5  -1 2.98533 0.32540  12
  -7  -5   1 2.98236 0.24267  21
  -7  -5   1 2.91371 0.25724   4
  -7  -5   1 3.21602 0.30189  13
  -7  -5   1 3.38162 0.42908   6
  -7  -5   1 3.09643 0.25296  15
   6   5  -1 22.9649 1.19101   5
   6   5  -1 25.4194 1.21221  11
   6   5  -1 24.2424 1.17864  19
   6   5  -1 22.1162 1.75040  23
   6   5  -1 25.4898 1.27653  12
   6   5  -1 23.0262 1.18280  10
  -6  -5   1 23.8595 1.82661  20
  -6  -5   1 26.9457 1.21909  13
  -6  -5   1 24.2482 1.15343  24
  -6  -5   1 23.7642 1.17166   4
  -6  -5   1 25.0427 1.37036   6
  -6  -5   1 24.0834 1.17757  21
   5   5  -1 87.5057 4.43418  10
   5   5  -1 95.8997 4.44662   5
   5   5  -1 105.144 4.53219  12
   5   5  -1 96.6546 4.44105  15
   5   5  -1 89.7381 4.43134  19
   5   5  -1 95.5617 4.46080  11
  -5  -5   1 102.866 5.03648  20
  -5  -5   1 104.026 4.46889  25
  -5  -5   1 89.3818 4.41964   4
  -5  -5   1 96.2938 4.59189   6
  -5  -5   1 98.4473 4.41746  24
  -5  -5   1 98.3954 4.46126  13
  -5  -5   1 94.3973 4.43200  21
   4   5  -1 75.9230 4.18344  23
   4   5  -1 83.8816 3.69245  11
   4   5  -1 80.4181 4.14279  17
   4   5  -1 79.8670 3.74393  12
   4   5  -1 78.4366 4.19670  22
  -4  -5   1 83.9874 3.68795  25
  -4  -5   1 72.7723 3.77542   6
  -4  -5   1 84.4389 3.68578  13
  -4  -5   1 74.0341 4.01290   2
   3   5  -1 126.837 6.55007  12
   3   5  -1 145.267 7.00833  22
   3   5  -1 158.368 7.04720  23
   3   5  -1 132.139 6.51148  11
   3   5  -1 146.852 6.97205  17
  -3  -5   1 141.532 6.50705  25
  -3  -5   1 145.505 6.86058   2
  -3  -5   1 145.045 6.59854   6
  -3  -5   1 139.516 6.50204  13
   2   5  -1 97.7247 4.16363  12
   2   5  -1 93.4764 4.57216  22
   2   5  -1 83.0655 4.10460  11
   2   5  -1 98.8313 4.58683  17
   2   5  -1 87.8887 4.52884  23
  -2  -5   1 85.2958 4.16528   6
  -2  -5   1 90.0749 4.44614   2
  -2  -5   1 79.1164 4.09024  25
   1   5  -1 450.025 21.9675  22
   1   5  -1 470.496 21.5460  11
   1   5  -1 537.143 22.0426  23
  -1  -5   1 438.202 21.5148  25
   0   5  -1 94.2238 5.31985  22
   0   5  -1 116.326 4.94948  12
   0   5  -1 100.708 4.88784  11
   0   5  -1 109.241 5.34604  23
   0  -5   1 108.215 5.25446  17
   0  -5   1 101.093 4.84897  25
   0  -5   1 114.814 5.24738   2
  -1   5  -1 28.1676 1.76974  16
  -1   5  -1 31.0164 2.00361  22
  -1   5  -1 33.4535 1.51564  11
  -1   5  -1 33.1515 1.56785  12
  -1   5  -1 32.4643 1.98185  23
   1  -5   1 32.1491 1.87053  17
   1  -5   1 30.3883 1.81764   2
  -2   5  -1 34.8506 1.68736  11
  -2   5  -1 36.8747 1.75175  12
  -2   5  -1 33.3541 2.04711  16
  -2   5  -1 34.3018 1.65793   1
  -2   5  -1 34.6636 2.22629  23
   2  -5   1 40.0994 2.10452  17
   2  -5   1 35.4576 2.09286  22
   2  -5   1 33.7929 2.01632   2
  -3   5  -1 3.32424 0.62917  16
  -3   5  -1 2.64069 0.23102  11
  -3   5  -1 2.47984 0.24522  10
  -3   5  -1 2.74590 0.21594   8
  -3   5  -1 2.46989 0.23339  14
  -3   5  -1 2.73965 0.24653   3
  -3   5  -1 2.71339 0.22129  19
  -3   5  -1 2.86564 0.29365  12
  -3   5  -1 3.23527 0.22218   1
   3  -5   1 2.82261 0.50036  23
   3  -5   1 2.77760 0.17867  25
  -4   5  -1 38.9410 1.75949  14
  -4   5  -1 37.5081 1.85259  12
  -4   5  -1 35.5198 1.72781  18
  -4   5  -1 37.8871 1.78172  11
  -4   5  -1 36.2090 1.74614   8
  -4   5  -1 35.9867 1.75160  19
  -4   5  -1 37.6351 1.74909   1
  -4   5  -1 36.9660 1.75921  10
  -4   5  -1 35.3544 2.29413  16
   4  -5   1 32.3967 2.24882  23
   4  -5   1 37.9213 1.72624  25
  -5   5  -1 83.7610 3.94016  12
  -5   5  -1 80.6641 3.82362   8
  -5   5  -1 82.6562 3.80794  18
  -5   5  -1 82.8288 3.83167  10
  -5   5  -1 81.9195 3.82573   1
  -5   5  -1 83.5641 3.83456  14
  -5   5  -1 82.9801 3.85417  11
  -5   5  -1 81.3665 3.82638  19
  -6   5  -1 6.95852 0.55116  12
  -6   5  -1 8.18701 0.48998  11
  -6   5  -1 7.51807 0.46418  19
  -6   5  -1 8.11497 0.46212   8
  -6   5  -1 8.38266 0.46609   1
  -6   5  -1 8.34705 0.48276  14
  -6   5  -1 8.13992 0.46986  10
  -6   5  -1 8.02609 0.44596  18
  -7   5  -1 20.9640 1.00084  14
  -7   5  -1 20.2080 0.99315  19
  -7   5  -1 20.5571 0.99577   8
  -7   5  -1 20.6086 0.98002  18
  -7   5  -1 20.4456 0.99796   1
  -7   5  -1 19.7628 1.01115  11
   7  -5   1 19.5366 0.95440  24
  -8   5  -1 7.17027 0.38996  19
  -8   5  -1 7.34312 0.38480   8
  -8   5  -1 7.60510 0.39753  14
  -8   5  -1 7.34594 0.37725  18
   8  -5   1 7.39167 0.36110  24
  10   4  -1 1.96268 0.18220  19
  10   4  -1 1.98801 0.20522  11
 -10  -4   1 2.21370 0.20493  13
 -10  -4   1 2.26694 0.16777   4
 -10  -4   1 1.84833 0.17726  21
   9   4  -1 1.45254 0.21965  11
   9   4  -1 1.35889 0.18724  19
   9   4  -1 1.22970 0.27066  12
   9   4  -1 1.57713 0.19243  10
  -9  -4   1 1.29341 0.17731  21
  -9  -4   1 1.69681 0.22453  13
  -9  -4   1 1.51910 0.18212   4
   8   4  -1 5.97307 0.40089  10
   8   4  -1 6.41907 0.48684  12
   8   4  -1 7.17728 0.41093  19
   8   4  -1 7.01965 0.43324  11
  -8  -4   1 6.34294 0.59534   6
  -8  -4   1 6.79768 0.40110  21
  -8  -4   1 6.81926 0.39328   4
  -8  -4   1 6.45050 0.39302  15
  -8  -4   1 7.48580 0.43667  13
   7   4  -1 2.27958 0.28365  12
   7   4  -1 2.81154 0.22219  19
   7   4  -1 2.77458 0.26330  11
   7   4  -1 2.76404 0.22942  10
  -7  -4   1 2.20302 0.37760   6
  -7  -4   1 2.71118 0.25734  13
  -7  -4   1 2.51067 0.21583   4
  -7  -4   1 2.51723 0.22204  15
  -7  -4   1 2.21225 0.22683  21
   6   4  -1 8.10157 0.45126  10
   6   4  -1 7.43486 0.91885  23
   6   4  -1 8.11425 0.46872  11
   6   4  -1 8.14125 0.44929  19
   6   4  -1 8.43777 0.52594  12
  -6  -4   1 8.97715 0.61845   6
  -6  -4   1 8.28925 0.47673  13
  -6  -4   1 7.98926 0.41833  24
  -6  -4   1 7.84261 0.44582  21
  -6  -4   1 7.77557 0.97920  20
  -6  -4   1 8.04230 0.43850   4
   5   4  -1 46.6929 3.19068  17
   5   4  -1 57.4750 2.52277  12
   5   4  -1 52.6723 2.46350  11
   5   4  -1 47.4643 2.90277  22
  -5  -4   1 46.1127 2.89369  20
  -5  -4   1 53.8996 2.46624  13
  -5  -4   1 56.7511 2.59187   6
  -5  -4   1 55.1292 2.46542  25
   4   4  -1 485.876 24.0414  11
   4   4  -1 537.046 24.0899  12
   4   4  -1 577.190 24.4457  17
   4   4  -1 496.525 24.4494  23
  -4  -4   1 582.647 24.1583   6
  -4  -4   1 569.990 24.0491  13
  -4  -4   1 518.688 24.3137   2
  -4  -4   1 507.984 24.0431  25
  -4  -4   1 482.883 24.4204  20
   3   4  -1 643.540 27.5014  12
   3   4  -1 561.330 27.8057  23
   3   4  -1 581.732 27.8141  22
  -3  -4   1 615.839 27.7417   2
  -3  -4   1 610.635 27.4581  25
  -3  -4   1 611.225 27.5361   6
   2   4  -1 46.0468 2.45572  22
   2   4  -1 50.1707 2.47780  23
   2   4  -1 45.8424 2.16168  12
   2   4  -1 45.4027 2.44673  17
  -2  -4   1 42.7228 2.17632   6
  -2  -4   1 43.6677 2.11429  25
  -2  -4   1 47.1254 2.34155  20
   1   4  -1 261.437 12.6595  17
   1   4  -1 289.231 12.3775  12
   1   4  -1 274.268 12.6660  23
  -1  -4   1 279.486 12.3809   6
  -1  -4   1 258.239 12.4855  20
  -1  -4   1 263.026 12.3153  25
   0   4  -1 127.649 5.80209  23
   0   4  -1 115.303 5.78691  22
   0   4  -1 126.202 5.48519  12
   0  -4   1 115.718 5.69007   2
   0  -4   1 110.071 5.46331   6
  -1   4  -1 206.504 9.40088  22
  -1   4  -1 210.606 9.37554  23
  -1   4  -1 202.676 8.99840  12
   1  -4   1 185.209 9.22317  17
   1  -4   1 176.485 9.17565   2
  -2   4  -1 0.07377 0.07612  11
  -2   4  -1 0.08770 0.20976  16
  -2   4  -1 0.11427 0.24579  23
  -2   4  -1 0.13620 0.10792  12
   2  -4   1 0.17392 0.22932  22
   2  -4   1 0.04931 0.18314   2
   2  -4   1 0.29739 0.23410  17
  -3   4  -1 3.19232 0.53631  16
  -3   4  -1 2.92068 0.20717   1
  -3   4  -1 3.15239 0.23275  11
  -3   4  -1 3.11953 0.27707  12
   3  -4   1 3.30721 0.51383  22
   3  -4   1 3.90142 0.46360  17
   3  -4   1 2.90265 0.48845  23
  -4   4  -1 9.60972 0.52175  18
  -4   4  -1 9.51575 0.53861  19
  -4   4  -1 10.2140 0.99513  16
  -4   4  -1 10.3952 0.53682   1
  -4   4  -1 9.57161 0.54249  14
  -4   4  -1 10.0735 0.53586   8
  -4   4  -1 9.77551 0.54859  10
  -4   4  -1 10.2267 0.62076  12
  -4   4  -1 10.2091 0.56221  11
   4  -4   1 10.5821 0.95734  23
   4  -4   1 11.0386 0.51063  25
  -5   4  -1 242.535 11.0918  12
  -5   4  -1 244.683 11.0128  11
  -5   4  -1 228.534 11.5731  16
  -5   4  -1 261.275 10.9940   1
  -5   4  -1 236.815 10.9855  10
  -5   4  -1 230.998 10.9803   8
  -5   4  -1 242.028 10.9917  14
  -5   4  -1 247.436 10.9716  18
  -5   4  -1 245.981 10.9868  19
   5  -4   1 219.503 10.9609  25
   5  -4   1 244.446 11.5940  23
  -6   4  -1 191.930 8.92177   1
  -6   4  -1 198.163 8.92284   8
  -6   4  -1 200.674 8.93226  14
  -6   4  -1 198.482 8.92154  19
  -6   4  -1 191.255 8.94403  11
  -6   4  -1 198.245 9.04073  12
  -6   4  -1 184.243 8.91200  10
  -6   4  -1 193.914 8.91587   7
  -6   4  -1 196.662 8.90757  18
  -7   4  -1 14.2774 0.72236  19
  -7   4  -1 13.2326 0.73245  11
  -7   4  -1 14.6767 0.71275   7
  -7   4  -1 14.0830 0.72203   8
  -7   4  -1 14.0734 0.70242  18
  -7   4  -1 13.8390 0.72582  14
  -7   4  -1 13.9445 0.72176   1
  -7   4  -1 13.1942 0.70579  10
   7  -4   1 13.9986 0.78840  12
   7  -4   1 13.0254 0.67030  24
  -8   4  -1 1.31833 0.17222   8
  -8   4  -1 1.58395 0.17817  19
  -8   4  -1 1.47973 0.16191  18
  -8   4  -1 1.64423 0.18016   1
  -8   4  -1 1.62488 0.19254  14
   8  -4   1 1.37107 0.12571  24
  10   3  -1 27.8917 1.27005  19
  10   3  -1 26.2027 1.31710  10
 -10  -3   1 23.7290 1.27210  13
 -10  -3   1 27.6811 1.25445   4
 -10  -3   1 26.7068 1.26678   7
 -10  -3   1 28.2704 1.27309  21
   9   3  -1 9.84766 0.54998  11
   9   3  -1 9.74745 0.51570  10
   9   3  -1 9.71145 0.52022  19
   9   3  -1 8.71937 0.59260  12
  -9  -3   1 9.23390 0.52023   7
  -9  -3   1 9.15760 0.50123   4
  -9  -3   1 9.80572 0.53937  13
  -9  -3   1 9.69678 0.52362  21
   8   3  -1 30.6609 1.50955  10
   8   3  -1 32.9719 1.54334  11
   8   3  -1 31.5957 1.50934  19
   8   3  -1 31.1403 1.60300  12
  -8  -3   1 31.5589 1.51108  21
  -8  -3   1 32.0434 1.53797  13
  -8  -3   1 31.4349 1.51717   7
  -8  -3   1 30.5253 1.69929   6
  -8  -3   1 31.5347 1.49794   4
   7   3  -1 18.8045 1.49541  23
   7   3  -1 17.5976 0.88968  10
   7   3  -1 17.6154 0.91388  11
   7   3  -1 17.2367 0.96595  12
   7   3  -1 17.4106 0.88402  19
  -7  -3   1 17.3024 0.88571  21
  -7  -3   1 17.4768 0.87922  15
  -7  -3   1 17.0074 0.88850   7
  -7  -3   1 18.3640 1.58108  20
  -7  -3   1 18.4198 1.07241   6
  -7  -3   1 19.8438 0.92938  13
  -7  -3   1 18.3951 0.88065   4
   6   3  -1 0.17698 0.11183  10
   6   3  -1 0.12592 0.11736  12
   6   3  -1 0.29851 0.34611  23
   6   3  -1 0.18801 0.09369  11
   6   3  -1 0.15356 0.07601  19
  -6  -3   1 0.07644 0.08698  21
  -6  -3   1 0.40101 0.19007   6
  -6  -3   1 0.03895 0.36856  20
  -6  -3   1 0.21977 0.08602  15
  -6  -3   1 0.16151 0.08287  24
   5   3  -1 28.8800 1.38954  12
   5   3  -1 28.5582 1.34596  11
   5   3  -1 27.1330 1.72074  22
   5   3  -1 26.1372 1.72123  23
  -5  -3   1 28.3096 1.79465  20
  -5  -3   1 26.8257 1.34498  13
  -5  -3   1 30.2956 1.45842   6
   4   3  -1 83.8181 4.29547  22
   4   3  -1 92.7317 4.26167  17
   4   3  -1 80.1869 3.99960  12
   4   3  -1 86.6852 4.31570  23
  -4  -3   1 81.9015 3.96970  25
  -4  -3   1 85.9879 4.17848   2
  -4  -3   1 90.8872 4.35778  20
  -4  -3   1 89.6536 4.06213   6
   3   3  -1 461.437 20.7100  12
   3   3  -1 422.542 20.9180  17
   3   3  -1 455.999 20.9643  23
  -3  -3   1 423.507 20.9353  20
  -3  -3   1 478.354 20.7548   6
  -3  -3   1 487.241 20.6847  25
   2   3  -1 484.554 22.1262  17
   2   3  -1 510.539 22.1406  23
   2   3  -1 467.084 21.8991  12
   2   3  -1 442.651 22.0968  22
  -2  -3   1 480.274 22.0808   2
  -2  -3   1 490.796 22.0835  20
  -2  -3   1 495.041 21.8723  25
   1   3  -1 43.8088 2.27191  23
   1   3  -1 48.7025 2.30139  22
   1   3  -1 42.4934 2.28112  17
  -1  -3   1 40.2651 2.08625   6
  -1  -3   1 44.8842 2.19860  20
  -1  -3   1 47.6616 2.26131   2
   0   3  -1 0.11045 0.13858  17
   0   3  -1 0.02019 0.16691  22
   0   3  -1 0.10565 0.06482   6
   0   3  -1 0.12946 0.15309  23
   0   3  -1 0.25053 0.11138  16
   0  -3   1 0.18355 0.12818  20
   0  -3   1 0.21800 0.12639   2
  -1   3  -1 135.044 6.42648  23
  -1   3  -1 147.999 6.35783  16
  -1   3  -1 127.095 6.15208   6
  -1   3  -1 141.074 6.46365  22
  -1   3  -1 135.035 6.25894  20
  -1   3  -1 134.635 6.16845  12
   1  -3   1 136.700 6.32498   2
   1  -3   1 118.325 6.31473  17
  -2   3  -1 56.7803 2.69915  20
  -2   3  -1 55.8108 2.88017  23
  -2   3  -1 52.6777 2.78387  16
  -2   3  -1 53.5757 2.56200  12
   2  -3   1 54.2701 2.72992  17
   2  -3   1 54.4890 2.70213   2
   2  -3   1 54.6162 2.77797  22
  -3   3  -1 0.46609 0.26449  16
  -3   3  -1 0.36678 0.07990   1
  -3   3  -1 0.30958 0.18384  20
  -3   3  -1 0.40136 0.09089  11
  -3   3  -1 0.56213 0.14033  12
   3  -3   1 0.47095 0.21662  17
   3  -3   1 0.56435 0.21079   2
   3  -3   1 0.62582 0.26903  22
   3  -3   1 0.54912 0.23638  23
  -4   3  -1 107.185 4.78859   1
  -4   3  -1 106.892 4.86498  12
  -4   3  -1 105.625 5.25233  16
  -4   3  -1 104.298 4.80742  11
   4  -3   1 101.785 4.76155  25
   4  -3   1 105.654 5.21609  23
   4  -3   1 97.5037 5.17353  22
  -5   3  -1 164.476 7.56995   8
  -5   3  -1 168.158 7.57873  14
  -5   3  -1 158.676 7.56866  19
  -5   3  -1 165.835 7.56981   7
  -5   3  -1 166.323 7.59422  11
  -5   3  -1 172.372 7.67353  12
  -5   3  -1 163.965 8.12430  16
  -5   3  -1 164.547 7.57339   1
  -5   3  -1 158.547 7.56977  10
  -5   3  -1 161.333 7.55748  18
   5  -3   1 175.139 8.11973  23
  -6   3  -1 1.64957 0.20498   8
  -6   3  -1 1.69492 0.22206  10
  -6   3  -1 1.77128 0.19692   1
  -6   3  -1 1.63886 0.21834  11
  -6   3  -1 1.97073 0.19336  18
  -6   3  -1 1.87105 0.22661   7
  -6   3  -1 1.66001 0.20386  19
  -6   3  -1 1.75394 0.22187  14
  -7   3  -1 31.8436 1.52096  19
  -7   3  -1 31.2862 1.52351   7
  -7   3  -1 31.6056 1.52249   8
  -7   3  -1 32.3847 1.52648   1
  -7   3  -1 30.0301 1.50896  10
  -7   3  -1 32.6810 1.50989  18
  -7   3  -1 31.3506 1.53057  14
  -7   3  -1 31.6250 1.54780  11
   7  -3   1 31.2697 1.47770  24
   7  -3   1 31.7746 1.59981  12
  -8   3  -1 14.1549 0.72424   7
  -8   3  -1 13.9205 0.70580  18
  -8   3  -1 14.3916 0.72861  14
  -8   3  -1 13.7125 0.71682   8
  -8   3  -1 14.5213 0.72787   1
  -8   3  -1 13.8304 0.71888  19
   8  -3   1 13.7921 0.73045  11
   8  -3   1 12.8987 0.78488  12
   8  -3   1 14.9291 0.68006  24
  -9   3  -1 39.9444 1.87841  18
  -9   3  -1 40.6597 1.88752  14
  -9   3  -1 41.2990 1.88301   8
  -9   3  -1 40.1376 1.88584   7
  10   2  -1 98.1857 4.71137  10
  10   2  -1 103.623 4.72428  19
  10   2  -1 107.068 4.74800  11
 -10  -2   1 108.115 4.72616  21
 -10  -2   1 98.2841 4.72890   7
   9   2  -1 1.13575 0.25076  12
   9   2  -1 1.46196 0.22367  11
   9   2  -1 1.44645 0.19688  19
   9   2  -1 1.09703 0.20320  10
  -9  -2   1 1.36269 0.20324   7
  -9  -2   1 1.48480 0.18098  21
  -9  -2   1 1.46635 0.20019  13
  -9  -2   1 1.46895 0.17198   4
   8   2  -1 20.7955 1.03218  11
   8   2  -1 20.3893 0.99450  19
   8   2  -1 20.5176 1.08762  12
   8   2  -1 19.7479 0.99588  10
  -8  -2   1 19.9324 0.99906  21
  -8  -2   1 20.6582 1.19796   6
  -8  -2   1 19.8957 1.01406  13
  -8  -2   1 19.7073 0.98162   4
  -8  -2   1 19.9480 1.00631   7
   7   2  -1 27.8974 1.33586  11
   7   2  -1 28.3897 1.39447  12
   7   2  -1 28.7227 1.31658  10
   7   2  -1 26.8724 1.88943  23
   7   2  -1 28.6810 1.30687  19
   7   2  -1 25.0276 1.26082  24
  -7  -2   1 27.7299 1.47647   6
  -7  -2   1 27.4612 1.30644  21
  -7  -2   1 25.9423 1.31635   7
  -7  -2   1 28.0372 1.33243  13
  -7  -2   1 25.2820 1.29073   4
  -7  -2   1 25.7408 1.95080  20
   6   2  -1 0.16522 0.08278  11
   6   2  -1 0.05814 0.45467  22
   6   2  -1 0.18772 0.24263  23
   6   2  -1 0.12367 0.11292  12
  -6  -2   1 0.13936 0.08993  21
  -6  -2   1 0.24891 0.34494  20
  -6  -2   1 0.16452 0.16268   6
  -6  -2   1 0.10456 0.08854  13
   5   2  -1 0.04928 0.06817  12
   5   2  -1 -0.0214 0.06102  11
   5   2  -1 0.16414 0.24282  22
   5   2  -1 0.03375 0.19787  23
  -5  -2   1 0.02002 0.07280  13
  -5  -2   1 0.20500 0.28178  20
  -5  -2   1 0.02214 0.09042   6
   4   2  -1 96.3765 4.48636  17
   4   2  -1 92.1228 4.46347   2
   4   2  -1 100.615 4.59536  22
   4   2  -1 99.9210 4.59918  23
   4   2  -1 88.2326 4.30197  12
  -4  -2   1 89.4166 4.27546  25
  -4  -2   1 90.4382 4.60927  20
  -4  -2   1 90.1138 4.34796   6
   3   2  -1 9.88032 0.67356  23
   3   2  -1 9.04664 0.47236  16
   3   2  -1 10.2868 0.65626  17
   3   2  -1 9.26047 0.49362  12
   3   2  -1 9.95663 0.67275  22
   3   2  -1 8.94589 0.62917   2
  -3  -2   1 9.53675 0.47784  25
  -3  -2   1 10.1637 0.53738   6
  -3  -2   1 9.39983 0.69015  20
   2   2  -1 2941.02 143.343  23
   2   2  -1 3178.65 143.091  22
  -2  -2   1 3097.54 141.696  20
  -2  -2   1 3157.61 141.853   6
   1   2  -1 8539.01 419.841  17
   1   2  -1 9420.56 420.439  22
   1   2  -1 8830.04 420.144  23
   1   2  -1 8668.64 418.975   2
   1   2  -1 9999.99 416.132  16
  -1  -2   1 9937.64 416.744   6
  -1  -2   1 8600.17 417.636  20
   0   2  -1 534.160 25.5459  16
   0   2  -1 589.829 25.6329  23
   0   2  -1 560.680 25.6247  22
   0   2  -1 553.606 25.6282  17
   0  -2   1 566.467 25.5776  20
  -1   2  -1 695.243 31.3594  20
  -1   2  -1 656.394 31.3885  16
  -1   2  -1 679.821 31.4450  23
  -1   2  -1 696.920 31.4104  17
  -1   2  -1 701.640 31.4688  22
   1  -2   1 699.564 31.3672   2
  -2   2  -1 99.6360 4.81936  16
  -2   2  -1 100.434 4.62010   6
  -2   2  -1 105.835 4.90294  23
  -2   2  -1 93.2002 4.74793  20
   2  -2   1 106.137 4.74600  17
   2  -2   1 102.983 4.71250   2
   2  -2   1 95.9891 4.77194  22
  -3   2  -1 12.7402 0.64139  12
  -3   2  -1 12.0949 0.62295   6
  -3   2  -1 12.5709 0.84946  16
  -3   2  -1 11.6789 0.79922  20
   3  -2   1 11.4815 0.68110   2
   3  -2   1 13.3608 0.84304  23
   3  -2   1 10.5082 0.78792  22
   3  -2   1 11.4104 0.70921  17
  -4   2  -1 245.375 11.2825  12
  -4   2  -1 258.809 11.6411  16
  -4   2  -1 236.603 11.2336  11
  -4   2  -1 246.720 11.2190   1
  -4   2  -1 251.753 11.5675  20
   4  -2   1 238.869 11.1974  25
   4  -2   1 248.529 11.5819  23
   4  -2   1 243.970 11.5658  22
  -5   2  -1 84.8688 3.92898  11
  -5   2  -1 90.4493 4.00791  12
  -5   2  -1 87.3312 4.40212  16
  -5   2  -1 82.8484 3.90999   1
  -5   2  -1 83.4729 4.34436  20
   5  -2   1 80.9921 3.89287  25
   5  -2   1 84.7390 4.36115  22
   5  -2   1 83.5415 4.33759  23
  -6   2  -1 5.04134 0.33265   8
  -6   2  -1 5.18148 0.32319  19
  -6   2  -1 4.72657 0.31416   1
  -6   2  -1 4.57299 0.33853  14
  -6   2  -1 5.06088 0.30464  18
  -6   2  -1 5.18626 0.32524   7
  -6   2  -1 4.73781 0.33767  11
  -6   2  -1 4.53426 0.31351  10
  -6   2  -1 3.59006 0.70174  16
   6  -2   1 5.18090 0.37437  12
   6  -2   1 4.77412 0.70042  23
  -7   2  -1 456.670 21.9533   7
  -7   2  -1 476.465 21.9532   1
  -7   2  -1 498.639 21.9808  11
  -7   2  -1 488.429 21.9533   8
  -7   2  -1 507.133 21.9569  19
  -7   2  -1 454.428 21.9525  14
  -7   2  -1 500.106 21.9425  18
   7  -2   1 483.722 22.0327  12
   7  -2   1 474.356 21.9086  24
  -8   2  -1 87.0958 4.02159   8
  -8   2  -1 90.0089 4.03188   1
  -8   2  -1 85.6612 4.03260   7
  -8   2  -1 88.8103 4.01412  18
  -8   2  -1 86.7681 4.02473  19
   8  -2   1 88.6402 4.04246  11
   8  -2   1 85.4219 4.10299  12
   8  -2   1 83.6037 3.98481  24
  -9   2  -1 24.6793 1.16886   7
  -9   2  -1 23.9089 1.15700  14
  -9   2  -1 24.5409 1.15546   8
  -9   2  -1 22.8065 1.15729   1
  -9   2  -1 24.8219 1.15079  18
  10   1  -1 88.9743 4.24911  10
  10   1  -1 98.2190 4.26335  19
  10   1  -1 92.0048 4.28166  11
 -10  -1   1 97.2510 4.27479   7
 -10  -1   1 87.6448 4.25314  21
   9   1  -1 9.17758 0.48469  19
   9   1  -1 8.47332 0.48824  10
   9   1  -1 8.79317 0.51983  11
   9   1  -1 8.46137 0.57536  12
  -9  -1   1 8.94128 0.48761  21
  -9  -1   1 9.13523 0.51140   7
   8   1  -1 60.6243 2.88100  10
   8   1  -1 66.1644 2.91607  11
   8   1  -1 61.7421 2.87889  19
   8   1  -1 66.8959 2.98436  12
   8   1  -1 59.7145 2.83812  24
  -8  -1   1 65.6961 2.88403  21
  -8  -1   1 59.7748 2.86008   4
  -8  -1   1 57.8503 3.02158   6
  -8  -1   1 58.2714 2.89208   7
  -8  -1   1 61.8773 2.89124  13
   7   1  -1 0.36597 0.12047  11
   7   1  -1 0.21945 0.40712  23
   7   1  -1 0.19728 0.07661  24
   7   1  -1 0.33173 0.09228  19
   7   1  -1 0.49406 0.16179  12
   7   1  -1 0.57491 0.12823  10
  -7  -1   1 0.09780 0.09514  21
  -7  -1   1 0.11397 0.20271   6
  -7  -1   1 0.25609 0.10052  13
  -7  -1   1 0.36395 0.09719   4
  -7  -1   1 0.36667 0.49466  20
  -7  -1   1 0.37121 0.11233   7
   6   1  -1 11.6160 1.05553  22
   6   1  -1 13.1878 1.04795  23
   6   1  -1 14.2974 0.71978  12
   6   1  -1 13.3843 0.66241  11
  -6  -1   1 11.4487 0.65136  13
  -6  -1   1 13.2886 1.11825  20
  -6  -1   1 12.2298 0.75864   6
   5   1  -1 119.028 5.81508  23
   5   1  -1 113.151 5.82136  22
   5   1  -1 112.185 5.46814  11
   5   1  -1 121.998 5.51203  12
  -5  -1   1 133.124 5.57452   6
  -5  -1   1 126.997 5.93845  20
  -5  -1   1 109.874 5.46706  13
   4   1  -1 225.777 10.9750  22
   4   1  -1 252.795 10.9964  23
   4   1  -1 208.783 10.8419  17
   4   1  -1 231.838 10.8408   2
   4   1  -1 223.173 10.7369  12
  -4  -1   1 243.863 10.8718  16
  -4  -1   1 238.716 10.7781   6
  -4  -1   1 258.195 11.0889  20
   3   1  -1 231.996 10.3789  23
   3   1  -1 220.972 10.3193  17
   3   1  -1 229.404 10.3129   2
   3   1  -1 211.364 10.3701  22
  -3  -1   1 218.593 10.4139  20
  -3  -1   1 230.881 10.2375   6
   2   1  -1 772.824 33.3857  22
   2   1  -1 790.760 33.3902  23
   2   1  -1 675.830 33.3510   2
  -2  -1   1 792.225 33.4260  20
  -2  -1   1 653.207 33.2782   6
  -2  -1   1 711.835 33.2777  16
   1   1  -1 538.999 23.6355   2
   1   1  -1 526.159 23.6179  23
   1   1  -1 523.286 23.6148  22
  -1  -1   1 503.045 23.6105  22
  -1  -1   1 500.872 23.6323  20
   0   1  -1 643.789 31.8528  16
   0   1  -1 746.565 31.8898  20
   0   1  -1 672.801 31.8880  23
   0   1  -1 737.333 31.9057  17
   0  -1   1 704.527 31.8901  22
  -1   1  -1 40.6026 1.99115  20
  -1   1  -1 43.8285 2.01281  16
  -1   1  -1 39.4701 1.97934  17
   1  -1   1 41.4824 1.97185   2
   1  -1   1 40.6737 1.95919   2
  -2   1  -1 19.7261 1.02045  16
  -2   1  -1 17.6852 0.86625   6
  -2   1  -1 18.5469 1.00573  20
   2  -1   1 17.3972 0.90520   2
   2  -1   1 18.1349 0.98597  23
   2  -1   1 17.4398 0.90780  17
   2  -1   1 16.5576 0.96980  22
   2  -1   1 18.0025 0.89291   2
  -3   1  -1 29.4366 1.50190  16
  -3   1  -1 26.0874 1.47658  20
  -3   1  -1 25.1306 1.27762   6
  -3   1  -1 24.8574 1.27718  12
   3  -1   1 29.6326 1.38231   2
   3  -1   1 24.5711 1.26772   2
   3  -1   1 27.9016 1.45578  22
   3  -1   1 24.9830 1.30721  17
   3  -1   1 28.4217 1.46961  23
  -4   1  -1 0.29902 0.10468   6
  -4   1  -1 0.19161 0.08870  12
  -4   1  -1 0.11543 0.20803  16
  -4   1  -1 0.01114 0.20898  20
   4  -1   1 0.07639 0.17194  22
   4  -1   1 0.11019 0.04374  25
   4  -1   1 0.15834 0.16248  23
  -5   1  -1 3.26387 0.53140  20
  -5   1  -1 3.28868 0.29172   6
  -5   1  -1 3.25456 0.26911  12
  -5   1  -1 3.14415 0.50794  16
  -5   1  -1 3.19120 0.23353  11
  -5   1  -1 3.09209 0.21353   1
   5  -1   1 2.79380 0.44383  23
   5  -1   1 3.12115 0.48554  22
  -6   1  -1 99.2151 4.37946  11
  -6   1  -1 97.4671 4.35842   8
  -6   1  -1 91.5992 4.35449   1
  -6   1  -1 85.6415 4.86030  20
  -6   1  -1 92.3751 4.35873   7
  -6   1  -1 98.4632 4.34634  18
  -6   1  -1 83.6793 4.33441  21
  -6   1  -1 94.6337 4.35400  19
  -6   1  -1 100.223 4.36384  14
  -6   1  -1 92.7534 4.86291  16
   6  -1   1 98.9148 4.87475  23
   6  -1   1 96.9440 4.42227  12
  -7   1  -1 11.1303 0.65151   1
  -7   1  -1 12.8347 0.67106   7
  -7   1  -1 12.9278 0.64405  18
  -7   1  -1 13.2396 0.67278  14
  -7   1  -1 12.5174 0.66042  19
  -7   1  -1 12.3083 0.65392   8
  -7   1  -1 12.2968 0.63642  21
   7  -1   1 11.9475 0.61059  24
   7  -1   1 12.6007 0.72832  12
  -8   1  -1 78.0172 3.44253   7
  -8   1  -1 72.8476 3.42642  19
  -8   1  -1 72.7701 3.42723  14
  -8   1  -1 71.8786 3.42669   1
  -8   1  -1 69.1759 3.41513   8
  -8   1  -1 72.0928 3.41178  18
   8  -1   1 75.8429 3.44489  11
   8  -1   1 73.2355 3.38559  24
   8  -1   1 77.7722 3.51646  12
  -9   1  -1 22.5568 1.07590   1
  -9   1  -1 22.6302 1.07346  14
  -9   1  -1 22.8151 1.08989   7
  -9   1  -1 21.5808 1.06318  18
  -9   1  -1 20.8814 1.06804   8
   9  -1   1 22.0272 1.04075  24
   9  -1   1 21.5117 1.14339  12
   9  -1   1 22.9419 1.09703  11
 -10   1  -1 19.5043 0.95909   7
 -10   1  -1 18.9912 0.94008   8
  10  -1   1 21.3623 0.94962  19
  10  -1   1 20.0979 0.92584  24
  10   0  -1 0.40166 0.12294  11
  10   0  -1 0.47888 0.09497  19
  10   0  -1 0.35893 0.09911  10
 -10   0   1 0.46666 0.11579   7
   9   0  -1 78.2297 3.68426  11
   9   0  -1 77.5239 3.74190  12
   9   0  -1 80.8126 3.65726  10
   9   0  -1 80.3722 3.61975  24
   9   0  -1 78.3347 3.65678  19
  -9   0   1 83.9512 3.68231   7
  -9   0   1 76.0796 3.64100  18
  -9   0   1 77.9620 3.65052  21
   8   0  -1 129.581 5.93367  12
   8   0  -1 117.549 5.83057  10
   8   0  -1 119.167 5.86004  11
  -8   0   1 128.803 5.82750  18
  -8   0   1 137.424 5.86419   7
  -8   0   1 130.127 5.83502  21
   7   0  -1 1.70361 0.23631  12
   7   0  -1 1.88540 0.19637  11
   7   0  -1 1.60296 0.14799  24
   7   0  -1 0.72268 0.41451  23
   7   0  -1 1.76962 0.19044  10
  -7   0   1 1.45531 0.17199  21
  -7   0   1 1.71927 0.19541  19
  -7   0   1 1.74235 0.17379  18
  -7   0   1 1.47979 0.17439   1
  -7   0   1 1.41922 0.62209  20
  -7   0   1 2.06162 0.19762   7
  -7   0   1 1.60421 0.32443   6
   6   0  -1 7.79320 0.83738  22
   6   0  -1 7.82171 0.46480  11
   6   0  -1 8.97946 0.52127  12
   6   0  -1 8.52880 0.82897  23
  -6   0   1 8.80647 0.78441  16
  -6   0   1 8.30631 0.91808  20
  -6   0   1 8.70177 0.56621   6
  -6   0   1 9.00487 0.45422   1
  -6   0   1 8.64310 0.46859  13
   5   0  -1 10.0113 0.52387  12
   5   0  -1 8.71042 0.76647  22
   5   0  -1 9.13278 0.74188  23
  -5   0   1 9.04889 0.83389  20
  -5   0   1 8.59703 0.48760  11
  -5   0   1 9.61441 0.73988  16
  -5   0   1 9.30138 0.56137   6
   4   0  -1 146.935 7.75580  22
   4   0  -1 166.514 7.61511   2
   4   0  -1 168.604 7.55182  12
   4   0  -1 166.335 7.78021  23
   4   0  -1 157.411 7.64249  17
  -4   0   1 148.956 7.71280  16
  -4   0   1 185.275 7.88980  20
  -4   0   1 179.423 7.58784   6
   3   0  -1 13.1696 0.71476   2
   3   0  -1 13.1679 0.78832  22
   3   0  -1 13.0281 0.72767  17
   3   0  -1 13.7055 0.79878  23
  -3   0   1 12.3555 0.66296   6
  -3   0   1 13.3601 0.82449  20
  -3   0   1 13.2084 0.76601  16
   2   0  -1 739.575 32.1849  22
   2   0  -1 717.110 32.1427   2
   2   0  -1 642.421 32.1445  17
  -2   0   1 735.927 32.2154  20
  -2   0   1 698.026 32.1469  16
   1   0  -1 2.96795 0.21029   2
   1   0  -1 2.94414 0.19799  23
   1   0  -1 3.11973 0.21715  17
   1   0  -1 3.09245 0.20370  22
  -1   0   1 3.09932 0.19107  16
  -1   0   1 3.28433 0.21458   2
  -1   0   1 2.99646 0.22701  20
  -1   0   1 2.77263 0.19659  22
   0   0  -1 2.05298 0.11853  23
   0   0  -1 1.93934 0.14292   2
   0   0  -1 2.08067 0.15338  20
   0   0  -1 2.05436 0.14197  17
   0   0  -1 1.81264 0.11628  22
   0   0   1 2.26517 0.14728   2
   0   0   1 1.74882 0.12655  16
   0   0   1 2.02034 0.11654  22
  -1   0  -1 2261.00 98.8695  20
  -1   0  -1 2100.58 97.8886   2
  -1   0  -1 2194.59 97.8570  17
  -1   0  -1 2150.11 98.3660  16
  -1   0  -1 2052.59 98.0490  22
   1   0   1 2041.35 97.7911   2
   1   0   1 2064.41 98.4569  23
   1   0   1 2206.88 98.9021  22
  -2   0  -1 1.71766 0.26390  20
  -2   0  -1 1.56540 0.23291  16
  -2   0  -1 1.67729 0.14146   6
   2   0   1 1.51219 0.19955  23
   2   0   1 1.57899 0.10839  17
   2   0   1 1.72791 0.18942  22
  -3   0  -1 126.582 5.84417   6
  -3   0  -1 134.268 6.06130  20
  -3   0  -1 118.887 5.98885  16
   3   0   1 134.397 5.99663  23
   3   0   1 121.699 5.97984  22
  -4   0  -1 143.217 6.58220  16
  -4   0  -1 144.464 6.65608  20
  -4   0  -1 128.789 6.34556   6
   4   0   1 143.861 6.58496  22
   4   0   1 129.058 6.53975  23
  -5   0  -1 4.73159 0.26378   1
  -5   0  -1 4.31679 0.27815  11
  -5   0  -1 3.94273 0.33188   6
  -5   0  -1 4.82598 0.55191  16
  -5   0  -1 4.02221 0.59194  20
   5   0   1 4.19928 0.28984  12
   5   0   1 4.39497 0.48934  23
   5   0   1 4.36614 0.53341  22
  -6   0  -1 11.1291 1.09986  20
  -6   0  -1 12.1829 0.64644  19
  -6   0  -1 12.0432 0.65933  11
  -6   0  -1 12.0211 0.63965   8
  -6   0  -1 12.5978 0.64842   7
  -6   0  -1 11.7210 0.63584  13
  -6   0  -1 13.2393 0.75857   6
  -6   0  -1 13.8979 0.64432   1
   6   0   1 13.5056 0.70765  12
   6   0   1 12.0897 1.02414  23
  -7   0  -1 57.7362 2.69550  21
  -7   0  -1 58.3368 2.82866   6
  -7   0  -1 57.8719 2.70499  13
  -7   0  -1 52.9171 2.70778   7
  -7   0  -1 60.2715 2.71201  19
  -7   0  -1 55.6279 2.68988  18
  -7   0  -1 54.7099 3.34853  20
  -7   0  -1 59.0561 2.70649   1
  -7   0  -1 60.4381 2.70608   8
  -7   0  -1 58.8157 2.70949  14
   7   0   1 60.6015 2.72533  11
   7   0   1 59.5942 2.78755  12
   7   0   1 57.9654 2.66779  24
   7   0   1 54.9239 3.26441  23
  -8   0  -1 69.2188 3.28343   7
  -8   0  -1 67.1304 3.25617  18
  -8   0  -1 70.6968 3.27339   1
  -8   0  -1 70.1332 3.27737  19
  -8   0  -1 68.2606 3.26556   8
  -8   0  -1 68.2629 3.27305  14
  -8   0  -1 71.9298 3.26668  21
   8   0   1 72.9088 3.36668  12
   8   0   1 75.4420 3.29931  11
   8   0   1 69.8639 3.23524  24
  -9   0  -1 19.7555 0.95737   8
  -9   0  -1 20.3115 0.95231  21
  -9   0  -1 17.8314 0.94963   1
  -9   0  -1 19.5714 0.96166  14
  -9   0  -1 19.9943 0.94720  18
  -9   0  -1 19.2218 0.97493   7
   9   0   1 19.7538 0.98118  11
   9   0   1 18.7274 0.92083  24
   9   0   1 19.1549 1.03678  12
   9   0   1 20.4415 0.95596  19
 -10   0  -1 0.69981 0.14510   7
 -10   0  -1 0.37721 0.07772  18
  10   0   1 0.50722 0.11260  11
  10   0   1 0.63653 0.12885  19
  10   0   1 0.33356 0.05851  24
  10  -1  -1 0.02665 0.07222  19
  10  -1  -1 0.07836 0.09466  11
 -10   1   1 0.10164 0.09316   7
 -10   1   1 0.04367 0.07010  18
   9  -1  -1 86.3589 4.11169  10
   9  -1  -1 84.5734 4.19402  12
   9  -1  -1 90.2857 4.08557  24
   9  -1  -1 91.6474 4.14520  11
   9  -1  -1 92.9548 4.11894  19
  -9   1   1 90.0000 4.13616   7
  -9   1   1 89.8245 4.11116  18
   8  -1  -1 18.7232 0.95269  12
   8  -1  -1 16.9799 0.84559  10
   8  -1  -1 16.7747 0.81027  24
   8  -1  -1 16.0271 0.86734  11
  -8   1   1 15.5432 0.84815  21
  -8   1   1 16.2535 0.84244   1
  -8   1   1 16.1950 0.83523  18
  -8   1   1 17.1299 0.85926  19
  -8   1   1 17.4425 0.84267   8
  -8   1   1 17.4040 0.86779   7
   7  -1  -1 16.4695 0.85413  11
   7  -1  -1 17.6721 0.92132  12
   7  -1  -1 16.4179 0.79934  24
   7  -1  -1 15.1982 1.34292  23
   7  -1  -1 16.9275 0.82732  10
  -7   1   1 16.0223 1.52856  20
  -7   1   1 16.4445 0.82598  18
  -7   1   1 15.8078 0.82830   8
  -7   1   1 16.5937 0.84935  19
  -7   1   1 17.2412 0.82891  21
  -7   1   1 18.0179 0.84333   1
  -7   1   1 16.9436 0.85129   7
  -7   1   1 15.4348 0.84092  14
   6  -1  -1 20.0902 1.37566  23
   6  -1  -1 20.1105 1.02768  12
   6  -1  -1 18.3240 0.92995  24
  -6   1   1 20.2067 0.97090  19
  -6   1   1 20.7051 1.40949  16
  -6   1   1 19.8060 0.96075   1
  -6   1   1 21.7155 1.52183  20
  -6   1   1 19.9657 0.98871  11
  -6   1   1 18.6789 0.95046  18
  -6   1   1 19.2378 0.96938   7
   5  -1  -1 18.5199 1.23645  22
   5  -1  -1 17.6605 1.19639  23
   5  -1  -1 18.9158 0.93087  12
  -5   1   1 18.3074 0.96115   6
  -5   1   1 19.5621 0.90693  11
  -5   1   1 18.8244 1.28269  20
  -5   1   1 16.9046 0.87864   1
  -5   1   1 17.2063 1.19818  16
   4  -1  -1 196.616 8.80874  25
   4  -1  -1 204.410 8.90963   2
   4  -1  -1 180.707 8.94953  17
   4  -1  -1 204.463 9.11563  22
   4  -1  -1 195.050 9.08950  23
  -4   1   1 197.602 8.86751  12
  -4   1   1 191.457 8.85984   6
  -4   1   1 185.725 9.12483  20
  -4   1   1 183.504 9.07533  16
   3  -1  -1 25.7482 1.28842   2
   3  -1  -1 26.5252 1.39094  22
   3  -1  -1 23.8691 1.31217  17
   3  -1  -1 24.5224 1.37415  23
  -3   1   1 27.4740 1.42585  20
  -3   1   1 27.7055 1.39143  16
  -3   1   1 24.4353 1.22606   6
   2  -1  -1 284.812 12.8799  23
   2  -1  -1 271.258 12.8474  17
   2  -1  -1 271.913 12.8676  22
  -2   1   1 280.685 12.8821  16
  -2   1   1 294.350 12.8914  20
   1  -1  -1 107.023 5.13576   2
   1  -1  -1 110.802 5.15084  17
   1  -1  -1 117.356 5.14255  22
  -1   1   1 103.454 5.13059   2
  -1   1   1 114.825 5.16279  16
  -1   1   1 115.750 5.14182  20
   0  -1  -1 60.2356 2.57388   2
   0  -1  -1 52.2485 2.56597  17
   0   1   1 57.5458 2.56041  22
   0   1   1 60.3593 2.57242   2
   0   1   1 49.7644 2.55350  23
   0   1   1 51.9072 2.57269  16
  -1  -1  -1 476.419 22.5664  22
  -1  -1  -1 521.494 22.5337  17
   1   1   1 519.006 22.5743  22
   1   1   1 507.186 22.5743  16
   1   1   1 488.020 22.5381   2
   1   1   1 464.338 22.5632  23
  -2  -1  -1 890.948 37.2407   2
  -2  -1  -1 749.695 36.8759  20
  -2  -1  -1 797.845 36.8477  16
   2   1   1 807.688 36.8455  23
   2   1   1 802.951 36.8503  22
  -3  -1  -1 11.9376 0.77116  20
  -3  -1  -1 11.3281 0.60161   6
  -3  -1  -1 11.1012 0.70487  16
   3   1   1 11.1773 0.70081  23
   3   1   1 11.5525 0.72056  22
  -4  -1  -1 34.0528 1.58878   6
  -4  -1  -1 33.2013 1.83069  20
   4   1   1 28.3721 1.72234  23
   4   1   1 33.4348 1.54181  12
  -5  -1  -1 212.920 9.10832   6
  -5  -1  -1 187.598 9.30822  16
  -5  -1  -1 209.750 9.48808  20
  -5  -1  -1 180.887 8.99720  13
   5   1   1 188.138 9.00223  11
   5   1   1 206.384 9.37827  23
   5   1   1 180.372 9.03416  12
   5   1   1 214.464 9.40712  22
  -6  -1  -1 1.70533 0.16273   1
  -6  -1  -1 1.59827 0.53614  20
  -6  -1  -1 1.48074 0.24881   6
  -6  -1  -1 1.48250 0.15990  13
   6   1   1 1.91102 0.45162  23
   6   1   1 2.56781 0.51023  22
   6   1   1 1.61819 0.16567  11
   6   1   1 1.56458 0.19988  12
  -7  -1  -1 0.29505 0.11971  14
  -7  -1  -1 0.28636 0.09964  18
  -7  -1  -1 0.28910 0.19488   6
  -7  -1  -1 0.16992 0.10310  21
  -7  -1  -1 0.19261 0.10746  13
  -7  -1  -1 0.09008 0.45971  20
  -7  -1  -1 0.29364 0.11447   1
  -7  -1  -1 0.40097 0.12303   7
  -7  -1  -1 0.49282 0.11362   8
  -7  -1  -1 0.41163 0.11598  19
  -7  -1  -1 0.18192 0.09667   4
   7   1   1 0.71718 0.15221  11
   7   1   1 0.39253 0.08557  24
   7   1   1 0.44219 0.34899  23
  -8  -1  -1 -0.0541 0.09910   7
  -8  -1  -1 -0.1613 0.10797   1
  -8  -1  -1 0.09569 0.11159  21
  -8  -1  -1 -0.0497 0.11484  13
  -8  -1  -1 -0.0259 0.08911   4
  -8  -1  -1 -0.0709 0.10913   8
  -8  -1  -1 -0.0407 0.09186  18
  -8  -1  -1 -0.0535 0.24625   6
   8   1   1 0.11987 0.11350  11
   8   1   1 0.13659 0.15457  12
   8   1   1 0.15100 0.09278  19
  -9  -1  -1 1.64222 0.19526   8
  -9  -1  -1 1.47329 0.21052   7
  -9  -1  -1 1.50816 0.19345  21
  -9  -1  -1 1.71731 0.18265  18
   9   1   1 1.77133 0.14626  24
   9   1   1 1.60245 0.19518  19
   9   1   1 1.46814 0.26303  12
   9   1   1 1.59697 0.20435  11
 -10  -1  -1 21.4290 1.05371  21
 -10  -1  -1 23.1010 1.07963   7
  10   1   1 22.9075 1.06331  19
  10   1   1 23.0522 1.08587  11
  10   1   1 20.8593 1.03412  24
  10  -2  -1 0.24970 0.06638  19
 -10   2   1 0.14642 0.06513  18
 -10   2   1 0.16037 0.08045   7
   9  -2  -1 5.47083 0.42320  12
   9  -2  -1 6.12943 0.33565  10
   9  -2  -1 5.73708 0.37226  11
  -9   2   1 5.81710 0.33986   8
  -9   2   1 5.44748 0.34134  18
  -9   2   1 5.99148 0.36167   7
  -9   2   1 5.83828 0.34976   1
   8  -2  -1 0.32896 0.17677  12
   8  -2  -1 0.31949 0.12352  11
   8  -2  -1 0.35571 0.12375  10
   8  -2  -1 0.25725 0.08255  24
  -8   2   1 0.22038 0.09866  18
  -8   2   1 0.31020 0.10819   8
  -8   2   1 0.17709 0.10794  19
  -8   2   1 0.33340 0.12073   7
  -8   2   1 0.60948 0.13018  14
  -8   2   1 0.33227 0.12392   1
   7  -2  -1 33.9292 1.72935  12
   7  -2  -1 33.9410 1.61074  24
   7  -2  -1 34.3497 1.63753  10
  -7   2   1 33.8952 1.63878  18
  -7   2   1 34.7931 1.65403   1
  -7   2   1 37.0465 1.68770  11
  -7   2   1 35.0309 1.65740  14
  -7   2   1 35.5566 1.65977  19
  -7   2   1 32.0410 1.64192   8
  -7   2   1 34.9894 1.66146   7
   6  -2  -1 49.9639 2.40410  24
   6  -2  -1 53.5923 2.96024  23
   6  -2  -1 54.4199 2.51348  12
  -6   2   1 50.6248 2.44504  10
  -6   2   1 52.8116 2.44533  14
  -6   2   1 51.4648 2.44070   1
  -6   2   1 56.8755 2.44892  19
  -6   2   1 46.6734 2.90690  16
  -6   2   1 50.0599 2.99221  20
  -6   2   1 50.4153 2.44438   7
  -6   2   1 49.9859 2.43464   8
  -6   2   1 56.1021 2.47182  11
  -6   2   1 54.1590 2.43173  18
   5  -2  -1 8.07512 0.44933  25
   5  -2  -1 9.00734 0.79370  23
   5  -2  -1 7.57700 0.76690  22
  -5   2   1 8.14097 0.45097   1
  -5   2   1 8.59548 0.47492  11
  -5   2   1 8.44632 0.81856  20
  -5   2   1 9.52257 0.83488  16
  -5   2   1 9.83110 0.54829  12
   4  -2  -1 44.0280 2.30059  17
   4  -2  -1 48.0569 2.11565  25
   4  -2  -1 40.1368 2.38722  22
   4  -2  -1 41.5703 2.39179  23
  -4   2   1 49.7610 2.44931  20
  -4   2   1 45.0640 2.43642  16
  -4   2   1 50.0156 2.18652  12
   3  -2  -1 23.6662 1.29314  22
   3  -2  -1 24.7101 1.21489   2
   3  -2  -1 23.0262 1.29648  23
   3  -2  -1 22.9348 1.23997  17
   3  -2  -1 21.2642 1.07126  25
  -3   2   1 21.1535 1.26802  20
  -3   2   1 23.4226 1.12255  12
  -3   2   1 23.7996 1.31720  16
   2  -2  -1 0.55420 0.16589  22
   2  -2  -1 0.30052 0.11864  23
   2  -2  -1 0.37363 0.14124  17
   2  -2  -1 0.55822 0.15823   2
  -2   2   1 0.47566 0.15099  16
  -2   2   1 0.57127 0.15663  20
   1  -2  -1 10.0364 0.57037   2
   1  -2  -1 10.7759 0.58989  17
  -1   2   1 10.1644 0.65115  22
  -1   2   1 10.5704 0.61185  16
  -1   2   1 8.74872 0.61350  23
   0  -2  -1 212.950 10.9718  22
   0  -2  -1 249.472 10.9749   2
   0  -2  -1 240.988 10.9757  17
   0   2   1 224.815 11.0147   2
   0   2   1 249.118 10.9969  23
   0   2   1 259.979 11.0027  22
  -1  -2  -1 578.709 29.7781  20
  -1  -2  -1 726.068 29.7991   2
  -1  -2  -1 712.137 29.7996  17
  -1  -2  -1 591.359 29.8068  22
   1   2   1 629.753 29.7922   2
   1   2   1 669.722 29.8202  23
   1   2   1 721.570 29.8296  22
   1   2   1 609.310 29.7849  16
  -2  -2  -1 411.999 18.1072   2
  -2  -2  -1 393.716 18.1671  20
  -2  -2  -1 354.574 18.0416   6
  -2  -2  -1 431.074 18.0789   2
   2   2   1 407.355 18.1065  16
   2   2   1 381.000 18.1454  22
  -3  -2  -1 90.2518 4.10936   2
  -3  -2  -1 92.8483 4.31266  20
  -3  -2  -1 83.9759 4.12059   2
  -3  -2  -1 90.6386 4.11900   6
   3   2   1 86.8596 4.25495  22
   3   2   1 85.6813 4.18352  16
   3   2   1 92.1782 4.26703  23
  -4  -2  -1 119.350 5.23877  20
  -4  -2  -1 101.046 4.93730   6
   4   2   1 105.718 5.13198  23
   4   2   1 107.257 5.04699  16
   4   2   1 99.6294 4.89447  12
  -5  -2  -1 66.2042 3.55854  20
  -5  -2  -1 70.8624 3.24376   6
  -5  -2  -1 61.6199 3.13723  13
   5   2   1 72.3822 3.52965  22
   5   2   1 66.5990 3.36652  16
   5   2   1 68.0487 3.14232  11
   5   2   1 70.8754 3.50209  23
  -6  -2  -1 51.8767 2.98362  20
  -6  -2  -1 52.6212 2.42135  13
   6   2   1 49.2127 2.70383  16
   6   2   1 48.2593 2.85214  22
   6   2   1 56.1476 2.91038  23
   6   2   1 52.9482 2.47378  12
   6   2   1 50.8372 2.42196  11
  -7  -2  -1 34.0411 1.69214   4
  -7  -2  -1 35.4945 1.70744  21
  -7  -2  -1 36.6417 1.72036   7
  -7  -2  -1 37.1683 1.87636   6
  -7  -2  -1 36.9884 1.71320   8
  -7  -2  -1 35.8545 1.72163  13
  -7  -2  -1 35.2962 2.37190  20
   7   2   1 33.5440 2.24046  23
   7   2   1 37.2638 1.70372  19
   7   2   1 36.7184 1.67548  24
   7   2   1 35.5746 1.78424  12
   7   2   1 36.7972 1.73153  11
  -8  -2  -1 45.9693 2.14903   4
  -8  -2  -1 46.6524 2.18002   7
  -8  -2  -1 45.3252 2.16377  21
  -8  -2  -1 40.6675 2.30523   6
  -8  -2  -1 47.9264 2.18478  13
  -8  -2  -1 47.5791 2.16656   8
   8   2   1 46.4982 2.16256  19
   8   2   1 47.1375 2.25882  12
   8   2   1 48.0306 2.19940  11
   8   2   1 43.8708 2.12655  24
  -9  -2  -1 58.4621 2.73190  21
  -9  -2  -1 55.8139 2.74180   7
  -9  -2  -1 57.6062 2.72234   8
  -9  -2  -1 55.4421 2.73779  13
   9   2   1 64.4862 2.83229  12
   9   2   1 59.0304 2.69103  24
   9   2   1 60.4305 2.72930  19
   9   2   1 57.8763 2.75697  11
 -10  -2  -1 0.00385 0.08748  21
 -10  -2  -1 -0.1328 0.10168   7
 -10  -2  -1 -0.0511 0.11412   4
  10   2   1 0.13936 0.10917  11
  10   2   1 0.15866 0.08254  19
   9  -3  -1 45.4537 2.29645  11
   9  -3  -1 51.5640 2.27589  10
  -9   3   1 48.2171 2.27180   8
  -9   3   1 52.8305 2.28034  18
  -9   3   1 49.9963 2.29032   7
  -9   3   1 45.3574 2.28154   1
  -9   3   1 50.2275 2.28184  14
   8  -3  -1 2.19015 0.23907  11
   8  -3  -1 2.20000 0.17077  24
   8  -3  -1 2.54965 0.29265  12
   8  -3  -1 2.28326 0.21233  10
  -8   3   1 2.32592 0.22120   1
  -8   3   1 2.40019 0.21327  18
  -8   3   1 2.20368 0.22640   8
  -8   3   1 2.25160 0.23895  14
  -8   3   1 2.27895 0.21793  19
  -8   3   1 1.71791 0.22878   7
   7  -3  -1 281.896 14.4117  24
   7  -3  -1 313.295 14.5380  12
  -7   3   1 315.102 14.4841  11
  -7   3   1 321.188 14.4450  18
  -7   3   1 326.444 14.4614  19
  -7   3   1 319.366 14.4608  14
  -7   3   1 312.699 14.4573  10
  -7   3   1 341.563 14.4674   1
  -7   3   1 301.098 14.4570   7
  -7   3   1 336.940 14.4572   8
   6  -3  -1 0.42869 0.35602  23
   6  -3  -1 0.17073 0.08017  24
  -6   3   1 0.32769 0.12936  11
  -6   3   1 0.26161 0.10619  19
  -6   3   1 0.29387 0.10778   1
  -6   3   1 0.36903 0.12554   7
  -6   3   1 0.18027 0.09374  18
  -6   3   1 0.09134 0.09503   8
  -6   3   1 0.08672 0.09997  14
  -6   3   1 0.08056 0.12179  10
  -6   3   1 0.17555 0.47136  16
   5  -3  -1 95.1667 4.17058  25
   5  -3  -1 85.8027 4.60196  23
  -5   3   1 88.7507 4.17285  19
  -5   3   1 92.4949 4.67859  16
  -5   3   1 86.1997 4.16835   1
  -5   3   1 96.1250 4.18087  18
  -5   3   1 88.6278 4.25911  12
  -5   3   1 90.1692 4.19244  11
   4  -3  -1 3.28750 0.42315  17
   4  -3  -1 3.96050 0.46724  23
   4  -3  -1 3.29841 0.47258  22
  -4   3   1 3.26646 0.21586   1
  -4   3   1 3.43291 0.45897  16
  -4   3   1 3.31927 0.28200  12
  -4   3   1 3.10824 0.46210  20
  -4   3   1 3.49713 0.24106  11
   3  -3  -1 87.9553 4.30068  25
   3  -3  -1 94.9120 4.59543  22
   3  -3  -1 90.7390 4.48645   2
   3  -3  -1 93.0633 4.53836  17
   3  -3  -1 95.9320 4.60266  23
  -3   3   1 101.492 4.52581  20
  -3   3   1 94.0145 4.36427  12
  -3   3   1 95.2481 4.61581  16
   2  -3  -1 227.221 10.2289  22
   2  -3  -1 196.351 10.1775  17
  -2   3   1 233.409 10.1175  20
  -2   3   1 222.973 10.2476  16
  -2   3   1 212.641 10.3106  23
  -2   3   1 226.319 10.0475  12
   1  -3  -1 8.11041 0.53832   2
   1  -3  -1 8.61042 0.56652  17
  -1   3   1 7.84118 0.61652  22
  -1   3   1 8.69296 0.61674  23
  -1   3   1 7.88285 0.54670  16
   0  -3  -1 567.680 25.0703  17
   0   3   1 561.662 25.0561  16
   0   3   1 539.425 25.0952  23
   0   3   1 526.078 25.0916  22
  -1  -3  -1 116.827 5.36478   2
  -1  -3  -1 113.774 5.37137  17
   1   3   1 113.914 5.41408  23
   1   3   1 115.006 5.34807  16
  -2  -3  -1 26.2251 1.26366   2
  -2  -3  -1 21.3478 1.16920   6
  -2  -3  -1 23.6602 1.25346  17
  -2  -3  -1 23.7538 1.28520  20
   2   3   1 24.4749 1.32051  23
   2   3   1 25.3221 1.24323  16
   2   3   1 26.3785 1.33029  22
  -3  -3  -1 16.8944 0.92879   6
  -3  -3  -1 18.3537 0.97696   2
   3   3   1 18.5530 1.09068  22
   3   3   1 19.2257 0.90487  12
   3   3   1 19.2595 1.00062  16
  -4  -3  -1 17.5859 1.13555  20
  -4  -3  -1 16.1216 0.89936   2
  -4  -3  -1 18.1218 0.90805   6
   4   3   1 17.8575 1.11351  23
   4   3   1 15.1329 0.84624  12
   4   3   1 17.0896 0.96839  16
   4   3   1 18.2512 1.11550  22
  -5  -3  -1 51.0922 2.53032  13
  -5  -3  -1 56.3589 2.64078   6
  -5  -3  -1 56.5269 2.96603  20
   5   3   1 50.9805 2.52988  11
   5   3   1 57.9559 2.95222  23
   5   3   1 54.8121 2.91658  22
   5   3   1 54.6927 2.57348  12
  -6  -3  -1 105.319 4.96627  21
  -6  -3  -1 103.879 5.54876  20
  -6  -3  -1 105.589 4.96064   4
  -6  -3  -1 108.734 4.98703  13
  -6  -3  -1 110.309 5.12557   6
   6   3   1 103.602 4.94134  24
   6   3   1 114.045 5.52806  23
   6   3   1 115.089 5.04831  12
   6   3   1 114.572 4.99452  11
   6   3   1 101.683 4.96306  19
  -7  -3  -1 10.9851 1.22848  20
  -7  -3  -1 12.0902 0.64324   7
  -7  -3  -1 11.6144 0.62908  15
  -7  -3  -1 13.1690 0.82744   6
  -7  -3  -1 12.0893 0.63800   8
  -7  -3  -1 12.4511 0.65856  13
  -7  -3  -1 12.0813 0.62908   4
  -7  -3  -1 11.6558 0.63323  21
   7   3   1 11.8808 0.63017  19
   7   3   1 13.6980 0.72989  12
   7   3   1 12.8228 0.66650  11
   7   3   1 11.4502 1.12667  23
   7   3   1 12.8254 0.60193  24
  -8  -3  -1 8.25126 0.47322   4
  -8  -3  -1 9.42747 0.50290   7
  -8  -3  -1 8.24688 0.64811   6
  -8  -3  -1 8.25228 0.48217   8
  -8  -3  -1 8.31483 0.48809  21
  -8  -3  -1 8.45237 0.50709  13
   8   3   1 8.78447 0.58054  12
   8   3   1 8.87337 0.48003  19
   8   3   1 8.78804 0.44151  24
   8   3   1 8.94203 0.51559  11
  -9  -3  -1 15.5465 0.81166  13
  -9  -3  -1 16.3770 0.77998   4
  -9  -3  -1 15.6484 0.80185   7
  -9  -3  -1 14.7233 0.78899  21
   9   3   1 16.5451 0.88559  12
   9   3   1 15.6210 0.79292  19
   9   3   1 15.6501 0.82405  11
 -10  -3  -1 7.88848 0.42698   7
 -10  -3  -1 8.05215 0.42569  21
 -10  -3  -1 7.07314 0.43834  13
 -10  -3  -1 7.79155 0.40413   4
  10   3   1 8.11764 0.44591  11
  10   3   1 7.75413 0.42022  19
   9  -4  -1 0.31868 0.07929  10
  -9   4   1 0.23309 0.07236  18
  -9   4   1 0.27489 0.08050  14
  -9   4   1 0.18585 0.07418   8
  -9   4   1 0.26059 0.08313   7
   8  -4  -1 19.0449 0.85887  24
   8  -4  -1 17.7561 0.96473  12
   8  -4  -1 17.0023 0.87942  10
   8  -4  -1 18.7352 0.91534  11
  -8   4   1 18.5673 0.89960  19
  -8   4   1 18.0171 0.89713   1
  -8   4   1 16.5466 0.89756  14
  -8   4   1 18.0766 0.88608  18
  -8   4   1 19.3456 0.89752   7
  -8   4   1 17.1945 0.88839   8
   7  -4  -1 8.77615 0.48053  24
   7  -4  -1 10.2182 0.61338  12
  -7   4   1 9.53241 0.53974  10
  -7   4   1 9.61974 0.54896  14
  -7   4   1 9.75939 0.52578   8
  -7   4   1 9.08720 0.53154   7
  -7   4   1 9.48671 0.53003  19
  -7   4   1 9.28928 0.53155   1
  -7   4   1 9.78240 0.55224  11
  -7   4   1 9.35871 0.51267  18
   6  -4  -1 109.133 5.37486  24
  -6   4   1 114.461 5.40435  18
  -6   4   1 119.841 5.44652  11
  -6   4   1 121.146 5.41745   8
  -6   4   1 114.443 5.42132  14
  -6   4   1 124.774 5.42576   1
  -6   4   1 117.133 5.42258  10
  -6   4   1 123.008 5.54421  12
  -6   4   1 114.038 5.41257   7
  -6   4   1 118.388 5.41861  19
   5  -4  -1 151.424 7.57294  23
   5  -4  -1 151.783 7.03059  25
  -5   4   1 161.467 7.65077  16
  -5   4   1 145.977 7.03420   1
  -5   4   1 164.564 7.06990  11
  -5   4   1 140.938 7.02736   7
  -5   4   1 154.248 7.03862  19
  -5   4   1 153.348 7.04323  14
  -5   4   1 157.648 7.04999  10
  -5   4   1 141.518 7.02833   8
  -5   4   1 162.725 7.14828  12
  -5   4   1 157.535 7.02455  18
   4  -4  -1 64.8249 3.28903  17
   4  -4  -1 65.8810 2.95207  25
   4  -4  -1 62.9047 3.38775  23
   4  -4  -1 58.2684 3.35081  22
  -4   4   1 62.2159 3.03063  12
  -4   4   1 62.3326 2.95569   1
  -4   4   1 69.6041 3.46603  16
  -4   4   1 64.2217 2.97992  11
   3  -4  -1 127.677 6.11122  22
   3  -4  -1 136.721 6.07559  17
   3  -4  -1 119.124 5.98365   2
   3  -4  -1 122.575 6.10145  23
   3  -4  -1 116.582 5.73441  25
  -3   4   1 126.296 6.12009  16
  -3   4   1 126.641 5.76286  11
  -3   4   1 122.139 5.74571   1
  -3   4   1 132.944 5.81719  12
   2  -4  -1 265.909 13.0012  17
   2  -4  -1 267.964 12.7390  25
   2  -4  -1 304.470 13.0758  22
  -2   4   1 283.432 12.8029  12
  -2   4   1 279.698 13.0488  16
   1  -4  -1 32.0803 1.74157  17
   1  -4  -1 32.3695 1.71729   2
   1  -4  -1 30.2782 1.49627  25
  -1   4   1 30.8898 1.72848  16
  -1   4   1 34.5777 1.86365  22
  -1   4   1 30.8362 1.80120  23
  -1   4   1 35.8061 1.55877  12
   0  -4  -1 0.73158 0.08164  25
   0  -4  -1 0.88234 0.22131   2
   0  -4  -1 0.90836 0.19688  17
   0   4   1 0.68599 0.19615  16
   0   4   1 0.52122 0.22307  22
   0   4   1 0.78930 0.11686  12
   0   4   1 1.04961 0.27191  23
  -1  -4  -1 8.57245 0.62673  17
  -1  -4  -1 8.81499 0.47820   6
  -1  -4  -1 9.92472 0.45839  25
  -1  -4  -1 9.28156 0.61737   2
  -1  -4  -1 8.98728 0.49829  20
   1   4   1 8.26332 0.48350  12
   1   4   1 10.3328 0.70111  23
   1   4   1 9.66450 0.69265  22
   1   4   1 10.0274 0.60944  16
  -2  -4  -1 55.1208 2.54816   6
  -2  -4  -1 53.3961 2.64936  20
  -2  -4  -1 59.6645 2.71311  17
  -2  -4  -1 57.2124 2.69045   2
  -2  -4  -1 50.9866 2.50203  25
   2   4   1 55.9322 2.53480  12
   2   4   1 52.8800 2.75204  22
   2   4   1 52.1675 2.62456  16
   2   4   1 51.7422 2.75800  23
  -3  -4  -1 8.23463 0.61681  20
  -3  -4  -1 6.74658 0.44270   6
  -3  -4  -1 7.70266 0.38990  25
  -3  -4  -1 7.33865 0.53746  17
  -3  -4  -1 6.42053 0.51188   2
   3   4   1 8.24891 0.65814  22
   3   4   1 7.31936 0.41535  12
   3   4   1 7.72874 0.63893  23
   3   4   1 7.20342 0.49872  16
  -4  -4  -1 53.7353 2.64897   2
  -4  -4  -1 47.5193 2.48331  25
  -4  -4  -1 56.9424 2.66275  17
  -4  -4  -1 56.1898 2.58400   6
  -4  -4  -1 55.2806 2.84077  20
   4   4   1 51.9073 2.49101  11
   4   4   1 57.7286 2.86635  23
   4   4   1 51.7872 2.52599  12
  -5  -4  -1 9.64928 0.53175  13
  -5  -4  -1 8.76109 0.87005  20
  -5  -4  -1 10.7327 0.64356   6
   5   4   1 9.79424 0.88307  22
   5   4   1 10.0131 0.88741  23
   5   4   1 10.2486 0.53330  11
   5   4   1 10.5133 0.57812  12
  -6  -4  -1 2.28119 0.19822  21
  -6  -4  -1 2.53542 0.22640  13
  -6  -4  -1 2.84703 0.33266   6
  -6  -4  -1 3.13993 0.21384  15
  -6  -4  -1 2.33265 0.64360  20
  -6  -4  -1 2.38205 0.19695   4
   6   4   1 2.69160 0.50658  23
   6   4   1 2.47853 0.21923  11
   6   4   1 2.42870 0.25675  12
   6   4   1 2.39200 0.19474  19
   6   4   1 2.83968 0.18475  24
  -7  -4  -1 85.2173 3.79557  13
  -7  -4  -1 83.5992 3.75779   4
  -7  -4  -1 71.7530 4.48464  20
  -7  -4  -1 78.3151 3.75821  15
  -7  -4  -1 78.6675 3.76375  21
  -7  -4  -1 81.5950 3.95741   6
   7   4   1 81.4421 3.85756  12
   7   4   1 84.3137 3.79792  11
   7   4   1 81.5699 3.76569  19
   7   4   1 86.8357 4.58608  23
  -8  -4  -1 -0.0229 0.09157   4
  -8  -4  -1 -0.0182 0.10226  15
  -8  -4  -1 0.05506 0.22937   6
  -8  -4  -1 0.00746 0.12004  13
  -8  -4  -1 0.11364 0.10639  21
   8   4   1 -0.0531 0.12111  11
   8   4   1 -0.1826 0.08560   8
   8   4   1 -0.0209 0.15038  12
   8   4   1 -0.0386 0.09377  19
  -9  -4  -1 30.2596 1.44797   4
  -9  -4  -1 28.9950 1.45658  21
  -9  -4  -1 30.0279 1.47799  13
   9   4   1 30.2433 1.55010  12
   9   4   1 32.2211 1.46374  19
   9   4   1 31.5173 1.49121  11
 -10  -4  -1 0.20681 0.10289  21
 -10  -4  -1 0.37030 0.08440   4
 -10  -4  -1 0.40644 0.12212  13
  10   4   1 0.51060 0.09785  19
  10   4   1 0.14471 0.10336  11
   8  -5  -1 4.34811 0.27488  10
   8  -5  -1 4.55217 0.30825  11
   8  -5  -1 5.02200 0.25289  24
  -8   5   1 4.83313 0.30052  14
  -8   5   1 4.57847 0.29395   1
  -8   5   1 5.12302 0.28507  18
  -8   5   1 4.07723 0.28347   8
  -8   5   1 4.87090 0.30008  19
   7  -5  -1 25.6066 1.37406  12
   7  -5  -1 27.2150 1.25968  24
  -7   5   1 26.6666 1.32319  11
  -7   5   1 27.1970 1.28715  18
  -7   5   1 27.9369 1.31206  14
  -7   5   1 27.0166 1.30138  10
  -7   5   1 27.6014 1.30314  19
  -7   5   1 26.3820 1.30037   1
  -7   5   1 25.5893 1.29462   8
   6  -5  -1 13.8051 0.68780  24
   6  -5  -1 14.6577 0.73146  25
  -6   5   1 13.6163 0.71270  18
  -6   5   1 13.9920 0.73248   1
  -6   5   1 15.2185 0.76457  11
  -6   5   1 14.1897 0.74587  10
  -6   5   1 13.0079 0.72826   8
  -6   5   1 14.1704 0.73954  19
  -6   5   1 13.6821 0.84228  12
  -6   5   1 13.7742 0.73867  14
   5  -5  -1 12.4457 0.64139  25
  -5   5   1 13.9384 0.68819  11
  -5   5   1 11.4092 0.74268  12
  -5   5   1 12.1870 0.65531  19
  -5   5   1 11.7608 0.66683  10
  -5   5   1 11.7998 0.64617   1
  -5   5   1 13.2254 0.64311  18
  -5   5   1 11.5053 0.64283   3
  -5   5   1 12.2015 0.64541   8
  -5   5   1 11.9130 0.65782  14
   4  -5  -1 162.338 7.39743  25
   4  -5  -1 145.454 7.88467  23
  -4   5   1 156.177 7.38428  18
  -4   5   1 157.129 7.40730   3
  -4   5   1 160.199 7.41010  14
  -4   5   1 166.561 7.40720  19
  -4   5   1 149.231 7.93379  16
  -4   5   1 161.778 7.41380  10
  -4   5   1 176.131 7.43966  11
  -4   5   1 161.376 7.40186   1
  -4   5   1 179.724 7.51575  12
  -4   5   1 160.622 7.39858   8
   3  -5  -1 67.8022 3.53802  23
   3  -5  -1 65.1947 3.52193  22
   3  -5  -1 59.8933 3.07631  25
   3  -5  -1 69.2239 3.49649  17
  -3   5   1 71.3019 3.11626  11
  -3   5   1 66.4950 3.53357  16
  -3   5   1 68.7644 3.09165   1
  -3   5   1 65.6276 3.16878  12
   2  -5  -1 1.80080 0.13899  25
   2  -5  -1 2.09107 0.40937  22
   2  -5  -1 1.72146 0.37747  17
  -2   5   1 1.91204 0.39700  16
  -2   5   1 1.65665 0.14811   1
  -2   5   1 1.82625 0.17135  11
  -2   5   1 2.07107 0.19542  12
  -2   5   1 2.19895 0.42463  23
   1  -5  -1 54.9345 2.84892   2
   1  -5  -1 50.2818 2.55172  25
   1  -5  -1 60.6932 2.92310  17
  -1   5   1 59.6681 3.05410  22
  -1   5   1 56.0396 2.62162  12
  -1   5   1 55.3998 2.97584  23
  -1   5   1 53.2071 2.57534  11
   0  -5  -1 153.475 6.84140  17
   0  -5  -1 138.715 6.50825  25
   0  -5  -1 138.792 6.79485   2
   0   5   1 133.749 6.55796  12
   0   5   1 136.599 6.89745  22
   0   5   1 155.746 6.93317  23
  -1  -5  -1 17.4523 1.08394   2
  -1  -5  -1 18.0077 1.09508  17
  -1  -5  -1 16.9907 0.83222  25
   1   5   1 16.1583 0.87275  12
   1   5   1 18.5075 1.03233  16
   1   5   1 17.3067 1.16227  22
   1   5   1 17.5846 1.16129  23
  -2  -5  -1 74.7260 3.81601  17
  -2  -5  -1 84.9531 3.61307   6
   2   5   1 70.5622 3.89045  22
   2   5   1 74.3870 3.90102  23
   2   5   1 80.7229 3.60467  12
  -3  -5  -1 66.3761 2.92362   6
  -3  -5  -1 60.3799 2.84495  25
  -3  -5  -1 62.3307 3.08481  20
  -3  -5  -1 56.5353 3.07231  17
  -3  -5  -1 60.5930 3.08292   2
   3   5   1 59.2458 2.84564  11
   3   5   1 55.7449 2.87900  12
   3   5   1 65.1240 3.24886  22
   3   5   1 68.1337 3.27497  23
  -4  -5  -1 28.4753 1.61255  17
  -4  -5  -1 27.7679 1.38409  13
  -4  -5  -1 33.2550 1.76613  20
  -4  -5  -1 27.3181 1.47123   6
  -4  -5  -1 29.3393 1.38890  25
  -4  -5  -1 28.7461 1.62302   2
   4   5   1 31.2676 1.44179  12
   4   5   1 27.1923 1.38763  11
   4   5   1 29.7402 1.80583  23
   4   5   1 28.9239 1.78652  22
  -5  -5  -1 8.04188 0.47582  13
  -5  -5  -1 8.30822 0.91002  20
  -5  -5  -1 10.1830 0.61227   6
   5   5   1 7.49640 0.84067  23
   5   5   1 9.17943 0.53390  12
   5   5   1 8.45637 0.48100  11
  -6  -5  -1 48.6568 2.33531  15
  -6  -5  -1 48.8931 2.50203   6
  -6  -5  -1 50.2157 2.95930  20
  -6  -5  -1 53.1712 2.32967   4
  -6  -5  -1 50.4510 2.36105  13
  -6  -5  -1 51.7696 2.33458  21
   6   5   1 47.3857 2.32611   8
   6   5   1 45.5129 2.35606  11
   6   5   1 51.7489 2.42470  12
   6   5   1 50.6197 2.94592  23
   6   5   1 51.2843 2.33797  19
  -7  -5  -1 37.7141 1.84634  15
  -7  -5  -1 39.3145 2.05044   6
  -7  -5  -1 41.0175 1.85425  21
  -7  -5  -1 39.9740 1.88055  13
  -7  -5  -1 37.9050 1.83966   4
   7   5   1 37.8520 1.85041  19
   7   5   1 39.7593 1.88665  11
   7   5   1 39.4615 1.94906  12
  -8  -5  -1 184.689 8.10146  15
  -8  -5  -1 181.433 8.09236   4
  -8  -5  -1 180.139 8.10344  21
  -8  -5  -1 166.030 8.27949   6
  -8  -5  -1 175.408 8.12406  13
   8   5   1 183.003 8.13906  11
   8   5   1 169.068 8.09998  19
   8   5   1 175.511 8.20069  12
  -9  -5  -1 28.5181 1.34898  21
  -9  -5  -1 28.7758 1.37026  13
  -9  -5  -1 26.9173 1.33514   4
  -9  -5  -1 27.3703 1.33739  15
   9   5   1 28.9606 1.37826  11
   9   5   1 30.1551 1.35124  19
   9   5   1 26.2422 1.42825  12
 -10  -5  -1 39.4675 1.91076   4
 -10  -5  -1 42.8893 1.92502  21
 -10  -5  -1 39.8441 1.93418  13
  10   5   1 42.3629 1.92199  19
  10   5   1 41.9155 1.94230  11
   8  -6  -1 11.4189 0.60740  10
   8  -6  -1 13.2436 0.59787  24
  -8   6   1 13.0677 0.61072  18
  -8   6   1 12.6996 0.61516   8
  -8   6   1 12.8204 0.62292  14
  -8   6   1 12.8023 0.62216  19
   7  -6  -1 3.57963 0.21932  24
  -7   6   1 3.88277 0.29036  11
  -7   6   1 3.94484 0.27247  19
  -7   6   1 3.99851 0.26585   1
  -7   6   1 3.47934 0.26225   8
  -7   6   1 3.64872 0.26872  14
  -7   6   1 3.59710 0.24689  18
  -7   6   1 3.77929 0.26664  10
   6  -6  -1 24.8031 1.16636  24
  -6   6   1 23.4330 1.22494  11
  -6   6   1 24.3518 1.32191  12
  -6   6   1 24.0111 1.20411  19
  -6   6   1 24.6875 1.21034   1
  -6   6   1 25.9524 1.22078  14
  -6   6   1 25.4210 1.19281  18
  -6   6   1 25.2289 1.20748   8
  -6   6   1 24.1147 1.21148  10
   5  -6  -1 0.02714 0.08516  25
  -5   6   1 0.13237 0.09959   8
  -5   6   1 0.07153 0.12743  10
  -5   6   1 0.21683 0.12522   1
  -5   6   1 -0.0368 0.10216   3
  -5   6   1 0.05600 0.10444  19
  -5   6   1 -0.0266 0.11527  14
  -5   6   1 -0.0670 0.13016  11
  -5   6   1 0.16751 0.18564  12
  -5   6   1 0.08352 0.10147  18
   4  -6  -1 65.2208 2.88317  25
  -4   6   1 61.7564 2.91349  11
  -4   6   1 61.3255 2.88930   3
  -4   6   1 56.9812 2.88394  14
  -4   6   1 60.8645 2.89389  10
  -4   6   1 63.2747 2.88929  19
  -4   6   1 61.9160 2.86291  18
  -4   6   1 63.6915 2.88335   1
  -4   6   1 60.9805 2.87704   8
  -4   6   1 60.6587 2.98583  12
   3  -6  -1 15.2119 1.28272  23
   3  -6  -1 17.2651 0.82602  25
   3  -6  -1 17.4774 1.32713  17
  -3   6   1 17.0135 1.34102  16
  -3   6   1 15.3086 0.82297   8
  -3   6   1 17.3913 0.82892   1
  -3   6   1 15.8948 0.84328  10
  -3   6   1 16.0254 0.85254  11
  -3   6   1 16.8775 0.83795  19
  -3   6   1 16.0500 0.84504  14
  -3   6   1 17.1635 0.92142  12
  -3   6   1 17.0819 0.85681   3
   2  -6  -1 15.6057 1.22139   2
   2  -6  -1 17.5076 1.25642  17
  -2   6   1 18.3322 0.87936  11
  -2   6   1 16.7140 0.85244  19
  -2   6   1 17.5856 0.84599   1
  -2   6   1 18.4955 1.27485  16
  -2   6   1 16.6440 0.85857  10
  -2   6   1 16.4259 1.38297  23
  -2   6   1 18.4084 0.94381  12
  -2   6   1 16.7994 0.86584   3
  -2   6   1 16.7724 0.85251   8
   1  -6  -1 140.824 6.76025  17
   1  -6  -1 125.861 6.66785   2
  -1   6   1 151.755 6.93535  23
  -1   6   1 143.211 6.33451  11
  -1   6   1 133.085 6.66667  16
  -1   6   1 136.984 6.93483  22
  -1   6   1 133.670 6.38384  12
   0  -6  -1 284.630 13.3836  17
   0  -6  -1 289.685 13.3686   2
   0  -6  -1 282.502 12.9711  25
   0   6   1 300.795 13.2949  16
   0   6   1 308.242 13.5318  23
   0   6   1 252.880 13.0286  12
   0   6   1 285.499 13.5409  22
   0   6   1 276.213 12.9886  11
  -1  -6  -1 99.5080 4.55245  25
  -1  -6  -1 98.1019 4.91887  17
  -1  -6  -1 103.728 4.93606   2
   1   6   1 97.8087 4.56798  11
   1   6   1 99.8821 5.04937  22
   1   6   1 95.4146 5.00043  23
  -2  -6  -1 0.06485 0.23594  17
  -2  -6  -1 0.01058 0.06775  25
  -2  -6  -1 -0.2440 0.22266   2
   2   6   1 0.05574 0.25601  23
   2   6   1 -0.0372 0.27893  22
   2   6   1 0.01925 0.09217  12
   2   6   1 0.00985 0.06656  11
  -3  -6  -1 79.5656 3.86085  17
  -3  -6  -1 73.6454 3.50077  25
  -3  -6  -1 75.4258 3.57131   6
  -3  -6  -1 68.2684 3.80388   2
   3   6   1 80.3285 4.04080  22
   3   6   1 70.1394 3.95705  23
   3   6   1 76.2697 3.51029  11
   3   6   1 80.9296 3.56807  12
  -4  -6  -1 1.65908 0.16682  15
  -4  -6  -1 1.57104 0.15439  24
  -4  -6  -1 1.57649 0.18041  25
  -4  -6  -1 1.57973 0.17423  13
  -4  -6  -1 1.32100 0.40614   2
  -4  -6  -1 1.38016 0.40775  17
  -4  -6  -1 1.55257 0.24645   6
   4   6   1 1.55569 0.15411  19
   4   6   1 1.76916 0.52071  23
   4   6   1 1.39661 0.20756   5
   4   6   1 1.64790 0.21978  12
   4   6   1 1.71030 0.17770  11
  -5  -6  -1 39.9813 1.85047  24
  -5  -6  -1 42.8138 1.89944  13
  -5  -6  -1 37.5131 1.85848   4
  -5  -6  -1 42.5146 1.88315  15
   5   6   1 37.1577 2.45302  23
   5   6   1 39.4884 1.87406  19
   5   6   1 36.9511 1.87075   8
   5   6   1 42.7451 1.90814  11
   5   6   1 39.9461 1.87528  10
   5   6   1 37.6842 1.88898   5
   5   6   1 40.4003 1.96816  12
  -6  -6  -1 3.11970 0.26089  13
  -6  -6  -1 2.93056 0.22306   4
  -6  -6  -1 2.86770 0.23417  21
  -6  -6  -1 2.60722 0.19080  24
  -6  -6  -1 2.90413 0.24153  15
  -6  -6  -1 3.96306 0.43030   6
   6   6   1 2.68970 0.24315   8
   6   6   1 3.09250 0.25707   5
   6   6   1 2.70800 0.23071  19
   6   6   1 3.00781 0.30533  12
   6   6   1 2.75979 0.24839  10
   6   6   1 3.18319 0.26712  11
  -7  -6  -1 102.071 4.59214  15
  -7  -6  -1 99.8058 4.58546  21
  -7  -6  -1 104.660 4.62147  13
  -7  -6  -1 95.6591 4.57675   4
  -7  -6  -1 98.8036 4.79080   6
   7   6   1 99.2490 4.62559  11
   7   6   1 95.7059 4.68803  12
   7   6   1 100.069 4.59278  19
  -8  -6  -1 32.9489 1.53475   4
  -8  -6  -1 31.4095 1.56365  13
  -8  -6  -1 33.2968 1.54104  21
  -8  -6  -1 30.8876 1.53731  15
   8   6   1 35.9207 1.58664  11
   8   6   1 28.8842 1.63132  12
   8   6   1 32.5319 1.54350  19
  -9  -6  -1 1.32923 0.17909  21
  -9  -6  -1 1.20165 0.16321   4
  -9  -6  -1 1.14666 0.20058  13
  -9  -6  -1 1.59221 0.18438  15
   9   6   1 0.91881 0.31747  12
   9   6   1 1.31572 0.20194  11
   9   6   1 1.39010 0.18246  19
 -10  -6  -1 9.15580 0.53786  15
 -10  -6  -1 11.2339 0.51688   4
 -10  -6  -1 11.0716 0.52301  21
  10   6   1 10.3775 0.52381  19
   7  -7  -1 13.8092 0.62810  24
  -7   7   1 13.3138 0.65429  19
  -7   7   1 13.3546 0.65117   8
  -7   7   1 13.1514 0.65657  14
  -7   7   1 12.6632 0.63513  18
   6  -7  -1 5.31096 0.28305  24
  -6   7   1 5.06284 0.32798  19
  -6   7   1 5.49289 0.30456  18
  -6   7   1 5.00741 0.34038  10
  -6   7   1 5.04359 0.34256  14
  -6   7   1 4.85840 0.31952   1
  -6   7   1 5.43356 0.35705  11
  -6   7   1 5.31975 0.32864   8
   5  -7  -1 19.6681 1.00957  24
   5  -7  -1 21.6612 1.04956  25
  -5   7   1 21.6320 1.05081   8
  -5   7   1 21.3330 1.03086  18
  -5   7   1 22.0444 1.06032  19
  -5   7   1 20.4912 1.07441  11
  -5   7   1 20.7141 1.15974  12
  -5   7   1 22.2993 1.05428   1
  -5   7   1 21.7374 1.06826  10
  -5   7   1 21.0326 1.06018  14
   4  -7  -1 29.1557 1.34127  25
  -4   7   1 26.5790 1.34206  19
  -4   7   1 26.3084 1.35479  10
  -4   7   1 29.3862 1.37928  11
  -4   7   1 27.9432 1.35224  14
  -4   7   1 26.2804 1.34596   3
  -4   7   1 26.7589 1.33332   1
  -4   7   1 27.2701 1.33803   8
  -4   7   1 28.5490 1.46199  12
   3  -7  -1 72.5994 3.10660  25
  -3   7   1 69.4322 3.09942   1
  -3   7   1 66.0633 3.10124   8
  -3   7   1 63.0929 3.11309  10
  -3   7   1 65.4145 3.21121  12
  -3   7   1 67.4499 3.12364   3
  -3   7   1 64.0478 3.10812  14
  -3   7   1 64.1332 3.10504  19
   2  -7  -1 55.0224 2.35514  25
   2  -7  -1 44.2762 2.83905  17
  -2   7   1 45.0063 3.05735  23
  -2   7   1 47.8426 2.88741  16
  -2   7   1 44.8239 2.43696  12
  -2   7   1 54.2829 2.37869   3
  -2   7   1 51.9399 2.35894  19
  -2   7   1 52.0742 2.36856  10
  -2   7   1 49.7722 2.35996  14
  -2   7   1 49.1112 2.36073   9
  -2   7   1 52.8553 2.35903   8
   1  -7  -1 35.4682 1.69344  25
   1  -7  -1 37.7033 2.21755  17
  -1   7   1 36.4670 1.70851  10
  -1   7   1 36.5621 1.69746  19
  -1   7   1 34.9738 1.71471   3
  -1   7   1 33.2019 1.70772   9
  -1   7   1 33.7764 1.69356   8
  -1   7   1 34.6789 1.69827  14
  -1   7   1 38.7183 1.72875  11
  -1   7   1 36.6127 1.79281  12
   0  -7  -1 46.3496 2.63080  17
   0  -7  -1 43.8839 2.12086  25
   0   7   1 45.7477 2.12912  10
   0   7   1 46.8499 2.13842   3
   0   7   1 47.0327 2.12293  19
   0   7   1 43.1804 2.11984   8
   0   7   1 43.9257 2.13486   9
   0   7   1 46.1868 2.14630  11
   0   7   1 44.5505 2.20712  12
   0   7   1 44.0316 2.70413  23
  -1  -7  -1 2.29679 0.53244  17
  -1  -7  -1 1.22687 0.14952  25
   1   7   1 1.24117 0.18661   3
   1   7   1 0.81070 0.39839  23
   1   7   1 1.03496 0.17727   9
   1   7   1 1.35245 0.15546  19
   1   7   1 1.27313 0.16912  11
   1   7   1 1.53894 0.19812  10
   1   7   1 1.26399 0.21204   5
   1   7   1 1.25849 0.17312   8
   1   7   1 1.19299 0.20469  12
  -2  -7  -1 121.143 5.74439  25
   2   7   1 123.087 5.74503   5
   2   7   1 120.809 5.74619   9
   2   7   1 115.621 5.75318  11
   2   7   1 134.291 5.82876  12
   2   7   1 119.870 5.73940   3
   2   7   1 129.396 6.36780  23
   2   7   1 135.686 5.73616  19
   2   7   1 126.929 5.73313   8
   2   7   1 123.030 5.73881  10
  -3  -7  -1 28.2688 1.40750  15
  -3  -7  -1 29.9826 1.39519  24
  -3  -7  -1 32.1618 1.44234  25
  -3  -7  -1 28.6188 1.82731  17
   3   7   1 26.7413 1.41161  19
   3   7   1 30.4231 1.43789   5
   3   7   1 29.4997 1.42400   3
   3   7   1 31.9228 1.50854  12
   3   7   1 31.0267 1.44634  11
   3   7   1 27.4646 1.42111  10
   3   7   1 32.7035 2.04875  23
   3   7   1 30.0954 1.43605   9
   3   7   1 27.7948 1.40943   8
  -4  -7  -1 1.56611 0.20292  25
  -4  -7  -1 1.31709 0.16749  15
  -4  -7  -1 1.14119 0.45237  17
  -4  -7  -1 1.52230 0.16156  24
  -4  -7  -1 0.68958 0.26961   6
   4   7   1 1.79223 0.20084  10
   4   7   1 1.69004 0.24739  12
   4   7   1 1.41732 0.20238   5
   4   7   1 1.15628 0.21456   9
   4   7   1 1.41904 0.19106  11
   4   7   1 1.43860 0.18774   8
   4   7   1 1.40640 0.16971  19
   4   7   1 1.62436 0.55892  23
  -5  -7  -1 2.12537 0.37597   6
  -5  -7  -1 1.75194 0.19309   4
  -5  -7  -1 1.73362 0.21748  13
  -5  -7  -1 1.82841 0.21177  15
  -5  -7  -1 1.59053 0.16995  24
   5   7   1 2.01141 0.27475  12
   5   7   1 2.07991 0.24622  11
   5   7   1 1.61081 0.22294   5
   5   7   1 1.84042 0.18304   8
   5   7   1 1.78779 0.19437  19
   5   7   1 2.03810 0.21631  10
  -6  -7  -1 40.0844 1.88007  24
  -6  -7  -1 41.8623 1.90658   4
  -6  -7  -1 41.4226 2.11801   6
  -6  -7  -1 40.9407 1.92346  15
  -6  -7  -1 41.7605 1.94052  13
   6   7   1 38.3481 1.91724  10
   6   7   1 38.8979 1.93555   5
   6   7   1 40.3675 2.03581  12
   6   7   1 41.9359 1.96582  11
   6   7   1 40.4680 1.92377  19
  -7  -7  -1 2.34890 0.24350  15
  -7  -7  -1 1.70654 0.39976   6
  -7  -7  -1 2.52582 0.22408  21
  -7  -7  -1 2.43848 0.26598  13
  -7  -7  -1 2.43893 0.21212   4
   7   7   1 2.74224 0.28090  11
   7   7   1 2.57506 0.32277  12
   7   7   1 2.48964 0.24448  19
  -8  -7  -1 36.3668 1.61089   4
  -8  -7  -1 32.7647 1.63669  13
  -8  -7  -1 33.6002 1.62251  15
  -8  -7  -1 33.9194 1.61034  21
   8   7   1 34.3949 1.62559  19
   8   7   1 33.7837 1.71977  12
  -9  -7  -1 14.2188 0.71417  13
  -9  -7  -1 13.8756 0.68760  21
  -9  -7  -1 14.2745 0.69243  15
  -9  -7  -1 14.1773 0.68520   4
   9   7   1 13.8639 0.69582  19
   9   7   1 13.2686 0.71880  11
   6  -8  -1 8.01768 0.39936  24
  -6   8   1 7.72506 0.43072  10
  -6   8   1 8.57080 0.43361  14
  -6   8   1 8.65386 0.43208   8
  -6   8   1 8.18757 0.43157  19
   5  -8  -1 3.06853 0.18552  24
  -5   8   1 2.66915 0.24254  10
  -5   8   1 2.65114 0.21865   1
  -5   8   1 2.85203 0.23593   8
  -5   8   1 2.83758 0.25562  11
  -5   8   1 2.93526 0.24730  14
  -5   8   1 2.84187 0.23777  19
   4  -8  -1 1.17063 0.16855  25
  -4   8   1 0.96005 0.22052  10
  -4   8   1 1.19813 0.19875  14
  -4   8   1 1.55582 0.23112  11
  -4   8   1 1.19729 0.16998   1
  -4   8   1 1.41580 0.20032   8
  -4   8   1 1.10820 0.19250   3
  -4   8   1 1.40938 0.26984  12
  -4   8   1 1.32184 0.20415  19
   3  -8  -1 29.0029 1.35320  25
  -3   8   1 27.2255 1.36284  10
  -3   8   1 26.9694 1.35295  14
  -3   8   1 28.8267 1.37084   3
  -3   8   1 28.7031 1.38530  11
  -3   8   1 27.0469 1.35364  19
  -3   8   1 28.2771 1.34677   8
  -3   8   1 26.1690 1.45124  12
   2  -8  -1 75.3906 3.34322  25
  -2   8   1 73.4643 3.36372   3
  -2   8   1 70.0710 3.34612   9
  -2   8   1 67.8710 3.33552  14
  -2   8   1 75.8516 3.34824  19
  -2   8   1 71.6728 3.36750  11
  -2   8   1 68.7863 3.33303   8
  -2   8   1 65.3118 3.43435  12
  -2   8   1 77.0415 3.36242  10
   1  -8  -1 11.1752 0.58204  25
  -1   8   1 10.6404 0.60192   3
  -1   8   1 10.6001 0.58255   8
  -1   8   1 10.8248 0.61598  11
  -1   8   1 10.9616 0.58466  19
  -1   8   1 10.8676 0.60110  10
  -1   8   1 10.4729 0.67511  12
  -1   8   1 10.5079 0.60823   9
   0  -8  -1 37.0206 1.83721  25
   0   8   1 38.4852 1.86283  11
   0   8   1 38.4004 1.85600   3
   0   8   1 43.0001 1.85772  10
   0   8   1 38.3474 1.83676   8
   0   8   1 40.0968 1.83708  19
   0   8   1 36.1242 1.92799  12
   0   8   1 37.4478 1.85452   9
  -1  -8  -1 24.1912 1.17614  25
  -1  -8  -1 21.5073 1.69447  17
   1   8   1 23.9489 1.16679  19
   1   8   1 24.1794 1.17747  10
   1   8   1 23.6503 1.17997   3
   1   8   1 24.4317 1.16675   8
   1   8   1 22.6105 2.04804  23
   1   8   1 23.6999 1.26364  12
   1   8   1 24.9208 1.17951   5
   1   8   1 23.1728 1.18074   9
  -2  -8  -1 21.9017 1.11191  25
  -2  -8  -1 20.5976 1.60394  17
  -2  -8  -1 21.8323 1.07103  24
   2   8   1 23.1139 1.13090  11
   2   8   1 22.0196 1.10878   3
   2   8   1 23.9658 1.10252  19
   2   8   1 21.1295 1.11558   9
   2   8   1 22.3441 1.11161  10
   2   8   1 21.8074 1.09774   8
   2   8   1 23.9286 1.12077   5
   2   8   1 22.2518 1.19321  12
  -3  -8  -1 54.5139 2.42791  25
  -3  -8  -1 48.2670 2.38404  15
  -3  -8  -1 51.7008 2.37551  24
   3   8   1 46.2230 2.40170  10
   3   8   1 51.2608 2.41838   9
   3   8   1 53.5286 2.42331   5
   3   8   1 48.5071 2.39689  19
   3   8   1 54.1242 2.40260   8
   3   8   1 51.2696 2.50353  12
   3   8   1 51.9569 2.40946   3
  -4  -8  -1 0.91587 0.17561  15
  -4  -8  -1 0.73187 0.16028  24
  -4  -8  -1 1.22509 0.20587  25
   4   8   1 1.15559 0.21491   9
   4   8   1 0.78198 0.17600   8
   4   8   1 0.66639 0.15185   3
   4   8   1 0.84009 0.21306  12
   4   8   1 1.04348 0.20163  10
   4   8   1 0.92953 0.18223  19
   4   8   1 1.10128 0.19702  11
   4   8   1 1.33709 0.23474   5
  -5  -8  -1 19.8090 1.01607  15
  -5  -8  -1 20.8254 0.98741  24
   5   8   1 19.8485 1.02840   9
   5   8   1 21.8664 1.13455  12
   5   8   1 20.5882 1.05674  11
   5   8   1 20.4091 1.04157   5
   5   8   1 21.2475 1.02801  10
   5   8   1 19.8428 1.02522  19
  -6  -8  -1 22.9157 1.11417  24
  -6  -8  -1 25.1658 1.13674   4
  -6  -8  -1 22.9409 1.16249  13
  -6  -8  -1 23.9805 1.15938  15
   6   8   1 23.7776 1.19617  11
   6   8   1 21.6518 1.25655  12
   6   8   1 25.6604 1.16979  19
   6   8   1 23.2697 1.15939  10
  -7  -8  -1 113.719 5.12292  15
  -7  -8  -1 116.883 5.10391   4
  -7  -8  -1 112.296 5.11924   5
  -7  -8  -1 107.892 5.12669  13
   7   8   1 100.767 5.20789  12
   7   8   1 116.849 5.12871  19
   7   8   1 110.718 5.15355  11
  -8  -8  -1 9.56773 0.48897   4
  -8  -8  -1 8.91560 0.51579  13
  -8  -8  -1 9.55551 0.50701  15
   8   8   1 9.58143 0.53024  11
   8   8   1 9.61034 0.50925  19
  -9  -8  -1 0.52314 0.09527  15
  -9  -8  -1 0.70534 0.10836   4
   9   8   1 0.65377 0.13360  19
   5  -9  -1 9.65285 0.46606  24
  -5   9   1 9.80105 0.48765  14
  -5   9   1 9.32376 0.49245  10
  -5   9   1 10.1076 0.49317  19
  -5   9   1 9.74526 0.48974   8
   4  -9  -1 9.32460 0.47942  24
  -4   9   1 9.60516 0.50834   3
  -4   9   1 9.93095 0.51512  14
  -4   9   1 10.2276 0.53000  10
  -4   9   1 9.85261 0.51448   8
  -4   9   1 9.96863 0.52180  19
  -4   9   1 9.76993 0.53961  11
   3  -9  -1 0.32141 0.07891  24
   3  -9  -1 0.42382 0.10485  25
  -3   9   1 0.08817 0.11750  10
  -3   9   1 0.00492 0.10792  19
  -3   9   1 0.04975 0.08994  14
  -3   9   1 0.13698 0.12247  11
  -3   9   1 0.30218 0.09939   8
  -3   9   1 0.13986 0.17517  12
  -3   9   1 0.16785 0.12499   3
   2  -9  -1 0.52135 0.12274  25
  -2   9   1 0.58871 0.21041  12
  -2   9   1 0.42062 0.15666  10
  -2   9   1 0.78898 0.17789   8
  -2   9   1 0.58275 0.12844   9
  -2   9   1 0.30956 0.13794   3
  -2   9   1 0.37735 0.13532  11
  -2   9   1 0.41318 0.12903  19
   1  -9  -1 50.6173 2.56123  25
  -1   9   1 55.2268 2.58131   9
  -1   9   1 56.2361 2.56262   8
  -1   9   1 50.3046 2.66092  12
  -1   9   1 54.7118 2.56595  19
  -1   9   1 56.0950 2.58618   3
  -1   9   1 54.8904 2.59153  11
  -1   9   1 58.9916 2.58438  10
   0   9   1 10.3935 0.56980  10
   0   9   1 9.73043 0.57900   9
   0   9   1 9.77140 0.65520  12
   0   9   1 9.91420 0.57272   3
   0   9   1 9.89990 0.57247  11
   0   9   1 9.62339 0.54570  19
   0   9   1 10.0983 0.54814   8
  -1  -9  -1 6.32832 0.36929  24
  -1  -9  -1 6.64062 0.40917  25
   1   9   1 6.57827 0.42531   9
   1   9   1 6.92585 0.43598   3
   1   9   1 6.72870 0.40595   8
   1   9   1 6.82496 0.42668  11
   1   9   1 6.18944 0.41452   5
   1   9   1 6.26416 0.42439  10
   1   9   1 7.52818 0.41583  19
   1   9   1 5.83332 0.48472  12
  -2  -9  -1 11.4206 0.61408  25
  -2  -9  -1 10.5855 0.56219  24
   2   9   1 11.5591 0.63248   9
   2   9   1 10.9778 0.59554  19
   2   9   1 10.3318 0.61646  11
   2   9   1 10.4752 0.60961   3
   2   9   1 10.2915 0.60351   5
   2   9   1 11.0637 0.60338  10
   2   9   1 11.0071 0.59243   8
   2   9   1 12.5901 0.71848  12
  -3  -9  -1 5.73311 0.34841  24
  -3  -9  -1 6.51116 0.40454  25
   3   9   1 6.58485 0.40118   3
   3   9   1 5.99797 0.47630  12
   3   9   1 5.72723 0.41521   9
   3   9   1 6.52397 0.38413   8
   3   9   1 6.07055 0.41759  11
   3   9   1 5.80857 0.39847   5
   3   9   1 6.08488 0.38343  19
   3   9   1 6.04860 0.40498  10
  -4  -9  -1 28.7165 1.46656  25
  -4  -9  -1 31.3800 1.42164  24
  -4  -9  -1 27.0215 1.42801  15
   4   9   1 31.9704 1.47313   9
   4   9   1 29.8191 1.56224  12
   4   9   1 30.4526 1.47339   5
   4   9   1 28.4288 1.44668   3
   4   9   1 31.8025 1.46506  10
   4   9   1 31.5946 1.45784  19
   4   9   1 28.3860 1.48180  11
   4   9   1 31.5756 1.46207   8
  -5  -9  -1 9.14615 0.46662  24
  -5  -9  -1 9.14762 0.49997  15
   5   9   1 8.87659 0.51907   9
   5   9   1 8.63509 0.59835  12
   5   9   1 9.25407 0.51254  19
   5   9   1 8.82343 0.54356  11
   5   9   1 9.22551 0.51906  10
  -6  -9  -1 0.63556 0.12622   5
  -6  -9  -1 0.24685 0.11542  15
   6   9   1 0.48877 0.15392  11
   6   9   1 0.37461 0.12425  10
   6   9   1 0.52827 0.21220  12
   6   9   1 0.33829 0.10634  19
  -7  -9  -1 149.928 6.87347  15
  -7  -9  -1 146.812 6.87073   5
   7   9   1 151.135 6.87656  19
   7   9   1 153.248 6.90468  11
  -8  -9  -1 0.58353 0.09973  15
   8   9   1 0.38692 0.09140  19
   3 -10  -1 35.9328 1.59904  24
  -3  10   1 35.2192 1.61959   8
  -3  10   1 36.8202 1.63272  10
  -3  10   1 33.4151 1.61970   3
  -3  10   1 31.9774 1.65992  11
  -3  10   1 34.3694 1.62317  19
   2 -10  -1 9.70175 0.48965  24
  -2  10   1 9.64946 0.54714  11
  -2  10   1 10.3458 0.51888   8
  -2  10   1 10.0173 0.52943  19
  -2  10   1 9.69809 0.53319   3
  -2  10   1 10.0241 0.54246  10
   1 -10  -1 1.78907 0.19574  25
   1 -10  -1 2.01031 0.16703  24
  -1  10   1 1.73637 0.22757  10
  -1  10   1 2.14822 0.20756   8
  -1  10   1 2.28174 0.22688   9
  -1  10   1 1.82417 0.21776  19
  -1  10   1 1.97269 0.21196  11
  -1  10   1 2.03033 0.22376   3
  -1  10   1 1.79184 0.29154  12
   0 -10  -1 5.20984 0.29684  24
   0 -10  -1 5.36712 0.33784  25
   0  10   1 5.45376 0.35908   3
   0  10   1 5.25100 0.34253  19
   0  10   1 4.91532 0.36043  10
   0  10   1 5.05008 0.32332   8
   0  10   1 4.83914 0.36434   9
   0  10   1 4.97834 0.41883  12
   0  10   1 4.91290 0.35440  11
  -1 -10  -1 9.35875 0.51160   5
  -1 -10  -1 9.58003 0.48496  24
  -1 -10  -1 8.67135 0.51811  25
   1  10   1 9.43616 0.54751   9
   1  10   1 9.73654 0.52193  19
   1  10   1 9.24865 0.54396  11
   1  10   1 9.05626 0.62289  12
   1  10   1 9.59185 0.53321  10
   1  10   1 9.66496 0.51768   8
   1  10   1 9.38972 0.53896   3
  -2 -10  -1 2.05124 0.18389  24
  -2 -10  -1 2.12243 0.22525  25
   2  10   1 2.33710 0.26929   9
   2  10   1 2.40478 0.22438   8
   2  10   1 2.44302 0.31326  12
   2  10   1 1.99873 0.23795   3
   2  10   1 1.84883 0.25023  10
   2  10   1 2.67173 0.24337  11
   2  10   1 2.13107 0.22930  19
  -3 -10  -1 51.4984 2.25054  24
  -3 -10  -1 47.7955 2.29133  25
   3  10   1 48.3427 2.30509  11
   3  10   1 44.7915 2.27577  10
   3  10   1 47.2413 2.28173   3
   3  10   1 51.3893 2.30030   9
   3  10   1 50.7267 2.28235  19
   3  10   1 47.3605 2.37666  12
   3  10   1 47.3890 2.26964   8
  -4 -10  -1 40.8932 1.79770  24
  -4 -10  -1 35.9118 1.83228   5
   4  10   1 36.8566 1.85005  11
   4  10   1 40.1846 1.82454   3
   4  10   1 41.5670 1.82901  10
   4  10   1 39.2873 1.93079  12
   4  10   1 37.3284 1.82690  19
   4  10   1 36.5681 1.83511   9
  -5 -10  -1 0.10906 0.09417  15
  -5 -10  -1 0.12945 0.09633   5
  -5 -10  -1 0.29444 0.07502  24
   5  10   1 0.02501 0.10083   9
   5  10   1 0.00069 0.12473  11
   5  10   1 0.18063 0.10806  10
   5  10   1 -0.1241 0.09425  19
  -6 -10  -1 7.21304 0.39712   5
  -6 -10  -1 6.74814 0.37992  15
   6  10   1 6.57045 0.40636  11
   6  10   1 6.88052 0.39310  19
  -7 -10  -1 2.29647 0.16941  15
  -7 -10  -1 2.43035 0.17643   5
   7  10   1 2.35582 0.19226  19
   1 -11  -1 8.22865 0.39664  24
   1 -11  -1 7.70535 0.43835   9
  -1  11   1 8.27808 0.42580  19
  -1  11   1 7.76039 0.40948   8
  -1  11   1 8.42091 0.43333  10
   0 -11  -1 60.3541 2.72262  24
   0  11   1 56.5084 2.72942   8
   0  11   1 62.6088 2.75052  10
   0  11   1 55.4031 2.75552  11
   0  11   1 60.0264 2.75428   3
   0  11   1 61.1046 2.74611  19
  -1 -11  -1 1.05231 0.12071  24
   1  11   1 0.69951 0.13065   3
   1  11   1 1.32772 0.14310   8
   1  11   1 1.02101 0.18199   9
   1  11   1 0.81729 0.14023  10
   1  11   1 1.22465 0.17229  19
   1  11   1 0.98148 0.17583  11
  -2 -11  -1 31.1181 1.44315   5
  -2 -11  -1 30.9839 1.42645  24
   2  11   1 31.8461 1.46639   9
   2  11   1 31.6475 1.45293  19
   2  11   1 28.3724 1.46397  11
   2  11   1 29.8201 1.45061  10
  -3 -11  -1 8.63586 0.46227   5
  -3 -11  -1 8.39162 0.42407  24
   3  11   1 8.13963 0.44869  10
   3  11   1 8.45802 0.45591   3
   3  11   1 8.24276 0.47266  11
   3  11   1 8.55382 0.47296   9
   3  11   1 8.80628 0.45699  19
  -4 -11  -1 0.53256 0.09948   5
  -4 -11  -1 0.77025 0.09764  24
   4  11   1 1.01570 0.22923   3
   4  11   1 0.96686 0.14207  10
   4  11   1 0.91855 0.17069   9
   4  11   1 0.58600 0.10503  19
   4  11   1 0.63007 0.12779  11
  -5 -11  -1 0.02564 0.07158   5
  -5 -11  -1 0.01910 0.05333  24
   5  11   1 -0.0021 0.07449  19
   4  10  -2 5.62319 0.29302  19
   4  10  -2 4.95057 0.29831  10
   4  10  -2 4.64303 0.29576   3
   4  10  -2 5.32640 0.30700   9
  -4 -10   2 5.44180 0.27050  24
   3  10  -2 1.03998 0.15924   3
   3  10  -2 1.16339 0.17442   9
   3  10  -2 1.19393 0.16340  10
   3  10  -2 1.44859 0.14472  19
  -3 -10   2 1.10662 0.11144  24
   2  10  -2 2.70662 0.23247   9
   2  10  -2 3.10971 0.21217  19
   2  10  -2 2.56451 0.21238   3
   2  10  -2 3.20232 0.21222  10
  -2 -10   2 2.79782 0.17668  24
   1  10  -2 1.02624 0.14368  19
   1  10  -2 0.85418 0.14706   9
   1  10  -2 0.75519 0.15344  10
   1  10  -2 0.85860 0.14278   3
  -1 -10   2 1.03199 0.10410  24
   0  10  -2 33.6458 1.61027   3
   0  10  -2 34.7463 1.60882  10
   0  10  -2 32.7296 1.60339   9
   0  10  -2 36.6467 1.60217  19
   6   9  -2 4.65524 0.28584  19
   6   9  -2 4.90665 0.29973  10
  -6  -9   2 4.66319 0.24978  24
  -6  -9   2 4.90625 0.28098  15
   5   9  -2 0.00030 0.09685   3
   5   9  -2 0.12484 0.09032  19
   5   9  -2 -0.1003 0.10172  10
   5   9  -2 0.07590 0.09598   9
   5   9  -2 0.00551 0.08997   5
   5   9  -2 0.00455 0.11453  11
  -5  -9   2 0.17051 0.06919  24
  -5  -9   2 -0.0639 0.08698  15
   4   9  -2 1.28894 0.19664  10
   4   9  -2 1.69869 0.21137   9
   4   9  -2 1.30149 0.19235  19
   4   9  -2 1.10874 0.19878   3
   4   9  -2 1.11958 0.20996   5
   4   9  -2 1.28653 0.20076  11
  -4  -9   2 1.20012 0.15312  24
  -4  -9   2 1.63643 0.18548  15
   3   9  -2 9.60177 0.54557  11
   3   9  -2 9.71666 0.54337   5
   3   9  -2 9.53399 0.52328  19
   3   9  -2 8.14084 0.61592  12
   3   9  -2 10.0140 0.54107  10
   3   9  -2 10.0396 0.54694   9
   3   9  -2 9.58026 0.54099   3
  -3  -9   2 10.5192 0.54774  25
  -3  -9   2 10.0804 0.49922  24
   2   9  -2 12.1612 0.63908   9
   2   9  -2 11.7180 0.63764  11
   2   9  -2 11.8161 0.71416  12
   2   9  -2 12.0419 0.63477   3
   2   9  -2 11.7600 0.62456  10
   2   9  -2 12.4095 0.61945  19
   2   9  -2 11.4735 0.62945   5
  -2  -9   2 11.0791 0.58840  24
  -2  -9   2 11.6950 0.62421  25
   1   9  -2 21.8029 1.06938  10
   1   9  -2 22.7100 1.08322  11
   1   9  -2 20.3411 1.06821   3
   1   9  -2 22.3561 1.07848   9
   1   9  -2 22.7688 1.06053  19
   1   9  -2 21.2763 1.05843   5
   1   9  -2 20.5277 1.14481  12
  -1  -9   2 21.6134 1.06089  25
   0   9  -2 93.7967 4.63239   3
   0   9  -2 108.265 4.63013  19
   0   9  -2 105.124 4.63754   9
   0   9  -2 98.0130 4.64261  11
   0   9  -2 97.7084 4.62967  10
  -1   9  -2 2.41213 0.21276   3
  -1   9  -2 1.96363 0.21245   9
  -1   9  -2 2.35151 0.23265  11
  -1   9  -2 2.46383 0.20942  19
  -1   9  -2 2.04664 0.22356  10
  -2   9  -2 31.1741 1.63836  11
  -2   9  -2 33.2682 1.55696  10
  -2   9  -2 34.3209 1.55137  19
  -2   9  -2 33.1743 1.55216   3
  -3   9  -2 13.5136 0.60364  19
  -3   9  -2 11.2067 0.60142  10
   8   8  -2 20.9056 0.94688  19
   8   8  -2 18.9501 0.94994  10
  -8  -8   2 20.2843 0.95001  15
   7   8  -2 43.9457 1.96634  19
   7   8  -2 38.4906 1.98137  11
   7   8  -2 41.8681 1.97289  10
  -7  -8   2 45.3647 1.96966  15
  -7  -8   2 41.1194 1.94806   4
   6   8  -2 59.0566 2.52906   9
   6   8  -2 50.5607 2.49126  10
   6   8  -2 53.0180 2.49733   5
   6   8  -2 52.7175 2.50988  11
   6   8  -2 50.4333 2.47863   3
   6   8  -2 54.1365 2.48406  19
  -6  -8   2 51.1172 2.46453   4
  -6  -8   2 54.5066 2.46034  24
  -6  -8   2 54.5792 2.48750  15
   5   8  -2 13.3696 0.69324  10
   5   8  -2 13.5386 0.69373   9
   5   8  -2 12.8243 0.69763   5
   5   8  -2 13.6927 0.71613  11
   5   8  -2 13.5635 0.77773  12
   5   8  -2 12.1668 0.67140  19
   5   8  -2 13.3652 0.68667   3
  -5  -8   2 11.9538 0.67512  15
  -5  -8   2 13.1764 0.65040  24
  -5  -8   2 12.6661 0.70606  25
   4   8  -2 4.42320 0.31066  19
   4   8  -2 4.21190 0.33707   9
   4   8  -2 4.09485 0.32224  10
   4   8  -2 4.62614 0.33779  11
   4   8  -2 4.33050 0.38582  12
   4   8  -2 3.73461 0.31682   3
   4   8  -2 4.33030 0.33818   5
  -4  -8   2 3.81878 0.32150  25
  -4  -8   2 4.51062 0.28190  24
   3   8  -2 1.81818 0.23716  11
   3   8  -2 1.44800 0.24264   5
   3   8  -2 1.40227 0.25200   9
   3   8  -2 1.35046 0.29927  12
   3   8  -2 1.79064 0.20386  19
   3   8  -2 1.51282 0.21239  10
   3   8  -2 1.25835 0.22524   3
  -3  -8   2 1.51018 0.18620  24
  -3  -8   2 1.57774 0.21496  25
   2   8  -2 1.93638 0.24243  11
   2   8  -2 1.95932 0.25206   3
   2   8  -2 2.36172 0.24178  10
   2   8  -2 2.26339 0.30135  12
   2   8  -2 1.96162 0.24686   5
   2   8  -2 1.88220 0.27318   9
   2   8  -2 2.45479 0.23504  19
  -2  -8   2 2.21364 0.22426  25
   1   8  -2 82.8807 3.85974  10
   1   8  -2 87.8906 3.85383  19
   1   8  -2 79.6727 3.87235  11
   1   8  -2 80.3499 3.85484   5
   1   8  -2 80.8005 3.94493  12
   1   8  -2 84.0684 3.86981   3
   1   8  -2 83.4285 3.87168   9
  -1  -8   2 85.7327 3.85921  25
   0   8  -2 46.1984 2.35005  11
   0   8  -2 49.7802 2.43533  12
   0   8  -2 52.7483 2.35450   9
   0   8  -2 52.6413 2.33793  19
   0   8  -2 51.4175 2.35239   3
   0   8  -2 47.8106 2.33894  10
   0  -8   2 47.1687 2.32695  25
  -1   8  -2 0.47951 0.12964  10
  -1   8  -2 0.18262 0.11673   9
  -1   8  -2 0.02515 0.11228   3
  -1   8  -2 0.25305 0.12464  11
  -1   8  -2 0.12413 0.17850  12
  -1   8  -2 0.12083 0.11170  19
   1  -8   2 0.25247 0.08817  25
  -2   8  -2 217.452 9.49149   3
  -2   8  -2 207.613 9.48114  19
  -2   8  -2 211.402 9.48995  10
  -2   8  -2 215.245 9.47105   8
  -2   8  -2 199.031 9.56652  12
  -2   8  -2 202.496 9.50395  11
   2  -8   2 199.291 9.46337  25
  -3   8  -2 35.6247 1.69199  10
  -3   8  -2 36.3172 1.68192   8
  -3   8  -2 36.2542 1.68966  19
  -3   8  -2 35.0158 1.70931  11
  -4   8  -2 20.6124 0.95877  19
  -4   8  -2 20.1443 0.95388   8
  -4   8  -2 19.1838 0.95385  10
   9   7  -2 11.1169 0.51890  19
  -9  -7   2 9.78672 0.49409  15
  -9  -7   2 9.21678 0.48247   4
   8   7  -2 15.2222 0.75068  10
   8   7  -2 14.8077 0.76799  11
   8   7  -2 15.0757 0.74840  19
  -8  -7   2 14.5985 0.76381  13
  -8  -7   2 15.5068 0.73779   4
  -8  -7   2 14.9557 0.73376  21
  -8  -7   2 15.6962 0.74947  15
   7   7  -2 -0.0728 0.12255  11
   7   7  -2 0.00541 0.10357  19
   7   7  -2 0.12784 0.11822  10
   7   7  -2 0.36172 0.10981   5
   7   7  -2 0.10539 0.16994  12
  -7  -7   2 0.02786 0.13473  13
  -7  -7   2 0.03506 0.09882   4
  -7  -7   2 -0.0372 0.06601  24
  -7  -7   2 0.16226 0.11785  15
   6   7  -2 0.52588 0.21536  12
   6   7  -2 0.36093 0.14374  11
   6   7  -2 0.60674 0.13916   3
   6   7  -2 0.36194 0.12503  10
   6   7  -2 0.39750 0.11955  19
   6   7  -2 0.21132 0.13392   5
  -6  -7   2 0.57392 0.13802  15
  -6  -7   2 0.55609 0.14552  13
  -6  -7   2 0.38993 0.09966  24
  -6  -7   2 0.39941 0.11460   4
   5   7  -2 43.8002 2.16682   9
   5   7  -2 47.3698 2.17218   3
   5   7  -2 43.4311 2.16368  10
   5   7  -2 46.5312 2.15741  15
   5   7  -2 47.1690 2.16016  19
   5   7  -2 40.0606 2.23622  12
   5   7  -2 48.4271 2.18157   5
   5   7  -2 41.8823 2.18118  11
  -5  -7   2 48.9087 2.13842  24
  -5  -7   2 49.1414 2.19663  25
  -5  -7   2 43.5409 2.13215   4
  -5  -7   2 48.4687 2.17692  13
   4   7  -2 1.08471 0.21614  10
   4   7  -2 1.25013 0.23628   5
   4   7  -2 0.99784 0.21646  11
   4   7  -2 1.22839 0.24638   9
   4   7  -2 1.08487 0.22483   3
   4   7  -2 1.54627 0.21090  15
   4   7  -2 0.96320 0.19697  19
   4   7  -2 1.59025 0.26174  12
  -4  -7   2 1.29549 0.16671  24
  -4  -7   2 1.29448 0.20716  25
   3   7  -2 55.9344 2.58387   9
   3   7  -2 54.4330 2.57534   5
   3   7  -2 57.6891 2.59407  11
   3   7  -2 48.8789 2.56396  10
   3   7  -2 55.7129 2.56060  19
   3   7  -2 51.1864 2.64449  12
   3   7  -2 53.6394 2.55019  15
   3   7  -2 58.2408 2.58327   3
  -3  -7   2 55.4557 2.57898  25
   2   7  -2 7.90945 0.48514  10
   2   7  -2 7.39644 0.46326  15
   2   7  -2 8.01029 0.48982   3
   2   7  -2 8.28060 0.49753   5
   2   7  -2 8.37747 0.47989  19
   2   7  -2 8.78868 0.56960  12
   2   7  -2 9.25952 0.50184  11
   2   7  -2 8.26527 0.50133   9
  -2  -7   2 8.55286 0.47638  25
   1   7  -2 65.4207 2.95627  11
   1   7  -2 62.0377 2.94435   3
   1   7  -2 62.3837 3.02676  12
   1   7  -2 61.3136 2.92226  19
   1   7  -2 61.2808 2.93835  10
   1   7  -2 64.2168 2.95351   9
   1   7  -2 62.6648 2.93801   5
   0   7  -2 6.73145 0.42928   5
   0   7  -2 7.43025 0.43981  11
   0   7  -2 7.17437 0.42427  10
   0   7  -2 7.10901 0.41915  19
   0   7  -2 6.86244 0.45534   9
   0   7  -2 7.16209 0.50569  12
   0   7  -2 6.65582 0.42975   3
   0  -7   2 7.22754 0.39897  25
  -1   7  -2 37.4894 1.75718   3
  -1   7  -2 36.5392 1.74991  10
  -1   7  -2 35.9636 1.76436  11
  -1   7  -2 36.9029 1.74052  19
  -1   7  -2 35.7713 1.72521   8
  -1   7  -2 34.5075 1.74746   9
  -1   7  -2 38.6401 1.84776  12
   1  -7   2 36.5934 1.72094  25
  -2   7  -2 3.62177 0.36078  12
  -2   7  -2 3.62290 0.30377  11
  -2   7  -2 3.90254 0.29314  19
  -2   7  -2 2.87655 0.29411  10
  -2   7  -2 3.68201 0.27315   8
  -2   7  -2 4.28674 0.30192   3
   2  -7   2 3.66022 0.23950  25
  -3   7  -2 27.5585 1.53923  12
  -3   7  -2 31.2102 1.46373  19
  -3   7  -2 30.3804 1.46570  10
  -3   7  -2 31.0800 1.48818  11
  -3   7  -2 31.8230 1.45588   8
   3  -7   2 29.8617 1.43271  25
  -4   7  -2 13.2407 0.67314  10
  -4   7  -2 13.3347 0.67073  19
  -4   7  -2 13.4054 0.66300  14
  -4   7  -2 13.2341 0.69454  11
  -4   7  -2 11.7234 0.75096  12
   4  -7   2 12.6171 0.64181  25
  -5   7  -2 9.76889 0.55407  11
  -5   7  -2 10.0187 0.53234  10
  -5   7  -2 11.1498 0.54354   8
  -5   7  -2 10.7529 0.53963  19
  -5   7  -2 10.6723 0.53615  14
  -6   7  -2 7.79058 0.39048   8
  -6   7  -2 7.57632 0.39889  19
   9   6  -2 12.9005 0.67789  10
   9   6  -2 13.5633 0.67694  19
   9   6  -2 15.4719 0.77453  11
  -9  -6   2 13.2355 0.67388  21
  -9  -6   2 13.8281 0.67249   4
  -9  -6   2 14.1012 0.67484  15
  -9  -6   2 13.8907 0.69554  13
   8   6  -2 13.2815 0.69947  11
   8   6  -2 13.7750 0.67370  19
   8   6  -2 12.5165 0.76031  12
   8   6  -2 12.3699 0.67473  10
  -8  -6   2 13.4452 0.67106  15
  -8  -6   2 13.6670 0.70406  13
  -8  -6   2 13.0092 0.66493  21
  -8  -6   2 12.8989 0.66324   4
   7   6  -2 10.7114 0.56989  10
   7   6  -2 10.1428 0.55600  19
   7   6  -2 9.75825 0.64270  12
   7   6  -2 10.8747 0.59379  11
  -7  -6   2 10.3022 0.51496  24
  -7  -6   2 10.1035 0.56531  15
  -7  -6   2 9.73746 0.54575  21
  -7  -6   2 10.1444 0.58321  13
  -7  -6   2 10.3365 0.54963   4
   6   6  -2 67.7841 2.90824  19
   6   6  -2 57.6171 2.90467  10
   6   6  -2 63.8568 2.94032  11
   6   6  -2 58.4735 2.90450   3
   6   6  -2 64.0061 3.01279  12
   6   6  -2 62.3758 2.91320   5
  -6  -6   2 59.9263 2.92670  13
  -6  -6   2 62.0766 2.89495  21
  -6  -6   2 61.0187 3.09842   6
  -6  -6   2 62.3049 2.89040   4
  -6  -6   2 65.1532 2.87945  24
   5   6  -2 255.718 13.0898  12
   5   6  -2 295.438 13.0226   5
   5   6  -2 293.107 13.0391  11
   5   6  -2 305.297 13.0140  15
   5   6  -2 287.403 13.0140   9
   5   6  -2 305.425 13.0234   3
   5   6  -2 293.357 13.0151  10
   5   6  -2 289.790 13.0057  19
  -5  -6   2 277.674 12.9813  24
  -5  -6   2 282.103 13.0263  13
  -5  -6   2 253.716 13.0094  21
  -5  -6   2 298.868 13.0421  25
  -5  -6   2 265.704 13.1635   6
  -5  -6   2 286.629 12.9871   4
   4   6  -2 50.4658 2.38217   3
   4   6  -2 53.3862 2.37169  15
   4   6  -2 46.3671 2.44410  12
   4   6  -2 49.6828 2.38142   5
   4   6  -2 49.8183 2.36552  19
   4   6  -2 49.6599 2.37908   9
   4   6  -2 51.1959 3.04030  23
   4   6  -2 48.5822 2.37363  10
   4   6  -2 54.2058 2.40011  11
  -4  -6   2 52.1097 2.39088  25
  -4  -6   2 50.9276 2.38277  13
  -4  -6   2 49.3906 2.34189  24
   3   6  -2 73.5126 3.54498  15
   3   6  -2 75.8524 4.18844  23
   3   6  -2 80.9678 3.64599  12
   3   6  -2 77.1153 3.56940   3
   3   6  -2 76.8669 3.57614  11
   3   6  -2 75.8256 3.56576   5
   3   6  -2 84.4038 3.56706  10
   3   6  -2 70.1528 3.54187  19
   3   6  -2 77.7895 3.56963   9
  -3  -6   2 73.1100 3.66703   6
  -3  -6   2 73.2238 3.55204  13
  -3  -6   2 80.8769 3.56891  25
   2   6  -2 44.1384 2.11340  15
   2   6  -2 47.9561 2.14299   3
   2   6  -2 42.3072 2.67410  23
   2   6  -2 42.8063 2.12604  10
   2   6  -2 44.1957 2.11519  19
   2   6  -2 45.2744 2.14426  11
   2   6  -2 48.6570 2.14020   5
   2   6  -2 49.5753 2.21407  12
   2   6  -2 43.1726 2.13463   9
  -2  -6   2 41.9039 2.60768  17
  -2  -6   2 44.8889 2.12282  25
   1   6  -2 89.7405 4.12576  10
   1   6  -2 93.4815 4.20573  12
   1   6  -2 94.8708 4.14078  11
   1   6  -2 86.5855 4.70818  23
   1   6  -2 87.4913 4.11170  19
   1   6  -2 89.1167 4.13042   3
   1   6  -2 86.0855 4.12169   5
   1   6  -2 91.3506 4.13398   9
  -1  -6   2 88.8352 4.10553  25
  -1  -6   2 82.4745 4.60774  17
   0   6  -2 31.9951 1.67219  10
   0   6  -2 35.4665 2.30634  23
   0   6  -2 36.8923 1.75990  12
   0   6  -2 37.7170 1.68870   3
   0   6  -2 32.9490 1.66906   5
   0   6  -2 33.4678 1.66153  19
   0   6  -2 36.3066 1.68744   9
   0   6  -2 35.2151 1.68734  11
   0  -6   2 36.7734 2.21293  17
   0  -6   2 35.6758 1.64608  25
  -1   6  -2 57.1188 2.64468  19
  -1   6  -2 57.7673 2.66976  11
  -1   6  -2 51.3117 2.62970   8
  -1   6  -2 57.3848 3.33272  23
  -1   6  -2 55.9063 2.65062  10
  -1   6  -2 59.3094 2.66106   3
  -1   6  -2 58.8596 2.73907  12
  -1   6  -2 56.1343 2.65776   9
  -2   6  -2 0.29187 0.12261  10
  -2   6  -2 0.10009 0.10191  19
  -2   6  -2 -0.0229 0.14573  12
  -2   6  -2 0.22656 0.11088  11
  -2   6  -2 0.20284 0.08608   8
  -2   6  -2 0.16868 0.11586   3
  -3   6  -2 100.492 4.69142  12
  -3   6  -2 106.057 4.59240  19
  -3   6  -2 96.4953 4.58488   3
  -3   6  -2 105.026 4.62028  11
  -3   6  -2 98.2877 4.59108  10
  -3   6  -2 101.625 4.58255   8
  -3   6  -2 95.6700 4.58024  14
   3  -6   2 91.2710 4.54860  25
  -4   6  -2 160.270 7.91549  10
  -4   6  -2 173.844 7.94773  11
  -4   6  -2 179.511 7.92235  19
  -4   6  -2 182.892 7.92069   8
  -4   6  -2 174.754 7.92071  14
  -4   6  -2 167.453 7.90822   1
  -4   6  -2 171.944 8.02013  12
   4  -6   2 172.201 7.89536  25
  -5   6  -2 0.99288 0.20161  11
  -5   6  -2 1.06171 0.17496   1
  -5   6  -2 1.11669 0.18343  14
  -5   6  -2 1.00026 0.18778  10
  -5   6  -2 1.22901 0.19128   8
  -5   6  -2 1.20032 0.26715  12
  -5   6  -2 0.85312 0.18219  19
   5  -6   2 0.79880 0.12725  25
  -6   6  -2 4.01340 0.26118  19
  -6   6  -2 3.74861 0.26080   8
  -6   6  -2 3.10417 0.24749   1
  -6   6  -2 4.35433 0.26532  14
  -6   6  -2 3.80700 0.27813  11
  -7   6  -2 2.12396 0.15149  19
  -7   6  -2 1.94277 0.14577   8
  -7   6  -2 2.16182 0.15764  14
  10   5  -2 0.49621 0.09637  19
 -10  -5   2 0.41719 0.07035   4
 -10  -5   2 0.64935 0.10971  21
   9   5  -2 4.70497 0.33030  11
   9   5  -2 4.78399 0.29834  19
   9   5  -2 4.50626 0.29950  10
  -9  -5   2 4.84514 0.28844  15
  -9  -5   2 4.92490 0.30218  21
  -9  -5   2 4.49309 0.32652  13
  -9  -5   2 5.09280 0.29226   4
   8   5  -2 5.26813 0.43520  12
   8   5  -2 5.72051 0.35743  19
   8   5  -2 5.27399 0.36381  10
   8   5  -2 6.19053 0.39305  11
  -8  -5   2 5.68348 0.34475   4
  -8  -5   2 5.84547 0.39736  13
  -8  -5   2 5.68223 0.35694  15
  -8  -5   2 6.14245 0.36214  21
   7   5  -2 88.8908 4.33946  12
   7   5  -2 97.1754 4.24510  19
   7   5  -2 95.7639 4.27567  11
   7   5  -2 87.3225 4.24630  10
  -7  -5   2 89.6527 4.23228   4
  -7  -5   2 93.1684 4.20471  24
  -7  -5   2 91.9391 4.24696  15
  -7  -5   2 89.5463 4.24088  21
  -7  -5   2 88.9408 4.43743   6
  -7  -5   2 95.9623 4.28144  13
   6   5  -2 3.12019 0.29680   5
   6   5  -2 3.79170 0.30793  11
   6   5  -2 3.65149 0.26689  19
   6   5  -2 3.88969 0.28907   3
   6   5  -2 3.56614 0.27925  10
   6   5  -2 4.35474 0.28593  15
   6   5  -2 4.21496 0.36042  12
  -6  -5   2 3.72293 0.25072  24
  -6  -5   2 3.70352 0.27545   4
  -6  -5   2 3.23882 0.43014   6
  -6  -5   2 3.56686 0.30023  13
  -6  -5   2 3.97624 0.26842  21
   5   5  -2 262.247 11.8091  11
   5   5  -2 238.798 12.3126  17
   5   5  -2 260.179 11.7901   3
   5   5  -2 231.682 11.7784  10
   5   5  -2 260.697 11.7916   5
   5   5  -2 263.078 11.8741  12
   5   5  -2 244.528 11.7829   9
   5   5  -2 277.186 11.7900  15
   5   5  -2 264.501 11.7788  19
  -5  -5   2 266.582 11.9516   6
  -5  -5   2 240.201 11.7986  13
  -5  -5   2 264.013 11.7783  21
  -5  -5   2 259.329 11.7587  24
  -5  -5   2 280.679 11.8132  25
   4   5  -2 51.0118 2.40964   9
   4   5  -2 52.2642 2.40767   3
   4   5  -2 54.5416 2.40148  15
   4   5  -2 54.5199 2.40314  10
   4   5  -2 52.0889 2.38127   4
   4   5  -2 53.0061 2.41045   5
   4   5  -2 47.5499 2.41419  11
   4   5  -2 48.6173 2.38796  19
  -4  -5   2 56.1843 2.37972  24
  -4  -5   2 52.8650 2.41829  25
  -4  -5   2 53.2014 2.41284  13
  -4  -5   2 45.1249 2.38096  21
  -4  -5   2 45.2192 2.51238   6
   3   5  -2 95.5641 4.85236  23
   3   5  -2 97.0709 4.87806  17
   3   5  -2 86.3780 4.82408  22
   3   5  -2 96.5124 4.40024  12
   3   5  -2 96.9836 4.34543  11
  -3  -5   2 90.9945 4.73792   2
  -3  -5   2 100.297 4.34191  25
  -3  -5   2 88.1051 4.33057  13
  -3  -5   2 93.0135 4.44091   6
   2   5  -2 5.66466 0.35076  11
   2   5  -2 4.84501 0.70625  22
   2   5  -2 5.97774 0.69611  23
   2   5  -2 5.90132 0.34424  13
   2   5  -2 6.03594 0.39732  12
   2   5  -2 6.13927 0.74637  17
  -2  -5   2 7.51853 0.71187   2
  -2  -5   2 6.01707 0.44014   6
  -2  -5   2 6.06160 0.33842  25
   1   5  -2 41.4508 2.52460  22
   1   5  -2 41.3598 2.48956  23
   1   5  -2 43.7677 2.06913  11
   1   5  -2 49.4197 2.58488  17
   1   5  -2 46.1386 2.11761  12
  -1  -5   2 42.5173 2.43031   2
  -1  -5   2 43.3190 2.03490  25
  -1  -5   2 43.7036 2.12929   6
   0   5  -2 10.4078 1.04889  22
   0   5  -2 11.3488 0.64523  12
   0   5  -2 11.1738 0.59566  11
   0   5  -2 11.7191 1.01137  23
   0  -5   2 11.4189 0.92958   2
   0  -5   2 12.5880 0.97760  17
  -1   5  -2 104.860 5.66641  23
  -1   5  -2 119.558 5.15654  11
  -1   5  -2 119.845 5.21598  12
   1  -5   2 100.741 5.53350  17
  -2   5  -2 13.2835 0.72066  19
  -2   5  -2 14.9842 0.74610  11
  -2   5  -2 14.0979 0.73508   3
  -2   5  -2 15.1401 1.32192  23
  -2   5  -2 13.8677 0.71643   8
  -2   5  -2 13.9477 0.73258  10
  -2   5  -2 15.2180 0.80838  12
   2  -5   2 15.2620 1.14054  17
  -3   5  -2 1.23709 0.19381  11
  -3   5  -2 0.96341 0.14880   1
  -3   5  -2 0.98584 0.15159   8
  -3   5  -2 0.87970 0.16992  14
  -3   5  -2 1.10382 0.16813  19
  -3   5  -2 1.05716 0.22677  12
  -3   5  -2 0.73531 0.14144  10
  -3   5  -2 0.42101 0.42052  16
   3  -5   2 1.04883 0.43889  23
  -4   5  -2 141.883 6.62660  19
  -4   5  -2 138.896 6.60299  18
  -4   5  -2 142.839 6.62423   8
  -4   5  -2 146.622 6.62437   1
  -4   5  -2 139.836 6.62807  10
  -4   5  -2 146.324 6.63314  14
  -4   5  -2 147.551 6.73485  12
  -4   5  -2 152.540 6.66127  11
   4  -5   2 142.819 6.59564  25
  -5   5  -2 2.83139 0.26853  11
  -5   5  -2 2.86405 0.26571  10
  -5   5  -2 2.99848 0.26631  19
  -5   5  -2 2.93210 0.34414  12
  -5   5  -2 2.85352 0.23704   1
  -5   5  -2 3.22283 0.26553   8
  -5   5  -2 3.23884 0.24464  18
  -5   5  -2 3.01812 0.26754  14
   5  -5   2 2.96512 0.20819  25
  -6   5  -2 29.8014 1.47140  19
  -6   5  -2 29.7481 1.47923  14
  -6   5  -2 30.3979 1.49594  11
  -6   5  -2 31.5064 1.48001   1
  -6   5  -2 31.4286 1.46032  18
  -6   5  -2 32.0291 1.48136   8
  -7   5  -2 4.09204 0.27224  14
  -7   5  -2 3.96633 0.26332  19
  -7   5  -2 3.94129 0.26433   8
  -7   5  -2 3.60134 0.27812  11
  -7   5  -2 3.94249 0.24631  18
  -7   5  -2 4.05805 0.26488   1
  10   4  -2 5.93376 0.32843  10
  10   4  -2 6.23815 0.33072  19
 -10  -4   2 5.97474 0.32131   4
 -10  -4   2 6.22344 0.33744  21
   9   4  -2 0.78251 0.15684  11
   9   4  -2 0.58450 0.12000  19
   9   4  -2 0.65535 0.13461  10
   9   4  -2 0.62448 0.20982  12
  -9  -4   2 0.69567 0.13633  21
  -9  -4   2 1.08498 0.20393  13
  -9  -4   2 1.00657 0.15255   4
   8   4  -2 8.13052 0.48440  10
   8   4  -2 8.38056 0.46999  19
   8   4  -2 8.45752 0.57279  12
   8   4  -2 8.56156 0.50938  11
  -8  -4   2 8.86531 0.71127   6
  -8  -4   2 8.78214 0.50975  13
  -8  -4   2 9.00204 0.47963  21
  -8  -4   2 7.68213 0.46752  15
  -8  -4   2 8.82899 0.47607   4
   7   4  -2 60.8525 2.89077  19
   7   4  -2 62.3634 2.90065  10
   7   4  -2 61.0640 2.98401  12
   7   4  -2 67.1217 2.93264  11
  -7  -4   2 61.3208 2.89786  21
  -7  -4   2 62.6221 2.88729   4
  -7  -4   2 64.6409 2.93279  13
  -7  -4   2 63.3663 3.10020   6
  -7  -4   2 57.6466 2.84888  24
  -7  -4   2 60.9745 2.89325  15
   6   4  -2 27.4868 1.30206  10
   6   4  -2 29.3837 1.32902  11
   6   4  -2 27.0378 1.29402  19
   6   4  -2 25.5730 1.37045  12
   6   4  -2 25.6200 1.29584  15
  -6  -4   2 27.1312 1.32741  13
  -6  -4   2 28.3752 1.48531   6
  -6  -4   2 24.5007 1.29346  21
  -6  -4   2 28.3382 1.27313  24
  -6  -4   2 26.2582 1.28485   4
   5   4  -2 27.7879 1.33620  12
   5   4  -2 25.5942 1.71903  17
   5   4  -2 23.5116 1.26098   3
   5   4  -2 26.6734 1.28183  11
   5   4  -2 24.7753 1.26614   5
   5   4  -2 26.7985 1.26496  10
   5   4  -2 25.8624 1.25543  19
   5   4  -2 27.9682 1.26846  15
   5   4  -2 28.2933 1.78772  23
   5   4  -2 25.7092 1.25058   4
  -5  -4   2 26.5102 1.28433  13
  -5  -4   2 27.4327 1.41460   6
  -5  -4   2 27.9347 1.24440  24
  -5  -4   2 25.9011 1.28097  25
  -5  -4   2 24.3715 1.76764  20
  -5  -4   2 26.0888 1.25911  21
   4   4  -2 282.925 13.4960  22
   4   4  -2 304.075 13.0803  12
   4   4  -2 272.115 13.4544  17
   4   4  -2 280.704 13.0258  11
   4   4  -2 285.795 13.5035  23
  -4  -4   2 298.052 13.0353  25
  -4  -4   2 296.881 13.1458   6
  -4  -4   2 267.560 13.0247  13
  -4  -4   2 281.962 13.3820   2
   3   4  -2 1520.57 66.2941  17
   3   4  -2 1307.98 65.8286  11
   3   4  -2 1431.15 65.8305  13
   3   4  -2 1451.96 65.8776  12
   3   4  -2 1503.81 66.2802  23
  -3  -4   2 1362.95 65.8284  25
  -3  -4   2 1507.68 66.2034   2
  -3  -4   2 1518.67 66.2122  20
   2   4  -2 12.4550 0.91241  22
   2   4  -2 10.7860 0.63105  12
   2   4  -2 10.8338 0.91535  17
   2   4  -2 11.7766 0.90696  23
  -2  -4   2 12.5084 0.59051  25
  -2  -4   2 12.2055 0.87122  20
  -2  -4   2 12.0556 0.88659   2
  -2  -4   2 12.3305 0.68046   6
   1   4  -2 134.376 6.08299  12
   1   4  -2 141.575 6.42580  23
   1   4  -2 126.595 6.42486  17
   1   4  -2 134.164 6.41614  22
  -1  -4   2 117.736 6.32665   2
  -1  -4   2 137.870 6.11212   6
  -1  -4   2 131.504 6.27911  20
   0   4  -2 216.066 10.9565  23
   0   4  -2 242.894 11.0427  22
   0   4  -2 216.577 10.9706  17
   0   4  -2 247.166 10.6533  12
   0  -4   2 245.597 10.9345   2
   0  -4   2 226.972 10.6513   6
  -1   4  -2 62.6743 2.92324  12
  -1   4  -2 63.6707 3.35998  22
  -1   4  -2 70.7221 3.35277  23
  -1   4  -2 60.6984 2.87828  11
   1  -4   2 56.6059 3.17153  17
   1  -4   2 58.9597 3.16292   2
  -2   4  -2 5.44094 0.35314  12
  -2   4  -2 4.76400 0.30302  11
  -2   4  -2 4.38233 0.27830   1
  -2   4  -2 5.32066 0.70376  23
  -2   4  -2 5.61868 0.62646  16
   2  -4   2 4.53536 0.52307   2
   2  -4   2 3.97060 0.52700  17
   2  -4   2 4.44254 0.55127  22
  -3   4  -2 0.84807 0.36216  16
  -3   4  -2 0.43842 0.09472   1
  -3   4  -2 0.33479 0.11021  19
  -3   4  -2 0.60954 0.12843   8
  -3   4  -2 0.39156 0.10186  11
  -3   4  -2 0.34380 0.14340  12
   3  -4   2 0.50824 0.30548  23
  -4   4  -2 103.450 4.57934  11
  -4   4  -2 92.7342 4.54733  10
  -4   4  -2 98.0293 4.55538  14
  -4   4  -2 97.1610 4.54789   1
  -4   4  -2 98.4744 4.64175  12
  -4   4  -2 96.2732 5.08129  16
  -4   4  -2 96.3644 4.53326  18
  -4   4  -2 102.636 4.55176   8
  -4   4  -2 94.3173 4.54812  19
   4  -4   2 102.967 4.51598  25
   4  -4   2 103.104 5.12303  23
  -5   4  -2 36.1680 1.73640   8
  -5   4  -2 36.0038 1.74155  14
  -5   4  -2 35.6481 1.71597  18
  -5   4  -2 37.0188 1.73488   1
  -5   4  -2 37.5320 1.76284  11
  -5   4  -2 35.1198 1.73168  10
  -5   4  -2 35.2388 1.73210  19
  -5   4  -2 37.0548 1.84098  12
   5  -4   2 37.2838 1.70763  25
  -6   4  -2 117.086 5.37266  18
  -6   4  -2 112.593 5.38936   1
  -6   4  -2 114.772 5.40913  11
  -6   4  -2 122.460 5.39986  14
  -6   4  -2 122.594 5.39420   8
  -6   4  -2 112.372 5.38208  19
  -7   4  -2 2.50046 0.23419  14
  -7   4  -2 2.40666 0.22519   8
  -7   4  -2 2.43036 0.24078  11
  -7   4  -2 2.48410 0.22728   1
  -7   4  -2 2.60807 0.21089  18
  -7   4  -2 1.89604 0.21928  19
   7  -4   2 2.04895 0.26209  12
  -8   4  -2 0.34569 0.09136  14
  -8   4  -2 0.62010 0.13107   8
  -8   4  -2 0.44580 0.09681  19
  -8   4  -2 0.30328 0.10858   1
  -8   4  -2 0.51223 0.08723  18
   8  -4   2 0.58321 0.14867  11
   8  -4   2 0.57794 0.07722  24
  10   3  -2 5.12155 0.32956  11
  10   3  -2 4.87142 0.29676  10
  10   3  -2 5.44784 0.30967  19
 -10  -3   2 5.56253 0.31076  21
 -10  -3   2 5.50264 0.29381   4
   9   3  -2 10.8055 0.66322  12
   9   3  -2 10.8722 0.57464  19
   9   3  -2 11.4893 0.60882  11
   9   3  -2 10.7787 0.57447  10
  -9  -3   2 10.2934 0.56110   4
  -9  -3   2 11.0271 0.57684   7
  -9  -3   2 11.1708 0.60118  13
  -9  -3   2 10.9267 0.57879  21
   8   3  -2 30.1796 1.50673  11
   8   3  -2 30.2096 1.48677  10
   8   3  -2 32.2078 1.57754  12
   8   3  -2 30.6328 1.47652  19
  -8  -3   2 31.4899 1.47406   4
  -8  -3   2 30.8936 1.48360   7
  -8  -3   2 34.6775 1.55431  15
  -8  -3   2 29.2048 1.66616   6
  -8  -3   2 30.7076 1.51086  13
  -8  -3   2 28.9899 1.47871  21
   7   3  -2 4.58309 0.29511  19
   7   3  -2 4.56134 0.37235  12
   7   3  -2 4.06043 0.30786  10
   7   3  -2 4.70399 0.32373  11
  -7  -3   2 4.53921 0.29678   4
  -7  -3   2 4.31232 0.31532   7
  -7  -3   2 4.40023 0.32719  13
  -7  -3   2 3.89765 0.45892   6
  -7  -3   2 4.76297 0.30748  21
  -7  -3   2 4.66922 0.30426  15
   6   3  -2 130.908 5.74136  12
   6   3  -2 117.255 5.65452  15
   6   3  -2 111.952 6.17062  23
   6   3  -2 124.766 5.66391  10
   6   3  -2 112.359 5.64915  19
   6   3  -2 123.657 5.67931  11
  -6  -3   2 125.298 5.63070  24
  -6  -3   2 121.745 6.32429  20
  -6  -3   2 121.387 5.66223  21
  -6  -3   2 124.317 5.64802   4
  -6  -3   2 136.076 5.84637   6
  -6  -3   2 129.574 5.68876  13
   5   3  -2 29.4525 1.35366  11
   5   3  -2 28.8522 1.39683  12
   5   3  -2 28.9071 1.72319  17
   5   3  -2 28.8528 1.77912  23
   5   3  -2 24.5353 1.73121  22
  -5  -3   2 26.5668 1.35143  13
  -5  -3   2 30.0265 1.47742   6
  -5  -3   2 26.3557 1.81528  20
  -5  -3   2 28.6280 1.35455  25
   4   3  -2 2.30179 0.44321  22
   4   3  -2 2.03189 0.17064  11
   4   3  -2 2.29124 0.38180  23
   4   3  -2 2.70316 0.43101  17
   4   3  -2 2.19558 0.20103  12
   4   3  -2 1.83928 0.42026   2
  -4  -3   2 2.16130 0.18283  13
  -4  -3   2 2.00166 0.18152  25
  -4  -3   2 1.97875 0.25658   6
   3   3  -2 311.361 15.2140  12
   3   3  -2 348.578 15.5245  23
   3   3  -2 362.861 15.5398  22
   3   3  -2 352.234 15.5372   2
  -3  -3   2 304.644 15.1853  25
  -3  -3   2 325.345 15.2689   6
   2   3  -2 439.941 22.3571  23
   2   3  -2 503.952 22.4263   2
   2   3  -2 482.608 22.4105  17
   2   3  -2 524.582 22.4092  22
   2   3  -2 476.136 22.1288  12
  -2  -3   2 463.865 22.1662   6
  -2  -3   2 514.301 22.3876  20
   1   3  -2 750.212 32.6437   2
   1   3  -2 731.031 32.6000  23
   1   3  -2 706.587 32.5947  22
   1   3  -2 667.615 32.6087  17
   1   3  -2 668.874 32.3490  12
  -1  -3   2 760.019 32.5685  20
  -1  -3   2 699.704 32.3820   6
   0   3  -2 121.861 6.40055  16
   0   3  -2 125.988 6.30356  12
   0   3  -2 138.249 6.33195   6
   0   3  -2 150.334 6.60459  17
   0   3  -2 144.366 6.57079  23
   0   3  -2 144.436 6.58761  22
   0  -3   2 148.301 6.50853  20
   0  -3   2 128.494 6.50428   2
  -1   3  -2 66.6538 3.31400  16
  -1   3  -2 68.9194 3.41973  23
  -1   3  -2 67.2693 3.44676  22
  -1   3  -2 70.6631 3.30389  20
  -1   3  -2 61.6778 3.35514  17
  -1   3  -2 69.0181 3.13214  12
  -1   3  -2 70.2235 3.14321   6
   1  -3   2 62.6172 3.29975   2
  -2   3  -2 221.844 10.1623  23
  -2   3  -2 217.945 9.77064  12
  -2   3  -2 211.987 9.96995  20
  -2   3  -2 188.412 9.99110  16
   2  -3   2 222.025 10.0234  22
   2  -3   2 220.898 9.94761   2
   2  -3   2 209.682 9.96941  17
  -3   3  -2 19.9886 1.24815  20
  -3   3  -2 18.7226 1.01418  12
  -3   3  -2 20.6564 1.32574  16
  -3   3  -2 19.2578 0.96951  11
  -3   3  -2 19.6514 0.95532   1
   3  -3   2 19.6437 1.28116  22
   3  -3   2 21.6350 1.31246  23
  -4   3  -2 125.159 5.72126  12
  -4   3  -2 118.791 5.64401  14
  -4   3  -2 119.835 5.63812   8
  -4   3  -2 122.821 5.64127   1
  -4   3  -2 124.602 5.66123  11
  -4   3  -2 117.760 6.10538  16
   4  -3   2 123.371 6.10091  23
   4  -3   2 130.002 5.62956  25
  -5   3  -2 37.5339 1.79945  19
  -5   3  -2 37.5416 1.78574  18
  -5   3  -2 39.6588 1.82449  11
  -5   3  -2 38.0481 1.89659  12
  -5   3  -2 39.0179 1.80288   8
  -5   3  -2 38.0938 1.80910  14
  -5   3  -2 36.4048 2.33246  16
  -5   3  -2 38.2409 1.80022   1
  -5   3  -2 36.5566 1.79792   7
   5  -3   2 36.9599 1.77039  25
   5  -3   2 38.5446 2.30826  23
  -6   3  -2 43.0902 2.04523  11
  -6   3  -2 43.7028 2.02812   7
  -6   3  -2 42.1087 2.00707  18
  -6   3  -2 42.8462 2.02561   1
  -6   3  -2 41.9765 2.03085  14
  -6   3  -2 43.0575 2.02465   8
  -6   3  -2 41.8563 2.01926  19
  -7   3  -2 14.9770 0.76436  14
  -7   3  -2 14.4341 0.75950   1
  -7   3  -2 15.5324 0.76073   7
  -7   3  -2 15.1008 0.75826   8
  -7   3  -2 13.5448 0.74819  19
  -7   3  -2 14.5401 0.74071  18
  -7   3  -2 14.0512 0.77266  11
   7  -3   2 14.3354 0.81861  12
  -8   3  -2 0.72080 0.13395   1
  -8   3  -2 0.83052 0.16618   8
  -8   3  -2 0.69320 0.14087  18
  -8   3  -2 0.84392 0.16510   7
  -8   3  -2 0.82454 0.16616  19
  -8   3  -2 0.57123 0.12146  14
   8  -3   2 0.85571 0.17286  11
   8  -3   2 0.75692 0.10056  24
  -9   3  -2 17.8781 0.83340  18
  -9   3  -2 17.7517 0.83930   8
  -9   3  -2 17.2861 0.83983  14
   9  -3   2 17.1653 0.83122  19
   9  -3   2 17.8843 0.82039  24
  10   2  -2 198.221 9.27309  19
  10   2  -2 198.583 9.26908  10
  10   2  -2 203.698 9.29550  11
 -10  -2   2 199.478 9.27822   7
 -10  -2   2 217.468 9.27857  21
   9   2  -2 1.08858 0.21238  10
   9   2  -2 1.62130 0.27638  12
   9   2  -2 1.65664 0.19717  19
   9   2  -2 1.75957 0.23223  11
  -9  -2   2 1.87656 0.21161   7
  -9  -2   2 1.48869 0.19792  21
  -9  -2   2 1.73787 0.18320   4
  -9  -2   2 1.65603 0.20942  13
   8   2  -2 17.4958 0.93040  12
   8   2  -2 15.9355 0.85180  11
   8   2  -2 16.2681 0.82182  19
   8   2  -2 16.7374 0.84327  10
  -8  -2   2 16.3407 0.82835  21
  -8  -2   2 15.9498 0.81528   4
  -8  -2   2 17.0948 0.84675   7
  -8  -2   2 16.0488 1.03408   6
  -8  -2   2 15.7797 0.84524  13
   7   2  -2 19.8730 1.03927  11
   7   2  -2 22.1652 1.03144  10
   7   2  -2 21.0216 1.01587  19
   7   2  -2 17.3542 1.54176  23
   7   2  -2 20.1940 1.09287  12
  -7  -2   2 20.9532 1.04387  13
  -7  -2   2 21.6547 1.02753  21
  -7  -2   2 20.4451 1.00778   4
  -7  -2   2 21.7487 1.03669   7
  -7  -2   2 21.6858 1.20567   6
  -7  -2   2 18.8089 1.67722  20
   6   2  -2 15.9833 1.21938  23
   6   2  -2 14.8082 0.77759  11
   6   2  -2 15.9557 0.82846  12
   6   2  -2 14.3763 0.75335  19
   6   2  -2 14.9432 0.76764  10
  -6  -2   2 15.5264 0.76698  21
  -6  -2   2 14.6912 0.77337   7
  -6  -2   2 15.8736 1.32251  20
  -6  -2   2 14.9560 0.74932   4
  -6  -2   2 15.7078 0.78499  13
  -6  -2   2 16.8033 0.92004   6
   5   2  -2 12.4830 0.97866  22
   5   2  -2 12.7106 0.67301  12
   5   2  -2 11.6611 0.63215  11
   5   2  -2 12.7983 0.95508  23
  -5  -2   2 13.9230 1.09307  20
  -5  -2   2 12.4905 0.64007  13
  -5  -2   2 12.3480 0.73510   6
   4   2  -2 151.929 7.13828  22
   4   2  -2 159.492 7.12254   2
   4   2  -2 149.636 7.10485  17
   4   2  -2 139.558 7.12968  23
  -4  -2   2 152.839 6.83563  25
  -4  -2   2 135.855 6.90454   6
  -4  -2   2 157.292 7.23561  20
   3   2  -2 43.0794 2.24980  22
   3   2  -2 43.4135 2.26482   2
   3   2  -2 44.9695 2.27162  17
   3   2  -2 42.0042 2.24631  23
  -3  -2   2 42.6013 2.08767   6
  -3  -2   2 43.1657 2.02263  25
  -3  -2   2 46.1509 2.32568  20
   2   2  -2 285.022 13.9866  22
   2   2  -2 321.583 14.0478  17
   2   2  -2 306.443 14.0396   2
   2   2  -2 288.263 13.9903  23
  -2  -2   2 314.810 14.0446  20
  -2  -2   2 305.510 13.8604   6
   1   2  -2 239.517 11.2951   2
   1   2  -2 261.402 11.1363   6
   1   2  -2 242.818 11.2575  22
   1   2  -2 243.238 11.2964  17
   1   2  -2 258.032 11.2699  23
  -1  -2   2 216.206 11.2506  20
  -1   2  -2 724.818 33.8834  17
  -1   2  -2 769.642 33.9233  23
  -1   2  -2 781.529 33.8722  16
  -1   2  -2 730.658 33.7180   6
  -1   2  -2 725.795 33.9316  22
  -1   2  -2 773.816 33.8765  20
   1  -2   2 686.548 33.8317   2
  -2   2  -2 104.293 4.81116  16
  -2   2  -2 96.9075 4.76491  20
  -2   2  -2 102.805 4.87550  23
  -2   2  -2 97.9537 4.58652   6
  -2   2  -2 94.5622 4.57364  12
   2  -2   2 101.577 4.75707  22
   2  -2   2 102.737 4.69700   2
   2  -2   2 93.7627 4.69817  17
  -3   2  -2 409.550 19.1863   6
  -3   2  -2 446.617 19.4998  16
  -3   2  -2 428.937 19.1875  12
  -3   2  -2 438.662 19.4498  20
   3  -2   2 403.199 19.2832  17
   3  -2   2 439.749 19.4391  22
   3  -2   2 380.046 19.4017  23
  -4   2  -2 24.2856 1.50789  20
  -4   2  -2 24.5171 1.14954   1
  -4   2  -2 24.5575 1.54323  16
  -4   2  -2 24.3988 1.21457  12
  -4   2  -2 23.4853 1.16199  11
   4  -2   2 22.7368 1.11340  25
   4  -2   2 24.7304 1.49591  23
   4  -2   2 23.3706 1.48400  22
  -5   2  -2 18.8696 1.44520  20
  -5   2  -2 20.1785 1.03391   7
  -5   2  -2 20.1037 1.03734  14
  -5   2  -2 19.9694 1.03111  19
  -5   2  -2 22.5331 1.05501  11
  -5   2  -2 22.0333 1.12564  12
  -5   2  -2 21.7758 1.48671  16
  -5   2  -2 21.8618 1.03573   8
  -5   2  -2 20.3945 1.01878  18
  -5   2  -2 21.2784 1.03380   1
   5  -2   2 21.5942 1.44938  23
   5  -2   2 22.3334 1.01136  25
  -6   2  -2 246.338 10.8126  11
  -6   2  -2 234.448 10.7839  19
  -6   2  -2 247.663 10.7949   1
  -6   2  -2 245.287 10.7942   8
  -6   2  -2 226.680 10.7732  18
  -6   2  -2 245.829 10.7972   7
  -6   2  -2 230.677 10.7947  14
  -6   2  -2 208.298 11.6382  16
   6  -2   2 236.067 10.8563  12
  -7   2  -2 54.0416 2.48383  19
  -7   2  -2 53.1841 2.49141   7
  -7   2  -2 51.5395 2.46870  18
  -7   2  -2 50.8022 2.48747  14
  -7   2  -2 50.7304 2.50012  11
  -7   2  -2 54.8393 2.49233   1
  -7   2  -2 55.8125 2.48759   8
   7  -2   2 51.6947 2.55535  12
  -8   2  -2 -0.0337 0.10056  14
  -8   2  -2 0.04812 0.09950   7
  -8   2  -2 0.18895 0.12130   1
  -8   2  -2 0.04227 0.09251  19
  -8   2  -2 0.17448 0.09956   8
  -8   2  -2 -0.0373 0.07634  18
   8  -2   2 -0.0483 0.10295  11
   8  -2   2 0.03226 0.15061  12
  -9   2  -2 6.35178 0.35135  18
  -9   2  -2 6.71268 0.37098   7
  -9   2  -2 6.39367 0.36526   8
  -9   2  -2 6.56066 0.36744  14
  -9   2  -2 6.14213 0.36041   1
   9  -2   2 6.12949 0.37382  11
   9  -2   2 7.17237 0.35761  19
   9  -2   2 6.43594 0.33093  24
  10   1  -2 43.0069 1.99600  10
  10   1  -2 43.3980 1.99862  19
  10   1  -2 43.0893 2.01882  11
 -10  -1   2 43.2269 1.99534  21
 -10  -1   2 42.0913 2.00870   7
   9   1  -2 12.9955 0.75840  12
   9   1  -2 12.0436 0.67119  10
   9   1  -2 12.6451 0.66110  19
   9   1  -2 14.0892 0.70542  11
  -9  -1   2 12.9773 0.66425  21
  -9  -1   2 13.2657 0.69007   7
   8   1  -2 21.1943 0.95170  19
   8   1  -2 18.8889 1.03257  12
   8   1  -2 18.6913 0.97438  11
   8   1  -2 18.7237 0.95547  10
  -8  -1   2 17.7823 0.95593   7
  -8  -1   2 17.6893 1.11875   6
  -8  -1   2 19.4005 0.96226  13
  -8  -1   2 20.1091 0.94689  21
  -8  -1   2 18.5655 0.92797   4
   7   1  -2 10.0045 0.48648  24
   7   1  -2 10.1469 0.52655  19
   7   1  -2 8.12449 1.00226  23
   7   1  -2 10.3488 0.55532  11
   7   1  -2 9.65908 0.59874  12
   7   1  -2 10.0914 0.54483  10
  -7  -1   2 9.54592 0.54418   7
  -7  -1   2 10.4521 1.18409  20
  -7  -1   2 9.59350 0.52884  21
  -7  -1   2 10.4580 0.55133  13
  -7  -1   2 9.54416 0.51616   4
  -7  -1   2 11.2468 0.71528   6
   6   1  -2 114.926 5.55245  10
   6   1  -2 127.757 6.07149  23
   6   1  -2 121.704 5.57027  11
   6   1  -2 118.109 5.55895  19
  -6  -1   2 124.296 5.69139   6
  -6  -1   2 120.705 5.57017  13
  -6  -1   2 127.684 6.19993  20
  -6  -1   2 124.068 5.57214   7
  -6  -1   2 112.976 5.55120  21
   5   1  -2 92.3158 4.43264  17
   5   1  -2 98.6439 4.57483  22
   5   1  -2 92.8618 4.21663  12
   5   1  -2 80.8769 4.17120  11
   5   1  -2 92.8049 4.54595  23
  -5  -1   2 88.6721 4.17831  13
  -5  -1   2 91.0166 4.65326  20
  -5  -1   2 90.5955 4.26800   6
   4   1  -2 506.516 22.5937  22
   4   1  -2 490.367 22.5145   2
   4   1  -2 446.227 22.3256  12
   4   1  -2 459.672 22.5619  23
   4   1  -2 493.691 22.5334  17
  -4  -1   2 493.665 22.3799   6
  -4  -1   2 546.420 22.7158  20
  -4  -1   2 491.441 22.3084  25
   3   1  -2 0.15704 0.15797  17
   3   1  -2 0.25926 0.15470  22
   3   1  -2 0.34976 0.15773  23
   3   1  -2 0.13319 0.14245   2
  -3  -1   2 0.16636 0.06584  25
  -3  -1   2 0.13392 0.07731   6
  -3  -1   2 0.34847 0.19429  20
   2   1  -2 309.937 13.3748  23
   2   1  -2 301.188 13.3581  22
   2   1  -2 267.095 13.3736  17
   2   1  -2 293.374 13.3901   2
  -2  -1   2 296.524 13.2114  16
  -2  -1   2 282.968 13.4147  20
  -2  -1   2 284.257 13.2614   6
   1   1  -2 587.089 28.0594  23
   1   1  -2 608.670 28.1082  17
   1   1  -2 664.242 28.0729  22
   1   1  -2 629.842 28.1174   2
   1   1  -2 594.418 28.0001   6
  -1  -1   2 655.573 28.1397  20
  -1  -1   2 572.668 27.9773  16
   0   1  -2 578.962 27.1806  20
   0   1  -2 589.020 27.1254  16
   0   1  -2 634.277 27.1902  17
   0   1  -2 609.435 27.1518  23
   0   1  -2 563.796 27.0742   6
   0   1  -2 580.445 27.1486  22
   0  -1   2 614.366 27.1489  22
  -1   1  -2 17.0874 0.93827   2
  -1   1  -2 19.0329 0.98681  20
  -1   1  -2 16.5526 0.84744   6
  -1   1  -2 16.7769 0.95965  23
  -1   1  -2 17.3429 0.93892  17
  -1   1  -2 17.2438 0.95113  16
   1  -1   2 17.2002 0.92050  22
  -2   1  -2 11.4407 0.72396  16
  -2   1  -2 10.5736 0.56482   6
  -2   1  -2 11.9620 0.73043  20
   2  -1   2 10.6263 0.66712  22
   2  -1   2 11.0440 0.61321   2
   2  -1   2 9.17014 0.65093  23
  -3   1  -2 168.064 8.03231  12
  -3   1  -2 187.038 8.30124  16
  -3   1  -2 172.613 8.04979   6
  -3   1  -2 173.788 8.26934  20
   3  -1   2 191.822 8.25237  22
   3  -1   2 156.131 8.20715  23
   3  -1   2 170.575 8.03987   2
   3  -1   2 184.115 8.17195  17
  -4   1  -2 68.3416 3.25376   6
  -4   1  -2 70.7921 3.55760  16
  -4   1  -2 65.2228 3.52428  20
  -4   1  -2 75.3905 3.25435  12
  -4   1  -2 68.8453 3.18849   1
   4  -1   2 64.1982 3.16100  25
   4  -1   2 65.9472 3.48303  23
   4  -1   2 74.6776 3.53122  22
  -5   1  -2 92.0325 4.12116  11
  -5   1  -2 90.8337 4.19358   6
  -5   1  -2 89.4283 4.56726  20
  -5   1  -2 88.9759 4.10487   1
  -5   1  -2 88.1242 4.56030  16
  -5   1  -2 93.9697 4.18865  12
   5  -1   2 82.2714 4.47663  23
   5  -1   2 85.7043 4.52070  22
  -6   1  -2 58.6629 2.68235   1
  -6   1  -2 59.1242 2.67724  19
  -6   1  -2 56.5933 3.22766  16
  -6   1  -2 59.3957 2.70097  11
  -6   1  -2 58.5236 2.68698  14
  -6   1  -2 50.8804 3.17177  20
  -6   1  -2 58.4993 2.68276   8
  -6   1  -2 55.9212 2.66513  18
  -6   1  -2 59.2896 2.68684   7
  -6   1  -2 53.0816 2.65929  21
   6  -1   2 58.0420 2.74342  12
   6  -1   2 58.5825 3.19443  23
  -7   1  -2 16.5994 0.82052   8
  -7   1  -2 14.5594 0.82358  14
  -7   1  -2 16.1356 0.82211  19
  -7   1  -2 16.4629 0.82914   1
  -7   1  -2 16.3439 0.80808  18
  -7   1  -2 15.3328 0.79846  21
  -7   1  -2 16.8391 0.83552   7
   7  -1   2 14.8481 0.76884  24
   7  -1   2 16.9385 0.89311  12
  -8   1  -2 12.3732 0.64103  19
  -8   1  -2 11.4717 0.63610   1
  -8   1  -2 12.6919 0.63891   8
  -8   1  -2 11.6658 0.61697  18
  -8   1  -2 11.5829 0.64851  14
  -8   1  -2 11.9557 0.65005   7
   8  -1   2 11.1623 0.70214  12
   8  -1   2 12.1313 0.59170  24
   8  -1   2 12.6029 0.65516  11
  -9   1  -2 57.3232 2.73328  18
  -9   1  -2 59.4857 2.74618  14
  -9   1  -2 61.3301 2.74536   8
  -9   1  -2 56.3898 2.74350   1
   9  -1   2 60.1483 2.73733  19
   9  -1   2 59.2220 2.75829  11
   9  -1   2 60.1515 2.71639  24
 -10   1  -2 10.3514 0.52526  18
 -10   1  -2 10.9467 0.54414   7
 -10   1  -2 11.7102 0.53835   8
  10  -1   2 10.4494 0.52782  19
  10  -1   2 11.0958 0.51417  24
  10   0  -2 6.22428 0.33991  19
  10   0  -2 6.22924 0.33640  10
  10   0  -2 5.22202 0.35724  11
 -10   0   2 6.74924 0.36722   7
   9   0  -2 68.4223 3.16512  12
   9   0  -2 65.0478 3.07830  10
   9   0  -2 68.6393 3.10735  11
   9   0  -2 63.4564 3.07207  19
  -9   0   2 69.7937 3.09954   7
  -9   0   2 62.9492 3.06629  21
   8   0  -2 1.44416 0.13723  24
   8   0  -2 1.06035 0.21817  11
   8   0  -2 1.02925 0.23636  12
   8   0  -2 1.08441 0.21095  10
   8   0  -2 1.45534 0.17352  19
  -8   0   2 1.62498 0.20425   7
  -8   0   2 1.45832 0.19607  21
   7   0  -2 25.4558 1.21184  10
   7   0  -2 25.3011 1.29168  12
   7   0  -2 26.8499 1.23754  11
  -7   0   2 24.9360 1.21957  19
  -7   0   2 25.8969 1.20778  21
  -7   0   2 24.7855 1.21842  13
  -7   0   2 23.9435 1.19923  18
  -7   0   2 23.2489 1.33694   6
  -7   0   2 24.3992 1.22486   7
  -7   0   2 25.5720 1.89125  20
   6   0  -2 2.35040 0.48892  23
   6   0  -2 2.51079 0.20121  11
   6   0  -2 2.70371 0.24377  12
   6   0  -2 2.13319 0.15938  24
   6   0  -2 2.60554 0.19660  10
  -6   0   2 1.86548 0.54541  20
  -6   0   2 2.10789 0.19256  13
  -6   0   2 2.38303 0.19810  19
  -6   0   2 2.35555 0.20924   7
  -6   0   2 2.50915 0.30681   6
   5   0  -2 150.280 6.74487  23
   5   0  -2 130.401 6.38326  12
   5   0  -2 142.089 6.72729  22
   5   0  -2 137.149 6.56721  17
   5   0  -2 130.276 6.34772  11
  -5   0   2 147.673 6.84153  20
  -5   0   2 144.193 6.36361  13
  -5   0   2 130.429 6.59810  16
  -5   0   2 137.830 6.43033   6
   4   0  -2 2.62346 0.35659  22
   4   0  -2 2.42065 0.33811  23
   4   0  -2 2.40420 0.30341  17
   4   0  -2 1.94972 0.28704   2
   4   0  -2 2.20869 0.16740  12
  -4   0   2 1.86576 0.33243  20
  -4   0   2 2.46674 0.30866  16
  -4   0   2 1.87183 0.20536   6
   3   0  -2 7.72491 0.51713  23
   3   0  -2 5.83957 0.46394   2
   3   0  -2 7.14206 0.51175  22
  -3   0   2 6.95433 0.46091  16
  -3   0   2 6.79049 0.39584   6
  -3   0   2 6.97280 0.56039  20
   2   0  -2 113.397 5.58936  23
   2   0  -2 119.824 5.59725  22
  -2   0   2 119.312 5.51845   6
  -2   0   2 127.431 5.67538  20
  -2   0   2 121.941 5.56208  16
   1   0  -2 135.763 6.32098   6
   1   0  -2 135.980 6.39960  17
   1   0  -2 149.963 6.35157  23
   1   0  -2 150.342 6.41285   2
   1   0  -2 135.874 6.34126  22
  -1   0   2 130.966 6.33915  22
  -1   0   2 134.303 6.42514  20
  -1   0   2 132.757 6.34134  16
   0   0  -2 162.794 7.31556  20
   0   0  -2 146.861 7.27559   2
   0   0  -2 152.510 7.22007  23
   0   0  -2 156.792 7.27557  17
   0   0  -2 158.656 7.22426  22
   0   0   2 160.947 7.28406   2
   0   0   2 159.599 7.21683  22
   0   0   2 166.614 7.26170  16
  -1   0  -2 51.0798 2.41770   6
  -1   0  -2 56.9782 2.46356  17
  -1   0  -2 52.3987 2.53205  20
  -1   0  -2 58.6464 2.52471  16
  -1   0  -2 57.8475 2.47198   2
   1   0   2 50.4433 2.44904  23
   1   0   2 46.4494 2.43956  22
   1   0   2 46.6725 2.47486  22
   1   0   2 48.8482 2.44999   2
  -2   0  -2 60.5090 2.73732  16
  -2   0  -2 53.6875 2.58798  17
  -2   0  -2 53.6355 2.58669   6
  -2   0  -2 54.2385 2.59467   2
  -2   0  -2 51.7615 2.73010  20
   2   0   2 56.1941 2.58696   2
   2   0   2 59.1586 2.67964  22
  -3   0  -2 745.037 34.5877  20
  -3   0  -2 774.062 34.5690  16
  -3   0  -2 749.599 34.3688   6
   3   0   2 754.050 34.5165  23
   3   0   2 756.771 34.5205  22
  -4   0  -2 20.1306 1.33342  20
  -4   0  -2 21.3868 1.31695  16
  -4   0  -2 21.8536 1.09479   6
   4   0   2 21.1553 1.28507  22
   4   0   2 22.6686 1.29077  23
  -5   0  -2 56.7782 3.07561  20
  -5   0  -2 57.4397 2.63470  11
  -5   0  -2 58.9553 3.04584  16
  -5   0  -2 58.9281 2.71652   6
  -5   0  -2 57.7806 2.62075   1
  -5   0  -2 53.3868 2.61790  13
   5   0   2 58.0272 3.01418  22
   5   0   2 52.8210 2.65948  12
   5   0   2 54.7738 2.97739  23
  -6   0  -2 53.4035 3.22888  20
  -6   0  -2 58.9743 2.68958  18
  -6   0  -2 59.7593 2.81881   6
  -6   0  -2 61.0418 3.23417  16
  -6   0  -2 57.9226 2.69236  21
  -6   0  -2 61.7757 2.70598   8
  -6   0  -2 59.2035 2.70756  14
  -6   0  -2 57.9989 2.70014  19
  -6   0  -2 54.2217 2.69668   1
  -6   0  -2 60.7764 2.72235  11
  -6   0  -2 53.2059 2.69975   7
  -6   0  -2 58.5871 2.70209  13
   6   0   2 59.2841 3.18115  23
   6   0   2 54.9371 2.75445  12
  -7   0  -2 5.11958 0.33594  13
  -7   0  -2 4.51362 0.33676  14
  -7   0  -2 5.10499 0.32920   7
  -7   0  -2 4.44860 0.31481   8
  -7   0  -2 5.10343 0.32508  19
  -7   0  -2 4.33219 0.31363   1
  -7   0  -2 4.35702 0.29749  18
  -7   0  -2 5.05026 0.30800  21
   7   0   2 4.81469 0.32555  11
   7   0   2 4.55744 0.27613  24
   7   0   2 4.95055 0.38159  12
  -8   0  -2 0.01083 0.11785  14
  -8   0  -2 0.10388 0.11048  19
  -8   0  -2 0.17559 0.11398  21
  -8   0  -2 0.24202 0.10779   8
  -8   0  -2 0.13861 0.12195   1
  -8   0  -2 0.03902 0.09725  18
   8   0   2 0.21692 0.16601  12
   8   0   2 0.02290 0.06816  24
   8   0   2 0.04147 0.12147  11
  -9   0  -2 3.23460 0.24955   1
  -9   0  -2 3.17895 0.24521  14
  -9   0  -2 3.32618 0.23377  21
  -9   0  -2 3.29530 0.23946  18
  -9   0  -2 3.18746 0.26378   7
  -9   0  -2 3.24944 0.25657   8
   9   0   2 2.91746 0.30337  12
   9   0   2 3.27757 0.19989  24
   9   0   2 3.27889 0.26769  11
   9   0   2 3.44039 0.24576  19
 -10   0  -2 12.7790 0.65053   7
 -10   0  -2 12.2432 0.62412  18
 -10   0  -2 12.2619 0.63362   8
  10   0   2 13.6253 0.61439  24
  10   0   2 14.1597 0.63711  19
  10  -1  -2 21.0111 0.99959  10
  10  -1  -2 21.2670 1.00103  19
  10  -1  -2 18.9926 1.06342  11
 -10   1   2 22.7679 1.02147   7
   9  -1  -2 0.21100 0.12403  11
   9  -1  -2 0.32066 0.06511  24
   9  -1  -2 0.33946 0.10970  19
   9  -1  -2 0.58496 0.12641  10
   9  -1  -2 0.34620 0.16931  12
  -9   1   2 0.36285 0.10817  18
   8  -1  -2 297.665 14.3893  10
   8  -1  -2 293.686 14.4743  12
   8  -1  -2 311.034 14.4186  11
  -8   1   2 347.644 14.4209   7
  -8   1   2 314.443 14.3829  21
  -8   1   2 330.131 14.3885  18
   7  -1  -2 1.06064 0.16399  11
   7  -1  -2 0.63308 0.12234  24
   7  -1  -2 0.73207 0.18697  12
   7  -1  -2 0.81235 0.15146  10
   7  -1  -2 0.20273 0.39663  23
  -7   1   2 0.48692 0.13339   7
  -7   1   2 0.48926 0.55645  20
  -7   1   2 0.59489 0.12370  19
  -7   1   2 0.79369 0.14671  18
  -7   1   2 0.81854 0.16163  21
  -7   1   2 0.82763 0.15878   1
   6  -1  -2 131.770 5.90143  24
   6  -1  -2 139.939 6.46389  23
   6  -1  -2 136.600 6.00326  12
   6  -1  -2 125.628 5.92509  10
  -6   1   2 132.156 6.52818  20
  -6   1   2 120.119 5.91889  18
  -6   1   2 118.416 5.92440   1
  -6   1   2 121.740 5.93951   7
  -6   1   2 135.401 6.38470  16
  -6   1   2 134.483 5.94028  19
   5  -1  -2 16.0814 1.10700  23
   5  -1  -2 16.1180 0.82615  12
   5  -1  -2 15.0348 1.10411  22
  -5   1   2 15.5926 0.85230   6
  -5   1   2 17.0662 0.80160  11
  -5   1   2 14.8685 1.14935  20
  -5   1   2 15.5202 1.08201  16
  -5   1   2 16.1755 0.77797   1
   4  -1  -2 43.4650 2.12805  23
   4  -1  -2 37.8763 1.86689  12
   4  -1  -2 37.9713 1.98976   2
   4  -1  -2 40.2266 2.11204  22
   4  -1  -2 39.1861 2.03496  17
  -4   1   2 41.4603 2.09303  16
  -4   1   2 40.0172 1.89106   6
  -4   1   2 36.7945 2.14295  20
   3  -1  -2 237.190 10.5051  23
   3  -1  -2 216.429 10.4793  17
   3  -1  -2 237.862 10.4594   2
  -3   1   2 222.381 10.3424   6
  -3   1   2 213.280 10.4798  16
  -3   1   2 232.433 10.5524  20
   2  -1  -2 36.6737 1.75306   2
   2  -1  -2 36.9479 1.77337  17
   2  -1  -2 35.2900 1.73879  22
   2  -1  -2 33.5125 1.73070  23
  -2   1   2 33.7278 1.75397  16
  -2   1   2 36.5778 1.78754  20
  -2   1   2 34.3252 1.64838   6
   1  -1  -2 109.841 4.99858  17
   1  -1  -2 114.766 4.93708  22
   1  -1  -2 96.8361 4.92603  23
  -1   1   2 109.073 4.99644  20
  -1   1   2 105.634 4.97803  16
   0  -1  -2 1238.76 51.6907  23
   0  -1  -2 1075.39 51.4932   2
   0  -1  -2 1083.47 51.4938  17
   0   1   2 1136.49 51.5029  16
  -1  -1  -2 335.510 15.4653  22
  -1  -1  -2 350.643 15.4732  17
  -1  -1  -2 354.361 15.5532  20
   1   1   2 329.316 15.4674  23
   1   1   2 303.738 15.4628  22
   1   1   2 364.673 15.5337  16
  -2  -1  -2 6.47879 0.34316   2
  -2  -1  -2 7.00683 0.50503  20
  -2  -1  -2 6.45732 0.35894   6
   2   1   2 6.47453 0.34085   2
   2   1   2 6.47566 0.45060  16
   2   1   2 5.59257 0.40811  23
   2   1   2 7.01396 0.43120  22
  -3  -1  -2 153.005 7.44900  20
  -3  -1  -2 153.372 7.24232   6
  -3  -1  -2 158.671 7.40762  16
   3   1   2 149.989 7.36142  23
   3   1   2 173.965 7.39963  22
  -4  -1  -2 7.67520 0.70453  20
  -4  -1  -2 8.22143 0.48576   6
  -4  -1  -2 8.53633 0.67389  16
   4   1   2 8.16982 0.44527  12
   4   1   2 8.30511 0.63832  23
   4   1   2 8.36019 0.65439  22
  -5  -1  -2 60.4317 2.70818   6
  -5  -1  -2 51.8244 2.60097  13
  -5  -1  -2 57.6589 3.05929  20
  -5  -1  -2 51.0027 2.59524   1
   5   1   2 58.9900 2.96791  23
   5   1   2 60.3196 2.99741  22
   5   1   2 54.7449 2.64303  12
  -6  -1  -2 107.247 4.53472   8
  -6  -1  -2 99.0473 5.11593  20
  -6  -1  -2 99.4842 4.53620  13
  -6  -1  -2 96.4384 4.53516   7
  -6  -1  -2 101.868 4.65785   6
  -6  -1  -2 97.4741 4.53015  19
  -6  -1  -2 103.406 4.53266   1
  -6  -1  -2 91.4753 4.52760  18
  -6  -1  -2 97.8361 4.52301  21
   6   1   2 96.2404 4.53801  11
   6   1   2 93.2366 4.98468  23
   6   1   2 96.4174 4.58789  12
  -7  -1  -2 17.8549 1.04049   6
  -7  -1  -2 18.8562 0.89686   1
  -7  -1  -2 18.8443 0.88978  21
  -7  -1  -2 17.3430 0.86957   4
  -7  -1  -2 18.3493 0.88054  18
  -7  -1  -2 14.8601 1.44634  20
  -7  -1  -2 18.1697 0.90116  13
  -7  -1  -2 18.6702 0.89839  19
  -7  -1  -2 18.3263 0.89195   8
  -7  -1  -2 17.3807 0.90443  14
  -7  -1  -2 16.6383 0.89504   7
   7   1   2 17.3535 0.90319  11
   7   1   2 16.6866 1.36952  16
   7   1   2 17.6174 0.96283  12
   7   1   2 17.5598 1.40221  23
   7   1   2 18.0511 0.85555  24
  -8  -1  -2 224.171 10.5398   8
  -8  -1  -2 237.088 10.5400  21
  -8  -1  -2 229.649 10.5565   7
  -8  -1  -2 227.141 10.5407  14
  -8  -1  -2 213.233 10.6787   6
  -8  -1  -2 224.995 10.5492  13
  -8  -1  -2 249.480 10.5465   1
  -8  -1  -2 241.606 10.5295  18
  -8  -1  -2 217.151 10.5150   4
   8   1   2 221.113 10.5288  19
   8   1   2 227.773 10.5051  24
   8   1   2 245.882 10.5675  11
   8   1   2 239.736 10.6298  12
  -9  -1  -2 25.1479 1.13378  18
  -9  -1  -2 21.6761 1.13703  14
  -9  -1  -2 25.4902 1.17230   7
  -9  -1  -2 23.3078 1.14255  21
  -9  -1  -2 22.7796 1.14525   8
   9   1   2 23.1146 1.11240  24
   9   1   2 23.3152 1.22018  12
   9   1   2 24.5534 1.14514  19
   9   1   2 23.7886 1.16914  11
 -10  -1  -2 0.43763 0.08871  21
 -10  -1  -2 0.34197 0.08513   8
 -10  -1  -2 0.42861 0.11239   7
  10   1   2 0.45682 0.09107  19
  10   1   2 0.27306 0.05765  24
  10   1   2 0.35370 0.10316  11
  10  -2  -2 0.93413 0.11592  19
  10  -2  -2 0.82238 0.10937  10
 -10   2   2 0.98927 0.12511  18
 -10   2   2 0.97896 0.14144   7
   9  -2  -2 1.52493 0.20603  11
   9  -2  -2 1.43670 0.12488  24
   9  -2  -2 1.50123 0.18723  10
   9  -2  -2 1.59269 0.18625  19
   9  -2  -2 1.27175 0.25641  12
  -9   2   2 1.40975 0.19464   7
  -9   2   2 1.21827 0.17686  18
   8  -2  -2 6.09688 0.39800  11
   8  -2  -2 6.00125 0.37591  10
   8  -2  -2 6.11592 0.45829  12
   8  -2  -2 6.79671 0.33821  24
  -8   2   2 6.04173 0.37637  18
  -8   2   2 6.37257 0.40490   7
  -8   2   2 6.34439 0.38282   1
  -8   2   2 6.14194 0.38658  19
   7  -2  -2 9.75082 0.58423  12
   7  -2  -2 9.20384 0.46432  24
   7  -2  -2 8.83601 0.49612  10
  -7   2   2 8.74541 0.51295  14
  -7   2   2 9.05319 0.50227   1
  -7   2   2 9.12167 0.49350  18
  -7   2   2 9.12819 0.51441   7
  -7   2   2 9.04877 0.51036  19
   6  -2  -2 8.90140 0.93847  23
   6  -2  -2 11.2041 0.60836  12
   6  -2  -2 9.47221 0.50183  24
  -6   2   2 10.0520 0.52963  18
  -6   2   2 11.0076 0.53946   1
  -6   2   2 10.1460 0.54570   7
  -6   2   2 9.58756 1.00335  20
  -6   2   2 9.73836 0.54168  14
  -6   2   2 9.77359 0.56434  11
  -6   2   2 9.73406 0.54858  10
  -6   2   2 11.1160 1.00583  16
  -6   2   2 10.3700 0.54410  19
   5  -2  -2 32.2258 1.79231  23
   5  -2  -2 29.2843 1.78258  22
  -5   2   2 28.6588 1.38473   1
  -5   2   2 27.7769 1.77757  20
  -5   2   2 28.6692 1.40346  11
   4  -2  -2 553.279 24.2018  23
   4  -2  -2 575.485 24.2234  22
   4  -2  -2 516.872 23.8773  25
   4  -2  -2 551.087 24.1279  17
  -4   2   2 508.329 24.1809  16
  -4   2   2 492.785 23.9313  12
  -4   2   2 481.251 24.1805  20
   3  -2  -2 145.722 7.13411  23
   3  -2  -2 137.590 7.11530  22
   3  -2  -2 149.986 6.92197  25
   3  -2  -2 149.046 7.12321  17
   3  -2  -2 161.336 7.10190   2
  -3   2   2 159.304 7.17723  16
  -3   2   2 147.303 7.14885  20
  -3   2   2 164.194 6.96917  12
   2  -2  -2 1.04809 0.20365  17
   2  -2  -2 0.83466 0.17759   2
   2  -2  -2 1.08270 0.18819  22
   2  -2  -2 1.15055 0.18634  23
  -2   2   2 0.93556 0.18444  16
  -2   2   2 1.09514 0.20850  20
   1  -2  -2 13.4708 0.75763  22
   1  -2  -2 15.0467 0.80289   2
   1  -2  -2 12.6249 0.79359  17
  -1   2   2 14.8528 0.82198  16
  -1   2   2 15.5950 0.76470  20
  -1   2   2 14.5432 0.80751  23
   0  -2  -2 1647.24 74.2771  17
   0   2   2 1672.22 73.8212  16
   0   2   2 1554.81 73.7727  23
  -1  -2  -2 625.789 28.5366  17
  -1  -2  -2 646.057 28.5733  20
  -1  -2  -2 682.705 28.5537   2
   1   2   2 600.820 28.5393  22
   1   2   2 626.807 28.5806  16
   1   2   2 573.937 28.5383   2
   1   2   2 633.751 28.5459  23
  -2  -2  -2 15.1829 0.75895  17
  -2  -2  -2 15.8819 0.76510   6
  -2  -2  -2 16.2724 0.89710  20
   2   2   2 16.1147 0.84404  22
   2   2   2 13.8175 0.82870  23
   2   2   2 14.7653 0.77488   2
   2   2   2 14.4797 0.84228  16
  -3  -2  -2 111.449 4.97116   2
  -3  -2  -2 106.942 5.21733  20
  -3  -2  -2 99.6270 4.96896   2
   3   2   2 104.619 5.12962  23
   3   2   2 119.911 5.16804  22
  -4  -2  -2 92.9910 4.52260   6
   4   2   2 101.512 4.72151  23
   4   2   2 97.1402 4.66850  16
   4   2   2 95.1864 4.71915  22
   4   2   2 98.2855 4.47552  12
  -5  -2  -2 270.312 12.1315  20
  -5  -2  -2 233.000 11.6211  13
  -5  -2  -2 258.933 11.7288   6
  -5  -2  -2 253.722 11.6158   1
   5   2   2 234.647 11.6585  12
   5   2   2 273.705 12.0164  23
   5   2   2 272.388 11.9431  16
   5   2   2 237.298 11.9799  22
   5   2   2 263.134 11.6285  11
  -6  -2  -2 15.5009 1.30754  20
  -6  -2  -2 16.5191 0.83992  13
  -6  -2  -2 18.1799 0.96722   6
  -6  -2  -2 16.0637 0.84816   8
  -6  -2  -2 16.9934 0.82848  21
  -6  -2  -2 15.8615 0.82208   1
   6   2   2 17.1184 1.25505  23
   6   2   2 17.3657 0.84440  11
   6   2   2 16.5311 0.88896  12
   6   2   2 18.4139 1.21065  16
  -7  -2  -2 2.00827 0.20371   7
  -7  -2  -2 2.19038 0.19613  21
  -7  -2  -2 2.02862 0.35191   6
  -7  -2  -2 1.96511 0.22596   8
  -7  -2  -2 1.88607 0.20145   4
  -7  -2  -2 2.10544 0.20924  13
  -7  -2  -2 2.10279 0.19848  18
  -7  -2  -2 1.89144 0.21897  14
  -7  -2  -2 1.74960 0.19123   1
  -7  -2  -2 2.50526 0.72587  20
   7   2   2 2.06244 0.16695  24
   7   2   2 1.72397 0.20091  11
   7   2   2 2.17842 0.25177  12
   7   2   2 1.97171 0.58019  23
   7   2   2 2.03578 0.17978  19
  -8  -2  -2 11.9643 0.59763   4
  -8  -2  -2 10.5775 0.62353   7
  -8  -2  -2 11.2520 0.61138  21
  -8  -2  -2 11.7816 0.79676   6
  -8  -2  -2 11.4023 0.62253   8
  -8  -2  -2 11.9343 0.63044  13
  -8  -2  -2 10.8279 0.59223  18
   8   2   2 10.3862 0.60457  19
   8   2   2 12.3484 0.57882  24
   8   2   2 13.2145 0.71044  12
   8   2   2 11.8862 0.63884  11
  -9  -2  -2 0.48533 0.14819  13
  -9  -2  -2 0.47526 0.11910  21
  -9  -2  -2 0.74668 0.11260   4
  -9  -2  -2 0.64017 0.12120   8
  -9  -2  -2 0.38740 0.12243   7
   9   2   2 0.62839 0.11420  19
   9   2   2 0.78694 0.20460  12
   9   2   2 0.76374 0.15553  11
   9   2   2 0.50725 0.11230  24
 -10  -2  -2 21.5206 1.01291  21
 -10  -2  -2 21.7808 1.02592   7
  10   2   2 21.4468 1.01204  19
  10   2   2 19.9010 1.02773  11
   9  -3  -2 9.05866 0.48956  10
  -9   3   2 9.46754 0.49479   1
  -9   3   2 9.34951 0.49076  18
  -9   3   2 9.77078 0.50583   7
   8  -3  -2 2.72422 0.18364  24
   8  -3  -2 2.83553 0.24125  10
   8  -3  -2 2.71314 0.25765  11
   8  -3  -2 2.53261 0.31341  12
  -8   3   2 2.67560 0.24525  14
  -8   3   2 2.59290 0.24869  19
  -8   3   2 2.85725 0.25700   7
  -8   3   2 2.59591 0.22271   1
  -8   3   2 2.38612 0.22614  18
   7  -3  -2 8.73442 0.55809  12
  -7   3   2 7.26327 0.47113   1
  -7   3   2 8.29640 0.49002  19
  -7   3   2 8.61116 0.50813  11
  -7   3   2 8.95600 0.48043  18
  -7   3   2 9.12086 0.49542  14
  -7   3   2 7.58815 0.46387   8
  -7   3   2 8.90510 0.48992   7
   6  -3  -2 10.3745 0.62329  12
   6  -3  -2 9.85022 0.52398  24
   6  -3  -2 11.1631 1.04686  23
  -6   3   2 10.5085 0.58197  10
  -6   3   2 10.4861 0.58889  11
  -6   3   2 11.2396 0.55719  18
  -6   3   2 9.88221 0.56956   7
  -6   3   2 10.6120 0.57077  14
  -6   3   2 11.2765 0.56813   1
  -6   3   2 10.2717 0.56175   8
  -6   3   2 10.6788 1.07358  16
  -6   3   2 10.3847 0.56233  19
   5  -3  -2 24.6608 1.62425  22
   5  -3  -2 22.6121 1.57450  23
   5  -3  -2 26.1182 1.20542  25
  -5   3   2 25.2762 1.63270  16
  -5   3   2 26.2513 1.29550  12
  -5   3   2 24.2946 1.21820  11
  -5   3   2 24.7494 1.20086   1
   4  -3  -2 46.6856 2.42457   2
   4  -3  -2 47.1165 2.48914  17
   4  -3  -2 41.7054 2.50782  22
   4  -3  -2 48.6815 2.21177  25
  -4   3   2 50.9432 2.59060  16
  -4   3   2 45.4868 2.27201  12
  -4   3   2 47.0957 2.22863  11
  -4   3   2 53.0471 2.54390  20
  -4   3   2 47.6262 2.21321   1
   3  -3  -2 154.897 7.65642  25
   3  -3  -2 169.156 7.91520  17
   3  -3  -2 164.172 7.92489  23
   3  -3  -2 187.750 7.90415   2
  -3   3   2 159.602 7.85851  20
  -3   3   2 173.536 7.97190  16
  -3   3   2 167.460 7.70841  12
   2  -3  -2 79.5555 4.21672  17
   2  -3  -2 96.1435 4.23231  22
   2  -3  -2 79.6042 4.01823  25
   2  -3  -2 92.4384 4.22167   2
  -2   3   2 87.3393 4.31717  23
  -2   3   2 93.0605 4.14947  20
   1  -3  -2 118.313 5.72579   2
  -1   3   2 125.966 5.80126  22
   0  -3  -2 194.071 9.23587   2
   0   3   2 203.501 9.26432  16
   0   3   2 181.400 9.24189  23
   0   3   2 217.885 9.27953  22
   0   3   2 203.583 9.11665  20
  -1  -3  -2 743.686 36.6034  17
  -1  -3  -2 896.116 36.5842  20
  -1  -3  -2 727.237 36.5971   2
   1   3   2 793.663 36.6429  23
   1   3   2 859.185 36.6478  16
  -2  -3  -2 704.912 30.0166   2
  -2  -3  -2 646.567 30.0003  17
  -2  -3  -2 632.557 29.9432   6
  -2  -3  -2 665.881 30.0779  20
   2   3   2 614.316 30.0605  22
   2   3   2 707.060 30.0675  16
   2   3   2 639.156 30.0700  23
  -3  -3  -2 0.29115 0.10324  17
  -3  -3  -2 0.13880 0.10327   6
  -3  -3  -2 0.03114 0.09220   2
  -3  -3  -2 0.05945 0.14168  20
   3   3   2 0.09874 0.14155  23
   3   3   2 0.11547 0.13124  16
   3   3   2 0.04527 0.06097  12
   3   3   2 0.16223 0.15552  22
  -4  -3  -2 2.67749 0.43287  20
  -4  -3  -2 2.40814 0.22786   6
   4   3   2 2.36787 0.32108  16
   4   3   2 2.15337 0.36254  23
   4   3   2 2.30354 0.18983  12
   4   3   2 2.08310 0.36922  22
  -5  -3  -2 9.37763 0.84264  20
  -5  -3  -2 6.92520 0.50336   6
  -5  -3  -2 7.83828 0.40884  13
   5   3   2 6.95706 0.43932  12
   5   3   2 7.60307 0.40560  11
   5   3   2 7.61226 0.65597  16
   5   3   2 7.01329 0.71394  22
   5   3   2 7.54871 0.73005  23
  -6  -3  -2 50.6008 2.49418   4
  -6  -3  -2 56.2276 2.51438   8
  -6  -3  -2 56.8530 3.11859  20
  -6  -3  -2 51.6610 2.50532  21
  -6  -3  -2 54.8426 2.52508  13
  -6  -3  -2 53.7815 2.65193   6
   6   3   2 52.8817 2.47942  24
   6   3   2 54.8061 2.52726  11
   6   3   2 60.1857 2.58817  12
   6   3   2 49.5933 2.49932  19
   6   3   2 52.3574 3.00365  23
  -7  -3  -2 186.123 8.11597  21
  -7  -3  -2 184.716 8.13381  13
  -7  -3  -2 188.142 8.11809   8
  -7  -3  -2 179.852 8.28001   6
  -7  -3  -2 175.815 8.82769  20
  -7  -3  -2 173.553 8.11793   7
  -7  -3  -2 187.732 8.10121   4
  -7  -3  -2 177.792 8.10396  15
   7   3   2 171.086 8.73274  23
   7   3   2 162.419 8.10180  19
   7   3   2 166.472 8.13031  11
   7   3   2 166.298 8.18646  12
   7   3   2 183.731 8.08076  24
  -8  -3  -2 7.55903 0.43089   8
  -8  -3  -2 6.44175 0.43967  13
  -8  -3  -2 7.07006 0.42545   7
  -8  -3  -2 6.92789 0.42458  21
  -8  -3  -2 6.49608 0.57901   6
  -8  -3  -2 7.23464 0.41311   4
   8   3   2 7.81275 0.45416  11
   8   3   2 8.38146 0.51863  12
   8   3   2 7.06670 0.37988  24
   8   3   2 6.82873 0.41668  19
  -9  -3  -2 6.48801 0.41085   7
  -9  -3  -2 6.98022 0.38442   4
  -9  -3  -2 6.78432 0.40647  21
  -9  -3  -2 7.04692 0.42465  13
   9   3   2 7.00944 0.39934  19
   9   3   2 6.69418 0.48440  12
   9   3   2 6.64047 0.41854  11
   9   3   2 6.85369 0.35394  24
 -10  -3  -2 7.23781 0.40116  21
 -10  -3  -2 7.41904 0.38893   4
 -10  -3  -2 7.50539 0.40954   7
 -10  -3  -2 7.11697 0.41691  13
  10   3   2 7.52634 0.40105  19
  10   3   2 6.93672 0.39146   8
  10   3   2 8.03842 0.42461  11
   9  -4  -2 6.37674 0.34526  10
   9  -4  -2 7.37107 0.47148  11
  -9   4   2 6.53468 0.34378  18
  -9   4   2 5.56393 0.34468   7
   8  -4  -2 6.94723 0.37886  10
   8  -4  -2 6.92878 0.40740  11
   8  -4  -2 6.48610 0.33556  24
   8  -4  -2 6.04949 0.45589  12
  -8   4   2 6.59742 0.39149  19
  -8   4   2 6.27924 0.39100  14
  -8   4   2 5.92448 0.38332   7
  -8   4   2 5.82281 0.36748  18
  -8   4   2 6.43284 0.38306   1
  -8   4   2 6.45926 0.37696   8
   7  -4  -2 214.480 9.87560  12
   7  -4  -2 206.706 9.75381  24
  -7   4   2 214.356 9.79422   7
  -7   4   2 217.069 9.80176  10
  -7   4   2 212.771 9.81985  11
  -7   4   2 216.809 9.79831  14
  -7   4   2 223.145 9.78608  18
  -7   4   2 224.794 9.79917  19
  -7   4   2 197.100 9.78038   8
  -7   4   2 214.236 9.79839   1
   6  -4  -2 28.1104 1.27993  24
  -6   4   2 25.0301 1.30860   7
  -6   4   2 27.9044 1.31978  19
  -6   4   2 27.5959 1.34832  11
  -6   4   2 26.3572 1.32003  14
  -6   4   2 26.7464 1.32756  10
  -6   4   2 27.6732 1.31029   8
  -6   4   2 27.7640 1.32314   1
  -6   4   2 26.6710 1.30255  18
   5  -4  -2 132.780 6.98949  23
   5  -4  -2 132.623 6.47219  24
   5  -4  -2 149.621 6.51518  25
  -5   4   2 135.754 6.51652  10
  -5   4   2 134.415 6.50673  19
  -5   4   2 138.769 6.50530   7
  -5   4   2 146.994 6.51537   1
  -5   4   2 143.657 6.49876  18
  -5   4   2 157.907 6.62543  12
  -5   4   2 138.444 6.51512  14
  -5   4   2 151.847 7.12734  16
  -5   4   2 132.910 6.49906   8
  -5   4   2 150.133 6.53886  11
   4  -4  -2 3.51566 0.52047  22
   4  -4  -2 2.72715 0.19760  25
   4  -4  -2 2.44583 0.48233  23
   4  -4  -2 2.57669 0.45548  17
  -4   4   2 2.67236 0.22286  11
  -4   4   2 2.90691 0.19673   1
  -4   4   2 2.86590 0.51007  16
  -4   4   2 3.22048 0.26354  12
   3  -4  -2 41.9856 2.14748   2
   3  -4  -2 42.8907 2.21114  22
   3  -4  -2 35.3270 2.14018  17
   3  -4  -2 37.3402 2.16929  23
   3  -4  -2 41.9475 1.86988  25
  -3   4   2 39.0235 1.92494  12
  -3   4   2 40.0467 1.87064   1
  -3   4   2 39.6811 2.21390  16
  -3   4   2 41.5652 1.88588  11
   2  -4  -2 1034.67 42.3191  25
   2  -4  -2 828.064 42.5355   2
   2  -4  -2 952.977 42.5904  22
  -2   4   2 889.427 42.6117  16
  -2   4   2 943.602 42.7123  23
  -2   4   2 943.279 42.3647  12
   1  -4  -2 197.041 8.97986  25
   1  -4  -2 203.834 9.20912   2
   1  -4  -2 185.561 9.20130  17
  -1   4   2 223.697 9.32290  23
  -1   4   2 189.314 9.23263  16
  -1   4   2 184.712 9.01344  12
   0  -4  -2 97.6284 5.09774  25
   0  -4  -2 113.126 5.29951   2
   0  -4  -2 110.972 5.31444  17
   0   4   2 120.216 5.37920  22
   0   4   2 118.082 5.36202  23
  -1  -4  -2 51.1643 2.37728  25
  -1  -4  -2 48.1674 2.39499   6
  -1  -4  -2 46.7820 2.54143  17
  -1  -4  -2 55.4371 2.56462   2
  -1  -4  -2 54.7469 2.42068  20
   1   4   2 52.8596 2.61402  22
   1   4   2 52.1997 2.56102  16
  -2  -4  -2 50.8520 2.50667  17
  -2  -4  -2 55.4846 2.39793   6
  -2  -4  -2 48.1146 2.49098  20
  -2  -4  -2 48.0453 2.35332  25
  -2  -4  -2 53.2553 2.51700   2
   2   4   2 52.6384 2.59279  22
   2   4   2 48.7872 2.36671  12
   2   4   2 49.8577 2.51924  16
  -3  -4  -2 66.9140 3.00885   6
  -3  -4  -2 59.8519 3.06456  17
  -3  -4  -2 68.4857 3.09389   2
  -3  -4  -2 56.6313 3.16267  20
   3   4   2 67.9003 3.23106  23
   3   4   2 63.8057 2.96462  12
   3   4   2 62.3363 3.20833  22
  -4  -4  -2 23.9687 1.20558   6
  -4  -4  -2 23.7623 1.46202  20
   4   4   2 24.2078 1.33258  16
   4   4   2 23.8063 1.43686  22
   4   4   2 21.6132 1.14312  12
   4   4   2 23.2992 1.43431  23
  -5  -4  -2 51.9518 2.34397  13
  -5  -4  -2 50.0948 2.80867  20
  -5  -4  -2 46.1501 2.44358   6
   5   4   2 52.0702 2.78039  23
   5   4   2 49.7614 2.34220  11
   5   4   2 50.7901 2.38631  12
   5   4   2 49.7611 2.74996  22
  -6  -4  -2 288.945 13.8157   8
  -6  -4  -2 329.704 13.8453  13
  -6  -4  -2 286.186 13.8116  15
  -6  -4  -2 307.254 13.8085   4
  -6  -4  -2 303.544 13.8171  21
  -6  -4  -2 308.469 14.4587  20
  -6  -4  -2 314.367 13.9880   6
   6   4   2 294.318 14.3855  23
   6   4   2 315.987 13.8993  12
   6   4   2 286.827 13.7859  24
   6   4   2 286.643 13.8113  19
   6   4   2 317.818 13.8442  11
  -7  -4  -2 76.4660 3.67766   8
  -7  -4  -2 76.1062 3.67549  15
  -7  -4  -2 83.3123 3.70569  13
  -7  -4  -2 76.1738 3.67888  21
  -7  -4  -2 76.2509 3.84821   6
  -7  -4  -2 80.4339 3.67032   4
   7   4   2 86.4188 3.71590  11
   7   4   2 78.6722 3.67829  19
   7   4   2 82.0678 3.77325  12
   7   4   2 79.3649 3.64303  24
  -8  -4  -2 62.0666 2.89095  21
  -8  -4  -2 61.4438 2.91058  13
  -8  -4  -2 60.0561 3.07069   6
  -8  -4  -2 61.9957 2.89268   7
  -8  -4  -2 56.4267 2.87572  15
  -8  -4  -2 63.4691 2.87924   4
   8   4   2 63.9164 2.98817  12
   8   4   2 63.1622 2.88912  19
   8   4   2 69.2423 2.93185  11
   8   4   2 58.5848 2.84278  24
  -9  -4  -2 46.0692 2.19359  13
  -9  -4  -2 46.9799 2.17816  21
  -9  -4  -2 44.7538 2.17055   7
  -9  -4  -2 45.4581 2.15900   4
   9   4   2 46.0082 2.19681  11
   9   4   2 49.6654 2.17549  19
   9   4   2 45.6371 2.16428   8
   9   4   2 46.1708 2.26079  12
 -10  -4  -2 15.4843 0.75765   4
 -10  -4  -2 15.5770 0.78711  13
 -10  -4  -2 15.5074 0.76830  21
  10   4   2 16.5743 0.76769  19
  10   4   2 15.1743 0.78550  11
   8  -5  -2 3.64444 0.20567  24
   8  -5  -2 3.78228 0.24619  10
   8  -5  -2 3.24488 0.26721  11
  -8   5   2 3.37113 0.24880   1
  -8   5   2 3.50899 0.24893   8
  -8   5   2 3.64991 0.25906  19
  -8   5   2 3.78636 0.24608  18
  -8   5   2 3.88017 0.27075  14
   7  -5  -2 46.0975 2.18239  12
   7  -5  -2 45.7293 2.06101  24
  -7   5   2 44.1733 2.10410  14
  -7   5   2 44.3827 2.08644  18
  -7   5   2 43.6617 2.10288  10
  -7   5   2 43.1743 2.12060  11
  -7   5   2 47.1664 2.10404  19
  -7   5   2 42.5221 2.09846   1
  -7   5   2 43.2294 2.09047   8
   6  -5  -2 55.8028 2.58232  24
   6  -5  -2 53.1663 2.67273   3
  -6   5   2 55.3510 2.62863  14
  -6   5   2 56.6800 2.61765   8
  -6   5   2 60.7867 2.65833  11
  -6   5   2 55.6279 2.62226  19
  -6   5   2 54.1988 2.60610  18
  -6   5   2 55.6060 2.62484   1
  -6   5   2 57.5021 2.63267  10
  -6   5   2 53.8231 2.73246  12
   5  -5  -2 161.631 7.13801  25
   5  -5  -2 137.401 7.09026  24
   5  -5  -2 152.005 7.72645  23
  -5   5   2 165.754 7.16728  11
  -5   5   2 155.302 7.12693   8
  -5   5   2 155.693 7.13323   3
  -5   5   2 146.108 7.12970  19
  -5   5   2 168.399 7.14295   1
  -5   5   2 153.614 7.23916  12
  -5   5   2 149.693 7.13912  14
  -5   5   2 157.324 7.11989  18
  -5   5   2 162.974 7.15120  10
   4  -5  -2 43.2958 1.96907  25
   4  -5  -2 43.5034 2.46769  23
  -4   5   2 44.7302 1.96893   8
  -4   5   2 38.9778 1.98719  11
  -4   5   2 38.5729 1.95080  18
  -4   5   2 38.6970 2.44117  16
  -4   5   2 43.0046 1.98008  14
  -4   5   2 44.8685 2.06841  12
  -4   5   2 40.8148 1.97868   3
  -4   5   2 42.2355 1.97002   1
  -4   5   2 40.3055 1.97847  10
  -4   5   2 41.8015 1.97033  19
   3  -5  -2 13.6220 0.70046  25
   3  -5  -2 14.9914 1.08570  23
   3  -5  -2 14.0256 1.01319   2
   3  -5  -2 12.5444 1.03813  22
  -3   5   2 13.8503 0.70468   1
  -3   5   2 14.5991 0.72451  11
  -3   5   2 15.0818 0.78588  12
  -3   5   2 13.7122 1.07184  16
   2  -5  -2 1.34009 0.34788  22
   2  -5  -2 1.79246 0.35953   2
   2  -5  -2 1.51257 0.38753  17
   2  -5  -2 1.39537 0.12498  25
  -2   5   2 1.16701 0.14511  11
  -2   5   2 1.35409 0.40654  23
  -2   5   2 1.60977 0.13819   1
  -2   5   2 1.58129 0.32683  16
  -2   5   2 1.12916 0.15428  12
   1  -5  -2 65.0859 3.01244  25
   1  -5  -2 65.3932 3.29998   2
   1  -5  -2 65.0611 3.31642  17
  -1   5   2 66.6254 3.44910  22
  -1   5   2 62.4587 3.38874  23
  -1   5   2 67.8129 3.32956  16
   0  -5  -2 100.009 4.77885  17
   0  -5  -2 90.5074 4.72546   2
   0  -5  -2 96.8994 4.48265  25
   0   5   2 100.456 4.83934  23
   0   5   2 95.6200 4.83995  22
   0   5   2 107.904 4.78819  16
   0   5   2 94.1358 4.52266  12
  -1  -5  -2 14.8588 0.92340  17
  -1  -5  -2 13.1448 0.67106  25
  -1  -5  -2 13.9279 0.89662   2
   1   5   2 12.3267 0.93838  22
   1   5   2 13.3913 0.70285  12
   1   5   2 15.3035 0.97459  23
   1   5   2 13.8023 0.88620  16
  -2  -5  -2 24.1340 1.34381  17
  -2  -5  -2 21.9329 1.32199   2
  -2  -5  -2 24.1842 1.16372   6
   2   5   2 22.2468 1.42061  22
   2   5   2 24.4144 1.32709  16
  -3  -5  -2 28.7959 1.31893  25
  -3  -5  -2 26.5762 1.51556   2
  -3  -5  -2 27.2829 1.38360   6
  -3  -5  -2 24.5632 1.52123  20
   3   5   2 28.3845 1.51645  16
   3   5   2 28.9926 1.67537  23
   3   5   2 30.0254 1.68460  22
  -4  -5  -2 52.6943 2.56706  20
  -4  -5  -2 46.1679 2.16055  13
  -4  -5  -2 45.4829 2.25587   6
   4   5   2 48.6144 2.16914  11
   4   5   2 45.0787 2.56759  22
   4   5   2 44.5559 2.55321  23
   4   5   2 41.7563 2.19592  12
  -5  -5  -2 19.0090 1.42845  20
  -5  -5  -2 21.7693 1.02037  13
  -5  -5  -2 20.8535 1.13975   6
   5   5   2 21.7121 1.47755  23
   5   5   2 21.5480 1.07301  12
   5   5   2 20.0463 1.47174  22
   5   5   2 19.4572 1.01649  11
  -6  -5  -2 8.26525 0.60801   6
  -6  -5  -2 8.21257 0.98226  20
  -6  -5  -2 8.02180 0.44869  15
  -6  -5  -2 8.23730 0.47487  13
  -6  -5  -2 8.35859 0.44871  21
  -6  -5  -2 7.93127 0.43891   4
   6   5   2 7.69101 0.44827   8
   6   5   2 8.80325 0.98044  23
   6   5   2 8.88662 0.47852  11
   6   5   2 8.05689 0.44643  19
   6   5   2 8.28163 0.52870  12
  -7  -5  -2 63.3876 2.93872   4
  -7  -5  -2 59.9287 3.12192   6
  -7  -5  -2 65.9312 2.95221  15
  -7  -5  -2 63.1516 2.94862  21
  -7  -5  -2 67.0370 2.97735  13
   7   5   2 60.8380 3.03771  12
   7   5   2 64.9821 2.98085  11
   7   5   2 61.3391 2.94660  19
   7   5   2 63.1844 2.94741   8
  -8  -5  -2 195.025 8.60427   4
  -8  -5  -2 193.915 8.61257  15
  -8  -5  -2 183.598 8.63472  13
  -8  -5  -2 186.010 8.79983   6
  -8  -5  -2 199.483 8.61861  21
   8   5   2 191.013 8.71364  12
   8   5   2 172.611 8.60268   8
   8   5   2 184.690 8.61345  19
  -9  -5  -2 0.26641 0.13098  13
  -9  -5  -2 0.23714 0.09850   4
  -9  -5  -2 0.28541 0.10572  15
  -9  -5  -2 0.18573 0.11315  21
   9   5   2 0.19533 0.16458  12
   9   5   2 0.16035 0.09095   8
   9   5   2 0.15598 0.12375  11
   9   5   2 0.23140 0.10666  19
 -10  -5  -2 9.42141 0.46344   4
 -10  -5  -2 8.59531 0.48978  13
 -10  -5  -2 9.64003 0.47536  21
  10   5   2 9.52967 0.47121  19
  10   5   2 8.21505 0.48504  11
   8  -6  -2 11.7845 0.53177  24
   8  -6  -2 10.8953 0.55028  10
  -8   6   2 10.7552 0.54746  18
  -8   6   2 10.9367 0.55840  14
  -8   6   2 10.6015 0.54503   8
  -8   6   2 11.9099 0.56349  19
   7  -6  -2 34.1018 1.50747  24
  -7   6   2 33.5983 1.52975  18
  -7   6   2 31.9022 1.53975  19
  -7   6   2 32.8960 1.54517   1
  -7   6   2 28.9868 1.52890   8
  -7   6   2 32.7110 1.54817  14
  -7   6   2 31.1943 1.55873  11
  -7   6   2 33.4411 1.54714  10
   6  -6  -2 3.96455 0.25414  24
  -6   6   2 4.05851 0.32364  10
  -6   6   2 4.46290 0.31806  19
  -6   6   2 4.08560 0.29466   1
  -6   6   2 4.75656 0.42002  12
  -6   6   2 4.43357 0.33669  11
  -6   6   2 4.01396 0.29058  18
  -6   6   2 4.13445 0.32623  14
   5  -6  -2 3.74368 0.27841  25
  -5   6   2 3.58788 0.30981  14
  -5   6   2 4.11251 0.30986  19
  -5   6   2 3.74815 0.29136   1
  -5   6   2 3.97407 0.31236  11
  -5   6   2 4.03412 0.32404  10
  -5   6   2 4.21780 0.39336  12
  -5   6   2 3.35162 0.28834   8
  -5   6   2 3.62230 0.27651  18
  -5   6   2 3.63430 0.28834   3
   4  -6  -2 13.7020 1.26244  23
   4  -6  -2 15.8046 0.76148  25
  -4   6   2 14.8537 0.76272  19
  -4   6   2 14.6546 0.77485  10
  -4   6   2 15.1321 0.79062  11
  -4   6   2 14.5838 0.74002  18
  -4   6   2 14.9509 0.77426  14
  -4   6   2 13.9329 0.77213   3
  -4   6   2 11.7235 1.25331  16
  -4   6   2 15.2949 0.86309  12
  -4   6   2 15.5673 0.76196   1
  -4   6   2 14.7790 0.75511   8
   3  -6  -2 21.0039 1.60116  17
   3  -6  -2 24.9125 1.19711  25
   3  -6  -2 24.9202 1.67637  23
  -3   6   2 23.8977 1.20523  14
  -3   6   2 23.3653 1.17821  18
  -3   6   2 23.6291 1.21365   3
  -3   6   2 25.2931 1.19961   8
  -3   6   2 23.9563 1.28285  12
  -3   6   2 24.9697 1.19673   1
  -3   6   2 26.2860 1.20585  19
  -3   6   2 26.4889 1.22586  11
  -3   6   2 26.5917 1.21615  10
   2  -6  -2 0.40844 0.09102  25
   2  -6  -2 0.25564 0.34646  17
   2  -6  -2 0.73066 0.32832   2
   2  -6  -2 0.43848 0.34101  22
  -2   6   2 0.20793 0.13964  12
  -2   6   2 0.24502 0.28797  16
  -2   6   2 0.57230 0.12290   1
  -2   6   2 0.35278 0.36134  23
  -2   6   2 0.33462 0.08883  11
   1  -6  -2 268.384 11.6198  17
   1  -6  -2 251.003 11.5656   2
   1  -6  -2 244.251 11.1686  25
  -1   6   2 230.322 11.7286  22
  -1   6   2 224.845 11.6541  23
  -1   6   2 225.004 11.1777  11
  -1   6   2 263.090 11.5976  16
  -1   6   2 238.795 11.1608   1
  -1   6   2 259.501 11.2446  12
   0  -6  -2 82.4580 4.12801  17
   0  -6  -2 79.4823 4.08957   2
   0  -6  -2 79.5293 3.74905  25
   0   6   2 88.5187 3.82091  12
   0   6   2 76.2325 4.21869  22
   0   6   2 76.3666 4.05002  16
   0   6   2 91.3053 4.26497  23
   0   6   2 77.6957 3.75882  11
  -1  -6  -2 53.5568 2.44772  25
  -1  -6  -2 49.7914 2.76863  17
  -1  -6  -2 56.1792 2.78960   2
   1   6   2 55.2826 2.50327  12
   1   6   2 54.6718 2.90166  22
   1   6   2 53.8910 2.87909  23
   1   6   2 50.1900 2.45430  11
   1   6   2 47.5059 2.70875  16
  -2  -6  -2 4.30897 0.50221  17
  -2  -6  -2 3.23481 0.24568  25
   2   6   2 4.18567 0.57418  23
   2   6   2 4.69724 0.30718  12
   2   6   2 4.60579 0.59786  22
   2   6   2 3.23383 0.41266  16
   2   6   2 4.19372 0.25887  11
  -3  -6  -2 1.43811 0.40255   2
  -3  -6  -2 1.44227 0.16492  25
  -3  -6  -2 1.53368 0.35697  17
  -3  -6  -2 1.72101 0.24313   6
   3   6   2 2.18347 0.20090  12
   3   6   2 1.63294 0.44932  23
   3   6   2 1.78919 0.50481  22
   3   6   2 2.10833 0.17970  11
  -4  -6  -2 75.0915 3.69605   6
  -4  -6  -2 72.1390 3.58284  13
  -4  -6  -2 81.8837 3.59716  25
   4   6   2 74.3095 3.59842  11
   4   6   2 82.8561 4.14352  22
   4   6   2 80.3130 3.66179  12
  -5  -6  -2 13.6893 0.75946  13
  -5  -6  -2 14.4564 0.71842  24
  -5  -6  -2 15.0316 0.75302  15
  -5  -6  -2 14.1396 0.73612   4
  -5  -6  -2 16.6761 0.91188   6
   5   6   2 15.2090 0.75283   8
   5   6   2 15.9581 0.83859  12
   5   6   2 15.0561 0.75068  19
   5   6   2 15.6643 0.78039  11
   5   6   2 16.6045 1.31822  23
   5   6   2 14.0972 0.76612   5
  -6  -6  -2 16.1901 0.82924  21
  -6  -6  -2 16.6589 1.00813   6
  -6  -6  -2 15.8605 0.83448  15
  -6  -6  -2 16.3798 0.83495   5
  -6  -6  -2 16.4876 0.85954  13
  -6  -6  -2 16.7808 0.82156   4
   6   6   2 18.1558 0.87132  11
   6   6   2 16.6876 0.83200  19
   6   6   2 16.0683 0.82901   8
   6   6   2 15.6407 1.40482  23
   6   6   2 17.7649 0.93314  12
  -7  -6  -2 4.60845 0.31575   4
  -7  -6  -2 5.49084 0.53552   6
  -7  -6  -2 4.29399 0.31712  21
  -7  -6  -2 4.87655 0.34583  13
  -7  -6  -2 4.79662 0.32997  15
   7   6   2 5.24087 0.32828  19
   7   6   2 4.64600 0.40490  12
   7   6   2 4.78867 0.31989   8
   7   6   2 5.52926 0.36112  11
  -8  -6  -2 4.13360 0.30442  15
  -8  -6  -2 4.55172 0.30761   4
  -8  -6  -2 4.32417 0.33296  13
  -8  -6  -2 4.73632 0.31287  21
   8   6   2 4.49240 0.30197   8
   8   6   2 4.97846 0.40397  12
   8   6   2 4.64593 0.31997  19
   8   6   2 4.62007 0.34994  11
  -9  -6  -2 8.34763 0.41355   4
  -9  -6  -2 7.27087 0.42007  21
  -9  -6  -2 7.16104 0.44153  13
  -9  -6  -2 7.27849 0.41866  15
   9   6   2 7.59972 0.42097  19
   9   6   2 7.15931 0.44882  11
 -10  -6  -2 0.79829 0.13069  21
 -10  -6  -2 0.75365 0.11480   4
 -10  -6  -2 0.46778 0.13581  15
  10   6   2 0.92398 0.13305  19
   7  -7  -2 1.14961 0.10519  24
  -7   7   2 0.85221 0.15497  14
  -7   7   2 0.99626 0.15749   8
  -7   7   2 1.24307 0.18269  11
  -7   7   2 1.30981 0.12946  18
  -7   7   2 0.96328 0.15450  19
  -7   7   2 1.03000 0.14003   1
   6  -7  -2 41.4158 2.08992  24
  -6   7   2 47.8683 2.15502  11
  -6   7   2 44.5075 2.12531  19
  -6   7   2 45.8132 2.13551  10
  -6   7   2 45.7111 2.12955   1
  -6   7   2 46.6596 2.13629  14
  -6   7   2 45.3210 2.11008  18
  -6   7   2 45.1153 2.12380   8
   5  -7  -2 0.80359 0.13073  24
   5  -7  -2 0.97600 0.17188  25
  -5   7   2 0.90932 0.17447  18
  -5   7   2 0.93587 0.17057   1
  -5   7   2 0.76621 0.23185  12
  -5   7   2 1.20267 0.23105  10
  -5   7   2 1.06859 0.20008  11
  -5   7   2 0.89145 0.15529  19
  -5   7   2 0.99048 0.21976  14
  -5   7   2 1.11957 0.17776   8
   4  -7  -2 14.0215 0.70050  25
  -4   7   2 13.5167 0.73034  11
  -4   7   2 13.9085 0.69747   1
  -4   7   2 12.4262 0.67272  18
  -4   7   2 12.4329 0.69630  19
  -4   7   2 13.2625 0.72508  10
  -4   7   2 13.5934 0.71713  14
  -4   7   2 13.4567 0.69331   8
  -4   7   2 13.0267 0.71128   3
  -4   7   2 12.7382 0.79960  12
   3  -7  -2 36.0282 1.64643  25
  -3   7   2 33.4336 1.63541   1
  -3   7   2 32.6200 1.64662  14
  -3   7   2 32.8777 1.66266  11
  -3   7   2 33.0833 1.63490   8
  -3   7   2 33.8576 1.65371  10
  -3   7   2 34.3552 1.66164   3
  -3   7   2 37.6613 1.76271  12
  -3   7   2 34.7928 1.64477  19
   2  -7  -2 0.16703 0.41898  17
   2  -7  -2 0.01741 0.07713  25
  -2   7   2 0.16314 0.10593   9
  -2   7   2 0.07533 0.10797   3
  -2   7   2 0.03258 0.08081   8
  -2   7   2 -0.0559 0.11342  10
  -2   7   2 -0.0493 0.37782  16
  -2   7   2 0.09422 0.08712  19
  -2   7   2 0.26704 0.10068   1
  -2   7   2 0.12992 0.14939  12
  -2   7   2 0.16809 0.11036  11
  -2   7   2 0.11384 0.09553  14
  -2   7   2 0.10512 0.46145  23
   1  -7  -2 48.5990 2.69217  17
   1  -7  -2 45.2190 2.18103  25
  -1   7   2 47.8961 2.18163  19
  -1   7   2 44.7988 2.19980  11
  -1   7   2 46.1548 2.18160   8
  -1   7   2 46.2337 2.18761  14
  -1   7   2 46.7383 2.18820  10
  -1   7   2 46.4266 2.63212  16
  -1   7   2 46.1807 2.19569   9
  -1   7   2 42.6215 2.25497  12
  -1   7   2 50.7678 2.20461   3
   0  -7  -2 0.91434 0.13357  25
   0  -7  -2 1.06617 0.41891  17
   0   7   2 0.78435 0.19429  12
   0   7   2 0.63542 0.40862  23
   0   7   2 0.58969 0.12314   9
   0   7   2 0.66786 0.31942  16
   0   7   2 0.89225 0.15727   3
   0   7   2 0.82920 0.15662  10
   0   7   2 0.61911 0.11627  19
   0   7   2 0.91229 0.15202  11
   0   7   2 0.94977 0.13839   8
  -1  -7  -2 71.6759 3.60388  17
  -1  -7  -2 66.9119 3.13263  25
   1   7   2 64.5814 3.70660  22
   1   7   2 66.6331 3.19878  12
  -2  -7  -2 48.5964 2.21756  25
  -2  -7  -2 51.6220 2.66895  17
   2   7   2 41.8159 2.68992  23
   2   7   2 51.9017 2.24124   5
   2   7   2 47.4704 2.28075  12
   2   7   2 41.7049 2.20759  19
   2   7   2 46.4169 2.22400  11
  -3  -7  -2 24.9147 1.33925  15
  -3  -7  -2 27.7255 1.32133  24
  -3  -7  -2 29.4820 1.36354  25
  -3  -7  -2 26.4121 1.70991  17
   3   7   2 26.9880 1.35915   5
   3   7   2 30.0955 1.37295  11
   3   7   2 27.4297 1.35800   9
   3   7   2 27.8029 1.42166  12
   3   7   2 27.5452 1.34292  19
   3   7   2 31.9800 1.41864  10
   3   7   2 30.6189 1.93646  23
   3   7   2 27.0743 1.34113   8
  -4  -7  -2 115.179 5.09779  25
  -4  -7  -2 105.748 5.07167  15
  -4  -7  -2 110.507 5.05238  24
  -4  -7  -2 103.983 5.18675   6
   4   7   2 116.954 5.11376  11
   4   7   2 112.317 5.09962   5
   4   7   2 112.452 5.73906  23
   4   7   2 106.383 5.08413   9
  -5  -7  -2 0.57390 0.11992   4
  -5  -7  -2 0.42508 0.25115   6
  -5  -7  -2 0.33795 0.10654  15
  -5  -7  -2 0.43967 0.09042  24
  -5  -7  -2 0.49597 0.13103  13
   5   7   2 0.58882 0.18613  12
   5   7   2 0.58887 0.14875  11
   5   7   2 0.25390 0.13023   5
   5   7   2 0.50203 0.10921  19
   5   7   2 0.41283 0.10042   8
   5   7   2 0.37343 0.46300  23
  -6  -7  -2 55.0627 2.56464   4
  -6  -7  -2 57.4822 2.76153   6
  -6  -7  -2 54.7735 2.58561   5
  -6  -7  -2 60.5658 2.60510  13
  -6  -7  -2 55.1159 2.58055  15
   6   7   2 50.9653 2.57399   8
   6   7   2 53.5350 2.61562  11
   6   7   2 54.2651 2.58199  19
   6   7   2 55.3156 2.68970  12
  -7  -7  -2 7.59594 0.65096   6
  -7  -7  -2 8.85244 0.48100   4
  -7  -7  -2 9.08006 0.52116  13
  -7  -7  -2 9.19969 0.49591  15
  -7  -7  -2 8.63990 0.47999  21
   7   7   2 8.61777 0.49147  19
   7   7   2 9.78238 0.54005  11
   7   7   2 9.34191 0.61750  12
   7   7   2 8.07574 0.48281   8
  -8  -7  -2 76.3353 3.66981  21
  -8  -7  -2 76.7714 3.66556   4
  -8  -7  -2 77.4820 3.68098  15
  -8  -7  -2 81.6864 3.70127  13
   8   7   2 82.7106 3.71947  11
   8   7   2 77.4286 3.67944  19
   8   7   2 85.2432 3.79153  12
  -9  -7  -2 2.78207 0.23732  13
  -9  -7  -2 2.88748 0.22074  15
  -9  -7  -2 2.70400 0.20738   4
  -9  -7  -2 2.60090 0.21052  21
   9   7   2 2.75047 0.22308  19
   9   7   2 2.74092 0.24243  11
   6  -8  -2 0.55072 0.08185  24
  -6   8   2 0.35103 0.08772   8
  -6   8   2 0.47060 0.12660  11
  -6   8   2 0.44869 0.09901  19
  -6   8   2 0.38288 0.15557   1
  -6   8   2 0.39828 0.09985  14
  -6   8   2 0.40339 0.10450  10
   5  -8  -2 7.41706 0.45506  25
   5  -8  -2 8.43544 0.41778  24
  -5   8   2 7.64072 0.55689  12
  -5   8   2 8.27678 0.47181  10
  -5   8   2 8.54146 0.45897   8
  -5   8   2 8.22080 0.45324   1
  -5   8   2 7.91557 0.46473  14
  -5   8   2 8.25582 0.48365  11
  -5   8   2 8.36458 0.46551  19
   4  -8  -2 0.00249 0.10004  25
   4  -8  -2 0.01087 0.07029  24
  -4   8   2 -0.0133 0.11732  11
  -4   8   2 -0.0047 0.13015  10
  -4   8   2 -0.0434 0.10192  14
  -4   8   2 0.10500 0.10976  19
  -4   8   2 0.14885 0.11672   3
  -4   8   2 0.06571 0.18382  12
  -4   8   2 0.01071 0.11293   1
  -4   8   2 0.04261 0.09608   8
   3  -8  -2 30.2281 1.50160  24
   3  -8  -2 34.2863 1.55293  25
  -3   8   2 33.4008 1.55472  14
  -3   8   2 30.7664 1.53943  19
  -3   8   2 31.6883 1.55944  10
  -3   8   2 31.2885 1.52929   1
  -3   8   2 32.6128 1.56050   3
  -3   8   2 31.1462 1.53578   8
  -3   8   2 31.1733 1.56869  11
  -3   8   2 33.4444 1.66101  12
   2  -8  -2 17.8443 0.92024  25
  -2   8   2 16.8195 1.01146  12
  -2   8   2 18.8930 0.92077  19
  -2   8   2 17.6992 0.93118   9
  -2   8   2 18.4153 0.94851   3
  -2   8   2 18.0045 0.93380  10
  -2   8   2 18.6427 0.94544  11
  -2   8   2 17.9925 0.92146   8
  -2   8   2 19.1347 0.92844  14
   1  -8  -2 3.37046 0.25060  25
  -1   8   2 2.75990 0.28734   3
  -1   8   2 2.99761 0.30077   9
  -1   8   2 3.09906 0.25119   8
  -1   8   2 3.31852 0.27620  14
  -1   8   2 3.35503 0.33743  12
  -1   8   2 2.89295 0.26782  11
  -1   8   2 3.37678 0.25373  19
  -1   8   2 3.24964 0.26535  10
   0  -8  -2 0.38785 0.46388  17
   0  -8  -2 0.02591 0.09147  25
   0   8   2 -0.0125 0.14373  12
   0   8   2 0.04135 0.08181   8
   0   8   2 0.06044 0.10257  11
   0   8   2 -0.0291 0.09966   9
   0   8   2 0.19217 0.11992   3
   0   8   2 0.02938 0.12736  10
   0   8   2 0.04514 0.09145  19
   0   8   2 0.19016 0.48052  23
   0   8   2 0.05470 0.14995  14
  -1  -8  -2 52.8952 3.12319  17
  -1  -8  -2 57.2970 2.59302  24
  -1  -8  -2 60.9374 2.63986  25
   1   8   2 55.7152 2.62492  10
   1   8   2 56.3897 3.32088  23
   1   8   2 60.0028 2.63046   8
   1   8   2 63.3340 2.74116  12
   1   8   2 50.1774 2.63728  11
   1   8   2 54.6650 2.63829   9
   1   8   2 54.8287 2.62987   5
   1   8   2 49.7729 2.61422  19
   1   8   2 56.4106 2.63481   3
  -2  -8  -2 54.6554 2.74026  24
  -2  -8  -2 56.4806 2.78258  25
  -2  -8  -2 60.0425 3.29962  17
   2   8   2 63.3910 2.87638  12
   2   8   2 60.5320 2.78173   3
   2   8   2 58.6467 2.78911   9
   2   8   2 62.2451 2.79241   5
   2   8   2 56.3088 2.76803  19
   2   8   2 54.6788 2.77084  10
   2   8   2 63.1837 2.80817  11
   2   8   2 63.7325 2.78091   8
  -3  -8  -2 161.124 8.40009  17
  -3  -8  -2 181.303 7.94336  25
  -3  -8  -2 171.568 7.89294  24
   3   8   2 177.627 7.92259   8
   3   8   2 159.688 8.59605  23
   3   8   2 155.545 7.91550  10
   3   8   2 155.771 7.91586   3
   3   8   2 186.180 8.03463  12
   3   8   2 180.376 7.94106   9
   3   8   2 180.149 7.94452   5
   3   8   2 187.728 7.96266  11
   3   8   2 176.353 7.92107  19
  -4  -8  -2 2.07814 0.21306  15
  -4  -8  -2 2.18194 0.22896  25
  -4  -8  -2 2.19046 0.17998  24
   4   8   2 1.70547 0.20174   8
   4   8   2 2.18902 0.23333  11
   4   8   2 2.06138 0.22661  10
   4   8   2 2.03322 0.24401   9
   4   8   2 2.10465 0.28560  12
   4   8   2 2.14441 0.20924  19
   4   8   2 2.36595 0.24222   5
  -5  -8  -2 5.87469 0.33602  24
  -5  -8  -2 5.81324 0.36663  15
   5   8   2 6.37491 0.38133  19
   5   8   2 6.23098 0.40775  11
   5   8   2 6.14590 0.37925   8
   5   8   2 6.29526 0.49022  12
  -6  -8  -2 0.86152 0.15277   4
  -6  -8  -2 0.54488 0.12552   5
  -6  -8  -2 0.49787 0.12799  13
  -6  -8  -2 0.48865 0.12602  15
   6   8   2 0.67881 0.21841  12
   6   8   2 0.32071 0.12030  19
   6   8   2 0.43495 0.14667  11
   6   8   2 0.36308 0.10849   8
  -7  -8  -2 20.8521 1.01219  15
  -7  -8  -2 19.9783 1.01740  13
  -7  -8  -2 19.7551 0.98688   4
  -7  -8  -2 18.6857 0.99969   5
   7   8   2 21.3275 1.04897  11
   7   8   2 20.8693 1.12082  12
   7   8   2 21.7540 1.01592  19
  -8  -8  -2 136.276 5.82970  15
  -8  -8  -2 125.981 5.80853   4
  -8  -8  -2 117.376 5.82948  13
   8   8   2 125.867 5.82558  19
   8   8   2 129.965 5.85304  11
  -9  -8  -2 12.3433 0.61797  15
  -9  -8  -2 11.6795 0.60105   4
   9   8   2 13.4223 0.62222  19
   5  -9  -2 15.8839 0.76391  24
  -5   9   2 15.9804 0.78896   8
  -5   9   2 15.6999 0.79208  14
  -5   9   2 17.1183 0.79256  19
  -5   9   2 16.3805 0.79516  10
   4  -9  -2 34.8690 1.69456  24
  -4   9   2 35.3085 1.72723  14
  -4   9   2 37.7773 1.75444  11
  -4   9   2 35.3818 1.72413   8
  -4   9   2 37.0469 1.72790   3
  -4   9   2 37.3466 1.73030  19
  -4   9   2 38.5390 1.74438  10
   3  -9  -2 71.3748 3.27586  24
   3  -9  -2 71.5939 3.31743  25
  -3   9   2 70.9482 3.30603   8
  -3   9   2 72.4217 3.32487   3
  -3   9   2 70.5833 3.33854  11
  -3   9   2 64.3686 3.39291  12
  -3   9   2 72.8368 3.32492  10
  -3   9   2 75.2257 3.31750  19
  -3   9   2 71.7498 3.31308  14
   2  -9  -2 8.80872 0.45243  24
   2  -9  -2 8.58400 0.48817  25
  -2   9   2 8.30698 0.51202  11
  -2   9   2 7.96423 0.57543  12
  -2   9   2 8.66488 0.49786   9
  -2   9   2 8.49278 0.51451   3
  -2   9   2 8.34859 0.47699   8
  -2   9   2 8.31336 0.49127  14
  -2   9   2 8.33834 0.49479  19
   1  -9  -2 2.24509 0.19335  24
   1  -9  -2 2.26962 0.22342  25
  -1   9   2 2.11993 0.22197   8
  -1   9   2 2.08972 0.23645  11
  -1   9   2 2.65334 0.32133  12
  -1   9   2 1.98187 0.24586   3
  -1   9   2 2.19661 0.27168   9
  -1   9   2 1.87187 0.23367  19
  -1   9   2 2.07234 0.27342  10
   0  -9  -2 0.13983 0.08612  24
   0  -9  -2 0.18214 0.10742  25
   0   9   2 0.29257 0.12009  11
   0   9   2 0.33574 0.13814  10
   0   9   2 0.21637 0.11302   8
   0   9   2 0.07185 0.12488   3
   0   9   2 0.36958 0.20816  12
   0   9   2 0.18126 0.14055   9
   0   9   2 0.11628 0.10324  19
  -1  -9  -2 1.55501 0.17372  24
  -1  -9  -2 1.84961 0.21188  25
   1   9   2 1.77436 0.22188  11
   1   9   2 1.82332 0.19953  19
   1   9   2 1.51683 0.24541  10
   1   9   2 1.85793 0.23594   9
   1   9   2 1.31384 0.22116   3
   1   9   2 1.95110 0.28517  12
   1   9   2 1.90686 0.21796   8
  -2  -9  -2 0.24879 0.08894  24
   2   9   2 0.27510 0.10976  19
   2   9   2 0.19750 0.11275   5
   2   9   2 0.25849 0.13640  11
   2   9   2 0.24791 0.12686  10
   2   9   2 0.08419 0.09591   8
   2   9   2 0.39326 0.18154  12
   2   9   2 0.13143 0.12873   3
   2   9   2 0.26820 0.12182   9
  -3  -9  -2 6.96277 0.42558  25
  -3  -9  -2 6.53164 0.36759  24
   3   9   2 6.28579 0.40149   8
   3   9   2 6.55798 0.41631  10
   3   9   2 6.27534 0.42072   5
   3   9   2 6.91127 0.49901  12
   3   9   2 6.87108 0.41628   3
   3   9   2 7.20578 0.43766  11
   3   9   2 5.94135 0.42596   9
   3   9   2 6.08675 0.40088  19
  -4  -9  -2 2.04687 0.18149  24
  -4  -9  -2 2.06893 0.21282  15
   4   9   2 1.97911 0.22610  19
   4   9   2 2.27077 0.24950  11
   4   9   2 2.19272 0.23012   8
   4   9   2 1.77762 0.25233   9
   4   9   2 1.85787 0.29700  12
   4   9   2 1.97186 0.23498  10
  -5  -9  -2 150.839 6.83804  24
  -5  -9  -2 145.540 6.86416  15
  -5  -9  -2 157.729 6.89296   5
   5   9   2 143.704 6.86609   8
   5   9   2 151.015 6.98579  12
   5   9   2 143.130 6.87263  19
   5   9   2 149.441 6.87733   9
   5   9   2 157.639 6.91763  11
  -6  -9  -2 9.83410 0.55126   5
  -6  -9  -2 9.08093 0.53346  15
   6   9   2 10.0723 0.56973  11
   6   9   2 10.3129 0.65115  12
   6   9   2 10.4759 0.54612  19
   6   9   2 9.56723 0.52561   8
  -7  -9  -2 47.8031 2.23734   5
  -7  -9  -2 50.6768 2.24334  15
   7   9   2 44.2798 2.26281  11
   7   9   2 48.9149 2.24325  19
  -8  -9  -2 0.86569 0.15816  15
  -8  -9  -2 0.91638 0.17829   4
   8   9   2 0.83746 0.14334  19
   8   9   2 0.92846 0.16869  11
   4 -10  -2 70.7251 3.17819  24
  -4  10   2 65.3158 3.20409  14
  -4  10   2 68.3627 3.19508   8
  -4  10   2 71.2414 3.20125  10
  -4  10   2 72.2257 3.19706  19
   3 -10  -2 15.1541 0.75810  24
  -3  10   2 16.8340 0.78982   8
  -3  10   2 15.0850 0.80833  11
  -3  10   2 16.1328 0.80271  10
  -3  10   2 15.7580 0.79198   3
  -3  10   2 16.9380 0.79398  19
  -3  10   2 16.0091 0.77952  14
   2 -10  -2 1.22250 0.17812   9
   2 -10  -2 1.06832 0.18082  25
   2 -10  -2 1.21955 0.12929  24
  -2  10   2 0.38760 0.29695  12
  -2  10   2 1.18581 0.19071  19
  -2  10   2 1.00005 0.18403   3
  -2  10   2 1.23972 0.17125   8
  -2  10   2 0.97061 0.19941  11
  -2  10   2 1.05886 0.21068  10
   1 -10  -2 6.08226 0.38575  25
   1 -10  -2 6.43350 0.34977  24
  -1  10   2 6.15131 0.38743  19
  -1  10   2 6.68134 0.38431   8
  -1  10   2 6.24025 0.39757  10
  -1  10   2 6.70450 0.41327   3
  -1  10   2 5.95813 0.47938  12
  -1  10   2 6.18412 0.40306   9
  -1  10   2 5.94833 0.40289  11
   0 -10  -2 27.4306 1.23792  24
   0 -10  -2 24.9991 1.27496  25
   0  10   2 25.9590 1.26904   8
   0  10   2 25.3507 1.26721  19
   0  10   2 25.2247 1.28490   9
   0  10   2 27.1276 1.28161  10
   0  10   2 27.6784 1.29508   3
   0  10   2 24.7726 1.28860  11
  -1 -10  -2 75.3936 3.57222  25
  -1 -10  -2 72.5146 3.55136   5
  -1 -10  -2 73.1745 3.52846  24
   1  10   2 77.1684 3.56444  10
   1  10   2 76.3615 3.57583   3
   1  10   2 76.2765 3.56062  19
   1  10   2 77.5383 3.58314   9
   1  10   2 82.1431 3.59536  11
   1  10   2 81.9380 3.56509   8
   1  10   2 74.9343 3.66104  12
  -2 -10  -2 0.78329 0.18352  25
  -2 -10  -2 0.88551 0.19177   5
  -2 -10  -2 0.74376 0.14119  24
   2  10   2 0.77135 0.16479   3
   2  10   2 0.56278 0.11921   8
   2  10   2 0.73014 0.15761  10
   2  10   2 0.56149 0.23598  12
   2  10   2 0.53749 0.12795  19
   2  10   2 0.65581 0.16193  11
   2  10   2 0.60049 0.14042   9
  -3 -10  -2 1.53035 0.15943  24
  -3 -10  -2 1.50639 0.20806  25
  -3 -10  -2 1.39616 0.22194   5
   3  10   2 1.39935 0.23381  11
   3  10   2 1.67217 0.20064   8
   3  10   2 1.37112 0.27327  12
   3  10   2 1.15660 0.24923   9
   3  10   2 1.59222 0.20703   3
   3  10   2 1.58798 0.21765  19
   3  10   2 1.63431 0.22833  10
  -4 -10  -2 31.3056 1.44758  24
  -4 -10  -2 31.1856 1.49324   5
   4  10   2 30.2269 1.48325  19
   4  10   2 32.7843 1.47908   8
   4  10   2 31.6045 1.47742  10
   4  10   2 30.8320 1.50845  11
   4  10   2 28.1271 1.57339  12
   4  10   2 30.7287 1.49726   9
  -5 -10  -2 21.1602 1.01049  15
  -5 -10  -2 19.7817 0.97940  24
  -5 -10  -2 21.2839 1.03556   5
   5  10   2 20.6770 1.02423   9
   5  10   2 20.9677 1.05511  11
   5  10   2 21.2986 1.12609  12
   5  10   2 20.9760 1.02552  19
  -6 -10  -2 85.9620 4.04528  15
  -6 -10  -2 92.6913 4.06305   5
   6  10   2 90.4589 4.05874  19
   6  10   2 83.1047 4.07622  11
  -7 -10  -2 17.5505 0.83779  15
  -7 -10  -2 17.4411 0.83883   5
   7  10   2 18.6007 0.84671  19
   7  10   2 15.4036 0.94897  11
   2 -11  -2 21.2451 1.00817  24
  -2  11   2 22.0784 1.03576  10
  -2  11   2 22.2852 1.02791   8
  -2  11   2 21.4192 1.03165   3
  -2  11   2 21.4783 1.02961  19
   1 -11  -2 43.9053 2.12117   9
   1 -11  -2 46.1726 2.10640  24
  -1  11   2 48.4226 2.13802  10
  -1  11   2 49.3486 2.12828   8
  -1  11   2 46.4411 2.13071  19
  -1  11   2 40.3090 2.14123  11
   0 -11  -2 75.4746 3.63023  24
   0  11   2 77.7480 3.64933   8
   0  11   2 84.7330 3.66306  10
   0  11   2 71.9410 3.66619  11
   0  11   2 86.6645 3.66184  19
  -1 -11  -2 6.30961 0.32408  24
   1  11   2 5.81848 0.34900   8
   1  11   2 6.23621 0.37962   9
   1  11   2 6.15800 0.38251  11
   1  11   2 5.42071 0.37187   3
   1  11   2 6.02395 0.36076  19
  -2 -11  -2 0.48793 0.08594  24
  -2 -11  -2 0.64378 0.11906   5
   2  11   2 0.39235 0.13643  11
   2  11   2 0.46067 0.12156   9
   2  11   2 0.61922 0.12191  19
   2  11   2 0.56169 0.13587  10
   2  11   2 0.44806 0.10215   8
   2  11   2 0.55697 0.12881   3
  -3 -11  -2 6.73130 0.34895  24
  -3 -11  -2 7.45510 0.39551   5
   3  11   2 6.42886 0.38319   3
   3  11   2 6.08641 0.37198   8
   3  11   2 6.61398 0.40907   9
   3  11   2 6.08391 0.37291  10
   3  11   2 7.07675 0.38892  19
   3  11   2 6.54919 0.40615  11
  -4 -11  -2 11.7482 0.59827   5
  -4 -11  -2 11.6969 0.55358  24
   4  11   2 10.8423 0.59689   9
   4  11   2 11.8491 0.61050  11
   4  11   2 10.7026 0.57393  10
   4  11   2 11.7668 0.59078  19
  -5 -11  -2 0.36620 0.09244   5
   5  11   2 0.38100 0.11338  11
   5  11   2 0.30789 0.09598  19
  -6 -11  -2 7.60045 0.41645   5
   6  11   2 8.38956 0.41430  19
  -2 -12  -2 0.03299 0.05989   9
  -2 -12  -2 0.00741 0.03916  24
   2  12   2 0.00113 0.06696  19
   5   9  -3 40.7476 1.81247   5
   5   9  -3 41.5880 1.80866  10
   5   9  -3 36.2854 1.80053   9
   5   9  -3 38.6873 1.80136   3
   5   9  -3 35.4583 1.78577  19
  -5  -9   3 37.0476 1.78689  15
  -5  -9   3 41.0131 1.78344  24
   4   9  -3 -0.0588 0.08944  10
   4   9  -3 0.02529 0.10113   3
   4   9  -3 0.25965 0.08512  19
   4   9  -3 0.04023 0.08727   5
   4   9  -3 0.02110 0.08680   9
  -4  -9   3 0.16260 0.06791  24
   3   9  -3 2.61931 0.35459  11
   3   9  -3 3.16586 0.23918   3
   3   9  -3 3.42829 0.25558   5
   3   9  -3 3.04700 0.25411   9
   3   9  -3 2.80638 0.21793  19
   3   9  -3 3.10862 0.24043  10
  -3  -9   3 2.99056 0.19962  24
   2   9  -3 14.8440 0.71353  19
   2   9  -3 14.7279 0.73726   9
   2   9  -3 14.1732 0.72531  10
   2   9  -3 14.0944 0.72445   5
   2   9  -3 14.4967 0.73000   3
  -2  -9   3 14.0991 0.69339  24
   1   9  -3 3.56839 0.25220   3
   1   9  -3 3.69236 0.25167  10
   1   9  -3 2.85483 0.32762  11
   1   9  -3 3.47693 0.24071  19
   1   9  -3 3.29780 0.26909   9
   0   9  -3 6.09364 0.36421   9
   0   9  -3 6.53434 0.36766  10
   0   9  -3 6.58530 0.36656   3
   0   9  -3 6.52052 0.35147  19
  -1   9  -3 11.5866 0.61027   3
  -1   9  -3 12.4238 0.60142  19
  -1   9  -3 12.9984 0.61530  10
   7   8  -3 194.040 8.91390  10
   7   8  -3 183.302 8.91913  19
  -7  -8   3 209.291 8.90945  15
   6   8  -3 66.5294 2.94507  10
   6   8  -3 64.3995 2.94324   5
   6   8  -3 59.5852 2.92905   3
   6   8  -3 64.3790 2.92667  19
   6   8  -3 57.9775 2.92430   9
  -6  -8   3 65.4438 2.93543  15
  -6  -8   3 66.0079 2.91260  24
   5   8  -3 3.02173 0.25698  11
   5   8  -3 2.72448 0.27391   5
   5   8  -3 2.83733 0.26017   3
   5   8  -3 2.96148 0.26035  10
   5   8  -3 3.30920 0.23946  19
   5   8  -3 2.75551 0.25781   9
  -5  -8   3 3.12997 0.21214  24
  -5  -8   3 2.83829 0.24172  15
   4   8  -3 15.7771 0.92636  12
   4   8  -3 17.0072 0.85842  10
   4   8  -3 17.0010 0.86636   9
   4   8  -3 17.8680 0.86096   3
   4   8  -3 16.3124 0.85947  11
   4   8  -3 16.6145 0.83649  19
   4   8  -3 16.7960 0.86129   5
  -4  -8   3 16.6918 0.86628  25
  -4  -8   3 17.0747 0.82005  24
   3   8  -3 9.72350 0.54381  10
   3   8  -3 9.49160 0.55237   9
   3   8  -3 9.79600 0.54011  11
   3   8  -3 8.33460 0.59601  12
   3   8  -3 9.63151 0.54180   3
   3   8  -3 10.3918 0.55331   5
   3   8  -3 9.45444 0.51605  19
  -3  -8   3 9.71681 0.54115  25
  -3  -8   3 9.20518 0.49483  24
   2   8  -3 16.0205 0.79828  10
   2   8  -3 15.6254 0.81277   9
   2   8  -3 15.1046 0.79814  11
   2   8  -3 15.3972 0.79639   5
   2   8  -3 15.5056 0.77600  19
   2   8  -3 15.1321 0.79813   3
  -2  -8   3 14.6794 0.78775  25
   1   8  -3 11.2372 0.56820  19
   1   8  -3 10.6437 0.58954   3
   1   8  -3 10.5229 0.59993   9
   1   8  -3 10.6565 0.58038  10
   1   8  -3 10.4579 0.58695  11
   1   8  -3 10.4939 0.57837   5
  -1  -8   3 10.2337 0.56533  25
   0   8  -3 4.05188 0.29048  10
   0   8  -3 3.80260 0.29245  11
   0   8  -3 3.22679 0.36599  12
   0   8  -3 3.83955 0.29696   9
   0   8  -3 3.62536 0.28574   3
   0   8  -3 3.90905 0.27388  19
   0  -8   3 3.57632 0.25193  25
  -1   8  -3 54.9995 2.63404   9
  -1   8  -3 58.8537 2.63330  19
  -1   8  -3 59.1877 2.64362  10
  -1   8  -3 56.5367 2.64130   3
  -1   8  -3 53.5474 2.64776  11
  -2   8  -3 90.3094 4.47347   3
  -2   8  -3 103.280 4.48229  10
  -2   8  -3 102.624 4.47513  19
  -2   8  -3 93.6710 4.48968  11
  -3   8  -3 5.67515 0.31291  19
  -3   8  -3 5.45988 0.31556  10
   8   7  -3 4.48592 0.28500  10
   8   7  -3 4.21314 0.26131  19
  -8  -7   3 4.99663 0.26335   4
  -8  -7   3 4.75851 0.27294  15
   7   7  -3 24.2127 1.20504   5
   7   7  -3 25.3743 1.19880  19
   7   7  -3 23.8579 1.22107  11
   7   7  -3 26.3487 1.21891  10
  -7  -7   3 25.1759 1.19440   4
  -7  -7   3 26.5176 1.21321  15
  -7  -7   3 23.7299 1.22114  13
  -7  -7   3 26.3625 1.17379  24
   6   7  -3 87.5645 3.92088  19
   6   7  -3 81.5615 3.93395   5
   6   7  -3 87.6373 3.93788  10
   6   7  -3 80.0494 3.94260  11
   6   7  -3 82.1911 3.92311   9
   6   7  -3 86.7006 3.93191   3
  -6  -7   3 87.2499 3.94509  13
  -6  -7   3 84.8289 3.90852   4
  -6  -7   3 83.4049 3.92823  15
  -6  -7   3 89.0431 3.90366  24
   5   7  -3 2.01141 0.23539  10
   5   7  -3 1.36066 0.23063  11
   5   7  -3 1.50026 0.21550  15
   5   7  -3 1.78752 0.25558   5
   5   7  -3 1.60941 0.23357   3
   5   7  -3 1.70682 0.29004  12
   5   7  -3 1.65812 0.25506   9
   5   7  -3 1.79015 0.20462  19
  -5  -7   3 1.67365 0.23860  25
  -5  -7   3 1.61699 0.18661   4
  -5  -7   3 1.81109 0.23740  13
  -5  -7   3 1.66182 0.17826  24
   4   7  -3 23.5882 1.21437  10
   4   7  -3 24.0675 1.19495  19
   4   7  -3 24.7522 1.29192  12
   4   7  -3 24.1132 1.22294   9
   4   7  -3 25.5869 1.20320  15
   4   7  -3 25.0990 1.22235   3
   4   7  -3 25.4705 1.22757   5
   4   7  -3 25.4166 1.22980  11
  -4  -7   3 23.7787 1.17303  24
  -4  -7   3 23.7925 1.22504  25
   3   7  -3 0.11415 0.16415  12
   3   7  -3 0.01145 0.11664   9
   3   7  -3 -0.0196 0.10639  15
   3   7  -3 -0.0205 0.10547  19
   3   7  -3 0.18860 0.13047  11
   3   7  -3 0.14852 0.12925   5
   3   7  -3 -0.0678 0.11127  10
   3   7  -3 -0.0076 0.11537   3
  -3  -7   3 0.01944 0.10307  25
   2   7  -3 9.55730 0.63613  12
   2   7  -3 10.5197 0.59755   9
   2   7  -3 9.74061 0.57097  11
   2   7  -3 10.3062 0.58216   5
   2   7  -3 10.7360 0.58939   3
   2   7  -3 10.0341 0.56998  10
   2   7  -3 10.5282 0.55635  19
   2   7  -3 10.0122 0.55041  15
  -2  -7   3 10.2056 0.55846  25
   1   7  -3 0.25909 0.10935   5
   1   7  -3 0.11017 0.12920  11
   1   7  -3 0.07384 0.12602   9
   1   7  -3 0.39243 0.11334  19
   1   7  -3 0.11224 0.17868  12
   1   7  -3 0.54628 0.13658  10
  -1  -7   3 0.25015 0.09911  25
   0   7  -3 99.7166 4.83912   5
   0   7  -3 108.099 4.86208   9
   0   7  -3 108.081 4.84001  19
   0   7  -3 102.860 4.93018  12
   0   7  -3 100.982 4.85843  11
   0   7  -3 113.417 4.86419   3
   0   7  -3 103.710 4.84719  10
   0  -7   3 103.351 4.82956  25
  -1   7  -3 10.0649 0.56501  19
  -1   7  -3 9.59757 0.57238   9
  -1   7  -3 10.5166 0.57882  11
  -1   7  -3 10.4126 0.57613  10
  -1   7  -3 11.2652 0.58397   3
  -1   7  -3 10.8051 0.66438  12
   1  -7   3 10.5575 0.53855  25
  -2   7  -3 46.5773 2.17507  10
  -2   7  -3 47.0438 2.16795  19
  -2   7  -3 46.1750 2.19107  11
  -2   7  -3 44.8197 2.25413  12
  -2   7  -3 45.8947 2.16931   3
  -3   7  -3 53.6256 2.74730  12
  -3   7  -3 58.5761 2.67222  19
  -3   7  -3 57.7393 2.67588  10
  -3   7  -3 58.5958 2.66590   8
  -3   7  -3 58.6177 2.69545  11
  -4   7  -3 6.94875 0.37262   8
  -4   7  -3 6.03170 0.38307  11
  -4   7  -3 7.04301 0.37650  19
  -5   7  -3 11.3587 0.53731   8
  -5   7  -3 10.5221 0.53858  19
   9   6  -3 5.03397 0.28846  10
  -9  -6   3 5.45257 0.28217   4
  -9  -6   3 5.29543 0.28113  15
  -9  -6   3 4.92905 0.28076  21
   8   6  -3 1.81758 0.19246  19
   8   6  -3 2.12567 0.20697  10
   8   6  -3 1.93932 0.21591  11
  -8  -6   3 1.53156 0.17933  21
  -8  -6   3 1.73386 0.17529   4
  -8  -6   3 2.03422 0.19858  15
  -8  -6   3 2.16218 0.22548  13
   7   6  -3 12.3195 0.70992   5
   7   6  -3 14.1374 0.71397  19
   7   6  -3 13.9206 0.72510  10
   7   6  -3 14.3032 0.73424  11
   7   6  -3 14.8462 0.73649   3
  -7  -6   3 13.0329 0.70188  21
  -7  -6   3 13.2844 0.71737  15
  -7  -6   3 14.0063 0.67633  24
  -7  -6   3 15.0438 0.70602   4
  -7  -6   3 14.7055 0.74953  13
   6   6  -3 11.9670 0.62677  15
   6   6  -3 11.2959 0.70351  12
   6   6  -3 11.9192 0.63576   3
   6   6  -3 11.9914 0.63653   5
   6   6  -3 11.2159 0.63532  11
   6   6  -3 12.4108 0.62024  19
   6   6  -3 12.3069 0.63824  10
  -6  -6   3 11.6609 0.60855  21
  -6  -6   3 11.1233 0.59842   4
  -6  -6   3 10.7339 0.64735  13
  -6  -6   3 10.4650 0.79236   6
  -6  -6   3 11.3507 0.58909  24
   5   6  -3 433.369 19.3611  19
   5   6  -3 420.210 19.3721  10
   5   6  -3 397.231 19.3709   5
   5   6  -3 425.199 19.4538  12
   5   6  -3 438.412 19.3814   3
   5   6  -3 437.410 19.3680  15
   5   6  -3 414.498 19.3848  11
   5   6  -3 429.349 19.3740   9
  -5  -6   3 438.209 19.3412  24
  -5  -6   3 421.633 19.3939  25
  -5  -6   3 408.424 19.3821  13
  -5  -6   3 452.688 19.3470   4
  -5  -6   3 411.316 19.3495  21
   4   6  -3 110.153 5.05837   9
   4   6  -3 115.477 5.07126  11
   4   6  -3 111.152 5.06052   3
   4   6  -3 115.279 5.06353   5
   4   6  -3 108.701 5.03375  19
   4   6  -3 104.377 5.12343  12
   4   6  -3 109.126 5.01902   4
   4   6  -3 104.849 5.04752  10
   4   6  -3 114.697 5.04446  15
  -4  -6   3 111.176 5.05862  13
  -4  -6   3 108.457 5.06268  25
  -4  -6   3 97.5825 5.00929  24
  -4  -6   3 111.288 5.20468   6
   3   6  -3 51.9205 2.42049  19
   3   6  -3 54.7801 2.45454  11
   3   6  -3 53.2833 2.43627  10
   3   6  -3 50.5302 2.44159   5
   3   6  -3 52.8048 2.42526  15
   3   6  -3 55.7293 2.52085  12
   3   6  -3 50.2011 2.40059   4
   3   6  -3 49.1044 2.44260   9
   3   6  -3 49.2132 2.44396   3
  -3  -6   3 50.8164 2.43303  13
  -3  -6   3 53.1472 2.44410  25
  -3  -6   3 48.7875 2.56055   6
   2   6  -3 13.4013 0.69399  19
   2   6  -3 10.9862 1.21563  23
   2   6  -3 13.2718 0.71727   5
   2   6  -3 13.0288 0.72371   9
   2   6  -3 13.6416 0.77349  12
   2   6  -3 13.7547 0.71074  11
   2   6  -3 13.4861 0.69040  15
   2   6  -3 13.7716 0.70980  10
   2   6  -3 13.3560 0.71571   3
  -2  -6   3 13.8600 0.69824  25
   1   6  -3 217.645 9.84744   9
   1   6  -3 209.318 9.84178   3
   1   6  -3 216.562 9.82158  19
   1   6  -3 221.766 9.84876  11
   1   6  -3 207.548 9.90706  12
   1   6  -3 222.776 9.84294   5
   1   6  -3 235.875 9.84538  10
   1   6  -3 191.753 10.4308  23
  -1  -6   3 209.486 10.4240  17
   0   6  -3 267.282 11.9787  10
   0   6  -3 276.048 11.9884   9
   0   6  -3 251.117 11.9784   3
   0   6  -3 266.031 11.9882  11
   0   6  -3 260.757 11.9743   5
   0   6  -3 271.379 12.0590  12
   0   6  -3 261.453 11.9628  19
   0  -6   3 244.217 11.9419  25
  -1   6  -3 16.6913 0.86598   3
  -1   6  -3 16.9915 0.86635  10
  -1   6  -3 17.0192 0.87727   9
  -1   6  -3 17.7777 0.87798  11
  -1   6  -3 16.3795 0.85407  19
  -1   6  -3 17.5073 0.95070  12
  -2   6  -3 108.710 4.96512  10
  -2   6  -3 102.210 4.96257   3
  -2   6  -3 112.909 4.98658  11
  -2   6  -3 111.368 4.96384  19
  -2   6  -3 105.543 4.94945   8
  -2   6  -3 105.365 5.05180  12
  -3   6  -3 32.7612 1.55119  19
  -3   6  -3 32.5461 1.57226  11
  -3   6  -3 31.4963 1.54957  10
  -3   6  -3 32.7120 1.54304   8
  -4   6  -3 66.9585 2.92299  19
  -4   6  -3 65.9153 2.91808  14
  -4   6  -3 66.0553 2.92119   8
  -4   6  -3 60.4029 2.91502  10
  -4   6  -3 60.4391 2.93650  11
  -4   6  -3 56.7469 2.99335  12
  -5   6  -3 0.00752 0.10736  11
  -5   6  -3 0.00070 0.08230   8
  -5   6  -3 0.19286 0.08178  14
  -5   6  -3 -0.1116 0.08312  19
  -6   6  -3 0.62904 0.09572  19
  -6   6  -3 1.02334 0.13138  14
  -6   6  -3 0.75664 0.13202   8
   9   5  -3 20.1819 0.98406  19
   9   5  -3 21.6337 0.99643  10
  -9  -5   3 19.9793 0.98002  15
  -9  -5   3 21.2457 0.99164  21
  -9  -5   3 19.5199 1.00744  13
  -9  -5   3 21.3550 0.98505   4
   8   5  -3 1.36029 0.20033  10
   8   5  -3 1.31666 0.21399  11
   8   5  -3 1.27117 0.27284  12
   8   5  -3 0.98735 0.17938  19
  -8  -5   3 1.07538 0.17960   4
  -8  -5   3 1.44613 0.18830  15
  -8  -5   3 1.07280 0.17767  21
  -8  -5   3 1.21920 0.21910  13
   7   5  -3 14.2596 0.74889  11
   7   5  -3 12.2267 0.78479  12
   7   5  -3 14.2371 0.72809  10
   7   5  -3 14.4821 0.72841   3
   7   5  -3 14.0273 0.71424  19
  -7  -5   3 13.8029 0.67690  24
  -7  -5   3 14.3923 0.72342  15
  -7  -5   3 13.7083 0.74559  13
  -7  -5   3 14.1411 0.71162   4
  -7  -5   3 14.2740 0.93653   6
  -7  -5   3 12.7921 0.71173  21
   6   5  -3 0.09918 0.13671  11
   6   5  -3 0.10281 0.12164   5
   6   5  -3 0.14654 0.12254  10
   6   5  -3 0.10527 0.11200   3
   6   5  -3 0.04560 0.09130  19
   6   5  -3 0.24945 0.18454  12
   6   5  -3 0.24536 0.11148  15
  -6  -5   3 0.03976 0.13248  13
  -6  -5   3 0.15446 0.14685  25
  -6  -5   3 0.19512 0.23430   6
  -6  -5   3 0.03369 0.10833   4
  -6  -5   3 0.15569 0.09459  24
  -6  -5   3 0.08257 0.11867  21
   5   5  -3 89.7995 4.07910   4
   5   5  -3 85.2179 4.10193   5
   5   5  -3 88.5371 4.10589   3
   5   5  -3 90.8889 4.08821  19
   5   5  -3 84.3141 4.17235  12
   5   5  -3 86.5699 4.10337   9
   5   5  -3 84.4218 4.11346  11
   5   5  -3 89.6159 4.09784  15
   5   5  -3 95.9682 4.10589  10
  -5  -5   3 82.2891 4.25659   6
  -5  -5   3 95.3921 4.07296  24
  -5  -5   3 95.4995 4.12686  25
  -5  -5   3 83.1031 4.11185  13
  -5  -5   3 86.9762 4.08618  21
   4   5  -3 53.6363 2.40105  15
   4   5  -3 50.6662 2.40857   3
   4   5  -3 48.1840 2.99580  17
   4   5  -3 53.1236 2.41590  11
   4   5  -3 50.4735 2.39975  10
   4   5  -3 50.0233 2.40747   5
   4   5  -3 56.4462 2.49097  12
   4   5  -3 49.7011 2.97436  23
   4   5  -3 50.1339 2.38658  19
   4   5  -3 52.6651 2.38092   4
   4   5  -3 52.8598 2.41646   9
  -4  -5   3 50.6651 2.41937  25
  -4  -5   3 47.3228 2.54043   6
  -4  -5   3 48.7732 2.41127  13
  -4  -5   3 50.7675 2.37249  24
   3   5  -3 54.9183 2.58910   4
   3   5  -3 56.7347 2.62642  11
   3   5  -3 51.1518 3.12440  23
   3   5  -3 60.7819 2.69000  12
   3   5  -3 58.8077 2.63536   9
   3   5  -3 56.1835 3.22331  17
   3   5  -3 55.5559 2.60928  15
   3   5  -3 58.6781 2.62920   5
   3   5  -3 56.3184 2.61443  10
   3   5  -3 52.3725 2.59815  19
   3   5  -3 54.6926 2.62189   3
  -3  -5   3 54.6469 2.74189   6
  -3  -5   3 55.3239 2.62078  25
   2   5  -3 51.1955 2.37051   5
   2   5  -3 47.0413 2.33935  19
   2   5  -3 50.3893 2.35720  10
   2   5  -3 53.7623 2.37193   3
   2   5  -3 49.8143 2.36690  11
   2   5  -3 49.1464 2.84926  23
   2   5  -3 50.4924 2.93824  17
   2   5  -3 51.7404 2.41894  12
   2   5  -3 50.0700 2.35579  13
   2   5  -3 48.0886 2.34524  15
   2   5  -3 46.7289 2.36758   9
  -2  -5   3 51.8643 2.47900   6
  -2  -5   3 53.5737 2.35256  25
   1   5  -3 29.3732 1.38563   3
   1   5  -3 30.0629 1.94487  17
   1   5  -3 27.0916 1.42576  12
   1   5  -3 27.1089 1.37953   5
   1   5  -3 28.5041 1.39154   9
   1   5  -3 27.3955 1.37188  10
   1   5  -3 29.6264 1.86512  23
   1   5  -3 29.0792 1.38150  11
  -1  -5   3 29.6273 1.34940  25
  -1  -5   3 29.1349 1.47028   6
   0   5  -3 140.449 6.45933  12
   0   5  -3 144.375 6.40663   9
   0   5  -3 142.212 6.40101   3
   0   5  -3 137.641 6.39960  11
   0   5  -3 134.723 6.39171  10
   0   5  -3 138.812 6.38050  19
   0   5  -3 133.131 6.39540   5
   0  -5   3 144.278 6.90990  17
  -1   5  -3 92.4732 4.49139  11
  -1   5  -3 95.5648 4.48796   9
  -1   5  -3 100.091 4.48995   3
  -1   5  -3 93.1156 4.47243  19
  -1   5  -3 99.0263 4.55792  12
  -1   5  -3 94.2622 5.08228  23
  -1   5  -3 101.035 4.48554  10
   1  -5   3 102.837 5.00553  17
  -2   5  -3 12.4888 0.69739   3
  -2   5  -3 12.5995 0.68944  10
  -2   5  -3 14.3967 0.71174  11
  -2   5  -3 14.5008 0.77945  12
  -2   5  -3 13.6504 0.68675   8
  -2   5  -3 13.4510 0.69442  19
  -3   5  -3 268.226 12.2406  12
  -3   5  -3 257.806 12.1431  14
  -3   5  -3 266.927 12.1409   8
  -3   5  -3 280.309 12.1772  11
  -3   5  -3 267.313 12.1489  10
  -3   5  -3 256.463 12.1426  19
  -4   5  -3 0.98721 0.18233  19
  -4   5  -3 0.63152 0.21664  12
  -4   5  -3 0.48002 0.13971  11
  -4   5  -3 0.81691 0.17942  14
  -4   5  -3 0.37607 0.12508  10
  -4   5  -3 0.62302 0.12655   8
  -4   5  -3 0.50094 0.12249   1
  -5   5  -3 98.2275 4.47116  19
  -5   5  -3 95.5577 4.49003  11
  -5   5  -3 98.6959 4.47507   8
  -5   5  -3 97.6669 4.47728  14
  -5   5  -3 89.6275 4.55518  12
  -5   5  -3 98.7921 4.47311   1
  -5   5  -3 98.9324 4.45304  18
   5  -5   3 98.1846 4.45021  25
  -6   5  -3 1.44166 0.17548   8
  -6   5  -3 1.04688 0.16167   1
  -6   5  -3 0.80053 0.18352  11
  -6   5  -3 1.42454 0.15552  18
  -6   5  -3 1.53935 0.18733  14
  -6   5  -3 1.08941 0.16320  19
  -7   5  -3 8.97929 0.44774   8
  -7   5  -3 8.49499 0.43370  18
  -7   5  -3 9.20049 0.45487  14
  -7   5  -3 8.41935 0.44158  19
  10   4  -3 12.4903 0.61243  10
 -10  -4   3 13.1857 0.61899  21
 -10  -4   3 12.3473 0.60535   4
   9   4  -3 0.15997 0.10812  10
   9   4  -3 0.04567 0.09040  19
   9   4  -3 0.15926 0.12386  11
  -9  -4   3 0.05238 0.09801  21
  -9  -4   3 0.06359 0.08735   4
  -9  -4   3 0.17284 0.12482  13
   8   4  -3 2.29819 0.32107  12
   8   4  -3 2.51076 0.25366  11
   8   4  -3 2.40916 0.23379  19
   8   4  -3 2.63345 0.23386  10
  -8  -4   3 2.22143 0.22742  21
  -8  -4   3 2.25705 0.22689   4
  -8  -4   3 2.31759 0.25430  13
  -8  -4   3 2.52906 0.23156  15
   7   4  -3 1.93066 0.26930  12
   7   4  -3 2.04678 0.23857  11
   7   4  -3 2.09728 0.21664  19
   7   4  -3 1.92150 0.21412  10
  -7  -4   3 1.78290 0.25024  13
  -7  -4   3 1.93240 0.21018  21
  -7  -4   3 1.66258 0.21802   4
  -7  -4   3 1.80813 0.38364   6
  -7  -4   3 1.70963 0.16802  24
   6   4  -3 14.2308 0.80917  12
   6   4  -3 15.7691 0.75076  10
   6   4  -3 14.3258 0.75626  11
   6   4  -3 14.8021 0.74893   3
   6   4  -3 13.3770 0.73143  15
   6   4  -3 14.1740 0.72504  19
  -6  -4   3 14.5194 0.72496   4
  -6  -4   3 13.1479 0.70459  24
  -6  -4   3 14.5561 0.91121   6
  -6  -4   3 14.4992 0.76590  13
   5   4  -3 194.199 8.18057  11
   5   4  -3 191.227 8.16385  10
   5   4  -3 178.077 8.14540   4
   5   4  -3 161.002 8.15787   3
   5   4  -3 172.598 8.22893  12
   5   4  -3 164.020 8.16083   9
   5   4  -3 181.217 8.16002  15
   5   4  -3 169.395 8.15946   5
   5   4  -3 174.947 8.14658  19
  -5  -4   3 183.829 8.18617  25
  -5  -4   3 180.255 8.81065  20
  -5  -4   3 189.678 8.18636  13
  -5  -4   3 192.617 8.34510   6
  -5  -4   3 170.706 8.13313  24
  -5  -4   3 171.991 8.15310  21
   4   4  -3 6.73423 0.42552  12
   4   4  -3 6.47774 0.38600  11
   4   4  -3 6.01119 0.38948   9
   4   4  -3 6.30528 0.37957   3
   4   4  -3 6.86109 0.81260  17
   4   4  -3 6.29785 0.37763  15
   4   4  -3 6.12504 0.36530  10
   4   4  -3 5.98516 0.35300  21
   4   4  -3 6.24637 0.79641  23
   4   4  -3 5.36212 0.78004  22
   4   4  -3 6.03287 0.38118   5
   4   4  -3 6.22207 0.35130   4
  -4  -4   3 5.88073 0.83092  20
  -4  -4   3 6.34714 0.38484  13
  -4  -4   3 6.96858 0.39058  25
  -4  -4   3 6.45085 0.50394   6
   3   4  -3 128.686 6.58736  23
   3   4  -3 147.180 6.71584  17
   3   4  -3 123.952 6.58488  22
   3   4  -3 145.343 6.21709  12
   3   4  -3 126.598 6.15719  11
   3   4  -3 147.293 6.16866  13
  -3  -4   3 133.131 6.59895  20
  -3  -4   3 130.305 6.27088   6
  -3  -4   3 125.205 6.55962   2
   2   4  -3 78.3612 3.75265  11
   2   4  -3 83.3199 3.75855  13
   2   4  -3 74.8637 4.13221  23
   2   4  -3 83.6341 3.79819  12
   2   4  -3 78.0406 4.21567  17
   2   4  -3 78.8319 4.16249  22
  -2  -4   3 89.7208 4.20281   2
  -2  -4   3 80.7709 4.12564  20
  -2  -4   3 81.6597 3.85501   6
  -2  -4   3 83.7476 3.74480  25
   1   4  -3 2.65995 0.22534  12
   1   4  -3 2.20503 0.18168  11
   1   4  -3 2.00644 0.49186  17
   1   4  -3 1.86005 0.46993  22
   1   4  -3 2.17790 0.44301  23
   1   4  -3 2.35789 0.18699  13
  -1  -4   3 2.31304 0.26613   6
  -1  -4   3 2.34871 0.44611   2
  -1  -4   3 1.90423 0.42779  20
   0   4  -3 364.825 16.4860  23
   0   4  -3 371.625 16.0812  12
   0   4  -3 343.011 16.0287  11
   0   4  -3 336.838 16.4847  22
   0   4  -3 358.117 16.5079  17
   0  -4   3 337.595 16.3941   2
  -1   4  -3 26.2931 1.66268  23
  -1   4  -3 25.2628 1.20860  11
  -1   4  -3 24.8597 1.25301  12
   1  -4   3 24.4201 1.54635  22
   1  -4   3 24.8111 1.56371   2
   1  -4   3 24.5207 1.55017  17
  -2   4  -3 16.1990 0.87123  12
  -2   4  -3 16.4515 0.81410  11
  -2   4  -3 17.4755 1.20566  16
   2  -4   3 15.5927 1.16339  17
   2  -4   3 14.7632 1.14871  22
  -3   4  -3 0.17698 0.36786  16
  -3   4  -3 0.52189 0.16518  12
  -3   4  -3 0.28878 0.10544  14
  -3   4  -3 0.45545 0.12712  11
  -3   4  -3 0.42497 0.10705   1
  -3   4  -3 0.47907 0.10534  19
  -3   4  -3 0.55017 0.13923  10
  -3   4  -3 0.22116 0.09764   8
   3  -4   3 0.46712 0.35040  23
  -4   4  -3 43.4893 1.99551  14
  -4   4  -3 39.8660 2.00266  11
  -4   4  -3 42.5337 1.98642   8
  -4   4  -3 42.8633 1.98520   1
  -4   4  -3 42.4503 1.96631  18
  -4   4  -3 41.3474 1.98237  19
  -4   4  -3 41.2238 2.07219  12
  -5   4  -3 90.3196 4.23817  19
  -5   4  -3 93.3940 4.24768   1
  -5   4  -3 96.0819 4.24803   8
  -5   4  -3 88.2018 4.22349  18
  -5   4  -3 88.4145 4.33890  12
  -5   4  -3 89.6025 4.25938  11
  -5   4  -3 93.4927 4.25179  14
   5  -4   3 94.3880 4.21538  25
  -6   4  -3 105.387 4.57077  18
  -6   4  -3 100.251 4.58568   1
  -6   4  -3 94.5859 4.58426  14
  -6   4  -3 99.6731 4.57565  19
  -6   4  -3 99.8658 4.58447   8
  -6   4  -3 97.9164 4.59529  11
   6  -4   3 97.7481 4.64504  12
  -7   4  -3 13.7932 0.70898  19
  -7   4  -3 13.0849 0.71466   1
  -7   4  -3 14.7931 0.71980   8
  -7   4  -3 14.3048 0.72798  14
  -7   4  -3 15.2647 0.70527  18
  -8   4  -3 29.3206 1.35302  18
  -8   4  -3 28.9390 1.36582  14
  -8   4  -3 29.2133 1.36062   8
  10   3  -3 7.31675 0.37812  10
  10   3  -3 7.04284 0.36838  19
 -10  -3   3 6.92189 0.36147   4
 -10  -3   3 7.31160 0.37975  21
   9   3  -3 -0.0078 0.11693  11
   9   3  -3 0.14553 0.09727  19
   9   3  -3 -0.0095 0.10160  10
  -9  -3   3 0.17580 0.11033  21
  -9  -3   3 0.11863 0.13354  13
  -9  -3   3 0.09453 0.09629   4
   8   3  -3 43.1751 2.12470  11
   8   3  -3 42.0365 2.17653  12
   8   3  -3 45.1658 2.11095  10
   8   3  -3 47.2344 2.10342  19
  -8  -3   3 42.5911 2.29681   6
  -8  -3   3 45.4939 2.09586   4
  -8  -3   3 45.5241 2.13462  13
  -8  -3   3 46.5304 2.10717   7
  -8  -3   3 48.4297 2.11374  21
  -8  -3   3 40.6260 2.08677  15
   7   3  -3 201.490 8.40720  11
   7   3  -3 178.706 8.45193  12
   7   3  -3 182.772 8.36763  19
   7   3  -3 180.695 8.38062  10
  -7  -3   3 173.258 8.32856  24
  -7  -3   3 183.029 8.40521  13
  -7  -3   3 198.079 8.36825   4
  -7  -3   3 170.038 8.55311   6
  -7  -3   3 178.469 8.37719  21
   6   3  -3 22.9245 1.18665  19
   6   3  -3 25.3083 1.26972  12
   6   3  -3 23.9592 1.19641  15
   6   3  -3 24.3526 1.20190  10
   6   3  -3 22.8510 1.71143  23
   6   3  -3 25.5486 1.20101   3
  -6  -3   3 25.4781 1.18568   4
  -6  -3   3 25.2795 1.22663  13
  -6  -3   3 24.4942 1.19945  21
  -6  -3   3 25.8373 1.17124  24
  -6  -3   3 25.0612 1.36773   6
   5   3  -3 284.926 13.8246  10
   5   3  -3 281.077 13.8243   3
   5   3  -3 283.716 14.3012  23
   5   3  -3 323.579 13.8206   4
   5   3  -3 317.111 13.8431  11
   5   3  -3 311.732 13.8897  12
   5   3  -3 312.700 13.8281  15
   5   3  -3 312.665 14.4254  22
   5   3  -3 311.361 14.3227  17
  -5  -3   3 298.596 14.4275  20
  -5  -3   3 308.124 13.8061  24
  -5  -3   3 298.385 13.8472  13
  -5  -3   3 289.268 13.8462  25
  -5  -3   3 315.198 13.9874   6
   4   3  -3 182.324 8.84679  23
   4   3  -3 175.703 8.85150  17
   4   3  -3 188.666 8.44267  13
   4   3  -3 190.840 8.86578  22
   4   3  -3 168.089 8.42712  11
   4   3  -3 182.493 8.47202  12
  -4  -3   3 191.791 8.44633  25
  -4  -3   3 189.511 8.92838  20
  -4  -3   3 191.328 8.56101   6
   3   3  -3 18.1011 0.87926  13
   3   3  -3 18.2502 1.24387  17
   3   3  -3 17.9289 1.19369  23
   3   3  -3 17.7523 1.21585   2
   3   3  -3 18.5990 1.20138  22
   3   3  -3 17.3162 0.90257  12
  -3  -3   3 18.5536 0.87740  25
  -3  -3   3 14.9271 1.17898  20
  -3  -3   3 18.8131 0.97517   6
   2   3  -3 242.081 11.7646  22
   2   3  -3 241.335 11.7531  23
   2   3  -3 265.870 11.8725   2
   2   3  -3 265.135 11.8641  17
   2   3  -3 253.461 11.4882  12
  -2  -3   3 250.392 11.5455   6
  -2  -3   3 242.521 11.7856  20
   1   3  -3 149.502 7.83206   2
   1   3  -3 173.761 7.88528  17
   1   3  -3 166.499 7.79422  23
   1   3  -3 170.407 7.81250  22
   1   3  -3 150.807 7.51741  12
  -1  -3   3 175.085 7.83108  20
   0   3  -3 103.800 4.70886   6
   0   3  -3 101.798 4.94644  23
   0   3  -3 102.704 4.97877  22
   0   3  -3 92.5833 4.65600  12
   0   3  -3 110.159 5.02464  17
   0  -3   3 96.3220 4.91866   2
   0  -3   3 100.567 4.93083  20
  -1   3  -3 107.237 5.50128  23
  -1   3  -3 115.952 5.41638  16
  -1   3  -3 120.532 5.52946  17
  -1   3  -3 105.586 5.18467  12
  -1   3  -3 113.564 5.22516   6
  -2   3  -3 331.436 15.0776  20
  -2   3  -3 349.202 14.7945  12
  -2   3  -3 307.011 15.0599  16
  -2   3  -3 308.649 14.7255   1
  -2   3  -3 319.157 14.7405  11
  -2   3  -3 333.854 14.8130   6
   2  -3   3 327.215 15.0635  22
   2  -3   3 331.004 15.0329  17
   2  -3   3 305.195 14.9883   2
  -3   3  -3 97.6908 4.40729   1
  -3   3  -3 97.0494 4.47621  12
  -3   3  -3 92.7055 4.42066  11
  -3   3  -3 96.3491 4.84358  16
   3  -3   3 88.5218 4.76708  22
   3  -3   3 102.605 4.83701  23
  -4   3  -3 6.51899 0.39121  19
  -4   3  -3 7.24010 0.40782   8
  -4   3  -3 5.33711 0.77379  16
  -4   3  -3 6.71410 0.38622  18
  -4   3  -3 7.05951 0.40850  14
  -4   3  -3 7.25009 0.39600   1
  -4   3  -3 6.32547 0.40615   7
  -4   3  -3 7.20033 0.42300  11
  -4   3  -3 6.96066 0.46933  12
   4  -3   3 7.29029 0.77199  23
  -5   3  -3 44.4417 2.10517  19
  -5   3  -3 43.8968 2.11635  14
  -5   3  -3 44.7776 2.11091   8
  -5   3  -3 46.9605 2.11588   1
  -5   3  -3 44.6221 2.10875   7
  -5   3  -3 44.2627 2.20398  12
  -5   3  -3 42.5595 2.12275  11
  -5   3  -3 44.0502 2.09311  18
   5  -3   3 46.1875 2.07855  25
  -6   3  -3 1.76765 0.22435  14
  -6   3  -3 2.03248 0.22012   7
  -6   3  -3 1.55723 0.22765  11
  -6   3  -3 1.44395 0.22233   8
  -6   3  -3 1.74773 0.21279  19
  -6   3  -3 1.52297 0.19479   1
  -6   3  -3 1.68859 0.18383  18
   6  -3   3 1.91531 0.25661  12
  -7   3  -3 49.1079 2.34783  14
  -7   3  -3 49.6577 2.33520  19
  -7   3  -3 52.0499 2.33082  18
  -7   3  -3 51.0009 2.34275   8
  -7   3  -3 50.9114 2.34696   1
  -7   3  -3 50.6962 2.34459   7
   7  -3   3 46.0056 2.39366  12
  -8   3  -3 11.0467 0.57529  14
  -8   3  -3 11.4974 0.55994  18
  -8   3  -3 10.5079 0.56949   1
  -8   3  -3 11.2084 0.57195   7
  -8   3  -3 11.0537 0.56380  19
  -8   3  -3 11.8888 0.57021   8
   8  -3   3 11.3290 0.53713  24
   8  -3   3 10.4324 0.57453  11
  10   2  -3 41.9624 1.92484  19
  10   2  -3 40.7332 1.92742  10
 -10  -2   3 40.5285 1.92996   7
 -10  -2   3 42.9836 1.93078  21
   8   2  -3 5.72199 0.36048  10
   8   2  -3 5.45712 0.34587  19
   8   2  -3 5.55853 0.37354  11
   8   2  -3 5.40132 0.41658  12
  -8  -2   3 5.01374 0.33704  21
  -8  -2   3 5.31442 0.33699   4
  -8  -2   3 5.86122 0.58030   6
  -8  -2   3 5.04637 0.36136  13
  -8  -2   3 5.36367 0.35294   7
   7   2  -3 14.0549 0.71957  19
   7   2  -3 14.8534 0.81411  12
   7   2  -3 15.8713 0.75266  10
   7   2  -3 14.2099 0.74798  11
  -7  -2   3 13.4637 0.74091   7
  -7  -2   3 14.6454 0.91462   6
  -7  -2   3 13.7690 0.71642   4
  -7  -2   3 13.3595 0.73002  21
  -7  -2   3 14.4535 0.75655  13
   6   2  -3 12.2367 0.70234  12
   6   2  -3 12.2418 0.64289  15
   6   2  -3 13.5792 0.65639  10
   6   2  -3 12.7741 1.11487  23
   6   2  -3 13.0014 0.66075  11
   6   2  -3 12.0366 0.63410  19
   6   2  -3 13.1712 0.65002   3
  -6  -2   3 12.1684 0.61389  24
  -6  -2   3 12.5761 0.64817  21
  -6  -2   3 11.7061 0.62907   4
  -6  -2   3 12.1246 0.78606   6
  -6  -2   3 12.5312 0.66917  13
  -6  -2   3 12.5844 0.66597   7
  -6  -2   3 14.7777 1.23761  20
   5   2  -3 20.0973 1.45618  22
   5   2  -3 23.0673 1.11616  11
   5   2  -3 23.6573 1.15792  12
   5   2  -3 22.4165 1.46861  17
   5   2  -3 24.9149 1.52986  23
  -5  -2   3 23.3210 1.12786  25
  -5  -2   3 23.4681 1.12692  13
  -5  -2   3 22.1586 1.59465  20
  -5  -2   3 23.1795 1.23734   6
   4   2  -3 0.55254 0.11742  13
   4   2  -3 0.94044 0.29402  23
   4   2  -3 0.44155 0.28456  17
   4   2  -3 0.24285 0.30379   2
   4   2  -3 1.10715 0.37763  22
  -4  -2   3 0.36482 0.15305   6
  -4  -2   3 0.52857 0.10972  25
  -4  -2   3 0.37035 0.22712  20
   3   2  -3 11.4680 0.85898  17
   3   2  -3 11.9954 0.82790  22
   3   2  -3 11.3298 0.59987  12
   3   2  -3 11.7934 0.85029   2
   3   2  -3 11.7980 0.81964  23
  -3  -2   3 12.4288 0.89271  20
  -3  -2   3 11.0313 0.58526  25
  -3  -2   3 11.8395 0.66834   6
   2   2  -3 106.920 5.26559  23
   2   2  -3 120.911 5.37888   2
   2   2  -3 110.684 5.34174  17
   2   2  -3 109.125 5.26286  22
  -2  -2   3 109.844 5.35468  20
  -2  -2   3 104.839 5.11365   6
   1   2  -3 11.4594 0.83587  17
   1   2  -3 12.2707 0.67190   6
   1   2  -3 12.9288 0.79715  23
   1   2  -3 12.8041 0.79341  22
   1   2  -3 12.1332 0.85735   2
  -1  -2   3 12.1501 0.84605  20
   0   2  -3 90.3666 4.35591   6
   0   2  -3 89.4729 4.55159   2
   0   2  -3 95.8236 4.53213  22
   0   2  -3 98.2618 4.51868  23
   0   2  -3 96.3060 4.56148  17
   0  -2   3 92.4996 4.41411  16
  -1   2  -3 2.34439 0.33851  17
  -1   2  -3 1.95062 0.32242  23
  -1   2  -3 1.79210 0.19619   6
  -1   2  -3 2.34894 0.34658  20
  -1   2  -3 1.43261 0.16236  12
  -1   2  -3 2.28535 0.33323  16
   1  -2   3 1.77354 0.27155  22
  -2   2  -3 430.270 20.7737  12
  -2   2  -3 475.111 21.0669  20
  -2   2  -3 486.964 20.8236   6
  -2   2  -3 412.100 21.0084  16
   2  -2   3 467.161 21.0057  23
   2  -2   3 452.595 20.9867  22
   2  -2   3 470.179 20.9505   2
  -3   2  -3 11.1606 0.60835  12
  -3   2  -3 12.0558 0.90947  20
  -3   2  -3 11.0903 0.64054   6
  -3   2  -3 10.4749 0.56607  11
  -3   2  -3 10.6626 0.55520   1
  -3   2  -3 10.5292 0.86949  16
   3  -2   3 11.2667 0.83428  23
   3  -2   3 11.5066 0.83162  22
  -4   2  -3 65.4585 3.57344  20
  -4   2  -3 67.2794 3.22243  12
  -4   2  -3 69.4550 3.15878   1
  -4   2  -3 65.5695 3.16552  11
  -4   2  -3 70.7372 3.63449  16
   4  -2   3 74.7998 3.59281  23
   4  -2   3 64.2487 3.53468  22
  -5   2  -3 3.16167 0.24446  19
  -5   2  -3 3.72873 0.26708  14
  -5   2  -3 3.21053 0.25498   7
  -5   2  -3 3.54087 0.25133   1
  -5   2  -3 2.67171 0.65752  16
  -5   2  -3 3.61508 0.32555  12
  -5   2  -3 3.24067 0.25807  11
  -5   2  -3 3.16382 0.26412   8
  -5   2  -3 3.25346 0.72616  20
  -5   2  -3 3.15106 0.24367  18
   5  -2   3 2.72677 0.58896  23
   5  -2   3 3.40219 0.21181  25
  -6   2  -3 3.23608 0.28002  11
  -6   2  -3 3.14672 0.26168  19
  -6   2  -3 3.30360 0.25985   7
  -6   2  -3 3.66232 0.27606  14
  -6   2  -3 2.74453 0.27195   8
  -6   2  -3 2.95985 0.23911  18
  -6   2  -3 2.94270 0.26379   1
   6  -2   3 3.09741 0.31038  12
  -7   2  -3 3.18280 0.28541  14
  -7   2  -3 3.51981 0.27350   1
  -7   2  -3 3.49853 0.28604   7
  -7   2  -3 3.19264 0.24115  18
  -7   2  -3 2.94358 0.26453  19
  -7   2  -3 3.20136 0.27758   8
   7  -2   3 3.45217 0.31003  12
  -8   2  -3 25.1632 1.22994   1
  -8   2  -3 26.0700 1.22691   8
  -8   2  -3 26.7759 1.23786   7
  -8   2  -3 26.2210 1.21798  18
  -8   2  -3 24.7021 1.21942  19
  -8   2  -3 25.9591 1.23689  14
   8  -2   3 24.2885 1.23201  11
   8  -2   3 24.6812 1.19074  24
  -9   2  -3 0.28064 0.07610  18
  -9   2  -3 0.27492 0.08764   7
  -9   2  -3 0.08731 0.06835  14
  -9   2  -3 0.14252 0.07826   8
   9  -2   3 0.25515 0.05221  24
   9  -2   3 0.15588 0.06745  19
  10   1  -3 5.36613 0.31521  19
  10   1  -3 5.80001 0.32322  10
 -10  -1   3 5.81319 0.33390   7
   9   1  -3 59.5622 2.65198  19
   9   1  -3 52.5397 2.66801  11
   9   1  -3 59.1028 2.66074  10
   9   1  -3 54.0582 2.72311  12
  -9  -1   3 57.9028 2.66858   7
  -9  -1   3 58.9617 2.65378  21
   8   1  -3 0.02224 0.09698  19
   8   1  -3 0.07316 0.15451  12
   8   1  -3 0.24380 0.14245  11
   8   1  -3 0.06655 0.13069  10
  -8  -1   3 0.13158 0.09969   4
  -8  -1   3 0.01594 0.11580  13
  -8  -1   3 0.06575 0.27787   6
  -8  -1   3 0.13880 0.12093   7
  -8  -1   3 -0.0372 0.11288  21
   7   1  -3 59.3446 2.56782  11
   7   1  -3 53.1352 2.54475  10
   7   1  -3 52.2801 2.52734  19
   7   1  -3 55.7372 2.61479  12
  -7  -1   3 54.1311 2.55709  13
  -7  -1   3 53.8080 2.55521   7
  -7  -1   3 54.7084 2.69995   6
  -7  -1   3 52.7725 2.52056   4
  -7  -1   3 53.1916 2.53789  21
   6   1  -3 2.70316 0.24867  12
   6   1  -3 2.10500 0.18170  19
   6   1  -3 2.00437 0.21849   3
   6   1  -3 2.35386 0.21088  11
   6   1  -3 2.31170 0.60740  23
   6   1  -3 2.44642 0.20428  10
  -6  -1   3 2.30525 0.21729   7
  -6  -1   3 2.24572 0.17288  24
  -6  -1   3 2.41228 0.65396  20
  -6  -1   3 2.52210 0.31104   6
  -6  -1   3 1.96081 0.19266  21
  -6  -1   3 2.18186 0.20695  13
  -6  -1   3 2.55093 0.19567   4
   5   1  -3 23.4277 1.44381  23
   5   1  -3 23.8057 1.11095  12
   5   1  -3 22.7773 1.38910  17
   5   1  -3 22.9566 1.45098  22
   5   1  -3 21.1389 1.06443  11
  -5  -1   3 20.7364 1.50760  20
  -5  -1   3 20.5094 1.16269   6
  -5  -1   3 21.6572 1.07296  13
   4   1  -3 1.04030 0.29757  23
   4   1  -3 1.22431 0.31136   2
   4   1  -3 1.23720 0.31566  17
   4   1  -3 1.31588 0.31408  22
   4   1  -3 1.12581 0.14036  12
  -4  -1   3 1.31519 0.20287   6
  -4  -1   3 1.09029 0.13986  25
  -4  -1   3 1.44796 0.35977  20
   3   1  -3 46.3426 2.17402  23
   3   1  -3 37.7977 1.94270  12
   3   1  -3 40.7870 2.12848  22
  -3  -1   3 42.6157 2.00909   6
  -3  -1   3 41.1671 2.24715  20
   2   1  -3 24.1411 1.38540  23
   2   1  -3 28.8843 1.49458   2
   2   1  -3 30.1210 1.49771  17
   2   1  -3 25.8331 1.39369  22
  -2  -1   3 25.5811 1.49795  20
   1   1  -3 0.56280 0.12856   6
   1   1  -3 0.70198 0.18263   2
   1   1  -3 0.80063 0.21520  17
   1   1  -3 0.90118 0.17655  22
   1   1  -3 0.75930 0.14740  23
  -1  -1   3 0.58985 0.19181  20
  -1  -1   3 0.39209 0.11500  16
   0   1  -3 20.8233 1.13468  23
   0   1  -3 21.9778 1.20523   2
   0   1  -3 20.6099 1.20288  20
   0   1  -3 20.3901 1.18833  17
   0   1  -3 22.5157 1.07492   6
   0   1  -3 23.0557 1.16238  22
   0  -1   3 21.8613 1.11890  16
  -1   1  -3 2.13057 0.28018  16
  -1   1  -3 1.56986 0.26128  23
  -1   1  -3 1.79946 0.18459   6
  -1   1  -3 2.22143 0.28806  17
  -1   1  -3 1.58349 0.28318  20
  -1   1  -3 1.83102 0.29305   2
   1  -1   3 1.99904 0.22858  22
  -2   1  -3 270.538 12.2237  16
  -2   1  -3 260.773 12.0211   6
  -2   1  -3 272.823 12.2540  20
  -2   1  -3 264.368 12.1248  17
   2  -1   3 255.802 12.1376  23
   2  -1   3 252.473 12.1295  22
  -3   1  -3 9.11507 0.74493  20
  -3   1  -3 9.89585 0.54894   6
  -3   1  -3 8.23418 0.49389  12
  -3   1  -3 9.44415 0.73102  16
   3  -1   3 8.57264 0.65985  22
   3  -1   3 9.24612 0.69171  23
  -4   1  -3 0.08852 0.07889  11
  -4   1  -3 -0.0747 0.17226  16
  -4   1  -3 0.11059 0.08970  13
  -4   1  -3 0.14625 0.12178   6
  -4   1  -3 0.15834 0.25695  20
  -4   1  -3 0.09971 0.10522  12
   4  -1   3 0.07356 0.03928  25
   4  -1   3 0.22594 0.18997  23
   4  -1   3 0.02289 0.22357  22
  -5   1  -3 11.8315 0.70654   6
  -5   1  -3 12.0391 0.62078  11
  -5   1  -3 12.0174 0.59658  18
  -5   1  -3 11.5605 0.61458   7
  -5   1  -3 11.4317 0.61292  13
  -5   1  -3 11.8007 0.61000   1
  -5   1  -3 11.2898 0.60859   8
  -5   1  -3 11.8746 0.62279  14
  -5   1  -3 11.7000 1.04569  16
  -5   1  -3 10.4779 1.01882  20
   5  -1   3 12.3401 0.97732  23
  -6   1  -3 1.01012 0.18321  14
  -6   1  -3 0.73612 0.16446  19
  -6   1  -3 1.16177 0.17987   7
  -6   1  -3 1.09689 0.15509  18
  -6   1  -3 1.28513 0.18038   8
  -6   1  -3 0.75058 0.53353  20
  -6   1  -3 1.16619 0.15722  21
  -6   1  -3 0.96295 0.17673  11
  -6   1  -3 0.92367 0.18331   1
   6  -1   3 0.53964 0.42491  23
   6  -1   3 1.07137 0.19860  12
  -7   1  -3 226.251 10.2768  18
  -7   1  -3 232.379 10.3014  14
  -7   1  -3 213.379 10.2693  21
  -7   1  -3 233.995 10.3048   7
  -7   1  -3 216.308 10.2809  19
  -7   1  -3 223.585 10.2891   8
  -7   1  -3 221.699 10.2941   1
   7  -1   3 231.390 10.3018  11
   7  -1   3 226.579 10.3614  12
  -8   1  -3 47.2460 2.19826   1
  -8   1  -3 46.6436 2.20009  14
  -8   1  -3 46.4025 2.18667  19
  -8   1  -3 45.5096 2.17708  18
  -8   1  -3 49.6992 2.19498   8
  -8   1  -3 44.4932 2.19794   7
   8  -1   3 47.0917 2.15511  24
   8  -1   3 45.8804 2.20024  11
  -9   1  -3 2.80204 0.21358   1
  -9   1  -3 2.58238 0.21491   8
  -9   1  -3 2.51472 0.22166   7
  -9   1  -3 2.85262 0.21841  14
  -9   1  -3 3.02768 0.20299  18
   9  -1   3 2.78903 0.19701  19
   9  -1   3 2.89636 0.17274  24
  10   0  -3 4.72127 0.26998  19
  10   0  -3 4.63919 0.28723  10
 -10   0   3 4.94869 0.29553   7
   9   0  -3 18.9180 0.96341  11
   9   0  -3 20.9044 0.95515  10
   9   0  -3 16.9066 1.00663  12
   9   0  -3 18.4153 0.93476  19
  -9   0   3 20.2945 0.96449   7
  -9   0   3 19.4479 0.93529  21
   8   0  -3 51.2696 2.46421  12
   8   0  -3 49.0237 2.38527  10
   8   0  -3 53.8909 2.40978  11
   8   0  -3 50.6067 2.37455  19
  -8   0   3 50.4942 2.37497  21
  -8   0   3 49.6014 2.39868   7
   7   0  -3 0.74567 0.14654  11
   7   0  -3 0.79481 0.19512  12
   7   0  -3 0.86272 0.16940  10
   7   0  -3 0.75786 0.14004  19
  -7   0   3 0.51281 0.10782   4
  -7   0   3 0.79592 0.14114  13
  -7   0   3 0.57949 0.13415   7
  -7   0   3 0.75793 0.13731  21
  -7   0   3 0.53985 0.24009   6
   6   0  -3 26.3730 1.28383   3
   6   0  -3 26.8585 1.29729  11
   6   0  -3 26.5615 1.71777  23
   6   0  -3 28.4469 1.34736  12
   6   0  -3 25.5885 1.28189  10
  -6   0   3 24.7130 1.27863  21
  -6   0   3 27.7021 1.88409  20
  -6   0   3 26.9107 1.29678  13
  -6   0   3 28.6206 1.30661   7
  -6   0   3 27.0758 1.40578   6
   5   0  -3 107.565 4.99052  11
   5   0  -3 99.0439 5.32306  22
   5   0  -3 113.638 5.03387  12
   5   0  -3 109.917 5.34566  23
   5   0  -3 112.130 5.30393  17
  -5   0   3 108.281 5.08078   6
  -5   0   3 116.651 5.51623  20
  -5   0   3 103.319 4.99001  13
   4   0  -3 39.8039 2.10460  22
   4   0  -3 40.1501 2.09460  17
   4   0  -3 41.6695 2.10154  23
   4   0  -3 39.1705 1.86313  12
   4   0  -3 39.9196 2.08653   2
  -4   0   3 39.3137 2.18681  20
  -4   0   3 39.4935 1.91310   6
  -4   0   3 36.6942 1.84111  25
   3   0  -3 2.23678 0.28751  22
   3   0  -3 2.22709 0.31809   2
   3   0  -3 2.35496 0.29735  23
   3   0  -3 1.96003 0.30308  17
  -3   0   3 2.17462 0.16681  25
  -3   0   3 2.35186 0.37109  20
  -3   0   3 1.91423 0.24566  16
  -3   0   3 2.44686 0.21467   6
   2   0  -3 7.30915 0.51396  17
   2   0  -3 7.32338 0.46512  22
   2   0  -3 6.54290 0.45143  23
   2   0  -3 7.26466 0.51652   2
  -2   0   3 6.25873 0.54930  20
  -2   0   3 7.39912 0.44447  16
   1   0  -3 510.248 22.2756   2
   1   0  -3 510.292 22.1534  22
   1   0  -3 510.731 22.1464   6
   1   0  -3 456.104 22.2471  17
   1   0  -3 458.919 22.1465  23
  -1   0   3 480.430 22.1805  16
  -1   0   3 492.693 22.3067  20
  -1   0   3 472.975 22.1450  22
   0   0  -3 233.035 10.9185   2
   0   0  -3 239.198 10.8215  22
   0   0  -3 232.086 10.8135  23
   0   0  -3 237.096 10.9594  20
   0   0  -3 242.505 10.8190   6
   0   0   3 235.569 10.8014  22
   0   0   3 238.282 10.8796  16
  -1   0  -3 68.2570 3.09902   2
  -1   0  -3 62.6406 3.16372  20
  -1   0  -3 70.5488 3.09321  17
  -1   0  -3 66.0396 3.01285   6
   1   0   3 61.6110 3.05767  22
   1   0   3 59.8228 3.02255  22
   1   0   3 67.8853 3.11496  16
   1   0   3 60.5256 3.02724  23
  -2   0  -3 14.2508 0.81330  17
  -2   0  -3 14.8363 0.78671   6
  -2   0  -3 15.9412 0.83765   2
  -2   0  -3 15.6148 0.96785  20
  -2   0  -3 15.2664 0.92908  16
   2   0   3 15.7691 0.85924  22
   2   0   3 15.2575 0.85362  23
  -3   0  -3 374.843 17.0312  20
  -3   0  -3 361.056 16.7396  12
  -3   0  -3 375.442 17.0136  16
  -3   0  -3 344.017 16.7712   6
   3   0   3 374.180 16.9254  22
   3   0   3 375.628 16.9226  23
  -4   0  -3 276.970 13.0120  20
  -4   0  -3 266.138 12.9816  16
  -4   0  -3 288.519 12.7085   6
  -4   0  -3 288.753 12.6183   1
   4   0   3 263.776 12.9093  22
  -5   0  -3 12.3772 1.04595  20
  -5   0  -3 11.7031 0.62679   1
  -5   0  -3 11.8578 0.63494  13
  -5   0  -3 12.0500 0.72891   6
  -5   0  -3 12.4257 0.64165  11
   5   0   3 12.8320 1.00543  22
   5   0   3 13.1648 0.67492  12
   5   0   3 12.4608 0.96542  23
  -6   0  -3 115.033 6.06368  20
  -6   0  -3 120.367 5.48400   8
  -6   0  -3 123.324 5.49178  14
  -6   0  -3 121.922 5.47938  19
  -6   0  -3 116.580 5.60951   6
  -6   0  -3 124.242 5.49050   1
  -6   0  -3 119.168 5.48813  13
  -6   0  -3 122.438 5.49352   7
  -6   0  -3 115.039 5.45774   4
  -6   0  -3 119.559 5.47412  21
  -6   0  -3 121.104 5.47137  18
   6   0   3 116.869 5.97314  23
   6   0   3 114.577 5.99093  16
   6   0   3 116.826 5.53965  12
  -7   0  -3 179.800 8.40862   7
  -7   0  -3 189.543 8.39549  19
  -7   0  -3 192.230 8.39218  21
  -7   0  -3 194.448 8.40783   1
  -7   0  -3 183.161 8.40889  14
  -7   0  -3 189.698 8.39936   8
  -7   0  -3 176.426 8.40026  13
  -7   0  -3 169.011 8.41751   4
  -7   0  -3 189.220 8.38663  18
   7   0   3 177.343 8.35555  24
   7   0   3 184.018 8.46842  12
   7   0   3 175.171 8.40313  11
  -8   0  -3 0.59109 0.13866   1
  -8   0  -3 0.26731 0.11447   7
  -8   0  -3 0.43860 0.13179  14
  -8   0  -3 0.40752 0.11482  18
  -8   0  -3 0.47203 0.12551   8
  -8   0  -3 0.75937 0.14105  21
   8   0   3 0.49853 0.17716  12
   8   0   3 0.54925 0.14367  11
  -9   0  -3 6.15416 0.36475   7
  -9   0  -3 5.80595 0.35218   8
  -9   0  -3 6.03410 0.33751  18
  -9   0  -3 5.93691 0.33272  21
  -9   0  -3 5.61414 0.34670  14
   9   0   3 4.93707 0.34575  11
   9   0   3 6.07487 0.33879  19
   9   0   3 6.08277 0.31005  24
 -10   0  -3 0.05883 0.07237  18
 -10   0  -3 0.04168 0.07130   7
 -10   0  -3 0.01384 0.05630   8
  10   0   3 -0.0460 0.04069  24
  10  -1  -3 11.8435 0.58691  19
  10  -1  -3 12.0894 0.59786  10
 -10   1   3 12.2364 0.60924   7
   9  -1  -3 20.2450 0.98044  19
   9  -1  -3 19.0847 1.05475  12
   9  -1  -3 20.8923 0.99262  10
   9  -1  -3 21.4785 1.01122  11
  -9   1   3 20.0539 1.00171   7
  -9   1   3 19.1298 0.97875  18
   8  -1  -3 90.5248 4.12833  19
   8  -1  -3 91.0545 4.14166  10
   8  -1  -3 92.8523 4.22217  12
   8  -1  -3 84.1078 4.08563  24
   8  -1  -3 89.8279 4.15589  11
  -8   1   3 90.6833 4.12384  18
  -8   1   3 87.4158 4.12185  21
  -8   1   3 90.1752 4.15553   7
   7  -1  -3 36.1004 1.92794  12
   7  -1  -3 42.5143 1.88571  11
   7  -1  -3 38.5022 1.86099  10
   7  -1  -3 39.5736 1.82142  24
  -7   1   3 38.8244 1.86570  19
  -7   1   3 39.4431 1.87991   7
  -7   1   3 39.2873 1.85212  21
  -7   1   3 40.5715 1.85185  18
   6  -1  -3 28.4729 1.38449  24
   6  -1  -3 26.1614 1.81964  23
   6  -1  -3 31.9521 1.48950  12
   6  -1  -3 29.3171 1.41856  10
   6  -1  -3 32.0989 1.43731  11
   6  -1  -3 29.2805 1.41510   3
  -6   1   3 25.4518 1.91380  20
  -6   1   3 31.5935 1.42757  19
  -6   1   3 31.5652 1.41796   1
  -6   1   3 29.1091 1.41417  21
  -6   1   3 30.3709 1.43941   7
  -6   1   3 29.9553 1.41240  18
   5  -1  -3 5.40632 0.30230  11
   5  -1  -3 6.16630 0.60749  23
   5  -1  -3 5.05273 0.55227  17
   5  -1  -3 5.00822 0.59678  22
   5  -1  -3 4.76937 0.32732  12
  -5   1   3 4.69771 0.35825   6
  -5   1   3 5.69322 0.59610  16
  -5   1   3 5.11637 0.66400  20
  -5   1   3 4.62198 0.28697   1
   4  -1  -3 440.377 20.2894  12
   4  -1  -3 477.209 20.5402  17
   4  -1  -3 408.451 20.5144  22
   4  -1  -3 479.043 20.5107   2
  -4   1   3 417.900 20.6051  20
  -4   1   3 451.575 20.3234   6
   3  -1  -3 7.90679 0.62316   2
   3  -1  -3 8.28953 0.63903  17
   3  -1  -3 9.84374 0.62367  23
   3  -1  -3 10.3457 0.64799  22
  -3   1   3 8.91638 0.50636   6
  -3   1   3 8.81057 0.67312  20
  -3   1   3 10.5760 0.65886  16
   2  -1  -3 193.691 8.81451  23
   2  -1  -3 195.950 8.88663   2
   2  -1  -3 187.916 8.81567  22
   2  -1  -3 195.289 8.90814  17
  -2   1   3 185.581 8.85321  16
  -2   1   3 189.880 8.92149  20
   1  -1  -3 7.45360 0.52365  17
   1  -1  -3 8.19596 0.42096  22
   1  -1  -3 8.61407 0.52535   2
   1  -1  -3 7.81190 0.42489   6
   1  -1  -3 7.67483 0.41475  23
  -1   1   3 7.41832 0.54220  20
   0  -1  -3 4.78342 0.36068   2
   0  -1  -3 5.30624 0.36963  17
   0  -1  -3 4.37732 0.28342   6
   0  -1  -3 4.75094 0.39741  20
   0   1   3 4.86704 0.36189  16
  -1  -1  -3 206.482 8.83140   6
  -1  -1  -3 210.401 8.98722  20
  -1  -1  -3 193.971 8.86862  17
   1   1   3 202.374 8.93793  16
   1   1   3 185.742 8.81315  23
   1   1   3 168.764 8.82964  22
   1   1   3 184.395 8.81331  22
  -2  -1  -3 150.708 7.09513   2
  -2  -1  -3 145.510 7.06477  17
  -2  -1  -3 156.006 7.25820  20
  -2  -1  -3 148.442 7.07384   6
   2   1   3 158.070 7.21156  16
   2   1   3 163.745 7.14002  23
   2   1   3 156.887 7.13627  22
  -3  -1  -3 5.28341 0.52610  20
  -3  -1  -3 5.03463 0.33650   6
   3   1   3 5.50329 0.44889  23
   3   1   3 5.47577 0.43737  22
   3   1   3 5.00493 0.45349  16
  -4  -1  -3 45.0454 2.13432   6
  -4  -1  -3 40.5715 2.39581  20
   4   1   3 47.2608 2.32752  23
   4   1   3 46.3866 2.08074  12
   4   1   3 45.2808 2.35707  16
   4   1   3 39.3574 2.28980  22
  -5  -1  -3 4.87013 0.65915  20
  -5  -1  -3 4.69637 0.29438  13
  -5  -1  -3 4.61999 0.28579   1
  -5  -1  -3 5.26330 0.39227   6
   5   1   3 4.96982 0.32421  12
   5   1   3 4.27916 0.54571  23
   5   1   3 4.52917 0.59399  22
   5   1   3 5.30243 0.60415  16
  -6  -1  -3 143.282 6.55575  14
  -6  -1  -3 151.867 6.55123   8
  -6  -1  -3 149.549 6.56146   7
  -6  -1  -3 138.955 6.53349  18
  -6  -1  -3 148.087 6.69074   6
  -6  -1  -3 143.011 6.54331  21
  -6  -1  -3 138.924 6.54756   1
  -6  -1  -3 144.136 6.52803   4
  -6  -1  -3 139.475 6.55465  13
  -6  -1  -3 143.502 6.54378  19
  -6  -1  -3 135.593 7.12734  20
   6   1   3 141.633 6.55373  11
   6   1   3 128.099 6.97225  16
   6   1   3 150.839 6.61215  12
  -7  -1  -3 180.524 8.18064  14
  -7  -1  -3 179.802 8.18532  13
  -7  -1  -3 171.483 8.15562  18
  -7  -1  -3 176.306 8.15077   4
  -7  -1  -3 182.709 8.16789  21
  -7  -1  -3 184.074 8.17178  19
  -7  -1  -3 179.198 8.17505   1
  -7  -1  -3 173.425 8.18190   7
  -7  -1  -3 179.156 8.17257   8
   7   1   3 179.536 8.18421  11
   7   1   3 183.228 8.25007  12
   7   1   3 171.984 8.13408  24
  -8  -1  -3 0.48329 0.11803  18
  -8  -1  -3 0.42798 0.12564   8
  -8  -1  -3 0.40329 0.13356  21
  -8  -1  -3 0.41903 0.13323   7
  -8  -1  -3 0.54839 0.11816   4
  -8  -1  -3 0.51717 0.13696  13
  -8  -1  -3 0.40416 0.13062   1
  -8  -1  -3 0.28602 0.11621  14
   8   1   3 0.40345 0.13434  11
   8   1   3 0.58900 0.17879  12
   8   1   3 0.50984 0.10702  19
   8   1   3 0.39385 0.09192  24
  -9  -1  -3 13.5393 0.65623  21
  -9  -1  -3 12.2763 0.65576  14
  -9  -1  -3 13.2310 0.66387   8
  -9  -1  -3 13.5027 0.67556   7
  -9  -1  -3 13.1497 0.64481  18
  -9  -1  -3 12.0551 0.65493   1
   9   1   3 12.5448 0.64936  19
   9   1   3 13.5015 0.62586  24
   9   1   3 11.7420 0.66866  11
 -10  -1  -3 11.2685 0.56708  18
 -10  -1  -3 12.1649 0.59809   7
 -10  -1  -3 11.3275 0.56813  21
 -10  -1  -3 12.1865 0.57964   8
  10   1   3 12.2818 0.55603  24
  10   1   3 11.2176 0.57231  19
  10  -2  -3 2.23127 0.16485  10
  10  -2  -3 2.03787 0.15252  19
 -10   2   3 1.95293 0.17633   7
   9  -2  -3 0.40942 0.13623  11
   9  -2  -3 0.27501 0.09934  19
   9  -2  -3 0.20866 0.11215  10
  -9   2   3 0.29174 0.11882   7
  -9   2   3 0.19599 0.09206  18
   8  -2  -3 65.5201 3.23825  11
   8  -2  -3 63.9554 3.29288  12
   8  -2  -3 76.9698 3.23169  10
  -8   2   3 72.2872 3.24162   7
  -8   2   3 70.7672 3.22250   1
  -8   2   3 66.7789 3.21247  18
   7  -2  -3 13.5361 0.75953  12
   7  -2  -3 12.8003 0.63633  24
   7  -2  -3 13.1401 0.69281  11
   7  -2  -3 11.4776 0.66844  10
  -7   2   3 13.0566 0.68503  19
  -7   2   3 12.8061 0.66561  18
  -7   2   3 14.3927 0.68393   1
  -7   2   3 13.1457 0.69182   7
   6  -2  -3 22.8198 1.09646  10
   6  -2  -3 22.8338 1.09730   3
   6  -2  -3 23.6014 1.17084  12
   6  -2  -3 22.4834 1.06523  24
   6  -2  -3 23.3314 1.57242  23
  -6   2   3 22.8083 1.11547   7
  -6   2   3 20.0617 1.51361  16
  -6   2   3 22.3362 1.09768   1
  -6   2   3 23.0912 1.10550  19
  -6   2   3 22.1700 1.09123  18
  -6   2   3 23.9258 1.12636  11
  -6   2   3 20.4466 1.59757  20
   5  -2  -3 4.11284 0.51759  17
   5  -2  -3 4.35660 0.32498  12
   5  -2  -3 5.07233 0.60056  23
   5  -2  -3 5.52878 0.67047  22
  -5   2   3 4.92545 0.30638  11
  -5   2   3 5.31060 0.30016   1
  -5   2   3 5.08831 0.59627  16
  -5   2   3 5.56889 0.65977  20
   4  -2  -3 299.440 12.7599  17
   4  -2  -3 276.128 12.7472  22
   4  -2  -3 255.552 12.6526   2
  -4   2   3 281.222 12.7557  16
  -4   2   3 253.746 12.7700  20
   3  -2  -3 614.605 28.0494  22
   3  -2  -3 629.428 27.8408  25
   3  -2  -3 642.703 28.0565  23
   3  -2  -3 649.877 28.1073  17
  -3   2   3 560.477 27.8697  12
  -3   2   3 636.324 28.0989  16
  -3   2   3 558.822 27.8636   6
   2  -2  -3 95.4495 4.71714  17
   2  -2  -3 108.262 4.72284   2
   2  -2  -3 100.611 4.64885  23
   2  -2  -3 96.4261 4.64156  22
  -2   2   3 98.0686 4.71676  16
  -2   2   3 104.852 4.71513  20
  -2   2   3 89.1831 4.53234   6
   1  -2  -3 276.077 13.2661  23
   1  -2  -3 291.739 13.3762  17
   1  -2  -3 301.178 13.2435   6
   1  -2  -3 309.421 13.3017  22
   1  -2  -3 281.362 13.3645   2
  -1   2   3 287.341 13.3673  16
  -1   2   3 286.368 13.3476  20
   0  -2  -3 215.087 10.1341  17
   0  -2  -3 241.861 10.1618   2
   0  -2  -3 224.323 10.0232  22
   0  -2  -3 226.667 10.1407  20
   0  -2  -3 193.973 10.0210   6
   0   2   3 197.882 10.0332  23
   0   2   3 216.166 10.0429  22
   0   2   3 244.324 10.1714  16
  -1  -2  -3 165.280 7.59481  17
  -1  -2  -3 161.133 7.64763  20
  -1  -2  -3 169.385 7.54233  22
  -1  -2  -3 164.486 7.60892   2
  -1  -2  -3 147.423 7.52105   6
   1   2   3 180.657 7.55434  22
   1   2   3 151.001 7.54031  23
   1   2   3 177.172 7.66615  16
  -2  -2  -3 513.793 21.4397   2
  -2  -2  -3 461.528 21.5580  20
  -2  -2  -3 463.167 21.3961   6
  -2  -2  -3 445.796 21.3987  17
   2   2   3 425.430 21.5144  16
   2   2   3 492.413 21.4696  23
   2   2   3 487.503 21.4646  22
  -3  -2  -3 138.432 6.24092   6
  -3  -2  -3 147.678 6.49242  20
  -3  -2  -3 129.645 6.19229   2
   3   2   3 131.029 6.39023  16
   3   2   3 131.457 6.34728  23
   3   2   3 133.765 6.36277  22
  -4  -2  -3 101.973 4.83471  20
  -4  -2  -3 96.7529 4.52218   6
   4   2   3 102.424 4.46698  12
   4   2   3 86.9125 4.68378  22
   4   2   3 93.1237 4.70333  16
   4   2   3 98.9838 4.70532  23
  -5  -2  -3 197.030 8.78702   1
  -5  -2  -3 201.483 8.90707   6
  -5  -2  -3 198.385 9.29500  20
  -5  -2  -3 202.582 8.79857  13
   5   2   3 207.860 8.83931  12
   5   2   3 169.603 9.12651  22
   5   2   3 193.544 9.14850  16
   5   2   3 187.751 8.78968  11
   5   2   3 172.936 9.11090  23
  -6  -2  -3 55.0290 2.52752  18
  -6  -2  -3 58.6142 2.54789   8
  -6  -2  -3 55.6446 3.13470  20
  -6  -2  -3 56.4133 2.68610   6
  -6  -2  -3 53.0101 2.53675  21
  -6  -2  -3 55.1253 2.54100   1
  -6  -2  -3 53.1441 2.55144  13
  -6  -2  -3 53.9641 2.52432   4
  -6  -2  -3 53.6489 2.54516  14
  -6  -2  -3 51.9996 2.54652   7
   6   2   3 55.0878 2.98154  16
   6   2   3 55.1620 2.60121  12
   6   2   3 52.2955 2.54797  11
  -7  -2  -3 85.7173 4.23058   6
  -7  -2  -3 88.6368 4.05736   4
  -7  -2  -3 84.0124 4.07513  14
  -7  -2  -3 84.8706 4.07142  21
  -7  -2  -3 94.1895 4.09679  13
  -7  -2  -3 82.1993 4.07987   7
  -7  -2  -3 91.3406 4.07633   1
  -7  -2  -3 85.4855 4.05688  18
  -7  -2  -3 89.8444 4.07875   8
   7   2   3 88.3797 4.14499  12
   7   2   3 88.6916 4.03976  24
   7   2   3 85.2538 4.05903  19
   7   2   3 94.5489 4.09420  11
   7   2   3 91.7115 5.06622  16
  -8  -2  -3 14.8385 0.77164  14
  -8  -2  -3 16.5374 0.80464  13
  -8  -2  -3 14.6185 0.78776   7
  -8  -2  -3 13.7593 0.76349   1
  -8  -2  -3 15.4709 0.77347  21
  -8  -2  -3 14.1582 0.74853  18
  -8  -2  -3 14.4840 0.74769   4
  -8  -2  -3 13.5316 0.92850   6
  -8  -2  -3 16.2967 0.78388   8
   8   2   3 16.1855 0.76262  19
   8   2   3 15.2595 0.79174  11
   8   2   3 15.2800 0.73457  24
  -9  -2  -3 29.0873 1.36319  21
  -9  -2  -3 27.9586 1.37369   7
  -9  -2  -3 29.6503 1.38070  13
  -9  -2  -3 25.4375 1.35175  14
  -9  -2  -3 30.1551 1.36731   8
  -9  -2  -3 28.5456 1.34638   4
  -9  -2  -3 29.3005 1.34437  18
   9   2   3 29.6809 1.33177  24
   9   2   3 25.9585 1.37529  11
   9   2   3 28.9882 1.35532  19
 -10  -2  -3 27.9116 1.27761   7
  10   2   3 24.4079 1.25591  19
  10   2   3 28.1358 1.23632  24
   9  -3  -3 0.39564 0.11956  11
   9  -3  -3 0.70345 0.14610  10
   9  -3  -3 0.48683 0.09967  19
  -9   3   3 0.49843 0.11931   7
  -9   3   3 0.56038 0.10589  18
   8  -3  -3 19.1964 0.94608  11
   8  -3  -3 20.0528 0.92822  10
   8  -3  -3 17.8820 0.99981  12
   8  -3  -3 17.4163 0.87783  24
  -8   3   3 17.6278 0.93225   7
  -8   3   3 19.4557 0.93291  19
  -8   3   3 19.1016 0.91905  18
  -8   3   3 17.8591 0.92202   1
   7  -3  -3 24.1505 1.20846  10
   7  -3  -3 25.0165 1.17032  24
   7  -3  -3 25.8820 1.29209  12
  -7   3   3 26.3424 1.22095  19
  -7   3   3 23.3397 1.20869  14
  -7   3   3 24.3853 1.21150   1
  -7   3   3 24.7495 1.22024   7
  -7   3   3 24.8493 1.20384  18
   6  -3  -3 113.640 5.26669  12
   6  -3  -3 112.993 5.74051  23
   6  -3  -3 107.716 5.16105  24
  -6   3   3 109.969 5.20358   7
  -6   3   3 116.010 5.22361  11
  -6   3   3 113.613 5.20135   1
  -6   3   3 114.227 5.76894  16
  -6   3   3 114.773 5.21184  10
  -6   3   3 116.774 5.19159  18
  -6   3   3 110.049 5.19636  19
   5  -3  -3 19.5817 1.32157  17
   5  -3  -3 17.7345 1.38073  22
   5  -3  -3 21.8966 1.41304  23
  -5   3   3 20.5466 1.01873  10
  -5   3   3 21.0101 1.00482  18
  -5   3   3 20.8655 1.01005   1
  -5   3   3 22.1424 1.02993  11
   4  -3  -3 69.8799 3.85967   2
   4  -3  -3 72.7486 3.62710  25
   4  -3  -3 77.7696 3.95967  22
   4  -3  -3 84.5304 3.98110  17
   4  -3  -3 80.4456 3.96500  23
  -4   3   3 84.1944 4.02239  16
  -4   3   3 77.1857 3.94975  20
  -4   3   3 83.7012 3.63440   1
  -4   3   3 79.7352 3.69269  12
  -4   3   3 78.4779 3.64038  11
   3  -3  -3 30.1449 1.67666  17
   3  -3  -3 30.8570 1.64523  22
   3  -3  -3 29.2953 1.63857  23
   3  -3  -3 29.1738 1.40193  25
  -3   3   3 27.4555 1.61430  20
  -3   3   3 29.7906 1.44360  12
  -3   3   3 33.0383 1.71751  16
   2  -3  -3 4.67488 0.41251  22
   2  -3  -3 5.37711 0.47029   2
   2  -3  -3 5.52516 0.48484  17
   2  -3  -3 4.93100 0.28107  25
   2  -3  -3 5.90236 0.45317  23
  -2   3   3 5.43452 0.42277  20
  -2   3   3 5.96282 0.51358  16
   1  -3  -3 936.610 41.3015  22
   1  -3  -3 858.564 41.3671  17
   1  -3  -3 874.710 41.3614   2
  -1   3   3 974.426 41.4114  16
  -1   3   3 868.616 41.3453  23
  -1   3   3 929.970 41.2827  20
   0  -3  -3 1160.83 53.0011  17
   0   3   3 1167.59 52.9589  23
  -1  -3  -3 69.2351 3.27943  17
  -1  -3  -3 75.7527 3.29435  20
  -1  -3  -3 63.4405 3.27114   2
   1   3   3 66.7646 3.31633  16
   1   3   3 67.5982 3.26422  22
  -2  -3  -3 60.5100 3.20258  20
  -2  -3  -3 71.6834 3.13828  17
  -2  -3  -3 64.4515 3.14043   2
   2   3   3 63.5945 3.16954  23
   2   3   3 70.7141 3.18874  22
   2   3   3 63.9797 3.21720  16
  -3  -3  -3 161.167 7.98807  20
  -3  -3  -3 176.200 7.81701   2
  -3  -3  -3 164.796 7.78341   6
   3   3   3 151.577 7.90182  22
   3   3   3 163.347 7.73278  12
   3   3   3 180.576 7.96623  16
   3   3   3 187.643 7.96235  23
  -4  -3  -3 22.0903 1.14161   6
  -4  -3  -3 23.2932 1.41380  20
   4   3   3 20.3163 1.29327  16
   4   3   3 22.3846 1.33624  23
   4   3   3 22.3474 1.08058  12
  -5  -3  -3 66.0639 3.00215   1
  -5  -3  -3 68.3921 3.12799   6
  -5  -3  -3 63.4363 3.46863  20
  -5  -3  -3 65.5364 3.01611  13
   5   3   3 58.4069 3.35277  22
   5   3   3 64.0502 3.01117  11
   5   3   3 63.2670 3.34025  16
   5   3   3 69.5777 3.05652  12
  -6  -3  -3 7.29110 0.41858  15
  -6  -3  -3 7.41979 0.41658  21
  -6  -3  -3 7.94474 0.44383  13
  -6  -3  -3 6.76178 0.42675   7
  -6  -3  -3 7.40226 0.41671   4
  -6  -3  -3 8.19656 0.44717  14
  -6  -3  -3 7.94993 0.56271   6
  -6  -3  -3 8.70272 0.44458   8
  -6  -3  -3 7.14947 0.86970  20
   6   3   3 6.27534 0.81530  23
   6   3   3 8.11934 0.42643  19
   6   3   3 8.14491 0.40209  24
   6   3   3 8.16261 0.44107  11
   6   3   3 8.86821 0.49554  12
   6   3   3 6.12061 0.74476  16
  -7  -3  -3 158.183 7.48418  14
  -7  -3  -3 178.363 7.52167   1
  -7  -3  -3 164.097 7.47175   4
  -7  -3  -3 164.092 7.49572   7
  -7  -3  -3 167.688 7.48847  21
  -7  -3  -3 158.865 7.50233  13
  -7  -3  -3 170.769 7.49342   8
  -7  -3  -3 156.168 7.47489  15
  -7  -3  -3 161.090 7.65322   6
   7   3   3 152.690 7.47315  19
   7   3   3 165.250 7.45420  24
   7   3   3 167.090 7.50715  11
   7   3   3 160.084 7.56011  12
  -8  -3  -3 11.0220 0.57646   4
  -8  -3  -3 10.4189 0.59485   8
  -8  -3  -3 11.5507 0.60031  21
  -8  -3  -3 10.6630 0.77628   6
  -8  -3  -3 11.1674 0.60559   7
  -8  -3  -3 10.7787 0.61324  13
   8   3   3 10.9596 0.55804  24
   8   3   3 11.7895 0.59195  19
   8   3   3 11.9037 0.62760  11
  -9  -3  -3 1.20372 0.19800   8
  -9  -3  -3 1.72613 0.20101   7
  -9  -3  -3 1.70679 0.17906   4
  -9  -3  -3 1.64790 0.19333  21
  -9  -3  -3 1.17678 0.21666  13
   9   3   3 1.17205 0.25002  12
   9   3   3 1.35702 0.13735  24
   9   3   3 1.00788 0.20231  11
   9   3   3 1.40501 0.18359  19
 -10  -3  -3 8.61236 0.44118   4
 -10  -3  -3 8.94398 0.45519  21
 -10  -3  -3 8.99524 0.46589   7
  10   3   3 7.99598 0.44833  19
  10   3   3 8.90055 0.45163   8
  10   3   3 8.97085 0.53145  11
   9  -4  -3 0.52606 0.09639  10
   9  -4  -3 0.46284 0.08646  19
  -9   4   3 0.49339 0.09846  18
  -9   4   3 0.75818 0.13094   7
   8  -4  -3 46.4334 2.19307  11
   8  -4  -3 44.9319 2.24681  12
   8  -4  -3 47.7863 2.17723  10
   8  -4  -3 48.4123 2.14281  24
  -8   4   3 48.3660 2.17482  18
  -8   4   3 43.9158 2.17695  19
  -8   4   3 47.9508 2.18367   7
  -8   4   3 44.7478 2.18115   1
  -8   4   3 45.6211 2.17466  14
   7  -4  -3 0.86255 0.12944  24
   7  -4  -3 0.55528 0.18195  12
  -7   4   3 0.73615 0.14230  14
  -7   4   3 0.56568 0.13711   7
  -7   4   3 0.59479 0.13060  19
  -7   4   3 0.75066 0.15824   1
  -7   4   3 0.72578 0.17305  11
  -7   4   3 0.83375 0.13730  18
   6  -4  -3 88.5869 4.41677   3
   6  -4  -3 99.5664 4.39723  24
   6  -4  -3 100.864 4.51197  12
  -6   4   3 95.8987 4.44562  10
  -6   4   3 98.6044 4.44161  14
  -6   4   3 94.7412 4.43215  19
  -6   4   3 96.4489 4.43819   1
  -6   4   3 97.0687 4.43682   7
  -6   4   3 97.4915 4.45836  11
  -6   4   3 100.310 4.42791  18
  -6   4   3 86.2125 4.41611   8
   5  -4  -3 0.03808 0.07009  24
   5  -4  -3 0.08438 0.10256   3
   5  -4  -3 0.01031 0.32612  23
  -5   4   3 0.21302 0.15424  12
  -5   4   3 0.06160 0.09835  14
  -5   4   3 0.00944 0.10344  10
  -5   4   3 0.05196 0.10321   7
  -5   4   3 0.02355 0.09317  19
  -5   4   3 -0.0401 0.09444  11
  -5   4   3 0.12039 0.08956  18
  -5   4   3 0.18311 0.09308   1
  -5   4   3 0.10429 0.08911   8
  -5   4   3 0.38557 0.35621  16
   4  -4  -3 9.21714 0.81427  17
   4  -4  -3 9.30530 0.48922  25
   4  -4  -3 7.88437 0.78346  22
   4  -4  -3 11.0450 0.84606  23
  -4   4   3 9.51867 0.55919  12
  -4   4   3 8.51202 0.50061  11
  -4   4   3 9.07788 0.48731   1
  -4   4   3 10.1508 0.87329  16
   3  -4  -3 3.15062 0.45392  22
   3  -4  -3 3.57842 0.22460  25
   3  -4  -3 3.70147 0.45360   2
   3  -4  -3 3.30680 0.45923  17
   3  -4  -3 3.65078 0.45044  23
  -3   4   3 3.26215 0.21590   1
  -3   4   3 3.84967 0.50458  16
  -3   4   3 4.14049 0.28309  12
   2  -4  -3 192.140 9.30765  25
   2  -4  -3 219.940 9.60654   2
   2  -4  -3 208.797 9.62048  17
   2  -4  -3 209.291 9.55072  22
  -2   4   3 183.805 9.33999  12
  -2   4   3 213.395 9.64645  16
   1  -4  -3 29.4057 1.60370  17
   1  -4  -3 30.8549 1.59438   2
   1  -4  -3 26.8889 1.35608  25
  -1   4   3 30.5326 1.62509  16
  -1   4   3 31.0398 1.62785  23
  -1   4   3 26.3454 1.61280  22
   0  -4  -3 177.287 8.15084  17
   0  -4  -3 155.316 7.92357  25
   0  -4  -3 178.449 8.14703   2
   0   4   3 180.571 7.96088  20
   0   4   3 161.101 8.12830  23
   0   4   3 189.713 8.19166  16
   0   4   3 176.499 8.16225  22
  -1  -4  -3 7.99196 0.50076  20
  -1  -4  -3 7.72578 0.55950   2
  -1  -4  -3 7.48431 0.54915  17
  -1  -4  -3 8.05031 0.42635   6
   1   4   3 7.57695 0.57099  22
   1   4   3 7.51003 0.57870  16
   1   4   3 8.40208 0.58400  23
  -2  -4  -3 105.152 5.08652   2
  -2  -4  -3 105.613 5.07152  17
  -2  -4  -3 115.991 4.97616   6
  -2  -4  -3 111.417 5.10528  20
   2   4   3 98.8356 5.12439  16
   2   4   3 113.812 5.16216  23
   2   4   3 102.138 5.12965  22
  -3  -4  -3 214.808 8.91128   6
  -3  -4  -3 181.235 8.93592  17
  -3  -4  -3 191.642 8.97189   2
   3   4   3 191.255 9.07873  16
   3   4   3 197.797 9.10061  23
   3   4   3 176.971 9.06776  22
   3   4   3 201.196 8.85458  12
  -4  -4  -3 -0.0123 0.11298   6
  -4  -4  -3 0.08597 0.22342  20
  -4  -4  -3 -0.0126 0.06816  13
   4   4   3 0.10281 0.08400  12
   4   4   3 0.73306 0.25887  16
   4   4   3 0.09435 0.21949  22
   4   4   3 0.03321 0.17639  23
  -5  -4  -3 1.89894 0.16826  13
  -5  -4  -3 1.59171 0.47841  20
  -5  -4  -3 1.60315 0.25058   6
   5   4   3 1.05080 0.40467  22
   5   4   3 1.68849 0.19119  12
   5   4   3 1.28260 0.37582  16
   5   4   3 1.66098 0.16035  11
   5   4   3 1.47728 0.43235  23
  -6  -4  -3 18.8075 0.91908   4
  -6  -4  -3 18.9334 0.94884  13
  -6  -4  -3 17.7367 1.44535  20
  -6  -4  -3 19.2188 0.93060  21
  -6  -4  -3 20.7356 1.09110   6
  -6  -4  -3 17.6018 0.92701  15
  -6  -4  -3 19.8918 0.93871   8
   6   4   3 18.7400 0.92294  19
   6   4   3 19.3268 0.94976  11
   6   4   3 19.9174 0.90476  24
   6   4   3 16.6436 1.38201  23
   6   4   3 18.7578 0.99692  12
  -7  -4  -3 0.52143 0.12223  15
  -7  -4  -3 0.99173 0.17767  13
  -7  -4  -3 0.48159 0.12058   7
  -7  -4  -3 0.85883 0.25651   6
  -7  -4  -3 0.76722 0.15294  21
  -7  -4  -3 0.65188 0.13205   4
   7   4   3 0.80236 0.20352  12
   7   4   3 1.06596 0.14317  24
   7   4   3 0.72353 0.15737  19
   7   4   3 0.67096 0.14059  11
  -8  -4  -3 100.362 4.60979   7
  -8  -4  -3 97.3878 4.59668  15
  -8  -4  -3 103.139 4.61219  21
  -8  -4  -3 91.5670 4.76671   6
  -8  -4  -3 101.438 4.59429   4
  -8  -4  -3 103.024 4.63116  13
   8   4   3 103.079 4.56841  24
   8   4   3 103.999 4.60223  19
   8   4   3 94.0103 4.62373  11
  -9  -4  -3 7.21618 0.40919  21
  -9  -4  -3 7.47790 0.41703   7
  -9  -4  -3 7.26316 0.40074   4
  -9  -4  -3 8.27534 0.45229  13
   9   4   3 6.84120 0.36485  24
   9   4   3 6.94113 0.40842  19
   9   4   3 6.44453 0.47526  12
   9   4   3 7.24621 0.41241   8
 -10  -4  -3 4.17690 0.25314  21
 -10  -4  -3 4.07217 0.24181   4
 -10  -4  -3 4.48253 0.28847  13
  10   4   3 3.76139 0.24917  19
  10   4   3 3.47166 0.30500  11
  10   4   3 4.03878 0.25045   8
   9  -5  -3 13.3345 0.63514  10
  -9   5   3 13.0031 0.63176  18
   8  -5  -3 7.31233 0.42814  11
   8  -5  -3 8.09263 0.41663  10
   8  -5  -3 7.78740 0.37534  24
  -8   5   3 7.60284 0.41761  14
  -8   5   3 7.52237 0.41110  18
  -8   5   3 7.35953 0.41758   1
  -8   5   3 6.46142 0.41301  19
   7  -5  -3 34.9861 1.72307  12
   7  -5  -3 34.9295 1.60732  24
  -7   5   3 33.2942 1.63283   8
  -7   5   3 35.8331 1.65348   1
  -7   5   3 34.4746 1.64705  19
  -7   5   3 34.5854 1.63897   7
  -7   5   3 34.3603 1.65117  14
  -7   5   3 32.3133 1.66380  11
  -7   5   3 35.4160 1.64074  18
   6  -5  -3 20.4709 1.02011   3
   6  -5  -3 19.7828 0.99195  24
  -6   5   3 20.2578 1.05996  11
  -6   5   3 21.4951 1.02804   8
  -6   5   3 20.3645 1.02144  18
  -6   5   3 19.5257 1.03796  14
  -6   5   3 22.3343 1.03750  19
  -6   5   3 21.3014 1.05373  10
  -6   5   3 21.5080 1.03817   1
   5  -5  -3 62.9964 2.97473  24
   5  -5  -3 64.6116 3.01886  25
   5  -5  -3 59.7132 3.50972  23
  -5   5   3 62.5348 3.01955  14
  -5   5   3 68.2285 3.02084   1
  -5   5   3 66.9713 3.01396  19
  -5   5   3 62.2263 3.00028   8
  -5   5   3 63.3765 2.99882  18
  -5   5   3 65.3658 3.02640  10
  -5   5   3 68.6551 3.04148  11
  -5   5   3 65.5782 3.63463  16
  -5   5   3 64.3854 3.11640  12
   4  -5  -3 125.721 5.68650  24
   4  -5  -3 123.589 6.17810  17
   4  -5  -3 123.200 6.19855  23
   4  -5  -3 122.566 5.72154  25
  -4   5   3 122.367 5.73780  11
  -4   5   3 113.659 5.71012  19
  -4   5   3 140.830 5.73510  14
  -4   5   3 128.096 5.72492   1
  -4   5   3 114.897 5.70575   8
  -4   5   3 118.155 6.21197  16
  -4   5   3 127.406 5.71013  18
  -4   5   3 129.189 5.73063   3
  -4   5   3 127.572 5.73328  10
   3  -5  -3 41.6309 1.91644  25
   3  -5  -3 38.5111 2.26140  22
   3  -5  -3 42.2583 2.29832  23
   3  -5  -3 44.6398 2.35516  17
   3  -5  -3 36.2057 2.22852   2
  -3   5   3 38.3072 1.92110  11
  -3   5   3 41.6250 2.34799  16
  -3   5   3 42.1800 1.91625   1
  -3   5   3 41.3142 1.98069  12
   2  -5  -3 25.2769 1.49798  17
   2  -5  -3 21.1466 1.12820  25
   2  -5  -3 26.3268 1.44573  22
  -2   5   3 22.5056 1.13904  11
  -2   5   3 24.3760 1.13702   1
  -2   5   3 22.4643 1.17959  12
  -2   5   3 26.4273 1.51768  16
   1  -5  -3 -0.1754 0.18360  17
   1  -5  -3 0.06313 0.05966  25
  -1   5   3 0.16215 0.19383  23
  -1   5   3 -0.0311 0.19068  16
  -1   5   3 0.13941 0.26912  22
  -1   5   3 0.04391 0.08640  12
   0  -5  -3 60.1160 2.96381  17
   0  -5  -3 55.3779 2.67531  25
   0  -5  -3 53.9945 2.93039   2
   0   5   3 62.6269 2.99668  16
   0   5   3 58.9796 2.71405  12
   0   5   3 57.3920 2.98458  23
  -1  -5  -3 172.041 7.62826  17
  -1  -5  -3 159.891 7.61183   2
   1   5   3 149.123 7.38911  12
   1   5   3 160.756 7.66884  23
   1   5   3 165.601 7.64572  16
  -2  -5  -3 162.878 8.03422   6
  -2  -5  -3 183.563 8.22668  17
  -2  -5  -3 186.386 8.24305   2
  -2  -5  -3 181.053 7.99601  25
   2   5   3 161.396 8.28677  23
   2   5   3 170.551 8.24888  16
   2   5   3 180.548 8.03230  12
  -3  -5  -3 8.61561 0.59055  17
  -3  -5  -3 7.57400 0.47883   6
  -3  -5  -3 6.95463 0.60443  20
  -3  -5  -3 7.46990 0.58500   2
   3   5   3 7.50730 0.64931  16
   3   5   3 6.68702 0.65972  23
   3   5   3 8.75032 0.45163  12
   3   5   3 7.72822 0.69362  22
  -4  -5  -3 2.21462 0.48140  20
  -4  -5  -3 2.54795 0.27848   6
  -4  -5  -3 2.95217 0.19722  13
   4   5   3 2.15050 0.18703  11
   4   5   3 2.27233 0.43886  23
   4   5   3 2.59220 0.39830  16
   4   5   3 2.38809 0.50731  22
   4   5   3 2.08657 0.20637  12
  -5  -5  -3 4.82749 0.41596   6
  -5  -5  -3 4.56857 0.66499  20
  -5  -5  -3 5.27626 0.30070  15
  -5  -5  -3 5.36993 0.31508  13
   5   5   3 4.71279 0.30906  11
   5   5   3 4.11273 0.75523  22
   5   5   3 5.33970 0.36012  12
   5   5   3 3.90796 0.63952  23
  -6  -5  -3 0.05825 0.08183   4
  -6  -5  -3 0.72674 0.46572  20
  -6  -5  -3 0.12102 0.10006  13
  -6  -5  -3 0.04260 0.18253   6
  -6  -5  -3 0.01836 0.08362  15
  -6  -5  -3 0.24369 0.09582  21
   6   5   3 -0.6686 0.35664  23
   6   5   3 -0.0074 0.07037  19
   6   5   3 -0.0265 0.08341   8
   6   5   3 0.07288 0.07030  24
   6   5   3 -0.0386 0.12023  12
   6   5   3 -0.0005 0.09070  11
  -7  -5  -3 25.7833 1.42356   6
  -7  -5  -3 25.9255 1.26907  13
  -7  -5  -3 24.8007 1.24564  21
  -7  -5  -3 24.6454 1.24328  15
  -7  -5  -3 27.2833 1.23760   4
   7   5   3 26.6992 1.27587  11
   7   5   3 25.5826 1.20167  24
   7   5   3 25.2080 1.24205  19
   7   5   3 25.5472 1.24988   8
  -8  -5  -3 18.5304 0.87456   4
  -8  -5  -3 18.3244 0.88950  21
  -8  -5  -3 17.6332 0.88326  15
  -8  -5  -3 16.7415 1.07263   6
  -8  -5  -3 17.7279 0.90853  13
   8   5   3 16.2179 0.90327  11
   8   5   3 16.2546 0.96046  12
   8   5   3 18.3912 0.88984   8
   8   5   3 18.7412 0.88890  19
  -9  -5  -3 51.3408 2.34614  21
  -9  -5  -3 49.7656 2.33230   4
  -9  -5  -3 49.1533 2.36413  13
  -9  -5  -3 50.2051 2.33777  15
   9   5   3 48.2284 2.33930   8
   9   5   3 52.6414 2.34247  19
 -10  -5  -3 1.39808 0.14399   4
 -10  -5  -3 1.30761 0.15133  21
 -10  -5  -3 1.05656 0.20406  13
  10   5   3 1.57810 0.14877   8
   8  -6  -3 5.86894 0.31113  10
   8  -6  -3 5.77138 0.27786  24
  -8   6   3 5.22462 0.30446  18
  -8   6   3 5.95967 0.37135   1
  -8   6   3 5.00657 0.31319  14
  -8   6   3 5.33874 0.31185  19
   7  -6  -3 2.68775 0.31549  12
   7  -6  -3 3.08742 0.19331  24
  -7   6   3 2.89632 0.24337   1
  -7   6   3 3.06783 0.22846  18
  -7   6   3 2.99711 0.23221   8
  -7   6   3 3.10661 0.25949  14
  -7   6   3 3.19233 0.27280  11
  -7   6   3 2.52870 0.25717  19
   6  -6  -3 26.1648 1.22997  24
   6  -6  -3 25.9262 1.25389   3
  -6   6   3 26.2806 1.27261   1
  -6   6   3 26.6029 1.28530  10
  -6   6   3 25.1295 1.26022   8
  -6   6   3 26.3641 1.25796  18
  -6   6   3 25.7353 1.26892  19
  -6   6   3 26.0239 1.27883  14
   5  -6  -3 98.6616 4.25490  24
   5  -6  -3 87.8502 4.29413  25
  -5   6   3 94.5411 4.29160  19
  -5   6   3 94.3234 4.27696  18
  -5   6   3 88.3984 4.31087  11
  -5   6   3 93.8794 4.29564   1
  -5   6   3 81.2176 4.38002  12
  -5   6   3 98.7729 4.28725   8
  -5   6   3 92.3855 4.30087  14
  -5   6   3 96.4517 4.30913  10
   4  -6  -3 8.24791 0.45087  24
   4  -6  -3 6.99570 0.92019  23
   4  -6  -3 8.85449 0.49150  25
   4  -6  -3 7.53074 0.95478  17
  -4   6   3 9.29769 0.99857  16
  -4   6   3 7.92389 0.57938  12
  -4   6   3 8.92792 0.51366  11
  -4   6   3 9.11882 0.49072  19
  -4   6   3 8.89606 0.48280   8
  -4   6   3 8.66325 0.50499   3
  -4   6   3 8.78240 0.50911  14
  -4   6   3 8.68105 0.47255  18
  -4   6   3 9.25570 0.49155   1
  -4   6   3 9.22017 0.51894  10
   3  -6  -3 58.5867 2.64698  25
   3  -6  -3 57.1016 3.11309  23
   3  -6  -3 56.4904 3.14893  17
   3  -6  -3 56.7439 2.60791  24
  -3   6   3 56.7855 2.65004  10
  -3   6   3 55.5182 3.14087  16
  -3   6   3 51.5273 2.63060   8
  -3   6   3 58.5202 2.64197   1
  -3   6   3 61.7811 2.66517  11
  -3   6   3 56.1596 2.65447   3
  -3   6   3 55.9372 2.64691  14
  -3   6   3 59.7437 2.73139  12
  -3   6   3 52.0508 2.63278  19
  -3   6   3 54.4680 2.62269  18
   2  -6  -3 2.18295 0.48124   2
   2  -6  -3 2.07039 0.18064  25
   2  -6  -3 1.85760 0.43805  22
   2  -6  -3 2.13279 0.50202  17
  -2   6   3 2.26622 0.19612  11
  -2   6   3 2.03172 0.23536  12
  -2   6   3 2.37028 0.50411  16
  -2   6   3 2.06905 0.17681   1
   1  -6  -3 77.6323 4.12433   2
   1  -6  -3 89.1820 4.20936  17
   1  -6  -3 82.5067 3.76668  25
  -1   6   3 80.6678 4.23289  23
  -1   6   3 82.5949 3.76366   1
  -1   6   3 84.0939 3.82612  12
  -1   6   3 79.4348 4.14954  16
  -1   6   3 76.3133 4.26851  22
   0  -6  -3 84.5818 4.37143   2
   0  -6  -3 85.8535 4.37473  17
   0  -6  -3 84.0108 4.02391  25
   0   6   3 92.9650 4.08516  12
   0   6   3 88.1649 4.39716  16
   0   6   3 81.9724 4.46816  22
   0   6   3 93.4689 4.03811  11
  -1  -6  -3 75.1988 3.80461   2
  -1  -6  -3 78.6233 3.81817  17
  -1  -6  -3 75.7517 3.48463  25
   1   6   3 71.8475 3.52462  12
   1   6   3 77.4972 3.49316  11
   1   6   3 74.1934 3.80627  16
  -2  -6  -3 184.602 9.25185  17
  -2  -6  -3 200.335 8.97466  25
  -2  -6  -3 195.611 9.27958   2
   2   6   3 194.516 9.39823  22
   2   6   3 200.381 9.29671  16
   2   6   3 205.764 9.02384  12
   2   6   3 193.912 8.97620  11
  -3  -6  -3 27.9467 1.47986  17
  -3  -6  -3 25.9685 1.19041  25
  -3  -6  -3 24.4457 1.46784   2
   3   6   3 22.3222 1.19238  11
   3   6   3 26.0677 1.48188  16
   3   6   3 24.6319 1.62013  22
   3   6   3 22.1290 1.56266  23
  -4  -6  -3 119.397 5.36366   6
  -4  -6  -3 114.016 5.24760  13
   4   6   3 118.530 5.78401  23
   4   6   3 113.084 5.31190  12
   4   6   3 107.144 5.25569  11
  -5  -6  -3 60.4874 2.72277  15
  -5  -6  -3 63.9398 2.87810   6
  -5  -6  -3 53.4797 2.70235   4
  -5  -6  -3 60.6379 2.73524  13
  -5  -6  -3 56.9062 2.72334   5
   5   6   3 62.3355 2.80531  12
   5   6   3 55.8689 2.71438  19
   5   6   3 57.2572 2.72333   8
   5   6   3 56.5802 2.73944  11
  -6  -6  -3 0.76234 0.14283  21
  -6  -6  -3 0.83737 0.13983   4
  -6  -6  -3 0.87703 0.25094   6
  -6  -6  -3 0.80770 0.17170  13
   6   6   3 0.35274 0.17779  12
   6   6   3 0.47398 0.44789  23
  -7  -6  -3 33.4018 1.47486  13
  -7  -6  -3 30.6677 1.44168  21
  -7  -6  -3 28.2458 1.60999   6
  -7  -6  -3 30.3543 1.43016   4
  -7  -6  -3 30.1860 1.45026  15
   7   6   3 30.2052 1.43878  19
   7   6   3 30.3845 1.47253  11
   7   6   3 29.2407 1.44437   8
   7   6   3 27.2988 1.52628  12
  -8  -6  -3 13.0123 0.64989  21
  -8  -6  -3 11.3137 0.64159  15
  -8  -6  -3 12.0531 0.62786   4
  -8  -6  -3 14.1062 0.68169  13
   8   6   3 12.9654 0.64689   8
   8   6   3 12.7589 0.64515  19
   8   6   3 11.8278 0.72567  12
   8   6   3 10.4772 0.66095  11
  -9  -6  -3 1.25575 0.17555  21
  -9  -6  -3 1.37932 0.16382   4
  -9  -6  -3 1.43771 0.18333  15
  -9  -6  -3 1.37125 0.20403  13
   9   6   3 1.23893 0.17728  19
   9   6   3 1.09595 0.20596  11
   9   6   3 1.47236 0.18013   8
 -10  -6  -3 56.1497 2.47592  21
 -10  -6  -3 53.8108 2.47013   4
  10   6   3 51.1819 2.46901  19
   7  -7  -3 29.5824 1.30852  24
  -7   7   3 27.8943 1.33454  19
  -7   7   3 28.3091 1.32602  18
  -7   7   3 27.0329 1.32661   8
  -7   7   3 28.1732 1.34180  14
   6  -7  -3 0.52230 0.11062   3
   6  -7  -3 0.37988 0.17186  12
   6  -7  -3 0.58216 0.09220  24
  -6   7   3 0.52944 0.12740  19
  -6   7   3 0.51804 0.11183   8
  -6   7   3 0.56362 0.15165  11
  -6   7   3 0.25000 0.10171  18
  -6   7   3 0.48134 0.12920  14
  -6   7   3 0.62082 0.14460  10
  -6   7   3 0.50386 0.12272   1
   5  -7  -3 143.946 6.42988  24
   5  -7  -3 148.135 6.48074  25
  -5   7   3 145.259 6.48141  10
  -5   7   3 137.628 6.46434  19
  -5   7   3 130.978 6.45513   8
  -5   7   3 152.534 6.47630   1
  -5   7   3 140.423 6.47423  14
  -5   7   3 140.247 6.44853  18
  -5   7   3 127.478 6.48170  11
   4  -7  -3 30.6328 1.47835  25
   4  -7  -3 30.2563 1.43299  24
  -4   7   3 31.4065 1.49002  14
  -4   7   3 32.8443 1.47878   1
  -4   7   3 29.7273 1.49684  11
  -4   7   3 28.2234 1.56544  12
  -4   7   3 30.2337 1.44840  18
  -4   7   3 28.9464 1.46394   8
  -4   7   3 29.4102 1.47029  19
  -4   7   3 31.6163 1.49103  10
  -4   7   3 31.3891 1.48451   3
   3  -7  -3 1.88962 0.30057   9
   3  -7  -3 1.86842 0.20148  25
   3  -7  -3 1.68604 0.16498  24
   3  -7  -3 1.16280 0.46763  23
  -3   7   3 1.69598 0.19638   1
  -3   7   3 1.73372 0.19569  19
  -3   7   3 1.45246 0.21526  10
  -3   7   3 1.31256 0.22571  14
  -3   7   3 1.13359 0.25491  12
  -3   7   3 1.61922 0.18994  18
  -3   7   3 1.61549 0.69884  16
  -3   7   3 1.72922 0.22019   3
  -3   7   3 1.66272 0.19336   8
  -3   7   3 1.81308 0.21426  11
   2  -7  -3 34.3918 1.64652  24
   2  -7  -3 38.4865 2.25863  17
   2  -7  -3 38.2905 1.68921  25
  -2   7   3 36.0411 1.70035   3
  -2   7   3 37.5608 1.67751   1
  -2   7   3 34.2301 1.68688  10
  -2   7   3 34.5934 1.67420   8
  -2   7   3 39.3357 1.78233  12
  -2   7   3 34.4854 2.17901  16
  -2   7   3 34.2835 1.68433   9
  -2   7   3 34.5917 1.67402  19
  -2   7   3 34.6170 1.68440  14
  -2   7   3 31.1788 1.68518  11
  -2   7   3 30.4523 2.28560  23
   1  -7  -3 13.4415 0.67265  25
   1  -7  -3 12.0258 0.64826  24
   1  -7  -3 12.4349 1.08870  17
  -1   7   3 12.8702 0.65873   1
  -1   7   3 13.7279 0.67124   8
  -1   7   3 11.5261 0.67218  14
  -1   7   3 13.0066 0.69213   9
  -1   7   3 12.4407 1.17595  23
  -1   7   3 14.1236 0.68952   3
  -1   7   3 12.0075 1.06353  16
  -1   7   3 14.1488 0.68828  11
  -1   7   3 12.7843 0.73983  12
  -1   7   3 12.1030 0.67368  10
  -1   7   3 13.9697 0.66674  19
   0  -7  -3 1.86220 0.17996  25
   0  -7  -3 2.26850 0.50336  17
   0   7   3 1.89593 0.45034  16
   0   7   3 3.07777 0.59037  23
   0   7   3 2.08767 0.19370  11
   0   7   3 2.15798 0.63699  22
   0   7   3 2.07447 0.23949  12
  -1  -7  -3 2.37750 0.49122  17
  -1  -7  -3 1.98574 0.49546   2
  -1  -7  -3 2.41982 0.20420  25
   1   7   3 2.55072 0.21009  11
   1   7   3 3.38221 0.68440  22
   1   7   3 2.43602 0.25233  12
   1   7   3 1.85861 0.56324  23
   1   7   3 2.52486 0.50301  16
  -2  -7  -3 0.44021 0.29504  17
  -2  -7  -3 0.13020 0.08229  25
  -2  -7  -3 -0.5330 0.27598   2
   2   7   3 0.01593 0.08590  11
   2   7   3 0.10180 0.11676  12
   2   7   3 0.40786 0.41028  22
   2   7   3 0.32143 0.33372  23
  -3  -7  -3 170.162 7.44316  24
  -3  -7  -3 165.904 7.48088  25
  -3  -7  -3 158.926 7.85312   2
  -3  -7  -3 156.627 7.82073  17
   3   7   3 181.016 7.49528   5
   3   7   3 166.712 7.48954  11
   3   7   3 151.315 7.46649   8
   3   7   3 153.367 8.00564  23
  -4  -7  -3 171.462 7.51921  24
  -4  -7  -3 160.182 7.65091   6
  -4  -7  -3 181.831 7.54987  15
   4   7   3 160.053 7.54546  19
   4   7   3 165.382 7.55381   8
   4   7   3 150.488 7.56795  11
  -5  -7  -3 7.41039 0.40915   4
  -5  -7  -3 7.94103 0.44280   5
  -5  -7  -3 7.54538 0.38830  24
  -5  -7  -3 8.22013 0.57554   6
  -5  -7  -3 7.25990 0.42879  15
  -5  -7  -3 7.33758 0.44197  13
   5   7   3 7.58169 0.98543  23
   5   7   3 7.97049 0.46329  11
   5   7   3 7.35526 0.51456  12
   5   7   3 7.66867 0.42743  19
   5   7   3 7.54488 0.43983   8
  -6  -7  -3 144.740 6.46621   4
  -6  -7  -3 146.026 6.65281   6
  -6  -7  -3 134.053 6.48218   5
  -6  -7  -3 142.340 6.49727  13
  -6  -7  -3 148.423 6.48851  15
   6   7   3 147.997 6.52146  11
   6   7   3 135.139 6.47799  19
   6   7   3 131.014 6.57284  12
   6   7   3 141.826 6.48951   8
  -7  -7  -3 2.59799 0.24847  13
  -7  -7  -3 2.96636 0.25835  15
  -7  -7  -3 2.40299 0.22619   4
  -7  -7  -3 2.85025 0.23037  21
  -7  -7  -3 2.95688 0.43571   6
   7   7   3 2.79888 0.24633  19
   7   7   3 2.50452 0.25408   8
   7   7   3 2.47507 0.27615  11
   7   7   3 2.71844 0.32717  12
  -8  -7  -3 42.5716 1.97929  15
  -8  -7  -3 42.6393 1.96501   4
  -8  -7  -3 43.8359 1.97097  21
  -8  -7  -3 46.7933 2.00735  13
   8   7   3 39.3907 2.05920  12
   8   7   3 41.2823 1.97519  19
   8   7   3 40.6419 2.00657  11
   8   7   3 39.0640 1.97003   8
  -9  -7  -3 8.07791 0.41916   4
  -9  -7  -3 8.06881 0.42641  21
  -9  -7  -3 8.25065 0.45151  13
  -9  -7  -3 8.22239 0.43501  15
   9   7   3 7.48341 0.45385  11
   9   7   3 7.13724 0.41416   8
   9   7   3 8.27021 0.43100  19
   6  -8  -3 32.0833 1.51906   3
   6  -8  -3 34.6186 1.50579  24
  -6   8   3 31.4927 1.52833   8
  -6   8   3 30.4839 1.54327  11
  -6   8   3 32.1161 1.53441   1
  -6   8   3 31.8804 1.51525  18
  -6   8   3 34.4177 1.54374  14
  -6   8   3 33.1109 1.53112  19
  -6   8   3 32.3208 1.53811  10
   5  -8  -3 139.242 6.16249   3
   5  -8  -3 135.139 6.13560  24
   5  -8  -3 136.291 6.17834  25
  -5   8   3 139.314 6.17103   1
  -5   8   3 129.036 6.16425  19
  -5   8   3 136.694 6.19004  11
  -5   8   3 129.412 6.17207  14
  -5   8   3 137.662 6.14746  18
  -5   8   3 123.961 6.25465  12
  -5   8   3 132.228 6.17577  10
  -5   8   3 138.996 6.16540   8
   4  -8  -3 8.55911 0.49998  25
   4  -8  -3 8.19750 0.44895  24
  -4   8   3 8.54375 0.48492   8
  -4   8   3 9.36157 0.51629  14
  -4   8   3 8.57172 0.48912   1
  -4   8   3 8.79288 0.52430  10
  -4   8   3 9.57905 0.61944  12
  -4   8   3 8.90520 0.50965   3
  -4   8   3 7.77680 0.51121  11
   3  -8  -3 16.6170 0.84190  24
   3  -8  -3 17.4482 0.89215  25
  -3   8   3 16.3767 0.88812  14
  -3   8   3 17.6552 0.90953   3
  -3   8   3 16.4114 0.87486   1
  -3   8   3 18.7272 0.88215   8
  -3   8   3 18.1053 1.00392  12
  -3   8   3 17.5089 0.90446  10
  -3   8   3 18.5130 0.91822  11
  -3   8   3 16.5814 0.87876  19
   2  -8  -3 0.14233 0.10552  25
   2  -8  -3 0.24117 0.09495  24
  -2   8   3 0.27224 0.10801   1
  -2   8   3 0.19002 0.10274   8
  -2   8   3 0.37244 0.14437  10
  -2   8   3 0.39993 0.14314  11
  -2   8   3 0.31157 0.12942   9
  -2   8   3 0.17655 0.14458   3
  -2   8   3 0.27148 0.18301  12
  -2   8   3 0.38859 0.11498  19
  -2   8   3 0.20798 0.11973  14
   1  -8  -3 0.77553 0.56225  17
   1  -8  -3 1.95466 0.20535  25
   1  -8  -3 2.00504 0.18185  24
  -1   8   3 2.00145 0.23217   3
  -1   8   3 2.04310 0.20389  19
  -1   8   3 2.13611 0.23706  14
  -1   8   3 1.88694 0.19909   8
  -1   8   3 1.71376 0.27007  12
  -1   8   3 1.47790 0.22979  11
  -1   8   3 1.80814 0.23622  10
  -1   8   3 2.15732 0.25292   9
  -1   8   3 3.22895 0.82754  23
  -1   8   3 1.48833 0.54598  16
   0  -8  -3 63.8328 2.79048  25
   0  -8  -3 54.3911 2.76477   5
   0  -8  -3 61.9513 3.36262  17
   0  -8  -3 58.5983 2.74513  24
   0   8   3 59.0037 2.77778  10
   0   8   3 58.2056 2.78872   3
   0   8   3 60.0762 2.78187  14
   0   8   3 58.5874 2.86568  12
   0   8   3 57.0457 2.79411  11
   0   8   3 61.5923 2.77299  19
   0   8   3 59.3310 2.77929   8
   0   8   3 61.0430 2.79817   9
   0   8   3 59.6493 3.46777  23
  -1  -8  -3 51.2164 2.55155  24
  -1  -8  -3 55.0761 2.59358  25
  -1  -8  -3 60.1212 3.15018  17
   1   8   3 57.8962 2.60711   9
   1   8   3 57.7550 2.59021  14
   1   8   3 59.3350 2.60011   3
   1   8   3 57.9268 2.58671  10
   1   8   3 52.5725 2.58337   8
   1   8   3 50.5559 2.59826  11
   1   8   3 60.9189 3.31049  23
   1   8   3 48.9686 2.57423  19
   1   8   3 54.0938 2.67175  12
  -2  -8  -3 17.4923 1.36293  17
  -2  -8  -3 18.7425 0.85719  24
  -2  -8  -3 18.2920 0.90156  25
   2   8   3 18.1770 0.89681   3
   2   8   3 17.4197 0.88580  10
   2   8   3 18.7431 0.90853   9
   2   8   3 15.3430 0.87260  19
   2   8   3 15.6501 1.49147  23
   2   8   3 18.2640 0.91323  11
   2   8   3 18.0931 0.88780   8
   2   8   3 17.0679 0.96351  12
  -3  -8  -3 15.1146 0.74950  24
  -3  -8  -3 13.7151 1.21254  17
  -3  -8  -3 15.5074 0.79743  25
   3   8   3 15.8199 0.78941   8
   3   8   3 16.4240 0.81858  11
   3   8   3 14.2727 0.86054  12
   3   8   3 14.7591 0.79541   9
   3   8   3 15.7711 1.38488  23
   3   8   3 16.3707 0.78045  19
  -4  -8  -3 143.573 6.68257  15
  -4  -8  -3 134.033 6.69931   5
  -4  -8  -3 157.263 6.66199  24
   4   8   3 157.590 6.70168   8
   4   8   3 147.259 6.70304   9
   4   8   3 141.921 6.71829  11
   4   8   3 148.545 6.69546  19
   4   8   3 136.331 6.77797  12
  -5  -8  -3 55.3063 2.42423  24
  -5  -8  -3 50.5703 2.46104  15
  -5  -8  -3 54.3115 2.48013   5
   5   8   3 54.0101 2.47040   8
   5   8   3 49.1461 2.49013  11
   5   8   3 50.5532 2.56352  12
   5   8   3 54.0152 2.47039  19
  -6  -8  -3 3.12876 0.25020  15
  -6  -8  -3 3.56181 0.26588  13
  -6  -8  -3 2.57486 0.26082   5
  -6  -8  -3 3.21802 0.23893   4
   6   8   3 2.83369 0.25819  19
   6   8   3 3.06547 0.34953  12
   6   8   3 3.07416 0.25685   8
   6   8   3 3.37809 0.30406  11
  -7  -8  -3 11.4913 0.59080   5
  -7  -8  -3 11.1656 0.60082  15
  -7  -8  -3 12.2946 0.61568  13
  -7  -8  -3 11.4980 0.57881   4
   7   8   3 10.9573 0.70343  12
   7   8   3 10.4440 0.59541  19
   7   8   3 10.6243 0.62102  11
   7   8   3 11.1105 0.59146   8
  -8  -8  -3 0.31084 0.11795  15
  -8  -8  -3 -0.0347 0.10484  13
  -8  -8  -3 0.27030 0.09261   4
   8   8   3 0.12444 0.10319  19
   8   8   3 0.31082 0.09015   8
   8   8   3 0.26070 0.12848  11
  -9  -8  -3 4.96293 0.31437  15
  -9  -8  -3 5.79018 0.29737   4
   9   8   3 5.47152 0.30694  19
   5  -9  -3 17.2948 0.75974  24
  -5   9   3 15.3994 0.78424  19
  -5   9   3 16.7493 0.79410  14
  -5   9   3 15.2979 0.79779  11
  -5   9   3 15.7826 0.78375   8
  -5   9   3 15.2813 0.79227  10
   4  -9  -3 5.01151 0.32063  25
   4  -9  -3 4.96005 0.27614  24
  -4   9   3 5.03236 0.32454   3
  -4   9   3 3.69721 0.45628  12
  -4   9   3 5.05835 0.33408  14
  -4   9   3 5.32018 0.31806   8
  -4   9   3 4.55038 0.32020  19
  -4   9   3 5.12757 0.33821  10
  -4   9   3 4.56912 0.29881   1
  -4   9   3 4.70417 0.33887  11
   3  -9  -3 6.72676 0.36062  24
   3  -9  -3 6.83311 0.40528  25
  -3   9   3 7.31613 0.40952   8
  -3   9   3 6.99654 0.43172  10
  -3   9   3 6.50822 0.50685  12
  -3   9   3 6.45508 0.41778   3
  -3   9   3 5.54879 0.39536  19
  -3   9   3 6.63810 0.41644  14
  -3   9   3 6.40567 0.43124  11
   2  -9  -3 17.6473 0.82882  24
   2  -9  -3 17.5700 0.87744  25
  -2   9   3 17.6006 0.87638  14
  -2   9   3 17.5108 0.97724  12
  -2   9   3 17.5262 0.86382   8
  -2   9   3 15.3580 0.85633  19
  -2   9   3 16.6167 0.88016  10
  -2   9   3 14.9738 0.87687  11
  -2   9   3 17.5829 0.88735   3
   1  -9  -3 87.6968 4.13392  25
   1  -9  -3 88.2663 4.08931  24
  -1   9   3 79.0061 4.13455  11
  -1   9   3 81.3177 4.11433  19
  -1   9   3 87.6602 4.12288   8
  -1   9   3 92.8096 4.14138   9
  -1   9   3 89.6806 4.12427  14
  -1   9   3 96.3448 4.15516   3
  -1   9   3 89.8334 4.13410  10
  -1   9   3 97.6908 4.24511  12
   0  -9  -3 5.80811 0.33724  24
   0  -9  -3 5.64587 0.37909  25
   0   9   3 5.69176 0.38475  14
   0   9   3 6.44464 0.39352  10
   0   9   3 5.65535 0.36390  19
   0   9   3 5.89023 0.41186   9
   0   9   3 5.57694 0.39012  11
   0   9   3 5.67249 0.39056   3
   0   9   3 6.01800 0.48335  12
   0   9   3 5.90876 0.37256   8
  -1  -9  -3 16.1740 0.78612  24
  -1  -9  -3 15.7686 0.81366   5
  -1  -9  -3 17.5312 0.83661  25
   1   9   3 16.4408 0.81420  19
   1   9   3 16.1677 0.82234  10
   1   9   3 16.0487 0.82283   8
   1   9   3 15.1323 0.84326   9
   1   9   3 15.0188 0.83651  11
   1   9   3 15.9302 0.83520   3
   1   9   3 15.1837 0.92048  12
  -2  -9  -3 93.3431 4.13340  25
  -2  -9  -3 84.5469 4.08258  24
  -2  -9  -3 91.2267 4.12489   5
   2   9   3 87.2692 4.11235  10
   2   9   3 92.8604 4.14237   9
   2   9   3 86.7302 4.11557  19
   2   9   3 90.4011 4.12187   8
   2   9   3 82.6761 4.13611  11
   2   9   3 91.2104 4.12526   3
  -3  -9  -3 67.9748 3.28588  24
  -3  -9  -3 71.1202 3.33173  25
   3   9   3 71.0204 3.32044  19
   3   9   3 70.2353 3.32406   8
   3   9   3 75.3597 3.43293  12
   3   9   3 72.8368 3.34245   9
  -4  -9  -3 9.06547 0.45038  24
  -4  -9  -3 9.04636 0.50343   5
  -4  -9  -3 8.11096 0.47292  15
   4   9   3 7.77161 0.58513  12
   4   9   3 8.33279 0.50689   9
   4   9   3 8.04103 0.52522  11
   4   9   3 8.75902 0.49026   8
   4   9   3 8.78271 0.48281  19
  -5  -9  -3 2.95830 0.29033   5
  -5  -9  -3 3.39439 0.21153  24
  -5  -9  -3 3.34447 0.26980  15
   5   9   3 3.67910 0.26854   8
   5   9   3 3.51836 0.38036  12
   5   9   3 3.19938 0.28960  11
   5   9   3 2.80103 0.25027  19
  -6  -9  -3 128.139 5.89469   5
  -6  -9  -3 128.656 5.88686  15
   6   9   3 114.206 5.96866  12
   6   9   3 140.751 5.92978  11
   6   9   3 125.917 5.88497   8
   6   9   3 131.503 5.89169  19
  -7  -9  -3 10.8328 0.55445  15
  -7  -9  -3 10.4164 0.55170   5
   7   9   3 10.1764 0.55249  19
   7   9   3 10.5223 0.58217  11
   7   9   3 10.0326 0.53656   8
  -8  -9  -3 3.73894 0.26577  15
  -8  -9  -3 4.00328 0.23998   4
   8   9   3 4.36762 0.25971  19
   8   9   3 3.92460 0.28599  11
   4 -10  -3 96.9510 4.61959   3
   4 -10  -3 100.108 4.60286  24
  -4  10   3 99.6859 4.62271  14
  -4  10   3 107.706 4.63260  10
  -4  10   3 102.602 4.62341   8
  -4  10   3 98.6525 4.62032  19
   3 -10  -3 30.7910 1.50278  24
  -3  10   3 31.9022 1.55431  11
  -3  10   3 32.3417 1.53054   8
  -3  10   3 31.9138 1.54049   3
  -3  10   3 32.2226 1.53071  14
  -3  10   3 33.9949 1.53532  19
  -3  10   3 33.5817 1.54784  10
   2 -10  -3 7.88832 0.43821  25
   2 -10  -3 7.31996 0.42812   9
   2 -10  -3 7.22029 0.39122  24
  -2  10   3 7.55969 0.44748   3
  -2  10   3 8.13148 0.43772  14
  -2  10   3 7.17699 0.43326  19
  -2  10   3 7.71997 0.42619   8
  -2  10   3 6.99478 0.45307  11
  -2  10   3 6.80113 0.52073  12
  -2  10   3 7.38746 0.45087  10
   1 -10  -3 35.9318 1.70199  25
   1 -10  -3 34.6076 1.65532  24
  -1  10   3 37.8141 1.71326   3
  -1  10   3 36.8055 1.68319  14
  -1  10   3 32.2063 1.68965  10
  -1  10   3 36.6121 1.79089  12
  -1  10   3 33.8273 1.68556  19
  -1  10   3 34.3378 1.68718   8
  -1  10   3 36.5568 1.71261  11
   0 -10  -3 5.00472 0.33692  25
   0 -10  -3 4.71359 0.28712  24
   0  10   3 5.13664 0.35975  11
   0  10   3 4.28748 0.35048  10
   0  10   3 4.53687 0.33260   8
   0  10   3 4.61219 0.35447   9
   0  10   3 4.03246 0.32270  19
   0  10   3 5.05361 0.35496   3
   0  10   3 4.26902 0.41928  12
  -1 -10  -3 43.9169 2.11451  24
  -1 -10  -3 47.3252 2.14613   5
  -1 -10  -3 46.9034 2.16498  25
   1  10   3 46.4714 2.15110   8
   1  10   3 44.4327 2.17022  11
   1  10   3 46.2717 2.15004  10
   1  10   3 40.9333 2.13891  19
   1  10   3 44.6095 2.16293   3
   1  10   3 48.8926 2.26544  12
  -2 -10  -3 0.33857 0.13058  25
  -2 -10  -3 0.63113 0.10470  24
  -2 -10  -3 0.27692 0.11722   5
   2  10   3 0.07576 0.10839  19
   2  10   3 0.18360 0.20120  12
   2  10   3 0.29107 0.13405   3
   2  10   3 -0.0179 0.11644   9
   2  10   3 -0.0088 0.11031  11
   2  10   3 0.51364 0.13647  10
  -3 -10  -3 7.11005 0.36465  24
  -3 -10  -3 6.77872 0.42437   5
   3  10   3 6.80116 0.40687   3
   3  10   3 6.26704 0.43462   9
   3  10   3 6.11698 0.40001  10
   3  10   3 7.02371 0.44263  11
   3  10   3 6.14066 0.40015  19
   3  10   3 6.41905 0.51652  12
   3  10   3 7.17481 0.42089   8
  -4 -10  -3 8.37083 0.46955   5
  -4 -10  -3 7.39227 0.39746  24
   4  10   3 7.52429 0.44532   8
   4  10   3 7.35758 0.45015  19
   4  10   3 7.26854 0.46366   9
   4  10   3 7.42402 0.53333  12
   4  10   3 7.83903 0.47543  11
  -5 -10  -3 7.94257 0.47069   5
  -5 -10  -3 7.80582 0.44279  15
  -5 -10  -3 8.30181 0.40097  24
   5  10   3 9.06395 0.51626   9
   5  10   3 8.26920 0.45488   8
   5  10   3 8.04481 0.49014  11
   5  10   3 7.62941 0.45783  19
   5  10   3 7.76676 0.55736  12
  -6 -10  -3 2.29350 0.21011  15
  -6 -10  -3 2.46246 0.23212   5
   6  10   3 2.31641 0.22224  19
   6  10   3 2.38981 0.20988   8
   6  10   3 2.41824 0.25141  11
  -7 -10  -3 78.2464 3.38219  15
  -7 -10  -3 73.3104 3.38020   5
   7  10   3 68.8951 3.37951  19
   2 -11  -3 0.91167 0.09508  24
  -2  11   3 0.58357 0.14070   3
  -2  11   3 0.85965 0.13537  19
  -2  11   3 0.68672 0.13099   8
  -2  11   3 0.68451 0.14378  10
   1 -11  -3 17.7631 0.80215  24
  -1  11   3 16.5644 0.84912  11
  -1  11   3 16.6764 0.83053  19
  -1  11   3 16.6426 0.84158   3
  -1  11   3 16.6159 0.83591  10
   0 -11  -3 3.11693 0.20204  24
   0  11   3 3.13634 0.25976   3
   0  11   3 3.06074 0.25854  11
   0  11   3 3.23726 0.25012   8
   0  11   3 3.24577 0.25477  10
   0  11   3 2.95936 0.24606  19
  -1 -11  -3 0.50245 0.08955  24
   1  11   3 0.50393 0.11355  19
   1  11   3 0.34264 0.13152   3
   1  11   3 0.56211 0.14272  10
   1  11   3 0.82776 0.19154  11
   1  11   3 0.57250 0.12903   9
   1  11   3 0.45652 0.11187   8
  -2 -11  -3 32.7685 1.53010   5
  -2 -11  -3 34.0878 1.50250  24
   2  11   3 33.2982 1.54924   9
   2  11   3 30.4912 1.54871  11
   2  11   3 31.7397 1.52875  19
   2  11   3 31.9735 1.53783   3
   2  11   3 33.4598 1.53383   8
   2  11   3 29.5556 1.51987  10
  -3 -11  -3 0.59623 0.11837   5
  -3 -11  -3 0.51227 0.08590  24
   3  11   3 0.69667 0.20340   3
   3  11   3 0.78789 0.16734  19
   3  11   3 0.83659 0.15444  11
   3  11   3 0.69962 0.13679   9
   3  11   3 0.39063 0.10273   8
  -4 -11  -3 22.9406 1.06833  24
  -4 -11  -3 23.4489 1.11569   5
   4  11   3 23.1073 1.12862  11
   4  11   3 23.4738 1.10689  19
   4  11   3 21.6880 1.09829   8
  -5 -11  -3 12.8554 0.62572   5
   5  11   3 12.0821 0.60300   8
   5  11   3 11.2317 0.62941  11
   5  11   3 12.1469 0.61335  19
  -6 -11  -3 8.15694 0.43161   5
   6  11   3 8.03684 0.42307  19
   0 -12  -3 2.47973 0.17463   9
   0 -12  -3 2.66757 0.14305  24
   0  12   3 2.31576 0.17420  19
   0  12   3 2.54807 0.16923   8
   0  12   3 2.18248 0.17503   3
  -1 -12  -3 7.00047 0.34964   9
  -1 -12  -3 6.50833 0.31329  24
   1  12   3 5.69218 0.33387   3
   1  12   3 6.08382 0.33649   8
   1  12   3 6.27839 0.34250  19
  -2 -12  -3 17.7698 0.84973   9
  -2 -12  -3 18.3025 0.82080  24
   2  12   3 17.2587 0.85192   3
   2  12   3 18.2977 0.83994   8
   2  12   3 16.3578 0.84223  19
  -3 -12  -3 3.18012 0.21510   5
  -3 -12  -3 3.28236 0.16856  24
  -3 -12  -3 3.11370 0.21111   9
   3  12   3 3.29344 0.21295  19
   3  12   3 3.04701 0.20903   8
  -4 -12  -3 4.98512 0.27816   5
   4  12   3 4.97518 0.27434  19
   3   9  -4 1.93510 0.18081   9
   3   9  -4 1.80309 0.16086  10
   3   9  -4 1.69334 0.16368   5
   3   9  -4 1.80286 0.15377   3
  -3  -9   4 1.47919 0.12229  24
   2   9  -4 10.4717 0.53825   9
   2   9  -4 10.8756 0.52456  10
   2   9  -4 9.90483 0.52849   3
   2   9  -4 10.7360 0.53062   5
   1   9  -4 0.73345 0.12718   9
   1   9  -4 0.53807 0.12311  10
   1   9  -4 0.71057 0.11239   3
   6   8  -4 142.961 6.99456   5
   6   8  -4 158.158 6.99974  10
  -6  -8   4 159.946 6.99337  15
  -6  -8   4 152.253 6.97498  24
   5   8  -4 -0.0169 0.08591   5
   5   8  -4 0.20977 0.09998   3
   5   8  -4 0.06239 0.08632   9
   5   8  -4 0.05591 0.09795  10
  -5  -8   4 -0.0130 0.08293  15
  -5  -8   4 0.10524 0.06657  24
   4   8  -4 11.9925 0.62014   3
   4   8  -4 11.7057 0.61739  10
   4   8  -4 11.9476 0.63050   5
   4   8  -4 12.5933 0.62684   9
  -4  -8   4 10.8141 0.58210  24
  -4  -8   4 12.2316 0.60111  15
   3   8  -4 5.14753 0.34215   9
   3   8  -4 5.07487 0.33969   5
   3   8  -4 4.96092 0.32661  10
   3   8  -4 4.91249 0.32680   3
  -3  -8   4 4.84139 0.28571  24
   2   8  -4 40.2281 1.86144   5
   2   8  -4 38.4311 1.85387  10
   2   8  -4 40.7592 1.87013   9
   2   8  -4 38.0319 1.86032   3
   1   8  -4 68.8437 3.27590   3
   1   8  -4 72.3337 3.27206  10
   1   8  -4 73.1704 3.28170   9
   1   8  -4 68.3730 3.26789   5
   0   8  -4 7.47514 0.41367   3
   0   8  -4 7.27538 0.41474  10
   0   8  -4 7.23666 0.41630   9
  -1   8  -4 54.9254 2.47653  10
  -1   8  -4 52.0086 2.47499   3
   7   7  -4 19.3759 0.94109  10
   7   7  -4 19.0392 0.92789   5
   7   7  -4 17.5193 0.92171   3
  -7  -7   4 18.8838 0.91877   4
  -7  -7   4 19.9271 0.90072  24
  -7  -7   4 21.9213 0.93966  15
   6   7  -4 36.5356 1.77835   3
   6   7  -4 37.4581 1.78461  10
   6   7  -4 37.8274 1.77450   9
   6   7  -4 35.9268 1.78189   5
  -6  -7   4 39.7428 1.75434  24
  -6  -7   4 35.9359 1.78514  13
  -6  -7   4 39.6090 1.75881   4
  -6  -7   4 38.9693 1.77883  15
   5   7  -4 0.21861 0.12504   3
   5   7  -4 0.00446 0.10863   5
   5   7  -4 -0.1028 0.10682  10
   5   7  -4 0.02547 0.11430  15
   5   7  -4 0.12961 0.12201   9
  -5  -7   4 0.20601 0.09508   4
  -5  -7   4 -0.0172 0.12902  25
  -5  -7   4 0.07910 0.08128  24
  -5  -7   4 0.14047 0.13287  13
   4   7  -4 8.43986 0.48925  15
   4   7  -4 9.15228 0.51404   3
   4   7  -4 8.73733 0.52133   5
   4   7  -4 8.89349 0.51468  10
   4   7  -4 9.26393 0.52325   9
  -4  -7   4 8.26624 0.46130  24
  -4  -7   4 9.09923 0.51682  25
   3   7  -4 1.82245 0.26287   9
   3   7  -4 1.86359 0.24134  10
   3   7  -4 1.85841 0.24889   3
   3   7  -4 1.96433 0.25893   5
   3   7  -4 1.98666 0.27405  19
   3   7  -4 2.04920 0.22044  15
  -3  -7   4 2.05922 0.21742  25
   2   7  -4 3.93943 0.28908  15
   2   7  -4 4.14569 0.33127   9
   2   7  -4 4.02913 0.30572   5
   2   7  -4 3.93989 0.30171   3
   2   7  -4 4.01001 0.38048  19
   2   7  -4 3.76037 0.31329  10
  -2  -7   4 3.84724 0.28079  25
   1   7  -4 0.09659 0.11879   5
   1   7  -4 0.06240 0.12567   9
   1   7  -4 0.15467 0.12548  10
  -1  -7   4 0.07036 0.08702  25
   0   7  -4 3.15861 0.29483   9
   0   7  -4 3.29272 0.27721  10
   0   7  -4 3.91161 0.28180   5
   0   7  -4 3.61570 0.28305   3
   0  -7   4 2.92868 0.22990  25
  -1   7  -4 5.42321 0.36601  10
  -1   7  -4 6.35839 0.36965   3
  -1   7  -4 5.92648 0.36936   9
  -2   7  -4 58.0128 2.69202  10
   8   6  -4 1.23639 0.16655  10
  -8  -6   4 1.10153 0.13621   4
  -8  -6   4 0.94705 0.13512  21
  -8  -6   4 1.10672 0.14823  15
   7   6  -4 0.18157 0.09935   5
   7   6  -4 0.08238 0.10185  10
   7   6  -4 0.05653 0.11012   3
  -7  -6   4 0.06213 0.06943  24
  -7  -6   4 0.13279 0.10328  15
  -7  -6   4 0.13713 0.10066  21
  -7  -6   4 -0.0258 0.08583   4
  -7  -6   4 -0.0689 0.12788  13
   6   6  -4 7.36941 0.44513   3
   6   6  -4 7.34893 0.42979  15
   6   6  -4 7.16723 0.41199  19
   6   6  -4 7.42889 0.44687   5
   6   6  -4 6.64136 0.43572   9
   6   6  -4 7.81372 0.44256  10
  -6  -6   4 7.42233 0.56512  25
  -6  -6   4 7.52585 0.46271  13
  -6  -6   4 7.01480 0.39371  24
  -6  -6   4 7.86842 0.41896  21
  -6  -6   4 6.94326 0.41324   4
   5   6  -4 6.00329 0.35546  19
   5   6  -4 6.11572 0.39715   3
   5   6  -4 6.09488 0.38407  15
   5   6  -4 5.97292 0.38666  10
   5   6  -4 5.79633 0.39319   5
   5   6  -4 5.43822 0.38855   9
   5   6  -4 6.07720 0.51374  11
  -5  -6   4 5.35057 0.33553  24
  -5  -6   4 5.70765 0.40377  13
  -5  -6   4 5.73261 0.34865   4
  -5  -6   4 5.59913 0.35645  21
  -5  -6   4 5.94664 0.79933   6
  -5  -6   4 5.61560 0.39520  25
   4   6  -4 12.4154 0.65251  15
   4   6  -4 12.5837 0.67740   3
   4   6  -4 12.4092 0.67496   9
   4   6  -4 11.9000 0.65539  10
   4   6  -4 12.1529 0.66657   5
   4   6  -4 12.2685 0.62421   4
   4   6  -4 11.7832 0.63230  19
   4   6  -4 12.7069 0.66265  11
  -4  -6   4 12.4679 0.66935  25
  -4  -6   4 12.0722 0.61856  24
  -4  -6   4 10.7107 0.81344   6
  -4  -6   4 12.2410 0.66796  13
   3   6  -4 1.13751 0.18407   4
   3   6  -4 1.37636 0.20377  11
   3   6  -4 1.26214 0.24220   3
   3   6  -4 1.42910 0.23563  10
   3   6  -4 1.40037 0.23744   5
   3   6  -4 1.17355 0.18699  15
   3   6  -4 1.12640 0.22071  19
   3   6  -4 1.15685 0.22732   9
  -3  -6   4 1.23804 0.23099  13
  -3  -6   4 1.65089 0.20160  25
   2   6  -4 67.6134 3.22119  11
   2   6  -4 72.6215 3.23549   5
   2   6  -4 65.4057 3.22834   3
   2   6  -4 67.9619 3.22046  10
   2   6  -4 73.3580 3.24220   9
   2   6  -4 70.2788 3.21003  15
  -2  -6   4 66.1529 3.21559  25
   1   6  -4 65.1783 3.32349   3
   1   6  -4 73.5906 3.32723  10
   1   6  -4 71.8694 3.33595   9
   1   6  -4 69.9617 3.32361  11
   1   6  -4 74.9379 3.33385   5
   1   6  -4 70.8465 3.47000  12
   1   6  -4 70.7682 3.30466  15
  -1  -6   4 73.4465 3.30842  25
   0   6  -4 216.610 9.76785   3
   0   6  -4 203.139 9.75754   5
   0   6  -4 205.534 9.76228  11
   0   6  -4 223.844 9.76170  10
   0   6  -4 217.862 9.77127   9
  -1   6  -4 27.4001 1.37122  19
  -1   6  -4 30.1145 1.39594  11
  -1   6  -4 28.0100 1.38946   9
  -1   6  -4 29.0438 1.38771   3
  -1   6  -4 28.4611 1.38090  10
  -2   6  -4 10.7833 0.56677  19
  -2   6  -4 10.4402 0.57351  10
  -3   6  -4 14.5558 0.75723  19
  -5   6  -4 25.1938 1.18663   8
   9   5  -4 6.45945 0.34735  10
  -9  -5   4 6.64986 0.34352  21
  -9  -5   4 6.09229 0.33285   4
   8   5  -4 26.2415 1.24050  10
  -8  -5   4 24.5540 1.22751  15
  -8  -5   4 26.2727 1.23154  21
  -8  -5   4 26.4272 1.22754   4
  -8  -5   4 25.5714 1.25898  13
   7   5  -4 9.77474 0.54435  10
   7   5  -4 10.3209 0.52492  19
   7   5  -4 9.16198 0.53448   3
  -7  -5   4 10.1855 0.56821  13
  -7  -5   4 10.3087 0.52928   4
  -7  -5   4 9.61043 0.49373  24
  -7  -5   4 9.40700 0.53220  21
   6   5  -4 0.54778 0.14552  10
   6   5  -4 0.98074 0.21163   5
   6   5  -4 0.83271 0.13934  19
   6   5  -4 0.97879 0.20241   3
   6   5  -4 1.24057 0.21023   9
   6   5  -4 0.86820 0.18516  11
   6   5  -4 0.85242 0.18238  15
  -6  -5   4 0.79654 0.15650  21
  -6  -5   4 0.63621 0.26913   6
  -6  -5   4 0.56400 0.17274  25
  -6  -5   4 0.88750 0.13739   4
  -6  -5   4 0.85803 0.17850  13
  -6  -5   4 0.85150 0.15006  24
   5   5  -4 15.7925 0.92731  12
   5   5  -4 17.4013 0.87065  15
   5   5  -4 17.1566 0.88495   9
   5   5  -4 16.3214 0.86983  11
   5   5  -4 16.5104 0.87591   3
   5   5  -4 17.6142 0.87269  10
   5   5  -4 17.0616 0.84421   4
   5   5  -4 17.6212 0.88278   5
   5   5  -4 17.0010 0.85178  19
  -5  -5   4 17.6129 0.89521  25
  -5  -5   4 16.8953 0.85498  21
  -5  -5   4 16.9100 0.83764  24
  -5  -5   4 16.8555 0.88591  13
  -5  -5   4 17.9471 1.06409   6
   4   5  -4 15.7869 0.86527  12
   4   5  -4 15.2318 0.80190  15
   4   5  -4 15.3524 0.78481  21
   4   5  -4 15.1021 0.81505   5
   4   5  -4 16.8639 0.81209  10
   4   5  -4 15.6036 0.83151   9
   4   5  -4 15.5754 0.81305  11
   4   5  -4 15.4923 0.78077   4
   4   5  -4 16.1094 0.82594   3
  -4  -5   4 16.4519 0.82877  13
  -4  -5   4 16.0356 0.82955  25
  -4  -5   4 15.2950 0.77534  24
  -4  -5   4 15.0230 0.98052   6
   3   5  -4 15.1802 0.75892  10
   3   5  -4 15.0595 0.77261   5
   3   5  -4 14.2415 0.74770  15
   3   5  -4 14.7280 0.73081   4
   3   5  -4 14.2398 0.75738  13
   3   5  -4 14.2110 0.78388   9
   3   5  -4 14.1655 0.80857  12
   3   5  -4 14.5135 0.76642   3
   3   5  -4 14.0651 0.75519  11
  -3  -5   4 15.8666 0.76863  25
  -3  -5   4 14.0759 0.89481   6
   2   5  -4 0.31336 0.16050  12
   2   5  -4 0.43444 0.11751  11
   2   5  -4 -0.0428 0.49982  17
   2   5  -4 0.72667 0.14442  10
   2   5  -4 0.47930 0.11991   5
   2   5  -4 0.38628 0.12108  15
   2   5  -4 0.22605 0.10453   4
   2   5  -4 0.41871 0.12979   3
   2   5  -4 0.32236 0.12480   9
   2   5  -4 0.06349 0.09907  13
  -2  -5   4 0.28403 0.20905   6
  -2  -5   4 0.40403 0.10219  25
   1   5  -4 2.43934 0.25426   5
   1   5  -4 2.02943 0.21128  11
   1   5  -4 2.47103 0.27302   9
   1   5  -4 2.25515 0.23623  10
   1   5  -4 2.34591 0.20954  15
   1   5  -4 2.21873 0.23259   3
   1   5  -4 3.00071 0.78194  17
   1   5  -4 2.47141 0.25458  12
  -1  -5   4 2.19537 0.18184  25
   0   5  -4 46.2302 2.09084   3
   0   5  -4 43.7093 2.08859   5
   0   5  -4 45.0489 2.09837   9
   0   5  -4 43.5683 2.14064  12
   0   5  -4 43.0574 2.08058  10
   0   5  -4 44.0100 2.08455  11
   0  -5   4 42.5305 2.60637  17
  -1   5  -4 138.477 6.52948  10
  -1   5  -4 147.040 6.60976  12
  -1   5  -4 138.319 6.53873   9
  -1   5  -4 147.942 6.54221   3
  -1   5  -4 140.346 6.54214  11
  -2   5  -4 104.024 4.66399  12
  -2   5  -4 87.3510 4.62657  19
  -2   5  -4 106.152 4.57920  10
  -3   5  -4 12.7271 0.64849  19
  -3   5  -4 13.7903 0.67954  11
  -3   5  -4 11.0517 0.64714   8
  -4   5  -4 1.68668 0.20414  19
  -4   5  -4 1.13212 0.24943  11
  -4   5  -4 1.64937 0.19547   8
  -4   5  -4 2.11561 0.20806  14
  -5   5  -4 8.09159 0.44354  14
  -5   5  -4 7.99862 0.43294   8
  -5   5  -4 7.45077 0.49743  19
  -6   5  -4 88.9864 4.05293  14
  -6   5  -4 87.6650 4.04677   8
   9   4  -4 21.2473 0.97995  10
  -9  -4   4 19.7585 0.99172  13
  -9  -4   4 19.7055 0.96447   4
  -9  -4   4 20.3138 0.97315  21
   8   4  -4 38.2379 1.81282  19
   8   4  -4 38.7573 1.83394  10
  -8  -4   4 40.0886 1.82946  21
  -8  -4   4 37.0971 1.85304  13
  -8  -4   4 40.5749 1.81991   4
  -8  -4   4 37.8392 1.81884  15
   7   4  -4 33.0945 1.68878  11
   7   4  -4 35.6067 1.66515  19
   7   4  -4 36.2711 1.68476   3
   7   4  -4 33.6724 1.68131  10
  -7  -4   4 34.6567 1.70702  13
  -7  -4   4 37.6591 1.68573  21
  -7  -4   4 35.1869 1.88947   6
  -7  -4   4 35.8459 1.64178  24
  -7  -4   4 34.8599 1.66653   4
   6   4  -4 14.7143 0.71717   3
   6   4  -4 14.6333 0.71629  11
   6   4  -4 13.5942 0.70265  10
   6   4  -4 11.9813 0.69423  15
   6   4  -4 12.8265 0.69757   5
   6   4  -4 12.3281 0.76173  12
   6   4  -4 13.1240 0.68128  19
  -6  -4   4 12.1522 0.71861  25
  -6  -4   4 12.8945 0.87080   6
  -6  -4   4 13.2495 0.69970  21
  -6  -4   4 14.0427 0.66914  24
  -6  -4   4 14.2386 0.73072  13
   5   4  -4 3.15112 0.26417  10
   5   4  -4 3.92100 0.28207   3
   5   4  -4 3.05430 0.30522   9
   5   4  -4 3.55269 0.32500  12
   5   4  -4 3.04557 0.28354   5
   5   4  -4 3.45634 0.24906   4
   5   4  -4 3.44472 0.28313  15
   5   4  -4 3.21530 0.27241  11
  -5  -4   4 3.33980 0.29014  13
  -5  -4   4 3.69729 0.42768   6
  -5  -4   4 3.19612 0.23954  24
  -5  -4   4 3.36290 0.29574  25
   4   4  -4 10.8815 1.11089  17
   4   4  -4 8.77467 0.53567  10
   4   4  -4 9.99543 0.54793  11
   4   4  -4 9.69061 0.54096  15
   4   4  -4 10.1936 0.57823   9
   4   4  -4 10.0154 0.52564  21
   4   4  -4 10.7029 0.60189  12
   4   4  -4 10.4143 0.52497   4
   4   4  -4 9.90235 0.56444   5
   4   4  -4 9.95381 0.55301   3
  -4  -4   4 8.62953 1.03946  20
  -4  -4   4 10.6654 0.56701  25
  -4  -4   4 10.5353 0.70534   6
   3   4  -4 1.43909 0.18142   3
   3   4  -4 1.01409 0.16280  15
   3   4  -4 1.09673 0.14408   4
   3   4  -4 1.11010 0.20031   9
   3   4  -4 0.97105 0.51414  17
   3   4  -4 0.92880 0.17927  13
   3   4  -4 1.12398 0.16579  21
   3   4  -4 1.24336 0.18377   5
   3   4  -4 1.13815 0.19879  12
   3   4  -4 1.14608 0.16828  10
  -3  -4   4 0.75594 0.23732   6
  -3  -4   4 1.08967 0.15931  25
  -3  -4   4 1.13989 0.48629  20
   2   4  -4 2.37480 0.21127   3
   2   4  -4 2.00513 0.19644  13
   2   4  -4 2.19812 0.19468  15
   2   4  -4 2.25061 0.21794  12
   2   4  -4 1.71933 0.20761   5
   2   4  -4 2.20529 0.60228  17
   2   4  -4 1.72693 0.46302  23
   2   4  -4 1.86054 0.19849  10
   2   4  -4 2.39117 0.23416   9
  -2  -4   4 1.98036 0.59670  20
  -2  -4   4 2.30558 0.30293   6
   1   4  -4 25.7135 1.72740  23
   1   4  -4 25.9463 1.36849   9
   1   4  -4 28.4338 1.36393   3
   1   4  -4 29.2926 1.36577  13
   1   4  -4 28.5480 1.39995  12
   1   4  -4 27.6404 1.36995   5
   1   4  -4 32.1839 1.93765  17
  -1  -4   4 30.1341 1.47832   6
   0   4  -4 5.25037 0.33210  13
   0   4  -4 5.09540 0.36150  12
   0   4  -4 5.92998 0.34731   3
   0   4  -4 6.50075 0.74811  23
   0   4  -4 5.41031 0.34952   5
   0   4  -4 5.99481 0.77926  17
   0   4  -4 5.30293 0.36591   9
   0  -4   4 5.22139 0.42269   6
  -1   4  -4 4.94162 0.35781   5
  -1   4  -4 5.83348 0.35031   3
  -1   4  -4 5.15344 0.34261  10
  -1   4  -4 5.47080 0.36485   9
  -1   4  -4 5.83970 0.38314  12
   1  -4   4 6.68853 0.73999  17
  -2   4  -4 11.4945 0.67280  12
  -2   4  -4 12.0753 0.62625  11
  -3   4  -4 11.3657 0.60427   8
  -3   4  -4 11.7951 0.60784   1
  -3   4  -4 12.2510 0.63219  11
  -3   4  -4 11.8392 0.69407  12
  -3   4  -4 10.9346 0.61138  14
  -4   4  -4 1.27881 0.16899  18
  -4   4  -4 1.29176 0.19134  11
  -4   4  -4 1.53546 0.27211  12
  -4   4  -4 1.22310 0.18072   1
  -4   4  -4 1.23037 0.19798  14
  -4   4  -4 1.37434 0.19529  19
  -4   4  -4 1.04638 0.18655   8
  -5   4  -4 6.80999 0.40229   1
  -5   4  -4 7.12871 0.38765  18
  -5   4  -4 6.70119 0.39524  19
  -5   4  -4 6.55908 0.40610   8
  -5   4  -4 6.86845 0.41051  14
  -5   4  -4 6.64441 0.41423  11
  -6   4  -4 2.28687 0.20953   8
  -6   4  -4 2.10991 0.20011   1
  -6   4  -4 2.06365 0.19357  19
  -6   4  -4 1.78100 0.21770  14
  -6   4  -4 2.12837 0.19092  18
  -7   4  -4 4.92504 0.34609   1
  -7   4  -4 4.85943 0.28690   8
  -7   4  -4 4.87871 0.27745  18
  -7   4  -4 5.11884 0.29966  14
  10   3  -4 5.89278 0.30926  10
 -10  -3   4 5.68763 0.30862  21
   9   3  -4 5.86501 0.34013  19
   9   3  -4 5.85856 0.35516  10
  -9  -3   4 5.80472 0.37368  13
  -9  -3   4 6.20999 0.35246  21
  -9  -3   4 6.42720 0.34275   4
   8   3  -4 33.2825 1.59260  19
   8   3  -4 35.6397 1.61365  10
   8   3  -4 32.0504 1.61328  11
  -8  -3   4 33.9594 1.63580  13
  -8  -3   4 33.8675 1.59284  15
  -8  -3   4 33.8407 1.59503   4
  -8  -3   4 33.7431 1.60816  21
   7   3  -4 33.8570 1.65339  11
   7   3  -4 30.5885 1.69798  12
   7   3  -4 36.5636 1.65110  10
   7   3  -4 34.3883 1.62945  19
   7   3  -4 33.4768 1.63286  15
   7   3  -4 34.5245 1.64538   3
  -7  -3   4 35.6344 1.63290   4
  -7  -3   4 35.4513 1.86026   6
  -7  -3   4 33.6276 1.67150  13
  -7  -3   4 34.7225 1.60245  24
  -7  -3   4 35.8892 1.65109  21
   6   3  -4 30.8781 1.69013  12
   6   3  -4 35.9901 1.62998   4
   6   3  -4 34.4783 1.64551   3
   6   3  -4 34.2773 1.64174  10
   6   3  -4 34.3028 1.64990  11
   6   3  -4 34.1267 1.63831  15
   6   3  -4 33.5209 1.62240  19
  -6  -3   4 35.3969 1.83061   6
  -6  -3   4 35.9134 1.61343  24
  -6  -3   4 35.0580 1.64185  21
  -6  -3   4 34.2609 1.66650  13
   5   3  -4 4.78844 0.28986   4
   5   3  -4 4.51885 0.30897  11
   5   3  -4 4.52879 0.77419  17
   5   3  -4 4.64649 0.29363  21
   5   3  -4 4.46113 0.34392  12
   5   3  -4 4.21938 0.29927   3
   5   3  -4 4.47639 0.34376   9
   5   3  -4 4.76280 0.30722  10
   5   3  -4 4.61001 0.32741   5
   5   3  -4 4.58105 0.31650  15
  -5  -3   4 4.73834 0.33838  25
  -5  -3   4 4.76424 0.28387  24
  -5  -3   4 4.22218 0.44623   6
  -5  -3   4 4.58015 0.32772  13
  -5  -3   4 4.10662 0.78550  20
   4   3  -4 44.4823 2.05129   4
   4   3  -4 42.6251 2.07358   5
   4   3  -4 44.5034 2.08214  13
   4   3  -4 43.0206 2.05701  21
   4   3  -4 41.3412 2.05750  10
   4   3  -4 44.5999 2.50358  23
   4   3  -4 44.4356 2.11347  12
   4   3  -4 46.4645 2.60646  17
   4   3  -4 45.9034 2.06624  15
   4   3  -4 41.7241 2.07395   9
   4   3  -4 40.9916 2.09644  11
   4   3  -4 40.3801 2.06289   3
  -4  -3   4 47.1591 2.22612   6
  -4  -3   4 48.1692 2.09066  25
  -4  -3   4 46.2078 2.63440  20
   3   3  -4 89.7147 4.86587  23
   3   3  -4 101.222 4.55861  12
   3   3  -4 102.988 4.53612  13
   3   3  -4 102.671 5.03409  17
   3   3  -4 98.2059 5.02691   2
  -3  -3   4 99.5625 4.52802  25
  -3  -3   4 87.2997 4.96258  20
  -3  -3   4 102.707 4.65328   6
   2   3  -4 52.0392 2.36058  13
   2   3  -4 45.2508 2.65246  22
   2   3  -4 52.6410 2.83405   2
   2   3  -4 45.2419 2.36819  12
   2   3  -4 53.9889 2.70660  23
   2   3  -4 51.5602 2.80865  17
  -2  -3   4 52.9980 2.46824   6
  -2  -3   4 50.6140 2.76850  20
   1   3  -4 67.5633 3.41312  17
   1   3  -4 65.1996 3.30688  22
   1   3  -4 67.2347 2.96246  13
   1   3  -4 62.0911 3.26023  23
   1   3  -4 55.9751 3.34335   2
   0   3  -4 0.30286 0.36296  22
   0   3  -4 0.34002 0.15212   6
   0   3  -4 0.37974 0.24148  23
   0   3  -4 0.28283 0.28682  17
   0   3  -4 0.27406 0.11327  12
   0   3  -4 0.31032 0.08874  13
   0  -3   4 0.32262 0.24875   2
   0  -3   4 0.40134 0.30565  20
  -1   3  -4 0.35965 0.33040  17
  -1   3  -4 0.37592 0.09407  13
  -1   3  -4 0.51722 0.17430   6
  -1   3  -4 0.37963 0.30855  23
  -1   3  -4 0.15912 0.10410  12
   1  -3   4 0.22156 0.26473   2
   1  -3   4 0.06767 0.34052  20
  -2   3  -4 4.03703 0.30517  12
  -2   3  -4 3.52744 0.34941   6
  -2   3  -4 3.83458 0.24630   1
   2  -3   4 3.82056 0.54691  23
   2  -3   4 3.10403 0.51320  16
  -3   3  -4 1.71739 0.23934  12
  -3   3  -4 1.65974 0.18961  11
  -3   3  -4 1.75044 0.20699  14
  -3   3  -4 1.26440 0.17439   8
  -3   3  -4 1.38594 0.18011  18
   3  -3   4 1.17314 0.56234  23
  -4   3  -4 5.19641 0.33148   7
  -4   3  -4 5.11522 0.33527   8
  -4   3  -4 5.01057 0.32186   1
  -4   3  -4 5.31495 0.34609  14
  -4   3  -4 5.08816 0.31215  18
  -4   3  -4 5.10979 0.40366  12
  -4   3  -4 4.89075 0.32944  11
   4  -3   4 4.08765 0.77203  16
  -5   3  -4 13.3358 0.69232  14
  -5   3  -4 13.4167 0.67145  18
  -5   3  -4 13.1105 0.68133   8
  -5   3  -4 13.2638 0.68707   1
  -5   3  -4 13.2681 0.69095   7
  -5   3  -4 12.3490 0.68325  11
  -5   3  -4 12.3875 0.66924  19
  -6   3  -4 5.17034 0.34169   7
  -6   3  -4 4.70339 0.30687  18
  -6   3  -4 4.49429 0.31601   1
  -6   3  -4 4.66328 0.33884  14
  -6   3  -4 4.87842 0.31046  19
  -6   3  -4 5.10438 0.31974   8
  -6   3  -4 4.61829 0.33331  11
  -7   3  -4 47.8182 2.21468   8
  -7   3  -4 49.1160 2.22111   7
  -7   3  -4 45.1154 2.21846   1
  -7   3  -4 47.4902 2.20544  18
  -7   3  -4 47.7493 2.22422  14
  -8   3  -4 1.73504 0.14449  18
  -8   3  -4 1.51582 0.14990   8
  -8   3  -4 1.63438 0.15891  14
   8  -3   4 1.57967 0.11306  24
  10   2  -4 11.6083 0.56255  10
 -10  -2   4 11.0008 0.55511  21
   9   2  -4 28.6731 1.34475  19
   9   2  -4 28.7750 1.36088  10
  -9  -2   4 29.3043 1.34271   4
  -9  -2   4 30.0721 1.35929  21
  -9  -2   4 27.3929 1.35766   7
  -9  -2   4 26.7990 1.36410  13
   8   2  -4 42.3390 2.16412  11
   8   2  -4 44.7481 2.14262  19
   8   2  -4 47.0760 2.16682  10
  -8  -2   4 47.8680 2.14425   4
  -8  -2   4 47.1108 2.16567   7
  -8  -2   4 45.4502 2.18016  13
  -8  -2   4 46.5900 2.15953  21
   7   2  -4 105.416 4.90521  11
   7   2  -4 101.373 4.95423  12
   7   2  -4 108.342 4.89310   3
   7   2  -4 102.939 4.87749  19
  -7  -2   4 104.953 4.91886  13
  -7  -2   4 91.7684 5.05030   6
  -7  -2   4 112.555 4.90776   7
  -7  -2   4 113.340 4.88208   4
  -7  -2   4 113.883 4.90381  21
   6   2  -4 55.4424 2.60786  11
   6   2  -4 58.3843 2.66268  12
   6   2  -4 55.5683 2.59365  15
   6   2  -4 54.5261 2.58358  19
   6   2  -4 56.3788 2.58752   4
   6   2  -4 54.3166 2.60251   3
   6   2  -4 61.2423 2.61175  10
  -6  -2   4 52.4671 2.60485   7
  -6  -2   4 59.9154 2.79008   6
  -6  -2   4 54.4088 2.62071  13
  -6  -2   4 53.6149 2.59823  21
  -6  -2   4 57.6178 2.56983  24
  -6  -2   4 47.7545 3.24083  20
   5   2  -4 24.3308 1.15726  11
   5   2  -4 23.6032 1.14534  21
   5   2  -4 23.9395 1.19425  12
   5   2  -4 25.3227 1.15934   3
   5   2  -4 24.7640 1.14126   4
   5   2  -4 22.7316 1.56261  23
   5   2  -4 22.7859 1.14584  15
   5   2  -4 25.6476 1.63766  17
   5   2  -4 23.8570 1.15164  10
  -5  -2   4 23.2274 1.16867  13
  -5  -2   4 22.5257 1.12514  24
  -5  -2   4 24.6827 1.30557   6
  -5  -2   4 23.9887 1.17602  25
  -5  -2   4 23.5902 1.16348   7
  -5  -2   4 21.2647 1.66810  20
   4   2  -4 0.83902 0.38603  17
   4   2  -4 0.97481 0.32609  23
   4   2  -4 0.97134 0.16222  12
   4   2  -4 1.18428 0.15175  13
   4   2  -4 0.84897 0.44414   2
  -4  -2   4 0.90351 0.15083  25
  -4  -2   4 0.93588 0.21591   6
  -4  -2   4 0.79547 0.39794  20
   3   2  -4 6.21872 0.37318  12
   3   2  -4 6.47505 0.67618  17
   3   2  -4 6.25789 0.60472  23
   3   2  -4 6.34836 0.61598  22
   3   2  -4 6.67248 0.36661  13
   3   2  -4 5.72451 0.66971   2
  -3  -2   4 5.92155 0.44910   6
  -3  -2   4 6.07981 0.69161  20
   2   2  -4 28.6910 1.66331  22
   2   2  -4 31.6505 1.67365  23
   2   2  -4 28.3019 1.44142  13
   2   2  -4 31.1329 1.79688  17
   2   2  -4 32.2793 1.82385   2
  -2  -2   4 32.3427 1.54290   6
  -2  -2   4 29.6576 1.80671  20
   1   2  -4 -0.0431 0.17964   2
   1   2  -4 0.14768 0.15104  23
   1   2  -4 0.17066 0.20320  22
   1   2  -4 0.05939 0.09204   6
   1   2  -4 0.11092 0.22391  17
  -1  -2   4 -0.0525 0.21728  20
   0   2  -4 2.71827 0.45214   2
   0   2  -4 3.23236 0.38846  23
   0   2  -4 3.25729 0.44199  17
   0   2  -4 2.86670 0.41929  22
   0   2  -4 2.92441 0.27418   6
   0  -2   4 2.81188 0.33682  16
   0  -2   4 2.46607 0.44917  20
  -1   2  -4 198.050 8.30438   6
  -1   2  -4 167.456 8.47863  23
  -1   2  -4 162.809 8.48882  17
  -1   2  -4 183.663 8.53351   2
   1  -2   4 179.565 8.40350  22
   1  -2   4 185.290 8.43961  16
  -2   2  -4 17.7381 0.89674  12
  -2   2  -4 18.0857 0.95903   6
  -2   2  -4 17.0470 0.86554  13
  -2   2  -4 17.8278 1.23519  20
  -2   2  -4 17.5967 0.85515   1
  -2   2  -4 16.1915 1.10796  17
   2  -2   4 17.0109 1.09379  23
   2  -2   4 17.7879 1.11198   2
   2  -2   4 18.3555 1.12112  22
   2  -2   4 18.9106 1.16608  16
  -3   2  -4 52.9209 2.84713  20
  -3   2  -4 53.2003 2.49205   6
  -3   2  -4 48.4091 2.37885  13
  -3   2  -4 52.0473 2.37785   1
  -3   2  -4 48.6620 2.42113  12
   3  -2   4 51.4067 2.72011  23
  -4   2  -4 1.18088 0.20214  12
  -4   2  -4 1.01279 0.15677  18
  -4   2  -4 1.41118 0.18170   8
  -4   2  -4 1.01773 0.18483  14
  -4   2  -4 1.08329 0.17908   7
  -4   2  -4 0.77205 0.42898  20
  -4   2  -4 0.89371 0.15686   1
  -4   2  -4 0.76677 0.17230  11
   4  -2   4 0.88869 0.34923  23
  -5   2  -4 60.4067 2.79257  14
  -5   2  -4 54.3242 2.76496  19
  -5   2  -4 62.3172 2.77244  18
  -5   2  -4 58.5038 2.78912  11
  -5   2  -4 59.3393 2.78895   7
  -5   2  -4 60.2550 2.78821   1
  -5   2  -4 61.9091 2.78747   8
  -6   2  -4 62.4703 2.88855  11
  -6   2  -4 59.4435 2.86386  19
  -6   2  -4 63.8638 2.88558   1
  -6   2  -4 62.6797 2.88835  14
  -6   2  -4 60.8384 2.88456   7
  -6   2  -4 61.3779 2.87627   8
  -6   2  -4 61.5054 2.86427  18
   6  -2   4 60.7492 2.93507  12
  -7   2  -4 9.99433 0.55878  18
  -7   2  -4 11.0506 0.58429   1
  -7   2  -4 10.7804 0.59147  14
  -7   2  -4 10.7688 0.56481  19
  -7   2  -4 10.8546 0.57572   8
  -7   2  -4 11.7035 0.59689   7
   7  -2   4 10.3806 0.57957  11
  -8   2  -4 1.99093 0.18910   8
  -8   2  -4 2.00039 0.17386  18
  -8   2  -4 1.74779 0.18881   7
  -8   2  -4 1.73064 0.19228  14
  -8   2  -4 1.99114 0.19076   1
  10   1  -4 14.1065 0.68434  10
 -10  -1   4 14.0701 0.68924   7
 -10  -1   4 13.9890 0.67782  21
   9   1  -4 71.5729 3.17667  10
   9   1  -4 68.6599 3.15775  19
   9   1  -4 62.9098 3.17744  11
  -9  -1   4 67.0516 3.17609   7
  -9  -1   4 72.2243 3.16855  21
   8   1  -4 14.6258 0.73352  11
   8   1  -4 13.9782 0.70419  19
   8   1  -4 11.8687 0.76955  12
   8   1  -4 14.4208 0.73191  10
  -8  -1   4 13.9052 0.72672   7
  -8  -1   4 13.6527 0.72905  13
  -8  -1   4 13.8643 0.69642   4
  -8  -1   4 14.4984 0.71294  21
   7   1  -4 47.9589 2.36046  19
   7   1  -4 50.0460 2.38741  11
   7   1  -4 53.3868 2.38039   3
   7   1  -4 52.6886 2.38560  10
   7   1  -4 50.4195 2.43989  12
  -7  -1   4 50.7155 2.54685   6
  -7  -1   4 49.3751 2.39194   7
  -7  -1   4 52.1508 2.39984  13
  -7  -1   4 48.5847 2.35623   4
  -7  -1   4 51.6097 2.38043  21
   6   1  -4 2.13771 0.21529  10
   6   1  -4 2.21349 0.22017   3
   6   1  -4 2.22740 0.20209  19
   6   1  -4 2.17646 0.20069  11
   6   1  -4 2.21748 0.25616  12
  -6  -1   4 2.02612 0.66379  20
  -6  -1   4 2.70338 0.22759  13
  -6  -1   4 2.25666 0.36194   6
  -6  -1   4 2.14514 0.22393   7
  -6  -1   4 2.22499 0.16913  24
  -6  -1   4 2.25944 0.19911  21
   5   1  -4 220.298 9.97816  11
   5   1  -4 197.476 10.3433  23
   5   1  -4 224.684 10.0191  12
   5   1  -4 225.930 9.97549  21
  -5  -1   4 218.376 9.95675  24
  -5  -1   4 212.446 9.99252  25
  -5  -1   4 229.938 9.99543  13
   4   1  -4 70.7581 3.37640  17
   4   1  -4 58.2823 2.97585  12
   4   1  -4 63.7502 3.25957  22
   4   1  -4 64.5787 3.26571  23
   4   1  -4 65.5249 2.97083  13
  -4  -1   4 62.4385 3.42345  20
  -4  -1   4 63.3117 2.97364  25
  -4  -1   4 64.2528 3.07049   6
   3   1  -4 45.1895 2.15983  23
   3   1  -4 39.7390 2.12516  22
   3   1  -4 39.3671 2.22626  17
   3   1  -4 39.7081 1.93362  13
   3   1  -4 44.6069 2.26408   2
  -3  -1   4 43.0281 2.01674   6
  -3  -1   4 35.7947 2.25202  20
   2   1  -4 112.391 5.72708  22
   2   1  -4 116.528 5.87117   2
   2   1  -4 130.667 5.67268   6
  -2  -1   4 128.303 5.95059  20
   1   1  -4 647.411 29.2846  23
   1   1  -4 645.115 29.2311   6
   1   1  -4 639.311 29.2855  22
   1   1  -4 574.880 29.4052   2
   1   1  -4 717.940 29.4730  17
  -1  -1   4 612.819 29.2389  16
  -1  -1   4 655.621 29.4930  20
   0   1  -4 7.82389 0.61413  17
   0   1  -4 7.94400 0.46594   6
   0   1  -4 7.40108 0.51888  23
   0   1  -4 7.58014 0.54891  22
   0   1  -4 8.32506 0.63611   2
   0  -1   4 6.83240 0.51315  16
   0  -1   4 7.58929 0.68577  20
  -1   1  -4 169.348 7.90011  17
  -1   1  -4 161.463 7.97322  20
  -1   1  -4 168.334 7.74302   6
  -1   1  -4 170.597 7.91842   2
   1  -1   4 175.719 7.87984  16
   1  -1   4 161.631 7.78570  22
  -2   1  -4 82.6033 4.21787   2
  -2   1  -4 83.8227 4.21294  17
  -2   1  -4 93.5139 4.39306  20
  -2   1  -4 91.7755 4.10373   6
   2  -1   4 76.3238 4.24673  16
   2  -1   4 96.1548 4.22749  23
   2  -1   4 86.4121 4.19496  22
  -3   1  -4 124.240 5.77641  12
  -3   1  -4 119.571 5.74476  13
  -3   1  -4 132.430 5.84918   6
  -3   1  -4 123.662 5.73973   1
  -3   1  -4 115.619 6.13108  20
   3  -1   4 125.621 6.01638  22
   3  -1   4 131.468 6.02755  23
   3  -1   4 130.085 6.11308  16
  -4   1  -4 0.42387 0.10708   1
  -4   1  -4 0.56598 0.18469   6
  -4   1  -4 0.63203 0.16219  12
  -4   1  -4 0.49756 0.10628  13
  -4   1  -4 0.35396 0.11198  11
  -4   1  -4 0.69652 0.37318  20
   4  -1   4 0.15930 0.24817  23
   4  -1   4 0.14198 0.28449  16
  -5   1  -4 4.74861 0.31798   1
  -5   1  -4 4.50752 0.31267   7
  -5   1  -4 4.61661 0.32464  13
  -5   1  -4 4.49809 0.30883   8
  -5   1  -4 4.46840 0.41871   6
  -5   1  -4 4.68755 0.29710  21
  -5   1  -4 5.16553 0.30116  18
  -5   1  -4 4.89205 0.32609  11
  -5   1  -4 4.63958 0.31900  14
  -5   1  -4 4.11846 0.75349  20
   5  -1   4 5.40700 0.35053  12
   5  -1   4 4.54732 0.71409  16
   5  -1   4 5.27740 0.68631  23
  -6   1  -4 55.1290 2.60345  21
  -6   1  -4 58.4536 2.62249   8
  -6   1  -4 54.7284 2.62633  11
  -6   1  -4 56.6758 2.60917  18
  -6   1  -4 55.8293 2.62501   1
  -6   1  -4 56.7237 2.63120  14
  -6   1  -4 53.5067 2.60693  19
  -6   1  -4 55.7069 2.62910   7
   6  -1   4 56.4143 2.67733  12
  -7   1  -4 54.9597 2.62963   7
  -7   1  -4 58.5244 2.63444  14
  -7   1  -4 53.7381 2.60609  19
  -7   1  -4 56.0292 2.60285  21
  -7   1  -4 57.9461 2.62005   8
  -7   1  -4 59.5325 2.61229  18
  -7   1  -4 56.1063 2.62589   1
   7  -1   4 54.8097 2.62123  11
   7  -1   4 51.8924 2.66872  12
  -8   1  -4 11.2473 0.57499   1
  -8   1  -4 11.0629 0.56918   8
  -8   1  -4 10.8497 0.57907  14
  -8   1  -4 11.0290 0.58156   7
  -8   1  -4 11.0399 0.55469  18
   8  -1   4 9.25375 0.56464  11
  -9   1  -4 4.16084 0.24848  18
  -9   1  -4 4.49365 0.26561  14
  -9   1  -4 4.06199 0.25360   8
  -9   1  -4 4.29708 0.26854   7
   9  -1   4 4.29223 0.22741  24
  10   0  -4 17.3607 0.84880  10
 -10   0   4 18.0514 0.86009   7
   9   0  -4 1.48799 0.20305  11
   9   0  -4 1.74082 0.18330  19
   9   0  -4 2.07845 0.21625  10
  -9   0   4 1.35502 0.18183  21
  -9   0   4 1.73237 0.21047   7
   8   0  -4 14.8770 0.75538  19
   8   0  -4 15.9817 0.78310  10
   8   0  -4 15.4981 0.78627  11
   8   0  -4 14.2448 0.83482  12
  -8   0   4 14.7650 0.76344  21
  -8   0   4 15.1063 0.78573   7
   7   0  -4 1.28348 0.21407  10
   7   0  -4 1.83055 0.18599  19
   7   0  -4 1.56605 0.24174  12
   7   0  -4 1.68938 0.19601  11
   7   0  -4 1.48425 0.20268   3
  -7   0   4 1.59323 0.21127   7
  -7   0   4 1.28282 0.17753  21
  -7   0   4 1.81508 0.36316   6
  -7   0   4 1.58320 0.18464   4
  -7   0   4 1.50133 0.19165  13
   6   0  -4 70.5835 3.33909  11
   6   0  -4 78.2281 3.34013  10
   6   0  -4 75.7320 3.33785   3
   6   0  -4 70.0119 3.38261  12
   6   0  -4 69.0602 3.81311  23
  -6   0   4 73.9384 4.03432  20
  -6   0   4 71.4060 3.34550  13
  -6   0   4 69.8214 3.45498   6
  -6   0   4 74.6520 3.35528   7
  -6   0   4 67.9139 3.31014   4
  -6   0   4 70.0257 3.33062  21
   5   0  -4 205.848 9.35570  22
   5   0  -4 186.396 9.28438  17
   5   0  -4 184.371 8.93724  12
   5   0  -4 175.520 8.90114  11
  -5   0   4 217.331 9.53730  20
  -5   0   4 221.401 9.04184   6
  -5   0   4 178.057 8.91088  13
   4   0  -4 5.07685 0.32414  12
   4   0  -4 4.82027 0.55758  17
   4   0  -4 4.94051 0.51889  22
   4   0  -4 5.06191 0.57364   2
   4   0  -4 6.26432 0.57062  23
   4   0  -4 5.43700 0.31336  13
  -4   0   4 5.75028 0.39784   6
  -4   0   4 5.49515 0.65232  20
  -4   0   4 5.40066 0.32152  25
   3   0  -4 42.9837 2.04069  22
   3   0  -4 38.9204 2.03271  23
   3   0  -4 40.8737 2.14176  17
   3   0  -4 36.6672 2.11349   2
  -3   0   4 40.1718 2.20613  20
  -3   0   4 38.7942 1.92679   6
   2   0  -4 80.1695 3.74842   6
   2   0  -4 77.5064 3.77640  23
   2   0  -4 82.3859 3.78480  22
   2   0  -4 80.4465 3.92441  17
  -2   0   4 79.8316 3.98504  20
   1   0  -4 14.5686 0.87877   2
   1   0  -4 13.1239 0.69130  23
   1   0  -4 12.4089 0.68793  22
   1   0  -4 13.6092 0.85072  17
   1   0  -4 13.4024 0.70543   6
  -1   0   4 11.5391 0.87055  20
  -1   0   4 14.0289 0.77165  16
   0   0  -4 147.099 6.63107   2
   0   0  -4 144.240 6.60640  17
   0   0  -4 136.352 6.46661   6
   0   0  -4 146.973 6.68129  20
   0   0   4 129.495 6.41524  22
   0   0   4 123.815 6.41957  22
   0   0   4 155.635 6.57739  16
  -1   0  -4 3.26008 0.34467   2
  -1   0  -4 3.06066 0.32387  17
  -1   0  -4 3.26237 0.26016   6
   1   0   4 2.31417 0.31577  16
   1   0   4 3.07892 0.25001  23
   1   0   4 3.18072 0.24740  22
  -2   0  -4 385.918 18.0105   2
  -2   0  -4 407.038 18.1980  20
  -2   0  -4 385.541 17.9902  17
  -2   0  -4 399.710 17.9282   6
   2   0   4 409.959 18.1107  16
   2   0   4 367.353 17.9736  22
  -3   0  -4 12.0365 0.71196   6
  -3   0  -4 12.6605 0.62389   1
  -3   0  -4 12.9142 0.96459  20
   3   0   4 12.6346 0.82170  23
   3   0   4 11.8693 0.89252  16
   3   0   4 13.4627 0.83136  22
  -4   0  -4 72.3292 3.36638   6
  -4   0  -4 69.8224 3.25986  13
  -4   0  -4 72.2655 3.25482   1
  -4   0  -4 75.5471 3.74197  20
   4   0   4 63.4092 3.52718  22
   4   0   4 66.6123 3.27170  12
   4   0   4 69.7244 3.54840  23
   4   0   4 73.9433 3.67106  16
  -5   0  -4 5.84924 0.34285  13
  -5   0  -4 4.97690 0.76017  20
  -5   0  -4 5.35897 0.31454  18
  -5   0  -4 5.20138 0.33599   7
  -5   0  -4 5.01717 0.43712   6
  -5   0  -4 5.39742 0.32761   1
  -5   0  -4 5.23238 0.31883  21
  -5   0  -4 5.42356 0.34000  14
  -5   0  -4 5.84327 0.33117   8
  -5   0  -4 4.92055 0.31020   4
  -5   0  -4 5.40744 0.33065  11
   5   0   4 4.92399 0.62468  23
   5   0   4 5.58406 0.36113  12
   5   0   4 5.18548 0.69956  16
  -6   0  -4 73.8760 3.36498  21
  -6   0  -4 74.3006 3.37356   8
  -6   0  -4 69.8195 3.34967   4
  -6   0  -4 74.7269 4.32995  20
  -6   0  -4 75.0832 3.38900  14
  -6   0  -4 71.0594 3.38170   7
  -6   0  -4 73.4965 3.37805   1
  -6   0  -4 71.9899 3.35978  18
  -6   0  -4 73.7057 3.38574  13
  -6   0  -4 70.5322 3.35917  19
  -6   0  -4 71.4220 3.51670   6
   6   0   4 73.0850 3.42616  12
   6   0   4 71.0684 3.37188  11
  -7   0  -4 73.7993 3.35949  13
  -7   0  -4 78.3666 3.36047   1
  -7   0  -4 72.3839 3.33496  18
  -7   0  -4 71.1062 3.35758   7
  -7   0  -4 74.0796 3.34791   8
  -7   0  -4 69.7711 3.33549  21
  -7   0  -4 73.3211 3.35883  14
  -7   0  -4 66.7825 3.31833   4
   7   0   4 72.9637 3.35218  11
   7   0   4 67.1066 3.39737  12
  -8   0  -4 1.74143 0.19167  21
  -8   0  -4 1.62168 0.22873  14
  -8   0  -4 1.47584 0.19538   7
  -8   0  -4 1.82817 0.18825  18
  -8   0  -4 1.81419 0.20867   1
  -8   0  -4 1.60235 0.21194   8
   8   0   4 1.35507 0.19407  11
   8   0   4 1.82862 0.18827  19
   8   0   4 1.77506 0.15043  24
  -9   0  -4 0.15153 0.08722   1
  -9   0  -4 0.33492 0.11530   7
  -9   0  -4 0.15991 0.07702   8
  -9   0  -4 0.15564 0.08570  14
  -9   0  -4 0.23069 0.08369  18
   9   0   4 0.23503 0.06160  24
   9   0   4 0.56769 0.12515  19
  10  -1  -4 9.88527 0.48318  10
 -10   1   4 9.29716 0.49330   7
   9  -1  -4 1.33605 0.19647  10
   9  -1  -4 1.33114 0.16992  19
   9  -1  -4 1.31226 0.18711  11
  -9   1   4 1.90963 0.20480   7
   8  -1  -4 106.664 4.70265  19
   8  -1  -4 93.4917 4.77086  12
   8  -1  -4 103.943 4.71894  10
   8  -1  -4 104.186 4.72875  11
  -8   1   4 100.278 4.69800  21
  -8   1   4 103.898 4.72524  18
  -8   1   4 103.347 4.73141   7
   7  -1  -4 21.6504 1.02444  11
   7  -1  -4 19.8234 0.99203  19
   7  -1  -4 19.2035 1.00130   3
   7  -1  -4 20.8850 1.07008  12
   7  -1  -4 21.4514 1.01999  10
  -7   1   4 20.5429 1.02958   7
  -7   1   4 20.7294 1.00063  21
  -7   1   4 19.2283 0.99203  18
   6  -1  -4 41.2241 2.05127   3
   6  -1  -4 46.5076 2.11611  12
   6  -1  -4 45.5992 2.05672  10
   6  -1  -4 38.1614 2.45008  23
   6  -1  -4 45.2747 2.06273  11
  -6   1   4 42.0528 2.04631  21
  -6   1   4 44.7610 2.07613   7
  -6   1   4 45.8558 2.71968  20
  -6   1   4 43.7862 2.04457  18
   5  -1  -4 166.518 7.71212  23
   5  -1  -4 164.036 7.34391  11
   5  -1  -4 174.580 7.75090  17
   5  -1  -4 139.381 7.36863  12
  -5   1   4 167.413 7.89545  20
  -5   1   4 165.338 7.43715   6
  -5   1   4 149.398 7.33928  13
   4  -1  -4 29.8969 1.76684  22
   4  -1  -4 31.3117 1.75999  23
   4  -1  -4 33.3515 1.55303  12
   4  -1  -4 36.3546 1.86492   2
   4  -1  -4 34.2332 1.85574  17
  -4   1   4 33.0583 1.92143  20
  -4   1   4 30.5448 1.74398  16
  -4   1   4 32.3733 1.60628   6
   3  -1  -4 221.986 9.98194  22
   3  -1  -4 197.139 10.0442   2
   3  -1  -4 214.952 9.96358  23
   3  -1  -4 223.668 10.0874  17
  -3   1   4 209.170 9.85967   6
  -3   1   4 214.017 9.98978  16
  -3   1   4 224.730 10.1571  20
   2  -1  -4 53.8279 2.46779  22
   2  -1  -4 53.0912 2.44190   6
   2  -1  -4 53.6551 2.61894  17
   2  -1  -4 51.0146 2.46623  23
   2  -1  -4 45.7055 2.57749   2
  -2   1   4 49.2211 2.53909  16
  -2   1   4 54.2682 2.66658  20
   1  -1  -4 705.619 32.5808   2
   1  -1  -4 721.513 32.4309   6
   1  -1  -4 721.512 32.5759  17
  -1   1   4 688.217 32.6225  20
  -1   1   4 728.143 32.5409  16
   0  -1  -4 106.518 5.02175  20
   0  -1  -4 109.398 4.95990  17
   0  -1  -4 110.468 4.97630   2
   0  -1  -4 105.144 4.84131   6
   0   1   4 91.8912 4.93020  16
  -1  -1  -4 62.0557 2.86941  17
  -1  -1  -4 59.9759 2.88762   2
  -1  -1  -4 60.2476 2.98604  20
  -1  -1  -4 55.9032 2.78664   6
   1   1   4 62.8743 2.93569  16
   1   1   4 59.5817 2.73259  22
   1   1   4 55.3437 2.73639  22
  -2  -1  -4 4.01538 0.32584  17
  -2  -1  -4 4.04195 0.31003   6
  -2  -1  -4 4.36381 0.45204  20
  -2  -1  -4 4.32592 0.35606   2
   2   1   4 4.26799 0.40605  16
   2   1   4 4.59456 0.33653  22
   2   1   4 4.10583 0.32159  23
  -3  -1  -4 30.6166 1.55131   6
  -3  -1  -4 31.7821 1.80706  20
   3   1   4 31.7959 1.65113  22
   3   1   4 31.5794 1.74321  16
   3   1   4 30.5117 1.63477  23
  -4  -1  -4 36.9543 1.69716   6
  -4  -1  -4 33.1228 1.58531  13
  -4  -1  -4 31.2911 1.96175  20
  -4  -1  -4 34.8181 1.57911   1
   4   1   4 34.4221 1.85086  23
   4   1   4 33.4218 1.84804  22
   4   1   4 32.6378 1.91108  16
   4   1   4 31.1972 1.59534  12
  -5  -1  -4 96.8624 4.49904   1
  -5  -1  -4 91.4083 4.51718  14
  -5  -1  -4 96.6981 5.02429  20
  -5  -1  -4 96.0850 4.62348   6
  -5  -1  -4 96.4954 4.50738   7
  -5  -1  -4 104.066 4.51267  13
   5   1   4 100.011 4.53738  12
   5   1   4 94.2279 4.87333  22
   5   1   4 103.907 4.90555  23
   5   1   4 97.1540 4.49426  11
   5   1   4 97.7781 4.94558  16
  -6  -1  -4 2.39623 0.25127  14
  -6  -1  -4 2.37501 0.21658   1
  -6  -1  -4 2.74148 0.22926   8
  -6  -1  -4 2.80041 0.20782   4
  -6  -1  -4 2.83917 0.68925  20
  -6  -1  -4 2.83660 0.24181  19
  -6  -1  -4 2.48952 0.23534  13
  -6  -1  -4 2.97513 0.37127   6
  -6  -1  -4 2.65795 0.23310   7
  -6  -1  -4 2.65080 0.20849  18
  -6  -1  -4 2.80247 0.22205  21
   6   1   4 2.57601 0.22639  11
   6   1   4 2.77450 0.25602  12
   6   1   4 2.82085 0.61500  16
   6   1   4 3.05965 0.66000  23
  -7  -1  -4 25.0220 1.15168  13
  -7  -1  -4 23.4930 1.10965   4
  -7  -1  -4 23.0015 1.14207  14
  -7  -1  -4 22.4598 1.12013  21
  -7  -1  -4 22.3565 1.13668   7
  -7  -1  -4 23.2438 1.13230   8
  -7  -1  -4 22.1971 1.12913   1
  -7  -1  -4 21.4320 1.11140  18
  -7  -1  -4 23.4876 1.31073   6
   7   1   4 21.9306 1.18344  12
   7   1   4 23.7960 1.13517  11
  -8  -1  -4 36.8711 1.66123   4
  -8  -1  -4 37.1031 1.69713  13
  -8  -1  -4 32.1223 1.67715   1
  -8  -1  -4 39.2054 1.68291  21
  -8  -1  -4 33.4930 1.68327  14
  -8  -1  -4 34.9610 1.69034   7
  -8  -1  -4 36.7536 1.68354   8
   8   1   4 30.5547 1.72174  12
   8   1   4 37.0287 1.64459  24
   8   1   4 36.1857 1.66154  19
   8   1   4 33.4767 1.68146  11
  -9  -1  -4 4.58113 0.28343   1
  -9  -1  -4 4.14296 0.28803  14
  -9  -1  -4 4.17258 0.30046   7
  -9  -1  -4 4.64089 0.29503   8
  -9  -1  -4 4.93876 0.28340  21
  -9  -1  -4 4.35476 0.27608  18
   9   1   4 3.93682 0.29147  11
   9   1   4 4.88714 0.25425  24
   9   1   4 4.41402 0.27276  19
 -10  -1  -4 0.81404 0.12797   7
  10   1   4 0.85814 0.07803  24
  10  -2  -4 -0.0770 0.06366  10
 -10   2   4 -0.1027 0.06815   7
   9  -2  -4 0.19759 0.11404  11
   9  -2  -4 0.12971 0.08476  19
   9  -2  -4 -0.1106 0.09980  10
  -9   2   4 0.15270 0.10180   7
  -9   2   4 0.16057 0.08600  18
   8  -2  -4 4.57981 0.31137  10
   8  -2  -4 4.10233 0.31253  11
   8  -2  -4 4.18101 0.28514  19
   8  -2  -4 3.84590 0.36607  12
  -8   2   4 4.93641 0.33335   7
  -8   2   4 4.17659 0.29371  18
   7  -2  -4 33.1637 1.62183  12
   7  -2  -4 33.2407 1.56358  11
   7  -2  -4 32.8083 1.54543   3
   7  -2  -4 32.3970 1.54921  10
  -7   2   4 32.5985 1.56777   7
  -7   2   4 30.6185 1.54581  19
  -7   2   4 30.7452 1.54730   1
  -7   2   4 33.4422 1.54054  18
   6  -2  -4 4.24409 0.28628  10
   6  -2  -4 4.50809 0.29283   3
   6  -2  -4 4.79937 0.33810  12
   6  -2  -4 4.43516 0.29045  11
   6  -2  -4 4.06655 0.24256  24
   6  -2  -4 3.98586 0.68244  23
  -6   2   4 4.20653 0.80485  20
  -6   2   4 4.10208 0.28440   1
  -6   2   4 4.59363 0.31015   7
  -6   2   4 4.11164 0.28549  19
  -6   2   4 4.47623 0.28536  18
   5  -2  -4 128.737 6.33218  12
   5  -2  -4 123.055 6.65555  22
   5  -2  -4 137.316 6.67515  17
  -5   2   4 147.441 6.85724  20
  -5   2   4 149.550 6.30190   1
  -5   2   4 139.009 6.67877  16
   4  -2  -4 51.9384 2.59405   2
   4  -2  -4 45.0517 2.28441  12
   4  -2  -4 48.6767 2.54325  22
   4  -2  -4 51.8854 2.54798  23
   4  -2  -4 43.1503 2.55784  17
  -4   2   4 44.7572 2.61381  20
  -4   2   4 50.8311 2.26786   1
  -4   2   4 52.0654 2.58932  16
  -4   2   4 50.5131 2.35178   6
   3  -2  -4 139.428 6.55657  22
   3  -2  -4 139.167 6.54968  23
   3  -2  -4 147.433 6.69072  17
   3  -2  -4 149.098 6.65383   2
  -3   2   4 128.107 6.40283   6
  -3   2   4 132.035 6.65787  20
  -3   2   4 141.393 6.63299  16
   2  -2  -4 2.10767 0.32642   2
   2  -2  -4 2.34728 0.22978  23
   2  -2  -4 1.96203 0.18286   6
   2  -2  -4 2.26746 0.22704  22
  -2   2   4 1.89424 0.31746  20
  -2   2   4 1.94862 0.30539  16
   1  -2  -4 101.844 4.63340   6
   1  -2  -4 94.6355 4.60328  22
   1  -2  -4 112.584 4.82509   2
   1  -2  -4 91.5479 4.60056  23
   1  -2  -4 108.092 4.82082  17
   1  -2  -4 93.6887 4.60989  22
  -1   2   4 106.491 4.79656  16
  -1   2   4 95.9240 4.79780  20
   0  -2  -4 323.440 14.5304  20
   0  -2  -4 346.535 14.5158  17
   0  -2  -4 281.764 14.4739   2
   0  -2  -4 291.238 14.3535   6
   0   2   4 331.633 14.5188  16
  -1  -2  -4 260.241 11.1480   2
  -1  -2  -4 255.629 11.0378   6
  -1  -2  -4 221.281 11.1040  17
  -1  -2  -4 264.484 11.2387  20
   1   2   4 236.411 11.1867  16
   1   2   4 221.050 10.9709  23
   1   2   4 230.548 10.9719  22
  -2  -2  -4 591.991 27.2771   2
  -2  -2  -4 539.925 27.2255  17
  -2  -2  -4 641.865 27.4596  20
   2   2   4 543.075 27.2411  23
   2   2   4 637.665 27.2581  22
   2   2   4 633.770 27.4135  16
  -3  -2  -4 5.94948 0.55595  20
  -3  -2  -4 5.38185 0.37581   6
   3   2   4 5.58035 0.45257  23
   3   2   4 5.46059 0.45924  22
   3   2   4 5.24482 0.51955  16
  -4  -2  -4 0.38025 0.09120  13
  -4  -2  -4 0.60702 0.16000   6
[truncated: 387,418 more chars]
