# Supplementary material for: Alkyl sulfonyl fluorides as ambiphiles in the stereoselective palladium(II)-catalysed cyclopropanation of unactivated alkenes
Source: Nat Synth. 2025 Dec 16;5(2):281–9. doi: 10.1038/s44160-025-00925-1 (PMC12885951; doi:10.1038/s44160-025-00925-1)
Supplement: Supplementary file 5 — Crystallographic data for compound (±)-4aa, CCDC 2345089. [file 44160_2025_925_MOESM5_ESM.cif]

data_engle572
_audit_creation_date               2024-06-20
_audit_creation_method
;
Olex2 1.5
(compiled 2024.02.16 svn.r378c4104 for OlexSys, GUI svn.r6928)
;
_shelx_SHELXL_version_number       '2019/1'
_audit_contact_author_address      ?
_audit_contact_author_email        ?
_audit_contact_author_name         ''
_audit_contact_author_phone        ?
_publ_contact_author_id_orcid      ?
_publ_section_references
;
Dolomanov, O.V., Bourhis, L.J., Gildea, R.J, Howard, J.A.K. & Puschmann, H.
 (2009), J. Appl. Cryst. 42, 339-341.

Sheldrick, G.M. (2008). Acta Cryst. A64, 112-122.
;
_chemical_name_common              ?
_chemical_name_systematic          ?
_chemical_formula_moiety           'C17 H18 N2 O3'
_chemical_formula_sum              'C17 H18 N2 O3'
_chemical_formula_weight           298.33
_chemical_melting_point            ?
loop_
  _atom_type_symbol
  _atom_type_description
  _atom_type_scat_dispersion_real
  _atom_type_scat_dispersion_imag
  _atom_type_scat_source
 'C' 'C' 0.0033 0.0016 'International Tables Vol C Tables 4.2.6.8 and 6.1.1.4'
 'H' 'H' 0.0000 0.0000 'International Tables Vol C Tables 4.2.6.8 and 6.1.1.4'
 'N' 'N' 0.0061 0.0033 'International Tables Vol C Tables 4.2.6.8 and 6.1.1.4'
 'O' 'O' 0.0106 0.0060 'International Tables Vol C Tables 4.2.6.8 and 6.1.1.4'

_shelx_space_group_comment
;
The symmetry employed for this shelxl refinement is uniquely defined
by the following loop, which should always be used as a source of
symmetry information in preference to the above space-group names.
They are only intended as comments.
;
_space_group_crystal_system        'monoclinic'
_space_group_IT_number             14
_space_group_name_H-M_alt          'P 1 21/c 1'
_space_group_name_Hall             '-P 2ybc'
loop_
  _space_group_symop_operation_xyz
 'x, y, z'
 '-x, y+1/2, -z+1/2'
 '-x, -y, -z'
 'x, -y-1/2, z-1/2'

_cell_length_a                     10.7445(8)
_cell_length_b                     9.1571(7)
_cell_length_c                     15.1984(14)
_cell_angle_alpha                  90
_cell_angle_beta                   96.035(3)
_cell_angle_gamma                  90
_cell_volume                       1487.1(2)
_cell_formula_units_Z              4
_cell_measurement_reflns_used      3052
_cell_measurement_temperature      100.15
_cell_measurement_theta_max        25.99
_cell_measurement_theta_min        2.70
_shelx_estimated_absorpt_T_max     0.991
_shelx_estimated_absorpt_T_min     0.982
_exptl_absorpt_coefficient_mu      0.092
_exptl_absorpt_correction_T_max    0.7453
_exptl_absorpt_correction_T_min    0.6624
_exptl_absorpt_correction_type     multi-scan
_exptl_absorpt_process_details
;
SADABS-2016/2 (Bruker,2016/2) was used for absorption correction.
wR2(int) was 0.0881 before and 0.0544 after correction.
The Ratio of minimum to maximum transmission is 0.8888.
The \l/2 correction factor is Not present.
;
_exptl_absorpt_special_details     ?
_exptl_crystal_colour              colourless
_exptl_crystal_colour_primary      colourless
_exptl_crystal_density_diffrn      1.333
_exptl_crystal_density_meas        ?
_exptl_crystal_density_method      ?
_exptl_crystal_description         irregular
_exptl_crystal_F_000               632
_exptl_crystal_size_max            0.2
_exptl_crystal_size_mid            0.1
_exptl_crystal_size_min            0.1
_exptl_transmission_factor_max     ?
_exptl_transmission_factor_min     ?
_diffrn_reflns_av_R_equivalents    0.0492
_diffrn_reflns_av_unetI/netI       0.0513
_diffrn_reflns_Laue_measured_fraction_full  1.000
_diffrn_reflns_Laue_measured_fraction_max  1.000
_diffrn_reflns_limit_h_max         13
_diffrn_reflns_limit_h_min         -12
_diffrn_reflns_limit_k_max         11
_diffrn_reflns_limit_k_min         -11
_diffrn_reflns_limit_l_max         18
_diffrn_reflns_limit_l_min         -14
_diffrn_reflns_number              11177
_diffrn_reflns_point_group_measured_fraction_full  1.000
_diffrn_reflns_point_group_measured_fraction_max  1.000
_diffrn_reflns_theta_full          25.242
_diffrn_reflns_theta_max           25.682
_diffrn_reflns_theta_min           1.906
_diffrn_ambient_temperature        100.15
_diffrn_detector                   'Bruker APEX-II CCD'
_diffrn_detector_area_resol_mean   7.9
_diffrn_detector_type              'CCD Area Detector'
_diffrn_measured_fraction_theta_full  1.000
_diffrn_measured_fraction_theta_max  1.000
_diffrn_measurement_device         'Kappa Four-Circle Diffractometer'
_diffrn_measurement_device_type    'Bruker APEX-II Ultra'
_diffrn_measurement_method         '\w and \f scans'
_diffrn_radiation_monochromator    'Double Bounce Multilayer Mirrors'
_diffrn_radiation_probe            X-ray
_diffrn_radiation_type             MoK\a
_diffrn_radiation_wavelength       0.71073
_diffrn_radiation_xray_symbol      K-L~3~
_diffrn_source                     'Micro Focus Rotating Anode'
_diffrn_source_current             50.0
_diffrn_source_power               2.5
_diffrn_source_type                'Bruker TXS'
_diffrn_source_voltage             50.0
_diffrn_standards_number           0
_reflns_Friedel_coverage           0.000
_reflns_Friedel_fraction_full      .
_reflns_Friedel_fraction_max       .
_reflns_number_gt                  2059
_reflns_number_total               2827
_reflns_special_details
;
 Reflections were merged by SHELXL according to the crystal
 class for the calculation of statistics and refinement.
 
 _reflns_Friedel_fraction is defined as the number of unique
 Friedel pairs measured divided by the number that would be
 possible theoretically, ignoring centric projections and
 systematic absences.
;
_reflns_threshold_expression       'I > 2\s(I)'
_computing_cell_refinement         'SAINT v8.40B (Bruker, 2019)'
_computing_data_collection         'APEX5 v2023.9-2 (Bruker, 2023)'
_computing_data_reduction          'SAINT v8.40B (Bruker, 2019)'
_computing_molecular_graphics      'Olex2 1.5 (Dolomanov et al., 2009)'
_computing_publication_material    'Olex2 1.5 (Dolomanov et al., 2009)'
_computing_structure_refinement    'XL  (Sheldrick, 2008)'
_computing_structure_solution      'XT (Sheldrick, 2008)'
_refine_diff_density_max           0.209
_refine_diff_density_min           -0.220
_refine_diff_density_rms           0.044
_refine_ls_extinction_coef         .
_refine_ls_extinction_method       none
_refine_ls_goodness_of_fit_ref     1.025
_refine_ls_hydrogen_treatment      mixed
_refine_ls_matrix_type             full
_refine_ls_number_parameters       204
_refine_ls_number_reflns           2827
_refine_ls_number_restraints       0
_refine_ls_R_factor_all            0.0663
_refine_ls_R_factor_gt             0.0421
_refine_ls_restrained_S_all        1.025
_refine_ls_shift/su_max            0.000
_refine_ls_shift/su_mean           0.000
_refine_ls_structure_factor_coef   Fsqd
_refine_ls_weighting_details      
 'w=1/[\s^2^(Fo^2^)+(0.0439P)^2^+0.3550P] where P=(Fo^2^+2Fc^2^)/3'
_refine_ls_weighting_scheme        calc
_refine_ls_wR_factor_gt            0.0948
_refine_ls_wR_factor_ref           0.1051
_refine_special_details            ?
_olex2_refinement_description
;
1. Fixed Uiso
 At 1.2 times of:
  All C(H) groups, All C(H,H) groups, All N(H) groups
 At 1.5 times of:
  All C(H,H,H) groups
2.a Ternary CH refined with riding coordinates:
 C3(H3), C4(H4), C6(H6)
2.b Secondary CH2 refined with riding coordinates:
 C2(H2A,H2B)
2.c Aromatic/amide H refined with riding coordinates:
 C10(H10), C11(H11), C12(H12), C14(H14), C15(H15), C16(H16)
2.d Idealised Me refined as rotating group:
 C5(H5A,H5B,H5C), C8(H8A,H8B,H8C)
;
_atom_sites_solution_hydrogens     mixed
_atom_sites_solution_primary       direct
_atom_sites_solution_secondary     ?
loop_
  _atom_site_label
  _atom_site_type_symbol
  _atom_site_fract_x
  _atom_site_fract_y
  _atom_site_fract_z
  _atom_site_U_iso_or_equiv
  _atom_site_adp_type
  _atom_site_occupancy
  _atom_site_site_symmetry_order
  _atom_site_calc_flag
  _atom_site_refinement_flags_posn
  _atom_site_refinement_flags_adp
  _atom_site_refinement_flags_occupancy
  _atom_site_disorder_assembly
  _atom_site_disorder_group
 O1 O 0.30102(11) 0.87766(14) 0.40557(8) 0.0257(3) Uani 1 1 d . . . . .
 O2 O 0.36511(11) 0.41425(14) 0.46687(8) 0.0251(3) Uani 1 1 d . . . . .
 O3 O 0.18005(11) 0.36740(14) 0.38903(8) 0.0261(3) Uani 1 1 d . . . . .
 N1 N 0.76321(13) 0.84695(16) 0.43717(9) 0.0215(4) Uani 1 1 d . . . . .
 N2 N 0.51145(14) 0.83541(16) 0.43353(9) 0.0183(3) Uani 1 1 d . . . . .
 H2 H 0.5643(16) 0.786(2) 0.4680(12) 0.022 Uiso 1 1 d . U . . .
 C1 C 0.38932(16) 0.82025(19) 0.45025(11) 0.0185(4) Uani 1 1 d . . . . .
 C2 C 0.37476(15) 0.7269(2) 0.53058(11) 0.0198(4) Uani 1 1 d . . . . .
 H2A H 0.425886 0.637591 0.527003 0.024 Uiso 1 1 calc R U . . .
 H2B H 0.408851 0.781306 0.584047 0.024 Uiso 1 1 calc R U . . .
 C3 C 0.24335(16) 0.6826(2) 0.54150(11) 0.0212(4) Uani 1 1 d . . . . .
 H3 H 0.184018 0.765970 0.545140 0.025 Uiso 1 1 calc R U . . .
 C4 C 0.22048(17) 0.5560(2) 0.59984(11) 0.0237(4) Uani 1 1 d . . . . .
 H4 H 0.297704 0.500206 0.621456 0.028 Uiso 1 1 calc R U . . .
 C5 C 0.12244(17) 0.5585(2) 0.66371(12) 0.0316(5) Uani 1 1 d . . . . .
 H5A H 0.052235 0.619978 0.639841 0.047 Uiso 1 1 calc R U . . .
 H5B H 0.158774 0.598108 0.720585 0.047 Uiso 1 1 calc R U . . .
 H5C H 0.092500 0.458900 0.672282 0.047 Uiso 1 1 calc R U . . .
 C6 C 0.18300(16) 0.5429(2) 0.50035(11) 0.0204(4) Uani 1 1 d . . . . .
 H6 H 0.091274 0.548661 0.480921 0.024 Uiso 1 1 calc R U . . .
 C7 C 0.25434(17) 0.4386(2) 0.45221(11) 0.0202(4) Uani 1 1 d . . . . .
 C8 C 0.24138(19) 0.2519(2) 0.34413(13) 0.0320(5) Uani 1 1 d . . . . .
 H8A H 0.185769 0.218264 0.292901 0.048 Uiso 1 1 calc R U . . .
 H8B H 0.260584 0.170277 0.384977 0.048 Uiso 1 1 calc R U . . .
 H8C H 0.319126 0.289441 0.324223 0.048 Uiso 1 1 calc R U . . .
 C9 C 0.56088(16) 0.92052(19) 0.36880(11) 0.0189(4) Uani 1 1 d . . . . .
 C10 C 0.49020(17) 0.9946(2) 0.30214(11) 0.0230(4) Uani 1 1 d . . . . .
 H10 H 0.401559 0.986712 0.296678 0.028 Uiso 1 1 calc R U . . .
 C11 C 0.54863(18) 1.0818(2) 0.24203(12) 0.0278(5) Uani 1 1 d . . . . .
 H11 H 0.498310 1.132822 0.196915 0.033 Uiso 1 1 calc R U . . .
 C12 C 0.67573(18) 1.0949(2) 0.24708(12) 0.0278(5) Uani 1 1 d . . . . .
 H12 H 0.712860 1.156516 0.206878 0.033 Uiso 1 1 calc R U . . .
 C13 C 0.75200(17) 1.0165(2) 0.31225(11) 0.0227(4) Uani 1 1 d . . . . .
 C14 C 0.88410(17) 1.0177(2) 0.31926(12) 0.0268(5) Uani 1 1 d . . . . .
 H14 H 0.926087 1.075790 0.279850 0.032 Uiso 1 1 calc R U . . .
 C15 C 0.95155(18) 0.9361(2) 0.38208(12) 0.0290(5) Uani 1 1 d . . . . .
 H15 H 1.040424 0.935789 0.386876 0.035 Uiso 1 1 calc R U . . .
 C16 C 0.88629(17) 0.8523(2) 0.43984(12) 0.0256(4) Uani 1 1 d . . . . .
 H16 H 0.934018 0.795723 0.483642 0.031 Uiso 1 1 calc R U . . .
 C17 C 0.69484(16) 0.92755(19) 0.37336(11) 0.0191(4) Uani 1 1 d . . . . .

loop_
  _atom_site_aniso_label
  _atom_site_aniso_U_11
  _atom_site_aniso_U_22
  _atom_site_aniso_U_33
  _atom_site_aniso_U_23
  _atom_site_aniso_U_13
  _atom_site_aniso_U_12
 O1 0.0203(7) 0.0278(8) 0.0284(7) 0.0016(6) 0.0000(5) 0.0026(6)
 O2 0.0187(8) 0.0233(7) 0.0336(7) 0.0022(6) 0.0044(5) 0.0018(6)
 O3 0.0274(7) 0.0243(8) 0.0261(6) -0.0032(6) 0.0000(5) 0.0008(6)
 N1 0.0194(9) 0.0235(9) 0.0219(7) -0.0009(7) 0.0037(6) -0.0012(7)
 N2 0.0171(8) 0.0184(8) 0.0193(7) 0.0019(6) 0.0008(6) 0.0003(7)
 C1 0.0187(10) 0.0154(10) 0.0212(8) -0.0050(8) 0.0015(7) -0.0003(8)
 C2 0.0188(10) 0.0185(10) 0.0221(9) -0.0013(8) 0.0027(7) -0.0014(8)
 C3 0.0194(10) 0.0216(10) 0.0231(9) -0.0033(8) 0.0044(7) -0.0002(8)
 C4 0.0203(10) 0.0288(11) 0.0224(9) 0.0011(8) 0.0044(7) 0.0004(8)
 C5 0.0241(11) 0.0402(13) 0.0317(10) 0.0015(10) 0.0084(8) -0.0036(9)
 C6 0.0140(9) 0.0227(10) 0.0247(9) 0.0009(8) 0.0034(7) -0.0024(8)
 C7 0.0195(10) 0.0193(10) 0.0219(9) 0.0036(8) 0.0030(7) -0.0023(8)
 C8 0.0437(12) 0.0252(12) 0.0271(10) -0.0054(9) 0.0045(9) 0.0074(10)
 C9 0.0250(10) 0.0151(10) 0.0170(8) -0.0017(7) 0.0042(7) -0.0022(8)
 C10 0.0258(10) 0.0205(10) 0.0221(9) -0.0004(8) -0.0002(7) -0.0015(9)
 C11 0.0392(13) 0.0217(11) 0.0217(9) 0.0045(8) -0.0003(8) 0.0009(9)
 C12 0.0414(13) 0.0216(11) 0.0217(9) 0.0041(8) 0.0095(8) -0.0055(9)
 C13 0.0302(11) 0.0189(10) 0.0201(9) -0.0040(8) 0.0086(7) -0.0033(8)
 C14 0.0312(11) 0.0265(11) 0.0252(9) -0.0032(9) 0.0138(8) -0.0080(9)
 C15 0.0213(10) 0.0337(12) 0.0333(10) -0.0070(9) 0.0089(8) -0.0078(9)
 C16 0.0223(11) 0.0267(11) 0.0277(9) -0.0007(8) 0.0021(8) -0.0004(9)
 C17 0.0231(10) 0.0174(10) 0.0169(8) -0.0030(7) 0.0034(7) -0.0024(8)

_geom_special_details
;
 All esds (except the esd in the dihedral angle between two l.s. planes)
 are estimated using the full covariance matrix.  The cell esds are taken
 into account individually in the estimation of esds in distances, angles
 and torsion angles; correlations between esds in cell parameters are only
 used when they are defined by crystal symmetry.  An approximate (isotropic)
 treatment of cell esds is used for estimating esds involving l.s. planes.
;
loop_
  _geom_bond_atom_site_label_1
  _geom_bond_atom_site_label_2
  _geom_bond_distance
  _geom_bond_site_symmetry_2
  _geom_bond_publ_flag
 O1 C1 1.226(2) . ?
 O2 C7 1.208(2) . ?
 O3 C7 1.350(2) . ?
 O3 C8 1.453(2) . ?
 N1 C16 1.320(2) . ?
 N1 C17 1.369(2) . ?
 N2 H2 0.859(19) . ?
 N2 C1 1.370(2) . ?
 N2 C9 1.402(2) . ?
 C1 C2 1.512(2) . ?
 C2 H2A 0.9900 . ?
 C2 H2B 0.9900 . ?
 C2 C3 1.495(2) . ?
 C3 H3 1.0000 . ?
 C3 C4 1.495(2) . ?
 C3 C6 1.537(2) . ?
 C4 H4 1.0000 . ?
 C4 C5 1.506(2) . ?
 C4 C6 1.528(2) . ?
 C5 H5A 0.9800 . ?
 C5 H5B 0.9800 . ?
 C5 H5C 0.9800 . ?
 C6 H6 1.0000 . ?
 C6 C7 1.468(2) . ?
 C8 H8A 0.9800 . ?
 C8 H8B 0.9800 . ?
 C8 H8C 0.9800 . ?
 C9 C10 1.379(2) . ?
 C9 C17 1.435(2) . ?
 C10 H10 0.9500 . ?
 C10 C11 1.410(3) . ?
 C11 H11 0.9500 . ?
 C11 C12 1.365(3) . ?
 C12 H12 0.9500 . ?
 C12 C13 1.413(2) . ?
 C13 C14 1.412(3) . ?
 C13 C17 1.422(2) . ?
 C14 H14 0.9500 . ?
 C14 C15 1.360(3) . ?
 C15 H15 0.9500 . ?
 C15 C16 1.408(3) . ?
 C16 H16 0.9500 . ?

loop_
  _geom_angle_atom_site_label_1
  _geom_angle_atom_site_label_2
  _geom_angle_atom_site_label_3
  _geom_angle
  _geom_angle_site_symmetry_1
  _geom_angle_site_symmetry_3
  _geom_angle_publ_flag
 C7 O3 C8 114.95(14) . . ?
 C16 N1 C17 117.59(15) . . ?
 C1 N2 H2 114.7(12) . . ?
 C1 N2 C9 128.85(15) . . ?
 C9 N2 H2 116.4(12) . . ?
 O1 C1 N2 123.68(16) . . ?
 O1 C1 C2 123.38(16) . . ?
 N2 C1 C2 112.93(14) . . ?
 C1 C2 H2A 108.5 . . ?
 C1 C2 H2B 108.5 . . ?
 H2A C2 H2B 107.5 . . ?
 C3 C2 C1 114.98(14) . . ?
 C3 C2 H2A 108.5 . . ?
 C3 C2 H2B 108.5 . . ?
 C2 C3 H3 114.4 . . ?
 C2 C3 C4 119.50(15) . . ?
 C2 C3 C6 122.94(15) . . ?
 C4 C3 H3 114.4 . . ?
 C4 C3 C6 60.51(11) . . ?
 C6 C3 H3 114.4 . . ?
 C3 C4 H4 114.1 . . ?
 C3 C4 C5 122.70(17) . . ?
 C3 C4 C6 61.09(12) . . ?
 C5 C4 H4 114.1 . . ?
 C5 C4 C6 120.64(15) . . ?
 C6 C4 H4 114.1 . . ?
 C4 C5 H5A 109.5 . . ?
 C4 C5 H5B 109.5 . . ?
 C4 C5 H5C 109.5 . . ?
 H5A C5 H5B 109.5 . . ?
 H5A C5 H5C 109.5 . . ?
 H5B C5 H5C 109.5 . . ?
 C3 C6 H6 115.9 . . ?
 C4 C6 C3 58.40(11) . . ?
 C4 C6 H6 115.9 . . ?
 C7 C6 C3 121.64(15) . . ?
 C7 C6 C4 116.56(15) . . ?
 C7 C6 H6 115.9 . . ?
 O2 C7 O3 122.64(17) . . ?
 O2 C7 C6 125.73(16) . . ?
 O3 C7 C6 111.60(15) . . ?
 O3 C8 H8A 109.5 . . ?
 O3 C8 H8B 109.5 . . ?
 O3 C8 H8C 109.5 . . ?
 H8A C8 H8B 109.5 . . ?
 H8A C8 H8C 109.5 . . ?
 H8B C8 H8C 109.5 . . ?
 N2 C9 C17 116.29(15) . . ?
 C10 C9 N2 124.66(16) . . ?
 C10 C9 C17 119.04(16) . . ?
 C9 C10 H10 119.8 . . ?
 C9 C10 C11 120.43(17) . . ?
 C11 C10 H10 119.8 . . ?
 C10 C11 H11 119.2 . . ?
 C12 C11 C10 121.60(17) . . ?
 C12 C11 H11 119.2 . . ?
 C11 C12 H12 120.1 . . ?
 C11 C12 C13 119.87(17) . . ?
 C13 C12 H12 120.1 . . ?
 C12 C13 C17 119.35(16) . . ?
 C14 C13 C12 123.57(17) . . ?
 C14 C13 C17 117.06(16) . . ?
 C13 C14 H14 119.8 . . ?
 C15 C14 C13 120.40(17) . . ?
 C15 C14 H14 119.8 . . ?
 C14 C15 H15 120.9 . . ?
 C14 C15 C16 118.28(17) . . ?
 C16 C15 H15 120.9 . . ?
 N1 C16 C15 124.35(17) . . ?
 N1 C16 H16 117.8 . . ?
 C15 C16 H16 117.8 . . ?
 N1 C17 C9 118.07(15) . . ?
 N1 C17 C13 122.32(16) . . ?
 C13 C17 C9 119.60(15) . . ?

loop_
  _geom_torsion_atom_site_label_1
  _geom_torsion_atom_site_label_2
  _geom_torsion_atom_site_label_3
  _geom_torsion_atom_site_label_4
  _geom_torsion
  _geom_torsion_site_symmetry_1
  _geom_torsion_site_symmetry_2
  _geom_torsion_site_symmetry_3
  _geom_torsion_site_symmetry_4
  _geom_torsion_publ_flag
 O1 C1 C2 C3 12.4(2) . . . . ?
 N2 C1 C2 C3 -168.48(15) . . . . ?
 N2 C9 C10 C11 177.63(16) . . . . ?
 N2 C9 C17 N1 2.7(2) . . . . ?
 N2 C9 C17 C13 -177.43(15) . . . . ?
 C1 N2 C9 C10 -7.6(3) . . . . ?
 C1 N2 C9 C17 173.21(15) . . . . ?
 C1 C2 C3 C4 161.13(15) . . . . ?
 C1 C2 C3 C6 89.0(2) . . . . ?
 C2 C3 C4 C5 136.85(18) . . . . ?
 C2 C3 C4 C6 -113.44(18) . . . . ?
 C2 C3 C6 C4 107.91(18) . . . . ?
 C2 C3 C6 C7 4.2(2) . . . . ?
 C3 C4 C6 C7 112.40(17) . . . . ?
 C3 C6 C7 O2 30.8(3) . . . . ?
 C3 C6 C7 O3 -150.75(15) . . . . ?
 C4 C3 C6 C7 -103.74(18) . . . . ?
 C4 C6 C7 O2 -36.8(3) . . . . ?
 C4 C6 C7 O3 141.59(15) . . . . ?
 C5 C4 C6 C3 113.0(2) . . . . ?
 C5 C4 C6 C7 -134.63(18) . . . . ?
 C6 C3 C4 C5 -109.71(19) . . . . ?
 C8 O3 C7 O2 4.2(2) . . . . ?
 C8 O3 C7 C6 -174.27(14) . . . . ?
 C9 N2 C1 O1 3.6(3) . . . . ?
 C9 N2 C1 C2 -175.59(16) . . . . ?
 C9 C10 C11 C12 0.6(3) . . . . ?
 C10 C9 C17 N1 -176.56(15) . . . . ?
 C10 C9 C17 C13 3.3(2) . . . . ?
 C10 C11 C12 C13 1.8(3) . . . . ?
 C11 C12 C13 C14 176.62(18) . . . . ?
 C11 C12 C13 C17 -1.6(3) . . . . ?
 C12 C13 C14 C15 -178.07(17) . . . . ?
 C12 C13 C17 N1 178.92(16) . . . . ?
 C12 C13 C17 C9 -0.9(2) . . . . ?
 C13 C14 C15 C16 -0.5(3) . . . . ?
 C14 C13 C17 N1 0.6(2) . . . . ?
 C14 C13 C17 C9 -179.26(16) . . . . ?
 C14 C15 C16 N1 0.1(3) . . . . ?
 C16 N1 C17 C9 178.88(16) . . . . ?
 C16 N1 C17 C13 -1.0(2) . . . . ?
 C17 N1 C16 C15 0.6(3) . . . . ?
 C17 C9 C10 C11 -3.2(3) . . . . ?
 C17 C13 C14 C15 0.2(3) . . . . ?

_shelx_res_file
;
TITL Engle572.res in P2(1)/c
    engle572.res
    created by SHELXL-2019/1 at 14:48:54 on 20-Jun-2024
CELL 0.71073 10.7445 9.1571 15.1984 90 96.035 90
ZERR 4 0.0008 0.0007 0.0014 0 0.003 0
LATT 1
SYMM -X,0.5+Y,0.5-Z
SFAC C H N O
UNIT 68 72 8 12

L.S. 10
PLAN  5
SIZE 0.2 0.1 0.1
TEMP -173
CONF
LIST 4
ACTA
fmap 2
MORE -1
BOND $H
REM <olex2.extras>
REM <HklSrc "%.\\Engle572.hkl">
REM </olex2.extras>

WGHT    0.043900    0.355000
FVAR       0.44002
O1    4    0.301022    0.877660    0.405568    11.00000    0.02033    0.02781 =
         0.02839    0.00159    0.00002    0.00263
O2    4    0.365108    0.414252    0.466872    11.00000    0.01875    0.02334 =
         0.03356    0.00224    0.00436    0.00176
O3    4    0.180053    0.367399    0.389025    11.00000    0.02737    0.02430 =
         0.02607   -0.00315   -0.00004    0.00079
N1    3    0.763210    0.846947    0.437170    11.00000    0.01943    0.02355 =
         0.02190   -0.00092    0.00368   -0.00117
N2    3    0.511453    0.835410    0.433528    11.00000    0.01710    0.01836 =
         0.01934    0.00194    0.00078    0.00034
H2    2    0.564328    0.786192    0.468020    11.00000   -1.20000
C1    1    0.389316    0.820251    0.450254    11.00000    0.01875    0.01543 =
         0.02123   -0.00504    0.00149   -0.00029
C2    1    0.374756    0.726917    0.530575    11.00000    0.01881    0.01854 =
         0.02206   -0.00130    0.00272   -0.00140
AFIX  23
H2A   2    0.425886    0.637591    0.527003    11.00000   -1.20000
H2B   2    0.408851    0.781306    0.584047    11.00000   -1.20000
AFIX   0
C3    1    0.243351    0.682578    0.541503    11.00000    0.01937    0.02157 =
         0.02314   -0.00333    0.00443   -0.00015
AFIX  13
H3    2    0.184018    0.765970    0.545140    11.00000   -1.20000
AFIX   0
C4    1    0.220481    0.555991    0.599840    11.00000    0.02025    0.02879 =
         0.02238    0.00111    0.00441    0.00044
AFIX  13
H4    2    0.297704    0.500206    0.621456    11.00000   -1.20000
AFIX   0
C5    1    0.122438    0.558460    0.663714    11.00000    0.02413    0.04021 =
         0.03172    0.00146    0.00839   -0.00356
AFIX 137
H5A   2    0.052235    0.619978    0.639841    11.00000   -1.50000
H5B   2    0.158774    0.598108    0.720585    11.00000   -1.50000
H5C   2    0.092500    0.458900    0.672282    11.00000   -1.50000
AFIX   0
C6    1    0.182997    0.542934    0.500349    11.00000    0.01403    0.02269 =
         0.02471    0.00093    0.00339   -0.00241
AFIX  13
H6    2    0.091274    0.548661    0.480921    11.00000   -1.20000
AFIX   0
C7    1    0.254343    0.438564    0.452214    11.00000    0.01954    0.01933 =
         0.02185    0.00362    0.00297   -0.00233
C8    1    0.241376    0.251945    0.344126    11.00000    0.04373    0.02520 =
         0.02711   -0.00535    0.00453    0.00741
AFIX 137
H8A   2    0.185769    0.218264    0.292901    11.00000   -1.50000
H8B   2    0.260584    0.170277    0.384977    11.00000   -1.50000
H8C   2    0.319126    0.289441    0.324223    11.00000   -1.50000
AFIX   0
C9    1    0.560877    0.920517    0.368803    11.00000    0.02499    0.01508 =
         0.01699   -0.00175    0.00421   -0.00219
C10   1    0.490201    0.994554    0.302144    11.00000    0.02584    0.02054 =
         0.02210   -0.00041   -0.00021   -0.00148
AFIX  43
H10   2    0.401559    0.986712    0.296678    11.00000   -1.20000
AFIX   0
C11   1    0.548632    1.081840    0.242031    11.00000    0.03919    0.02167 =
         0.02170    0.00449   -0.00027    0.00090
AFIX  43
H11   2    0.498310    1.132822    0.196915    11.00000   -1.20000
AFIX   0
C12   1    0.675735    1.094865    0.247085    11.00000    0.04136    0.02163 =
         0.02172    0.00406    0.00945   -0.00554
AFIX  43
H12   2    0.712860    1.156516    0.206878    11.00000   -1.20000
AFIX   0
C13   1    0.751996    1.016451    0.312252    11.00000    0.03017    0.01892 =
         0.02013   -0.00401    0.00857   -0.00334
C14   1    0.884098    1.017663    0.319263    11.00000    0.03116    0.02646 =
         0.02521   -0.00316    0.01385   -0.00804
AFIX  43
H14   2    0.926087    1.075790    0.279850    11.00000   -1.20000
AFIX   0
C15   1    0.951551    0.936136    0.382084    11.00000    0.02125    0.03373 =
         0.03329   -0.00698    0.00891   -0.00784
AFIX  43
H15   2    1.040424    0.935789    0.386876    11.00000   -1.20000
AFIX   0
C16   1    0.886289    0.852261    0.439836    11.00000    0.02227    0.02667 =
         0.02768   -0.00070    0.00215   -0.00036
AFIX  43
H16   2    0.934018    0.795723    0.483642    11.00000   -1.20000
AFIX   0
C17   1    0.694836    0.927551    0.373359    11.00000    0.02313    0.01745 =
         0.01691   -0.00297    0.00342   -0.00241
HKLF 4


REM  Engle572.res in P2(1)/c
REM wR2 = 0.1051, GooF = S = 1.025, Restrained GooF = 1.025 for all data
REM R1 = 0.0421 for 2059 Fo > 4sig(Fo) and 0.0663 for all 2827 data
REM 204 parameters refined using 0 restraints

END

WGHT      0.0439      0.3550

REM Highest difference peak  0.209,  deepest hole -0.220,  1-sigma level  0.044
Q1    1   0.7224  1.0104  0.3531  11.00000  0.05    0.21
Q2    1   0.6224  0.9472  0.3803  11.00000  0.05    0.20
Q3    1   0.2669  0.8984  0.3544  11.00000  0.05    0.19
Q4    1   0.5370  0.9200  0.3226  11.00000  0.05    0.18
Q5    1   0.3190  0.8975  0.3435  11.00000  0.05    0.18
;
_shelx_res_checksum                50606
_shelx_hkl_file
;
   1   0   0  807.12   32.20
  -1   0   0  781.02   32.20
  -1   0   0  797.02   32.20
  -1   0   0  686.43   32.00
  -2   0   0 2101.29   85.39
  -2   0   0 1971.00   85.99
  -2   0   0 2090.29   85.49
   2   0   0 1981.80   85.99
   2   0   0 2142.79   86.79
  -3   0   0  287.67   12.90
  -3   0   0  280.37   12.80
  -3   0   0  309.77   13.70
   3   0   0  302.27   13.70
   3   0   0  311.47   12.90
   4   0   0  193.48    8.60
   4   0   0  183.48    9.60
  -4   0   0  193.08    8.80
  -4   0   0  189.58    9.70
  -4   0   0  198.98    8.60
  -5   0   0   79.69    4.40
  -5   0   0   80.89    5.40
   5   0   0   84.19    4.10
   5   0   0   74.99    5.30
  -5   0   0   75.89    4.00
  -6   0   0   39.90    2.50
   6   0   0   42.40    2.60
   6   0   0   42.30    4.00
  -6   0   0   42.20    3.00
   7   0   0  123.29    6.00
  -7   0   0  116.99    5.80
   7   0   0  124.49    8.00
  -7   0   0  112.99    6.30
  -8   0   0  127.19    6.80
   8   0   0  128.59    6.40
   8   0   0  117.79    8.60
  -8   0   0  124.09    6.10
   9   0   0   -0.10    0.80
  -9   0   0    0.40    1.20
  -9   0   0    0.30    0.70
   9   0   0   -2.80    1.60
  10   0   0   -1.40    2.30
 -10   0   0    1.20    1.30
  11   0   0   12.90    4.30
  12   0   0   10.60    4.30
  13   0   0    2.80    3.90
   0  -1   0   -0.40    0.40
   0  -1   0    0.00    0.30
   0   1   0   -0.40    0.40
   0   1   0   -0.20    0.30
  -1  -1   0    6.60    0.60
   1  -1   0    6.00    1.10
   1  -1   0    7.00    1.30
  -1  -1   0    7.60    0.80
   1  -1   0    7.10    1.00
  -1  -1   0    5.80    1.00
  -1   1   0    7.10    1.10
   1   1   0    7.00    0.60
  -1   1   0    7.10    1.10
   1   1   0    8.80    0.80
   1   1   0    6.30    1.00
  -2  -1   0  537.85   22.60
   2  -1   0  530.55   23.60
  -2  -1   0  544.15   23.20
   2  -1   0  551.44   23.10
  -2  -1   0  546.35   23.00
   2   1   0  507.55   23.00
   2   1   0  555.24   22.50
  -2   1   0  533.45   23.50
  -2   1   0  532.75   22.70
  -2   1   0  547.05   23.20
   2   1   0  559.34   23.20
  -3  -1   0   58.29    3.70
   3  -1   0   66.49    3.60
   3  -1   0   63.49    4.20
  -3  -1   0   57.49    3.70
   3   1   0   57.69    3.70
  -3   1   0   64.29    3.10
   3   1   0   61.69    3.60
  -3   1   0   73.59    4.40
  -3   1   0   66.19    3.70
  -4  -1   0   47.40    3.50
   4  -1   0   52.39    3.20
  -4  -1   0   49.30    3.30
   4  -1   0   48.50    4.00
   4  -1   0   55.29    2.70
  -4   1   0   52.29    3.20
   4   1   0   48.10    3.10
  -4   1   0   48.90    2.60
   4   1   0   42.30    3.40
  -4   1   0   49.20    4.10
   5  -1   0   86.69    4.10
   5  -1   0   90.99    5.90
  -5  -1   0   72.59    4.80
  -5  -1   0   76.59    5.20
  -5   1   0   85.99    4.70
   5   1   0   77.59    4.60
   5   1   0   75.89    5.30
  -5   1   0   93.29    4.30
  -5   1   0   86.99    5.80
  -6  -1   0   -0.80    1.10
  -6  -1   0    0.20    1.20
   6  -1   0   -0.40    1.40
   6  -1   0    0.30    0.60
  -6   1   0   -0.80    0.80
  -6   1   0    0.50    0.70
   6   1   0   -1.40    1.20
   6   1   0   -0.70    0.80
   7  -1   0    4.70    1.00
   7  -1   0    6.90    2.40
  -7  -1   0    6.50    1.70
   7   1   0    7.50    1.50
   7   1   0    7.00    2.40
  -7   1   0    7.20    1.50
  -7   1   0    7.80    1.30
  -8  -1   0   28.90    3.10
   8  -1   0   24.00    4.20
   8  -1   0   26.00    2.00
  -8   1   0   25.60    2.50
  -8   1   0   26.50    2.40
   8   1   0   24.90    3.90
   8   1   0   31.00    2.50
   9  -1   0   20.00    4.10
  -9  -1   0   18.30    2.80
   9   1   0   18.40    3.90
   9   1   0   18.50    2.10
  -9   1   0   11.50    2.00
  -9   1   0   15.60    2.10
 -10  -1   0   -1.50    1.30
  10  -1   0    3.70    2.90
  10   1   0   -0.20    2.40
  11  -1   0   13.40    4.50
  11   1   0   20.80    4.70
  12  -1   0   12.80    4.50
  12   1   0   15.20    4.40
   0  -2   0 1527.35   64.89
   0  -2   0 1525.15   64.49
   0   2   0 1557.74   64.49
   0   2   0 1551.34   65.89
   0   2   0 1553.64   64.89
   0   2   0 1557.04   64.99
   1  -2   0  119.39    6.30
   1  -2   0  116.69    5.60
  -1  -2   0   96.89    5.20
  -1  -2   0  100.69    4.60
   1  -2   0  113.39    5.70
  -1   2   0  112.89    6.30
   1   2   0  103.39    5.70
   1   2   0  100.39    5.20
  -1   2   0  114.79    5.60
  -2  -2   0    5.60    1.00
  -2  -2   0    6.40    1.70
   2  -2   0   10.90    2.20
  -2  -2   0    6.60    0.80
   2  -2   0   10.60    1.90
   2  -2   0   11.60    1.70
   2   2   0    7.30    1.60
  -2   2   0   13.50    1.80
   2   2   0    6.50    1.00
  -2   2   0   10.40    1.80
   3  -2   0   68.19    4.80
   3  -2   0   67.79    4.30
  -3  -2   0   77.29    4.70
  -3  -2   0   71.49    3.80
  -3  -2   0   75.09    3.50
   3   2   0   74.79    3.40
   3   2   0   74.09    3.90
  -3   2   0   65.79    4.20
  -3   2   0   61.69    4.70
   3   2   0   76.69    4.50
  -4  -2   0    2.80    1.10
   4  -2   0    4.90    1.40
  -4  -2   0    2.20    0.50
   4  -2   0    6.10    2.00
  -4  -2   0    3.20    1.50
   4   2   0    2.50    0.40
   4   2   0    1.50    1.10
   4   2   0    2.90    1.20
  -4   2   0    4.00    1.60
  -4   2   0    5.60    1.00
  -4   2   0    1.80    1.20
  -5  -2   0  175.18    8.90
  -5  -2   0  157.28    9.00
   5  -2   0  180.18   10.00
   5  -2   0  185.58    8.90
  -5   2   0  192.18    9.00
   5   2   0  163.98    8.80
  -5   2   0  186.08    7.90
   5   2   0  155.58    8.80
  -6  -2   0   16.60    2.60
  -6  -2   0   12.60    2.30
   6  -2   0    9.60    2.60
  -6   2   0   11.90    1.30
   6   2   0   17.30    2.10
  -6   2   0   11.70    2.00
   6   2   0   11.30    2.20
   7  -2   0   11.70    3.00
  -7  -2   0    9.50    2.20
  -7  -2   0   10.20    2.30
   7   2   0   10.40    1.80
   7   2   0    6.80    2.20
  -7   2   0    9.60    1.90
  -7   2   0    9.80    1.40
   8  -2   0   31.40    4.80
  -8  -2   0   26.70    3.40
  -8   2   0   30.70    3.00
  -8   2   0   30.80    2.30
   8   2   0   30.40    4.00
   9  -2   0   21.70    4.30
  -9  -2   0   16.20    3.10
  -9   2   0   17.00    1.80
   9   2   0   16.30    3.40
 -10  -2   0    2.20    2.10
  10  -2   0    4.00    3.00
  10   2   0   -1.30    2.20
  11  -2   0   -1.90    3.00
  11   2   0   -1.40    2.40
  12  -2   0   -0.30    3.20
  12   2   0    6.80    3.30
   0  -3   0   -0.80    1.00
   0  -3   0    0.50    0.80
   0   3   0   -0.70    1.80
   0   3   0    0.70    0.80
   0   3   0   -0.50    1.10
   0   3   0   -0.20    1.20
   1  -3   0    2.70    2.00
   1  -3   0    2.90    1.10
  -1  -3   0    3.40    0.60
   1  -3   0    4.70    1.70
  -1  -3   0    3.80    1.30
  -1   3   0    2.00    1.10
  -1   3   0    4.80    1.60
  -1   3   0    3.90    2.20
   1   3   0    3.20    1.50
   1   3   0    2.50    1.10
   2  -3   0  327.87   14.80
  -2  -3   0  303.57   14.10
   2  -3   0  290.67   15.40
   2  -3   0  320.17   14.70
  -2   3   0  307.37   14.70
   2   3   0  329.37   14.10
  -2   3   0  313.37   15.50
   2   3   0  307.77   14.80
  -2   3   0  330.17   14.80
  -3  -3   0  169.28    8.90
   3  -3   0  150.28    9.30
  -3  -3   0  167.78    7.30
   3  -3   0  157.68    8.50
  -3  -3   0  166.78    7.80
   3   3   0  171.18    8.70
  -3   3   0  170.78    8.70
   3   3   0  158.08    7.70
  -3   3   0  160.18    8.80
  -4  -3   0    0.90    0.80
  -4  -3   0   -0.60    0.60
   4  -3   0    0.70    1.60
   4  -3   0    0.00    1.10
  -4  -3   0    1.90    1.60
   4  -3   0    0.20    1.50
  -4   3   0    1.60    1.60
  -4   3   0   -0.70    0.90
   4   3   0   -0.30    1.20
   4   3   0    0.00    0.70
   4   3   0    0.10    0.60
   5  -3   0    9.70    2.10
   5  -3   0   12.90    2.90
  -5  -3   0   10.10    2.40
  -5  -3   0   10.80    1.70
   5   3   0    8.70    1.70
  -5   3   0   17.40    2.50
  -5   3   0   14.00    1.40
   5   3   0    9.80    0.90
   5   3   0    8.90    2.10
   6  -3   0  181.58    9.80
  -6  -3   0  196.78   10.40
  -6  -3   0  189.48    9.50
   6  -3   0  185.08   11.10
   6   3   0  180.48    9.50
  -6   3   0  185.18    8.60
  -7  -3   0   21.70    3.40
  -7  -3   0   18.50    2.60
   7  -3   0   18.30    3.70
   7   3   0   23.20    3.00
  -7   3   0   21.50    1.80
   8  -3   0   27.30    4.50
  -8  -3   0   28.50    4.00
   8   3   0   17.80    3.20
  -8   3   0   28.70    2.10
  -9  -3   0   23.50    3.70
   9  -3   0   33.30    5.20
  -9   3   0   33.00    3.30
   9   3   0   25.50    4.10
  10  -3   0   53.69    7.00
  10   3   0   73.09    6.30
  11  -3   0    4.50    3.90
  11   3   0    4.10    3.00
  12  -3   0   12.30    4.70
  12   3   0   10.30    3.90
   0  -4   0  265.17   13.20
   0  -4   0  278.17   12.60
   0   4   0  279.77   13.30
   0   4   0  273.37   13.50
   0   4   0  282.27   15.10
   0   4   0  282.47   12.60
  -1  -4   0   38.80    2.30
   1  -4   0   37.60    3.10
   1  -4   0   35.50    3.30
  -1  -4   0   35.10    3.20
  -1   4   0   46.00    4.80
  -1   4   0   38.70    3.50
   1   4   0   35.40    3.50
  -1   4   0   41.10    3.20
  -1   4   0   35.30    3.30
   1   4   0   36.20    2.30
   1   4   0   40.50    3.30
   2  -4   0   19.60    3.40
  -2  -4   0   17.00    2.20
   2  -4   0   17.80    2.80
   2   4   0   17.00    2.70
  -2   4   0   23.90    2.70
   2   4   0   17.70    2.20
  -2   4   0   21.40    2.60
  -2   4   0   26.10    4.10
  -3  -4   0   35.30    2.80
   3  -4   0   38.80    3.80
   3  -4   0   35.10    3.40
   3  -4   0   38.10    4.20
  -3   4   0   31.20    3.50
   3   4   0   32.50    2.70
   4  -4   0    6.60    2.20
   4  -4   0    8.90    2.10
  -4  -4   0    6.20    0.90
  -4  -4   0    2.60    1.10
   4  -4   0    3.30    2.30
   4   4   0    6.70    1.20
   5  -4   0   24.30    3.70
  -5  -4   0   18.10    1.80
   5  -4   0   24.30    3.00
   5  -4   0   18.50    4.50
  -5  -4   0   21.40    1.90
   5   4   0   20.60    1.80
  -6  -4   0   65.69    4.00
   6  -4   0   53.89    4.80
   6  -4   0   58.19    5.60
  -6   4   0   56.69    3.60
   6   4   0   63.89    3.10
  -7  -4   0   18.20    2.50
   7  -4   0   31.70    4.50
  -7   4   0   28.50    2.20
  -8  -4   0  106.09    6.50
   8  -4   0   98.79    8.30
  -8   4   0   94.99    5.20
   8   4   0  106.19    6.60
   9  -4   0   -0.30    2.50
   9   4   0    4.60    2.10
  10  -4   0    6.30    3.90
  10   4   0    1.70    2.00
  11  -4   0   -1.70    3.10
  12  -4   0   -0.20    4.00
   0  -5   0    0.70    1.40
   0  -5   0    0.20    0.80
   0   5   0    0.10    0.90
   0   5   0    0.80    2.10
   1  -5   0   46.80    4.30
   1  -5   0   53.69    4.00
  -1  -5   0   61.69    4.50
  -1  -5   0   58.89    3.30
   1   5   0   63.99    6.40
  -1   5   0   48.70    6.30
   1   5   0   63.49    4.50
  -1   5   0   55.69    4.10
   1   5   0   62.79    3.30
  -1   5   0   64.39    6.10
  -2  -5   0  540.15   24.50
   2  -5   0  524.65   25.00
   2  -5   0  527.35   24.70
   2  -5   0  569.64   27.10
   2   5   0  538.65   24.40
  -2   5   0  539.35   26.70
  -2   5   0  549.25   24.80
  -2   5   0  558.94   24.90
  -3  -5   0   16.00    2.30
   3  -5   0   20.70    3.20
   3  -5   0   21.80    3.10
   3   5   0   13.40    2.20
  -4  -5   0  335.77   15.10
   4  -5   0  316.67   16.50
   4  -5   0  300.97   16.10
   4   5   0  332.87   15.00
   5  -5   0   75.89    6.60
   5  -5   0   96.99    6.40
  -5  -5   0   81.39    4.80
   5   5   0   78.99    4.70
  -6  -5   0   -0.20    0.70
   6  -5   0    0.10    1.80
   6  -5   0   -0.10    1.70
   6   5   0   -0.30    0.70
   7  -5   0    6.90    3.00
   7   5   0   -0.50    0.50
  -7   5   0    1.20    1.00
   8  -5   0   65.09    7.00
  -8   5   0   70.99    4.20
   9  -5   0    0.40    2.50
  10  -5   0   -1.70    3.00
  11  -5   0   34.20    6.70
   0  -6   0   36.90    3.80
   0  -6   0   34.90    3.00
   0   6   0   36.80    3.00
   0   6   0   35.00    5.70
   1  -6   0   11.90    2.20
  -1  -6   0   17.00    2.60
   1  -6   0    8.60    2.30
  -1  -6   0   14.10    1.70
  -1   6   0   10.40    3.50
  -1   6   0    8.70    2.00
   1   6   0   14.20    4.00
   1   6   0   12.10    1.50
   2  -6   0   12.80    2.90
  -2  -6   0    7.80    2.10
   2  -6   0    9.40    2.20
  -2   6   0    6.50    3.20
  -2   6   0   13.20    2.50
   3  -6   0  272.07   14.50
   3  -6   0  285.37   14.40
  -3  -6   0  267.97   13.60
  -3   6   0  265.87   15.90
   4  -6   0   67.79    5.90
   4  -6   0   72.79    5.90
  -4  -6   0   67.89    4.90
   4   6   0   68.99    4.80
  -5  -6   0   18.20    2.60
   5  -6   0   26.50    4.00
   5  -6   0   19.60    3.70
   5   6   0   21.60    2.50
   6  -6   0    2.00    1.90
   6  -6   0    1.40    2.40
   7  -6   0   23.70    4.80
  -7   6   0   23.40    2.50
   8  -6   0  136.39   10.60
   9  -6   0   17.40    5.20
  10  -6   0   46.50    7.20
   0  -7   0    1.20    1.80
   0  -7   0   -0.80    1.00
   0   7   0    0.60    2.80
   0   7   0   -0.40    1.00
   1  -7   0   81.09    6.20
  -1  -7   0   75.19    5.90
   1  -7   0   63.09    5.00
  -1  -7   0   79.69    4.40
  -1   7   0   73.79    5.30
  -1   7   0   66.69    7.60
   1   7   0   86.49    8.50
   2  -7   0   31.60    4.30
  -2  -7   0   28.60    3.80
   2  -7   0   29.30    3.70
   2   7   0   19.90    5.30
  -2   7   0   43.40    6.10
  -3  -7   0    1.60    1.70
   3  -7   0    0.60    1.80
   3  -7   0    0.50    1.70
  -3   7   0    0.50    3.00
   4  -7   0   93.39    7.50
   4  -7   0   99.79    7.50
  -4  -7   0   97.79    6.50
  -5  -7   0    0.30    1.60
   5  -7   0    2.40    2.40
   5  -7   0   -0.80    1.80
   6  -7   0   35.20    5.20
   6  -7   0   52.79    5.90
   7  -7   0   65.29    7.10
   8  -7   0    3.10    3.20
   9  -7   0    3.50    3.70
  10  -7   0   -2.50    3.00
   0  -8   0   31.60    3.10
   0  -8   0   21.60    4.00
   0   8   0   22.10    5.80
   1  -8   0    1.30    1.60
   1  -8   0    5.40    2.60
  -1  -8   0    2.00    2.20
  -1  -8   0    6.00    1.40
  -1   8   0    5.40    2.00
   1   8   0    3.20    4.00
  -1   8   0    4.70    3.90
  -2  -8   0    8.50    2.80
   2  -8   0    5.80    3.00
   2  -8   0    9.50    2.50
   2   8   0    3.30    3.90
  -2   8   0    4.40    4.10
   3  -8   0    7.30    2.80
  -3  -8   0    6.80    2.70
   3  -8   0    2.30    2.40
  -3   8   0    8.20    4.50
   3   8   0   10.50    5.10
  -4  -8   0   -1.40    1.40
   4  -8   0   -0.10    2.00
   4  -8   0    1.30    2.10
   5  -8   0   19.10    4.40
   5  -8   0   15.90    4.10
   6  -8   0   22.70    5.00
   7  -8   0    7.40    3.40
   8  -8   0    0.10    3.00
   9  -8   0    0.10    3.50
   0  -9   0   -2.50    1.90
   0   9   0   -2.70    3.60
  -1  -9   0    0.50    2.30
   1  -9   0   -0.30    1.60
   1  -9   0   -0.70    2.10
   1   9   0   -1.80    3.30
  -1   9   0   -1.10    3.90
   2  -9   0   24.70    3.80
  -2  -9   0   24.40    4.30
   2  -9   0   25.30    4.70
  -2   9   0   23.90    6.10
   2   9   0   18.70    6.50
  -3  -9   0    5.70    2.80
   3  -9   0    1.30    2.40
   3  -9   0    8.10    3.00
  -3   9   0   -3.00    3.70
   3   9   0    1.80    4.00
   4  -9   0   22.70    4.80
   4  -9   0   21.50    4.30
   4   9   0   16.10    6.50
   5  -9   0    2.00    2.70
   6  -9   0    5.30    3.60
   7  -9   0    5.20    4.00
   0 -10   0   16.50    4.50
   0  10   0   15.00    5.80
  -1 -10   0   44.70    5.70
   1 -10   0   50.69    6.40
   1  10   0   51.99    9.50
  -1  10   0   54.59    9.00
   2 -10   0   29.70    5.30
   2  10   0   30.20    8.00
  -2  10   0   20.90    6.90
   3 -10   0   36.00    5.60
  -3  10   0   23.00    7.30
   3  10   0   34.90    7.60
   4 -10   0    8.90    3.60
   4  10   0   13.20    6.10
   5 -10   0    4.70    3.80
   5  10   0    2.00    5.90
   0  11   0   -0.50    4.20
   1  11   0   86.09   11.20
  -1  11   0  122.59   12.90
  -2  11   0    3.70    4.90
   2  11   0    4.10    5.00
  13   0  -1    4.60    3.50
  12   0  -1    2.00    3.30
  11   0  -1    2.00    2.70
 -10   0   1    0.40    1.50
  10   0  -1   -1.60    2.00
   9   0  -1   -0.40    0.80
   9   0  -1    0.60    2.40
  -9   0   1   -0.40    1.20
  -9   0   1    0.20    0.80
   8   0  -1    0.40    1.70
  -8   0   1    1.60    1.30
   8   0  -1    0.90    0.90
  -8   0   1   -0.60    0.70
  -7   0   1   -0.20    1.00
   7   0  -1   -1.40    1.50
   7   0  -1    0.90    0.90
  -7   0   1   -0.20    0.80
   6   0  -1    0.00    1.60
  -6   0   1    1.00    0.80
   6   0  -1    0.90    0.70
  -6   0   1   -0.40    0.90
   5   0  -1    0.50    1.50
  -5   0   1   -1.20    0.80
  -5   0   1   -1.40    0.60
  -5   0   1    1.50    1.30
   5   0  -1    0.90    0.80
  -4   0   1    1.10    1.30
   4   0  -1    0.00    0.60
   4   0  -1   -0.40    1.20
  -4   0   1    1.30    0.90
  -3   0   1   -0.40    0.80
   3   0  -1   -0.40    0.80
   3   0  -1    0.90    1.20
  -3   0   1    0.30    1.00
  -2   0   1    0.20    1.00
   2   0  -1    0.30    1.00
  -2   0   1    0.10    0.60
   2   0  -1    0.30    0.60
  -1   0   1   -0.10    0.30
   1   0  -1   -0.20    0.30
  -1   0   1   -0.10    0.50
   1   0  -1    0.50    0.50
   0   0   1    0.00    0.20
   0   0   1    0.10    0.20
   0   0  -1   -0.10    0.20
  -1   0  -1    0.30    0.50
   1   0   1    0.30    0.30
   1   0   1    0.00    0.50
  -1   0  -1    0.10    0.30
  -2   0  -1    0.30    1.00
   2   0   1    0.10    0.50
   2   0   1    0.30    0.90
  -2   0  -1    0.10    0.50
   2   0   1   -1.20    0.40
  -3   0  -1    0.90    1.00
   3   0   1   -0.10    0.50
   3   0   1    0.90    1.20
   3   0   1   -0.50    0.60
  -3   0  -1    0.70    0.60
  -3   0  -1    0.00    0.60
   4   0   1    0.60    0.60
   4   0   1   -0.80    1.30
  -4   0  -1   -0.60    0.60
   4   0   1   -0.30    0.50
  -4   0  -1    0.60    1.10
  -4   0  -1    1.00    0.60
   5   0   1    0.40    0.60
  -5   0  -1    0.50    0.60
   5   0   1    1.70    1.40
  -5   0  -1    0.30    0.70
  -5   0  -1    1.80    1.30
  -6   0  -1    0.30    0.60
   6   0   1    0.60    0.60
  -6   0  -1    0.40    0.90
   6   0   1    2.60    1.70
   7   0   1    1.00    1.80
   7   0   1    1.00    0.70
  -7   0  -1   -0.20    0.60
  -7   0  -1    0.30    0.90
   8   0   1   -0.50    0.70
  -8   0  -1    0.50    0.70
  -8   0  -1    0.30    1.10
   8   0   1    3.60    2.20
   9   0   1   -0.60    0.70
   9   0   1   -1.50    1.80
  10   0   1   -2.00    2.20
  11   0   1   -4.10    1.90
  12   0   1    3.50    3.10
  13  -1  -1    7.80    4.10
  13   1  -1    6.50    3.70
  12  -1  -1    4.50    3.80
  12   1  -1    5.30    3.20
  11  -1  -1  146.89   11.20
  11   1  -1  151.88   10.90
 -10  -1   1   18.60    3.20
  10  -1  -1   21.40    4.60
 -10   1   1   18.80    2.50
  10   1  -1   22.60    4.40
  -9  -1   1    2.60    1.70
   9  -1  -1    1.50    1.00
   9  -1  -1    0.60    2.20
  -9   1   1    3.40    1.30
   9   1  -1    4.80    2.80
  -9   1   1    1.60    1.30
  -8  -1   1   22.40    1.40
  -8  -1   1   21.40    1.40
   8  -1  -1   21.50    2.10
  -8  -1   1   17.70    2.90
   8  -1  -1   19.40    3.90
  -8   1   1   19.40    2.20
  -8   1   1   20.20    2.30
   8   1  -1   21.30    3.80
   8   1  -1   26.20    2.40
  -7  -1   1  136.19    7.50
   7  -1  -1  130.99    8.70
   7  -1  -1  128.09    6.60
  -7  -1   1  138.49    6.00
  -7  -1   1  137.29    6.10
  -7   1   1  124.49    6.80
   7   1  -1  132.79    8.40
   7   1  -1  135.99    7.00
  -7   1   1  136.29    7.10
  -6  -1   1   57.49    3.00
   6  -1  -1   57.89    5.00
   6  -1  -1   60.79    3.40
  -6  -1   1   52.79    4.50
  -6  -1   1   57.19    2.90
  -6  -1   1   57.19    4.10
   6   1  -1   56.79    3.70
  -6   1   1   66.49    3.90
  -6   1   1   60.19    3.60
   6   1  -1   52.49    4.60
  -5  -1   1  184.98    9.70
  -5  -1   1  207.48    8.70
   5  -1  -1  190.18    9.10
   5  -1  -1  196.48   10.80
  -5  -1   1  204.58   10.30
  -5   1   1  202.18    9.60
  -5   1   1  199.68   10.60
  -5   1   1  210.88    9.20
   5   1  -1  199.68    9.50
   5   1  -1  194.38   10.30
   4  -1  -1  137.09    7.30
  -4  -1   1  122.69    6.70
  -4  -1   1  115.39    6.40
  -4  -1   1  116.99    5.50
   4  -1  -1  123.09    5.90
  -4   1   1  124.09    5.90
   4   1  -1  126.19    6.80
   4   1  -1  130.59    6.30
  -4   1   1  124.89    7.20
  -4   1   1  132.89    6.40
  -3  -1   1  192.88    8.50
   3  -1  -1  206.78    8.80
  -3  -1   1  191.38    9.30
  -3  -1   1  195.98    9.30
   3  -1  -1  211.08    9.90
  -3   1   1  199.88    9.10
  -3   1   1  199.78    8.70
   3   1  -1  186.78    9.10
  -3   1   1  193.98    9.70
   3   1  -1  181.08    9.20
  -2  -1   1  388.56   16.10
  -2  -1   1  398.06   16.50
   2  -1  -1  372.46   16.90
  -2  -1   1  394.76   16.70
  -2   1   1  376.66   16.90
  -2   1   1  370.36   16.20
  -2   1   1  347.37   16.40
   2   1  -1  401.16   16.00
   2   1  -1  364.66   16.40
   2   1  -1  370.76   16.50
  -1  -1   1  254.77   11.00
   1  -1  -1  246.58   10.80
   1  -1  -1  251.87   11.00
  -1  -1   1  257.67   10.70
   1   1  -1  236.08   10.60
  -1   1   1  235.78   10.90
   1   1  -1  254.77   10.90
  -1   1   1  234.88   10.80
   0  -1   1    5.60    1.40
   0  -1   1    4.50    0.80
   0  -1   1    4.60    0.80
   0  -1   1    4.40    0.80
   0   1  -1    5.00    0.90
   0   1  -1    5.30    0.80
   0   1  -1    5.80    0.90
   0   1  -1    4.70    1.30
   1  -1   1 1172.18   49.70
   1  -1   1 1164.48   49.20
   1  -1   1 1160.68   49.50
  -1  -1  -1 1165.68   49.20
  -1   1  -1 1199.28   49.20
  -1   1  -1 1208.68   49.50
   1   1   1 1173.18   49.20
  -1   1  -1 1198.68   49.70
  -2  -1  -1 1001.70   41.40
   2  -1   1  937.51   41.90
   2  -1   1  970.70   41.50
   2   1   1  997.90   41.40
  -2   1  -1  986.50   42.00
   2   1   1 1021.40   41.60
  -2   1  -1  971.50   41.50
  -3  -1  -1   28.80    2.30
   3  -1   1   22.30    2.10
  -3  -1  -1   28.30    2.20
   3  -1   1   21.40    2.60
  -3   1  -1   27.30    2.10
  -3   1  -1   24.30    2.60
   3   1   1   28.20    2.10
   3   1   1   26.50    2.30
  -3   1  -1   24.30    1.30
  -4  -1  -1   84.69    4.70
  -4  -1  -1   78.99    4.90
   4  -1   1   83.49    4.50
   4  -1   1   79.19    5.40
   4   1   1   81.19    4.50
  -4   1  -1   87.69    4.50
  -4   1  -1   93.29    5.60
  -4   1  -1   84.19    3.80
   4   1   1   73.59    4.80
   5  -1   1  909.91   38.60
   5  -1   1  857.01   39.90
  -5  -1  -1  906.51   39.40
  -5  -1  -1  950.00   38.80
   5   1   1  903.31   39.40
   5   1   1  897.01   38.50
  -5   1  -1  912.71   38.50
  -5   1  -1  898.21   37.90
  -5   1  -1  890.51   39.90
  -6  -1  -1    0.00    1.00
  -6  -1  -1    0.00    1.30
   6  -1   1    1.40    1.80
   6  -1   1    0.80    0.50
  -6   1  -1    0.00    0.60
   6   1   1   -1.20    1.30
  -6   1  -1   -0.70    0.80
   6   1   1    0.20    0.70
   7  -1   1   14.90    3.10
  -7  -1  -1   16.60    2.40
  -7   1  -1   13.00    1.80
  -7   1  -1   14.70    1.50
   7   1   1   17.90    1.90
   7   1   1   22.80    3.30
  -8  -1  -1    0.50    1.30
   8  -1   1    4.20    2.60
  -8   1  -1    0.40    0.80
   8   1   1    1.30    2.00
  -8   1  -1   -0.40    1.00
   8   1   1    3.30    1.10
   9  -1   1    3.20    2.80
  -9   1  -1   -1.10    1.30
   9   1   1    1.70    1.00
   9   1   1   -1.40    1.90
  10  -1   1   11.50    3.90
  10   1   1   12.90    3.70
  11  -1   1    9.80    4.30
  11   1   1   12.50    3.90
  12  -1   1   18.90    5.10
  12   1   1   27.80    5.50
  12  -2  -1   -3.00    3.10
  12   2  -1   -0.80    2.60
  11  -2  -1   -1.30    3.20
 -11  -2   1    5.10    2.50
  11   2  -1   -0.30    2.60
 -10  -2   1   34.30    4.20
  10  -2  -1   41.60    5.80
  10   2  -1   32.40    4.90
   9  -2  -1   37.40    5.30
  -9  -2   1   49.50    4.50
  -9   2   1   35.10    2.90
   9   2  -1   39.70    4.80
   8  -2  -1   72.99    6.60
  -8  -2   1   76.09    5.60
   8   2  -1   78.39    6.10
  -8   2   1   77.69    5.20
  -8   2   1   70.39    4.30
   7  -2  -1    4.00    2.30
  -7  -2   1   12.60    2.90
  -7  -2   1    9.70    2.20
  -7   2   1    8.80    1.50
  -7   2   1    9.80    2.00
   7   2  -1    7.00    2.20
  -6  -2   1   28.70    3.00
  -6  -2   1   26.10    3.10
   6  -2  -1   30.90    3.80
  -6   2   1   30.80    3.00
  -6   2   1   33.20    2.30
   6   2  -1   25.70    3.10
   6   2  -1   32.30    2.80
  -5  -2   1  319.07   13.10
   5  -2  -1  288.87   15.30
  -5  -2   1  306.57   14.40
  -5  -2   1  306.67   14.70
  -5   2   1  316.57   14.40
  -5   2   1  316.47   13.60
   5   2  -1  292.47   14.40
   5   2  -1  295.57   14.30
   4  -2  -1   67.59    5.30
  -4  -2   1   76.19    4.50
  -4  -2   1   78.29    5.00
  -4  -2   1   83.79    3.80
  -4   2   1   75.39    4.10
   4   2  -1   73.99    4.50
  -4   2   1   74.09    5.30
  -4   2   1   75.49    4.70
   4   2  -1   75.69    4.70
   4   2  -1   82.39    3.70
   3  -2  -1   41.00    3.40
  -3  -2   1   38.70    2.30
  -3  -2   1   35.80    2.60
  -3  -2   1   42.10    3.30
  -3   2   1   37.80    3.30
  -3   2   1   39.60    3.10
   3   2  -1   38.60    2.20
   3   2  -1   36.80    2.90
   2  -2  -1 1005.10   43.70
  -2  -2   1 1072.09   43.00
   2  -2  -1 1013.50   43.60
  -2  -2   1  957.80   42.80
  -2  -2   1 1059.29   43.60
   2  -2  -1  978.00   43.30
  -2   2   1 1005.30   43.60
  -2   2   1  996.70   43.40
   2   2  -1 1048.40   43.50
   2   2  -1 1057.69   42.90
  -1  -2   1    5.00    1.20
   1  -2  -1    9.20    1.90
  -1  -2   1    5.10    1.40
   1  -2  -1   10.70    1.70
   1  -2  -1   11.80    1.70
  -1   2   1    7.50    1.40
  -1   2   1    9.70    1.70
   1   2  -1    7.10    1.40
  -1   2   1   10.60    2.00
   1   2  -1    5.90    1.20
   0  -2   1 1245.68   52.99
   0  -2   1 1247.48   54.19
   0  -2  -1 1246.58   52.79
   0  -2  -1 1232.58   53.09
   0  -2   1 1336.07   53.29
   0  -2   1 1274.27   53.19
   0   2  -1 1233.78   54.19
   0   2   1 1271.07   53.09
   0   2   1 1240.28   52.69
   0   2  -1 1286.57   52.99
   0   2  -1 1264.77   53.09
   0   2  -1 1257.07   53.19
   1  -2   1  165.98    8.10
  -1  -2  -1  179.48    7.80
   1  -2   1  161.58    8.10
   1  -2   1  177.58    9.10
  -1   2  -1  163.08    8.00
   1   2   1  164.08    7.10
  -1   2  -1  173.28    7.90
  -1   2  -1  157.98    9.00
   1   2   1  164.48    7.70
  -1   2  -1  169.08    8.10
   2  -2   1  132.29    7.30
  -2  -2  -1  115.09    5.40
   2  -2   1  131.79    6.40
   2  -2   1  130.99    6.70
   2   2   1  112.09    5.60
   2   2   1  109.39    5.40
  -2   2  -1  129.79    5.80
   2   2   1  113.89    6.30
  -2   2  -1  127.99    6.30
  -2   2  -1  128.49    6.60
  -3  -2  -1   15.20    1.60
   3  -2   1   16.60    2.50
   3  -2   1   19.20    2.30
   3   2   1   17.20    1.20
   3   2   1   12.80    1.50
  -3   2  -1   17.70    2.00
  -3   2  -1   14.40    2.50
   3   2   1   16.50    2.10
   4  -2   1   27.40    3.30
  -4  -2  -1   23.90    2.30
   4  -2   1   28.60    2.60
  -4   2  -1   30.40    3.30
  -4   2  -1   28.00    1.60
  -4   2  -1   25.60    2.50
   4   2   1   19.30    2.20
   4   2   1   22.50    2.40
   5  -2   1  438.26   19.70
   5  -2   1  429.76   20.90
  -5  -2  -1  437.26   20.00
  -5  -2  -1  439.36   19.70
  -5   2  -1  424.36   18.50
  -5   2  -1  446.06   19.70
   5   2   1  439.56   19.70
   5   2   1  433.76   19.70
  -6  -2  -1   25.70    3.00
  -6  -2  -1   29.50    3.10
   6  -2   1   27.60    2.70
   6  -2   1   32.10    4.00
  -6   2  -1   28.30    2.70
  -6   2  -1   30.80    1.80
   6   2   1   26.10    2.60
   6   2   1   30.00    3.10
  -7  -2  -1    9.00    2.20
   7  -2   1   12.90    3.10
  -7   2  -1   10.60    2.00
   7   2   1    7.20    1.70
   7   2   1    8.90    2.30
  -7   2  -1    8.10    1.00
   8  -2   1   61.69    6.00
  -8   2  -1   57.59    3.00
   8   2   1   65.19    4.30
   8   2   1   49.10    4.90
  -8   2  -1   56.19    4.20
   9  -2   1   -3.30    1.80
   9   2   1    3.70    2.30
  10  -2   1  131.89    9.80
  10   2   1  102.89    8.40
  11  -2   1    5.10    3.50
  11   2   1    8.00    3.50
  12  -2   1   16.50    5.30
  12   2   1   22.70    4.80
  12  -3  -1   -0.20    3.50
  12   3  -1    8.00    3.60
 -11  -3   1    0.60    2.30
  11  -3  -1    2.10    3.60
  11   3  -1    1.90    2.60
  10  -3  -1   26.50    5.60
 -10  -3   1   27.20    4.10
  10   3  -1   31.90    4.40
  -9  -3   1   -0.50    2.00
   9  -3  -1   -1.20    2.30
  -9   3   1    0.40    0.90
   9   3  -1   -1.50    1.60
  -8  -3   1    0.60    1.80
   8  -3  -1    3.40    2.50
  -8   3   1   -1.20    0.70
   8   3  -1    0.70    1.70
   7  -3  -1   24.00    4.00
  -7  -3   1   28.20    3.60
  -7  -3   1   27.10    3.10
   7   3  -1   17.70    2.90
  -7   3   1   23.30    2.10
  -6  -3   1    1.20    0.50
   6  -3  -1    1.10    1.70
  -6  -3   1    1.30    1.10
  -6  -3   1   -0.40    1.50
   6   3  -1    0.60    1.20
  -6   3   1    1.20    0.80
  -5  -3   1   76.49    5.80
  -5  -3   1   84.79    4.40
  -5  -3   1   84.19    5.00
   5  -3  -1  106.69    6.70
  -5   3   1   86.69    4.70
  -5   3   1  109.09    6.00
   5   3  -1   83.79    4.20
   5   3  -1   92.39    6.20
  -4  -3   1   43.90    2.80
  -4  -3   1   44.80    2.90
   4  -3  -1   43.00    4.20
  -4  -3   1   44.50    4.00
   4  -3  -1   44.00    4.20
   4   3  -1   42.00    2.60
  -4   3   1   49.50    3.80
   4   3  -1   42.30    3.50
  -4   3   1   47.30    4.20
  -3  -3   1    8.20    1.40
  -3  -3   1    7.80    2.10
   3  -3  -1    8.80    2.40
  -3  -3   1    8.10    1.20
   3  -3  -1    4.30    1.60
   3  -3  -1    4.20    1.60
   3   3  -1    9.70    1.90
   3   3  -1    8.70    1.30
  -3   3   1    4.90    1.80
  -3   3   1    3.90    1.60
   2  -3  -1    1.40    1.50
  -2  -3   1    0.60    1.40
   2  -3  -1    1.50    1.40
   2  -3  -1    0.50    1.10
  -2  -3   1    1.80    1.00
   2   3  -1    2.30    1.00
   2   3  -1    0.80    1.10
  -2   3   1    1.10    1.70
  -2   3   1    2.20    1.30
  -2   3   1    1.70    1.20
  -1  -3   1   65.59    4.40
   1  -3  -1   62.39    4.10
   1  -3  -1   67.29    4.00
  -1  -3   1   61.29    4.00
  -1  -3   1   65.29    3.50
  -1   3   1   62.09    5.10
   1   3  -1   64.09    3.90
  -1   3   1   57.29    4.10
  -1   3   1   71.29    4.00
   1   3  -1   68.69    4.40
   0  -3   1  415.26   18.70
   0  -3   1  380.06   18.20
   0  -3  -1  436.66   18.70
   0  -3  -1  408.86   18.00
   0   3   1  437.36   18.70
   0   3  -1  417.16   18.60
   0   3  -1  433.26   20.30
   0   3  -1  410.66   18.30
   0   3  -1  412.86   18.70
   0   3   1  426.86   18.10
   1  -3   1   11.90    2.80
   1  -3   1   15.30    2.40
   1  -3   1   13.60    2.00
  -1  -3  -1   21.70    2.20
  -1   3  -1   16.50    2.00
   1   3   1   22.60    2.20
  -1   3  -1   15.90    2.10
  -1   3  -1   17.30    2.00
  -1   3  -1   16.50    3.20
   1   3   1   19.80    1.20
   2  -3   1   26.90    3.60
   2  -3   1   27.30    3.00
  -2  -3  -1   26.70    2.30
   2  -3   1   24.80    2.70
  -2   3  -1   31.20    3.00
   2   3   1   31.70    2.30
   2   3   1   29.40    2.80
  -2   3  -1   32.90    2.60
  -2   3  -1   28.30    2.70
   3  -3   1   29.80    3.20
   3  -3   1   36.00    3.60
   3  -3   1   38.80    4.20
  -3  -3  -1   38.30    2.00
  -3   3  -1   38.10    3.20
  -3   3  -1   39.00    3.50
   3   3   1   36.30    2.00
   3   3   1   36.20    3.20
   3   3   1   38.60    2.50
   4  -3   1  118.99    6.80
   4  -3   1  122.29    7.30
  -4  -3  -1  116.29    5.70
   4   3   1  106.69    5.70
   4   3   1  111.29    6.70
   4   3   1  116.99    5.50
  -4   3  -1  111.49    7.80
  -4   3  -1  120.99    6.70
   5  -3   1    4.30    1.60
   5  -3   1    5.10    2.20
  -5  -3  -1    2.40    1.10
   5   3   1    4.10    1.60
   5   3   1    3.00    0.50
   5   3   1    1.80    1.10
  -5   3  -1    4.30    0.80
  -5   3  -1    3.80    1.40
  -6  -3  -1    4.00    1.50
   6  -3   1    6.20    1.80
   6  -3   1    8.20    2.60
   6   3   1    5.90    1.70
  -6   3  -1    5.80    0.90
   7  -3   1   51.59    5.30
  -7  -3  -1   42.70    3.80
   7  -3   1   49.40    4.10
   7   3   1   39.50    3.90
  -7   3  -1   44.40    2.50
   8  -3   1   41.60    5.30
   8   3   1   50.39    4.70
   9  -3   1    1.00    2.60
   9   3   1   -3.30    1.60
  10  -3   1   55.69    6.80
  10   3   1   57.29    5.70
  11  -3   1   12.40    4.60
  11   3   1   18.50    4.00
  12  -3   1   -2.50    3.70
  12  -4  -1   11.20    4.80
  11  -4  -1   24.40    5.80
  10  -4  -1    8.20    3.80
 -10  -4   1    8.60    3.20
  -9  -4   1  129.99    9.70
   9  -4  -1  163.18   11.40
  -9   4   1  162.38    8.90
  -8  -4   1   86.59    5.60
   8  -4  -1   66.69    7.10
  -8  -4   1   78.99    6.70
  -8   4   1   76.89    4.60
  -7  -4   1   97.69    7.50
  -7  -4   1  102.09    6.20
   7  -4  -1  104.99    8.20
  -7   4   1  110.29    5.70
  -6  -4   1    0.40    1.00
   6  -4  -1    1.80    2.00
  -6  -4   1    1.80    1.70
  -6  -4   1    0.60    0.80
   6   4  -1    0.50    0.70
  -6   4   1    0.40    0.90
  -5  -4   1   34.50    2.50
  -5  -4   1   29.40    2.40
   5  -4  -1   28.20    4.20
   5  -4  -1   32.60    4.00
  -5  -4   1   26.40    3.70
   5   4  -1   29.20    2.20
  -4  -4   1   22.00    2.30
  -4  -4   1   20.50    3.20
   4  -4  -1   17.00    3.40
   4  -4  -1   19.30    3.10
   4  -4  -1   21.20    3.00
  -4  -4   1   22.20    1.70
   4   4  -1   20.20    2.00
   3  -4  -1   28.30    3.30
  -3  -4   1   30.60    1.90
  -3  -4   1   30.30    2.70
   3  -4  -1   29.10    3.10
   3  -4  -1   29.30    3.90
  -3  -4   1   26.30    3.50
   3   4  -1   27.20    2.50
  -3   4   1   34.60    3.40
   2  -4  -1   54.69    4.20
   2  -4  -1   58.69    5.40
  -2  -4   1   63.29    4.20
  -2  -4   1   71.29    3.30
   2  -4  -1   52.39    4.30
  -2  -4   1   74.09    5.20
  -2   4   1   50.39    4.20
  -2   4   1   52.99    5.30
  -2   4   1   57.59    4.40
   2   4  -1   67.79    4.10
   2   4  -1   68.99    4.80
  -1  -4   1  150.08    7.20
   1  -4  -1  143.69    7.70
   1  -4  -1  160.88    8.20
  -1  -4   1  149.79    8.00
   1   4  -1  154.88    7.90
   1   4  -1  145.99    8.20
  -1   4   1  161.68    7.80
  -1   4   1  148.49    9.40
  -1   4   1  150.38    8.30
   1   4  -1  129.89    9.60
   0  -4  -1    0.10    0.90
   0  -4   1   -0.10    1.40
   0  -4   1    0.40    1.00
   0  -4  -1    2.40    1.40
   0   4  -1    0.90    1.30
   0   4  -1    5.40    2.70
   0   4  -1    1.00    1.10
   0   4   1    0.30    1.30
   0   4   1    1.00    0.90
   0   4   1   -0.80    2.00
   0   4  -1   -0.10    1.20
   1  -4   1    2.50    1.30
   1  -4   1    2.30    1.60
  -1  -4  -1    2.60    1.30
   1  -4   1    5.00    2.40
  -1  -4  -1    2.70    0.70
   1   4   1    1.70    1.30
  -1   4  -1    0.50    1.30
  -1   4  -1   -1.70    2.00
   1   4   1    1.40    1.30
   1   4   1    2.60    0.70
  -1   4  -1    0.30    1.20
  -1   4  -1    3.60    1.30
   2  -4   1   32.80    3.30
   2  -4   1   28.30    4.10
  -2  -4  -1   32.20    2.80
   2  -4   1   29.80    3.10
  -2   4  -1   28.10    4.40
   2   4   1   35.40    2.80
  -2   4  -1   35.60    3.30
  -2   4  -1   23.10    2.70
  -2   4  -1   32.40    3.30
   2   4   1   31.60    3.30
   3  -4   1  134.89    8.80
   3  -4   1  134.89    7.60
  -3  -4  -1  123.19    6.70
   3  -4   1  134.19    7.80
  -3   4  -1  138.69    7.90
  -3   4  -1  133.09    7.10
   3   4   1  121.59    6.60
   4  -4   1   36.60    5.60
   4  -4   1   33.20    3.80
   4  -4   1   41.40    3.90
   4   4   1   36.10    2.60
   5  -4   1    7.90    2.50
  -5  -4  -1    5.40    1.10
   5  -4   1    8.90    2.30
   5   4   1    5.60    1.00
   6  -4   1    1.20    1.60
   6  -4   1   -2.60    1.30
  -6  -4  -1   -0.10    0.90
   6   4   1    1.90    1.00
   6   4   1   -0.50    0.40
  -6   4  -1    0.30    0.70
   7  -4   1  186.38   11.60
   7  -4   1  188.18   10.30
  -7  -4  -1  180.28    9.30
  -7   4  -1  181.38    8.30
   7   4   1  165.88    9.20
   8  -4   1   13.70    3.80
  -8   4  -1   16.70    1.40
   8   4   1    9.40    2.40
   9  -4   1  161.38   11.50
   9   4   1  151.58    9.20
  10  -4   1    3.30    3.70
  10   4   1    6.20    2.40
  11  -4   1    2.80    3.60
  12  -4   1   11.50    5.30
  11  -5  -1    2.20    3.60
  10  -5  -1    8.50    4.00
   9  -5  -1    0.60    3.00
   8  -5  -1   80.59    7.80
  -8   5   1   78.59    4.80
  -7  -5   1  230.18   11.40
  -7  -5   1  229.68   13.50
   7  -5  -1  219.18   13.80
   7   5  -1  229.88   10.30
  -7   5   1  229.08   11.00
  -6  -5   1    0.30    0.80
   6  -5  -1    1.20    2.10
  -6  -5   1    3.10    2.50
  -6  -5   1   -0.20    0.90
   6   5  -1   -0.10    0.70
  -6   5   1    1.50    1.20
  -5  -5   1   15.10    2.20
  -5  -5   1   15.10    3.40
   5  -5  -1   11.40    3.10
  -5  -5   1   14.50    1.40
   5   5  -1   14.90    1.90
   4  -5  -1    1.80    2.20
  -4  -5   1    1.90    1.30
   4  -5  -1    4.10    2.10
   4  -5  -1    5.80    2.00
  -4  -5   1    0.70    1.80
   4   5  -1    0.70    1.00
  -3  -5   1  178.48    9.10
   3  -5  -1  152.78    9.50
   3  -5  -1  166.78   10.70
   3   5  -1  193.68    9.00
  -3   5   1  157.98   10.40
  -2  -5   1  244.98   13.10
  -2  -5   1  256.77   11.80
   2  -5  -1  286.17   13.70
   2  -5  -1  278.07   13.40
  -2   5   1  290.37   13.40
   2   5  -1  257.17   13.00
  -2   5   1  271.67   15.00
   1  -5  -1   58.39    4.10
  -1  -5   1   51.29    4.40
   1  -5  -1   62.69    4.60
  -1  -5   1   56.19    3.50
   1   5  -1   60.29    4.40
   1   5  -1   59.79    6.30
  -1   5   1   58.69    5.70
  -1   5   1   61.59    4.10
   0  -5  -1   35.00    2.80
   0  -5   1   35.70    3.70
   0  -5  -1   39.20    3.60
   0  -5   1   36.10    2.90
   0   5  -1   37.60    3.00
   0   5  -1   36.00    5.10
   0   5   1   30.90    2.70
   0   5   1   26.30    4.70
  -1  -5  -1    0.00    1.10
   1  -5   1    1.40    1.30
  -1  -5  -1    0.10    0.60
   1  -5   1   -0.70    1.40
   1   5   1    0.70    1.30
  -1   5  -1    1.00    1.40
  -1   5  -1   -2.60    2.20
   1   5   1    0.20    0.60
  -1   5  -1   -0.20    1.00
   2  -5   1   33.60    3.60
   2  -5   1   33.30    3.50
  -2  -5  -1   39.30    3.30
  -2   5  -1   39.50    3.70
   2   5   1   39.90    3.40
  -2   5  -1   37.50    3.50
  -2   5  -1   36.50    5.30
   3  -5   1   -0.50    1.30
  -3  -5  -1   -2.00    0.90
   3  -5   1    1.20    1.50
   3   5   1    0.40    1.00
  -3   5  -1   -0.70    1.10
   4  -5   1   87.39    6.30
   4  -5   1  102.39    7.00
   4   5   1   81.09    5.10
  -4   5  -1   91.79    5.70
   5  -5   1   20.40    3.50
   5  -5   1   23.90    3.40
  -5   5  -1   22.90    2.80
   6  -5   1    3.50    2.10
   6  -5   1    5.40    2.60
  -6  -5  -1    8.20    1.20
   6   5   1    7.40    1.20
  -6   5  -1    7.40    1.80
   7  -5   1   -1.10    1.90
   7  -5   1    3.30    2.00
  -7   5  -1    1.10    0.90
   8  -5   1   52.49    6.60
   9  -5   1   14.90    4.10
  10  -5   1    1.20    3.00
  11  -5   1   -1.70    3.50
  11  -6  -1   24.40    6.10
  10  -6  -1    8.10    4.30
   9  -6  -1   33.30    6.60
   8  -6  -1    1.10    2.80
  -8   6   1   -0.60    1.10
   7  -6  -1  165.58   11.50
  -7   6   1  157.38    8.50
   6  -6  -1   12.20    3.60
  -6  -6   1   25.00    2.80
   6   6  -1   21.90    2.30
  -5  -6   1   20.20    2.90
   5  -6  -1   22.00    3.90
   5   6  -1   20.20    2.50
   4  -6  -1    3.10    2.00
  -4  -6   1    5.90    1.90
   4  -6  -1    4.60    2.40
   3  -6  -1   37.90    4.00
  -3  -6   1   29.20    3.40
   3  -6  -1   34.10    4.00
  -3   6   1   29.50    4.60
  -2  -6   1    7.30    2.20
  -2  -6   1    9.20    1.20
   2  -6  -1    8.30    2.30
   2  -6  -1   11.20    2.70
  -2   6   1   10.10    3.30
   2   6  -1    6.30    3.60
  -2   6   1    6.70    1.90
   1  -6  -1  171.38    9.10
   1  -6  -1  167.08    9.80
  -1  -6   1  179.68    9.80
  -1  -6   1  180.08    8.50
  -1   6   1  177.78    9.20
  -1   6   1  148.99   11.20
   1   6  -1  160.78   11.90
   0  -6   1    4.10    1.90
   0  -6   1    2.80    1.30
   0  -6  -1    0.90    1.10
   0  -6  -1    3.90    1.80
   0   6  -1    0.40    1.00
   0   6   1    3.70    2.90
   0   6   1    0.50    1.00
   0   6  -1    2.50    2.70
   1  -6   1   46.20    4.60
  -1  -6  -1   55.59    3.20
   1  -6   1   52.89    4.30
  -1  -6  -1   61.49    4.70
   1   6   1   54.99    3.20
   1   6   1   54.09    6.40
  -1   6  -1   56.79    6.60
  -1   6  -1   55.49    4.30
   2  -6   1   33.10    3.80
   2  -6   1   29.90    3.50
  -2  -6  -1   24.30    3.10
  -2   6  -1   28.90    5.20
   3  -6   1    2.80    1.90
  -3  -6  -1    0.00    1.30
   3  -6   1    2.40    2.00
   4  -6   1    0.60    1.70
   4  -6   1    2.10    2.10
   4   6   1    1.80    1.20
   5  -6   1   18.30    3.70
   5  -6   1   16.30    3.30
   5   6   1   21.70    2.50
   6  -6   1    9.00    3.10
   6  -6   1    5.10    2.20
  -6   6  -1    8.80    2.20
   7  -6   1   46.20    6.10
   7  -6   1   43.60    4.90
  -7   6  -1   43.50    3.20
   8  -6   1    8.10    4.10
   9  -6   1   19.60    5.10
  10  -6   1   19.80    5.70
  10  -7  -1   -6.10    3.40
   9  -7  -1   21.50    5.40
   8  -7  -1  146.29   11.60
   7  -7  -1  234.18   14.70
   6  -7  -1   -3.50    2.40
  -6  -7   1    1.30    1.50
  -5  -7   1   59.49    4.90
   5  -7  -1   66.89    6.50
  -4  -7   1   14.80    2.80
   4  -7  -1   14.70    3.60
   4  -7  -1   14.70    3.50
   3  -7  -1   19.10    3.60
  -3  -7   1   24.60    3.50
   3  -7  -1   17.30    3.40
  -3   7   1   20.70    4.90
   3   7  -1   28.40    6.30
   2  -7  -1   32.60    3.80
  -2  -7   1   26.00    2.00
   2  -7  -1   37.10    4.40
  -2  -7   1   21.70    3.60
   2   7  -1   27.40    6.30
  -2   7   1   34.00    5.70
  -1  -7   1    3.60    2.00
   1  -7  -1    5.10    1.80
   1  -7  -1    3.20    2.10
  -1  -7   1    6.00    1.40
  -1   7   1    5.00    3.50
  -1   7   1    1.10    1.40
   1   7  -1    7.50    4.20
   0  -7   1  201.18   10.00
   0  -7  -1  176.88   10.90
   0  -7   1  184.08   11.20
   0  -7  -1  199.08    9.80
   0   7   1  205.18    9.80
   0   7   1  167.18   12.80
   0   7  -1  195.08   10.00
   0   7  -1  198.68   13.90
   1  -7   1   16.40    3.00
  -1  -7  -1   30.70    3.60
  -1  -7  -1   27.50    2.20
   1  -7   1   18.90    3.60
   1   7   1   29.00    2.20
   1   7   1   27.80    5.90
  -1   7  -1   17.20    2.90
  -1   7  -1   18.70    5.00
   2  -7   1  376.86   19.00
   2  -7   1  393.96   18.50
  -2  -7  -1  342.37   18.00
  -2   7  -1  370.36   21.50
   3  -7   1    7.20    2.60
   3  -7   1    9.80    2.50
  -3   7  -1   14.10    4.60
   4  -7   1   21.40    3.90
   4  -7   1   21.60    4.30
   5  -7   1    3.90    2.60
   5  -7   1    1.00    2.20
   6  -7   1   59.09    6.40
   7  -7   1    4.60    3.30
   7  -7   1   -0.30    2.50
   8  -7   1  248.38   15.90
   9  -7   1   -0.10    2.80
  10  -7   1    0.70    3.80
   9  -8  -1    8.70    4.80
   8  -8  -1   16.50    5.10
   7  -8  -1    1.40    3.20
  -6  -8   1    3.80    2.00
   6  -8  -1    5.40    3.50
  -5  -8   1    4.60    2.10
   5  -8  -1    2.70    2.70
   4  -8  -1    2.60    2.70
  -4  -8   1    4.00    2.10
   4   8  -1    6.50    4.40
   3  -8  -1    0.30    2.10
  -3  -8   1    0.70    1.90
   3  -8  -1   -1.70    1.90
  -3   8   1   -1.00    2.80
   3   8  -1    0.20    3.80
  -2  -8   1    5.20    2.50
   2  -8  -1    1.80    2.40
   2  -8  -1    3.60    2.10
  -2   8   1    4.40    3.90
   2   8  -1   -1.30    3.30
  -1  -8   1   40.80    3.30
  -1  -8   1   40.10    5.00
   1  -8  -1   44.70    5.00
   1  -8  -1   44.50    4.10
  -1   8   1   40.10    6.80
  -1   8   1   44.40    4.30
   1   8  -1   45.10    8.40
   0  -8  -1    5.40    1.70
   0  -8   1    3.90    2.40
   0  -8   1    4.90    1.80
   0  -8  -1    3.90    2.30
   0   8  -1    3.40    4.10
   0   8   1    8.50    4.10
   1  -8   1    1.50    2.40
  -1  -8  -1    2.80    2.30
   1  -8   1    3.50    1.80
  -1   8  -1    5.50    3.90
   1   8   1    1.20    3.40
   2  -8   1   27.10    3.80
   2  -8   1   19.60    4.10
  -2   8  -1   32.20    6.80
   2   8   1   23.30    6.30
   3  -8   1   31.30    4.30
   3  -8   1   29.40    4.90
  -3   8  -1   42.60    6.70
   4  -8   1    2.70    2.30
   4  -8   1    1.70    2.60
   5  -8   1    3.30    2.60
   5  -8   1    4.60    2.80
   6  -8   1   13.40    3.80
   6  -8   1   17.10    4.40
   7  -8   1   16.80    4.50
   7  -8   1   10.10    3.80
   8  -8   1   21.30    5.20
   7  -9  -1   -0.20    2.80
   6  -9  -1    2.00    3.10
  -5  -9   1   10.50    3.10
   5  -9  -1   15.00    3.90
   5   9  -1   12.90    6.00
  -4  -9   1    4.30    2.50
   4  -9  -1    7.90    3.20
   4   9  -1    7.50    5.10
   3  -9  -1   13.20    3.40
  -3  -9   1    8.60    3.20
   3   9  -1    9.50    5.30
  -3   9   1   12.50    4.70
  -2  -9   1   18.80    3.80
   2  -9  -1   16.20    3.30
   2   9  -1   28.00    7.10
  -2   9   1   27.00    6.70
  -1  -9   1   31.20    4.80
   1  -9  -1   39.10    4.30
   1   9  -1   28.40    7.20
  -1   9   1   35.20    7.60
   0  -9   1    1.50    2.10
   0   9  -1    0.40    3.90
   0   9   1    4.50    4.50
   1  -9   1    9.70    2.60
   1  -9   1    3.30    2.80
   1   9   1    3.90    4.00
  -1   9  -1    5.20    4.60
   2  -9   1   90.19    6.90
   2  -9   1   87.39    7.90
   2   9   1   67.59    9.10
  -2   9  -1   97.49   10.40
   3  -9   1    3.80    2.40
   3  -9   1    3.30    2.60
   3   9   1    3.70    4.60
  -3   9  -1   -0.50    4.10
   4  -9   1   36.70    5.40
   4  -9   1   33.40    5.20
   5  -9   1    4.30    3.20
   5  -9   1    2.10    2.90
   6  -9   1    1.20    3.40
   6  -9   1    6.80    3.30
   7  -9   1   44.20    7.10
   5 -10  -1   35.20    5.80
   5  10  -1   28.40    8.10
   4 -10  -1   -0.10    3.00
  -4 -10   1   -0.20    2.50
   4  10  -1    0.10    4.60
  -3 -10   1   22.00    4.30
   3  10  -1   18.00    6.70
  -3  10   1    8.70    5.30
  -2 -10   1   25.40    4.70
  -2  10   1   18.70    5.90
   2  10  -1   20.50    6.70
  -1 -10   1   -3.10    2.10
  -1  10   1    1.20    3.60
   1  10  -1    0.70    4.60
   0 -10   1   18.60    4.50
   0  10  -1   10.90    5.60
   0  10   1   22.40    6.60
   1 -10   1   14.10    4.00
   1  10   1   10.00    5.40
  -1  10  -1   18.90    6.60
   2 -10   1   16.30    4.60
  -2  10  -1   11.20    5.40
   2  10   1   11.70    6.00
   3 -10   1   17.90    4.60
   3  10   1    2.60    4.40
   4 -10   1   -0.10    2.40
   4 -10   1   -3.20    2.10
   4  10   1   -5.20    4.10
   5 -10   1   19.20    4.70
   5 -10   1   26.40    5.40
   5  10   1    7.20    6.60
  -2 -11   1   -1.70    2.40
   2  11  -1    1.10    4.70
  -2  11   1    4.60    4.60
  -1 -11   1   -0.50    2.80
   1  11  -1    6.40    6.10
  -1  11   1    1.70    5.00
   0 -11   1   16.20    4.70
   0  11   1   19.00    7.20
   0  11  -1   25.20    7.70
   1 -11   1   23.00    5.50
  -1  11  -1   17.80    6.80
   1  11   1    7.90    5.40
   2 -11   1    2.20    3.60
   2  11   1   21.80    7.50
  -2  11  -1   13.90    6.20
  13   0  -2    5.30    3.90
  12   0  -2   10.20    3.90
  11   0  -2   39.00    6.00
 -10   0   2  183.48    9.80
  10   0  -2  166.88   11.80
  -9   0   2    4.60    1.70
  -9   0   2    7.40    1.50
   9   0  -2    6.10    1.80
   9   0  -2    9.50    3.30
   8   0  -2    2.10    1.10
  -8   0   2   -0.40    0.90
  -8   0   2    0.30    1.20
   8   0  -2    0.80    1.80
  -7   0   2  451.95   18.90
   7   0  -2  404.66   20.80
   7   0  -2  405.36   18.90
  -7   0   2  431.26   19.40
  -6   0   2  167.68    7.70
  -6   0   2  157.88    8.10
   6   0  -2  140.79    9.00
   6   0  -2  157.98    7.80
   5   0  -2 1564.04   67.89
  -5   0   2 1582.14   66.79
   5   0  -2 1594.24   66.59
  -5   0   2 1584.24   67.79
  -4   0   2   19.50    2.60
   4   0  -2   15.20    2.40
  -4   0   2   20.70    1.90
   4   0  -2   18.80    1.70
   3   0  -2  702.73   31.00
  -3   0   2  684.33   30.30
  -3   0   2  717.83   30.90
   3   0  -2  741.03   30.30
   2   0  -2    2.50    1.40
   2   0  -2    3.40    0.90
  -2   0   2    2.30    0.90
  -2   0   2    0.70    1.10
   1   0  -2  131.69    6.10
  -1   0   2  131.79    6.10
   1   0  -2  137.69    6.10
   0   0  -2 1309.17   56.19
   0   0   2 1352.46   56.19
   0   0   2 1382.66   56.19
   1   0   2  329.17   14.20
   1   0   2  347.77   14.80
  -1   0  -2  322.47   14.30
   1   0   2  346.57   14.40
  -1   0  -2  335.27   14.80
  -2   0  -2 2131.29   86.69
  -2   0  -2 2016.10   87.39
   2   0   2 2079.49   87.39
   2   0   2 2104.19   86.69
  -3   0  -2  127.09    5.60
   3   0   2  122.19    6.60
   3   0   2  120.19    5.70
  -3   0  -2  116.49    6.50
   3   0   2  122.79    5.50
  -4   0  -2   61.09    4.40
   4   0   2   58.49    2.90
  -4   0  -2   60.39    3.10
   4   0   2   59.79    4.30
   4   0   2   53.79    3.10
  -5   0  -2   11.20    2.30
  -5   0  -2   15.30    1.40
   5   0   2   14.70    1.50
   5   0   2   13.60    2.60
   5   0   2   15.00    1.30
   6   0   2    4.00    2.10
   6   0   2    4.80    0.80
   6   0   2    2.70    0.90
  -6   0  -2    4.40    0.90
   7   0   2   10.10    1.10
   7   0   2   10.00    2.70
  -7   0  -2    9.60    1.20
   8   0   2  292.17   12.50
   8   0   2  271.17   15.20
  -8   0  -2  280.27   12.40
   9   0   2  195.48   12.10
  10   0   2  105.39    8.70
  11   0   2    9.70    3.70
  12   0   2    1.70    3.20
  13  -1  -2   -1.20    3.60
  13   1  -2   -1.80    3.00
  12  -1  -2   18.60    5.40
  12   1  -2   35.40    5.90
  11  -1  -2   13.80    4.20
 -11  -1   2    3.20    2.10
  11   1  -2    6.50    3.10
  10  -1  -2    6.00    3.10
 -10  -1   2    9.10    2.50
 -10   1   2    6.50    1.90
  10   1  -2    7.70    3.20
   9  -1  -2   20.40    4.20
  -9  -1   2   13.40    2.80
   9  -1  -2   18.30    2.10
  -9  -1   2   11.60    1.30
  -9  -1   2   14.80    1.70
   9   1  -2   17.70    3.80
  -9   1   2   15.50    2.30
  -9   1   2   15.10    2.30
  -8  -1   2    7.90    1.10
   8  -1  -2    8.00    1.60
   8  -1  -2    5.70    2.70
  -8  -1   2    7.20    2.10
  -8  -1   2    7.40    1.20
  -8   1   2    7.70    1.80
   8   1  -2   10.90    3.00
  -8   1   2    9.60    1.80
  -7  -1   2   -0.60    0.60
  -7  -1   2    0.70    1.40
  -7  -1   2    0.40    0.60
   7  -1  -2    1.20    0.90
   7  -1  -2   -0.70    1.70
  -7   1   2    0.60    1.00
   7   1  -2    1.20    1.00
  -7   1   2    0.40    0.90
   7   1  -2    0.50    1.60
   6  -1  -2  132.29    8.10
  -6  -1   2  116.59    7.20
  -6  -1   2  124.79    5.80
  -6  -1   2  130.49    7.00
   6  -1  -2  121.89    6.20
  -6   1   2  118.89    6.40
  -6   1   2  117.89    6.60
   6   1  -2  121.79    6.50
   6   1  -2  121.29    7.60
  -5  -1   2  374.86   16.90
  -5  -1   2  380.86   17.90
  -5  -1   2  385.26   18.30
   5  -1  -2  432.56   17.30
  -5   1   2  381.16   17.60
   5   1  -2  384.96   17.60
   5   1  -2  364.46   18.30
  -5   1   2  408.76   18.80
  -5   1   2  417.76   17.40
  -4  -1   2   -0.90    1.00
   4  -1  -2    0.20    0.70
   4  -1  -2    1.80    1.50
  -4  -1   2    0.40    0.60
  -4  -1   2    0.60    1.20
  -4   1   2   -1.20    1.10
  -4   1   2    1.70    0.90
   4   1  -2   -0.20    0.80
   4   1  -2    0.40    1.10
  -3  -1   2   11.50    1.90
  -3  -1   2   14.70    1.80
   3  -1  -2   19.60    1.60
   3  -1  -2   14.10    2.30
  -3  -1   2   12.50    1.30
  -3   1   2   16.10    2.20
   3   1  -2   12.40    1.60
  -3   1   2   12.40    1.50
   2  -1  -2  155.18    7.90
  -2  -1   2  161.18    7.20
  -2  -1   2  161.88    7.60
   2   1  -2  159.68    7.50
  -2   1   2  154.98    7.30
   2   1  -2  164.98    7.10
  -2   1   2  144.59    7.80
  -1  -1   2  193.68    9.30
  -1  -1   2  209.08    9.10
  -1   1   2  203.08    8.90
   1   1  -2  206.88    9.30
   1   1  -2  206.88    9.10
  -1   1   2  205.68    9.40
   1   1  -2  213.08   10.10
   0  -1   2   13.50    1.30
   0  -1   2   11.60    1.50
   0  -1   2   13.10    2.10
   0  -1   2   12.30    1.30
   0   1  -2   14.50    1.20
   0   1  -2   12.40    2.20
   0   1  -2   12.20    1.30
   1  -1   2  227.78    9.90
   1  -1   2  225.98   10.60
   1  -1   2  228.38   10.20
  -1   1  -2  227.18   10.20
   1   1   2  228.28   10.10
  -1   1  -2  227.88   10.60
  -1   1  -2  227.18    9.80
   2  -1   2  899.21   38.60
  -2  -1  -2  918.61   38.10
   2  -1   2  916.91   37.30
   2  -1   2  917.81   38.00
  -2   1  -2  915.91   38.00
  -2   1  -2  868.91   38.50
  -2   1  -2  861.41   37.30
   2   1   2  878.71   38.00
   3  -1   2  190.78    8.80
   3  -1   2  190.58    9.60
  -3  -1  -2  180.48    9.00
   3   1   2  187.48    8.70
   3   1   2  167.68    8.90
  -3   1  -2  196.88    9.70
  -3   1  -2  196.38    8.70
   3   1   2  186.68    8.10
  -4  -1  -2   63.69    4.20
   4  -1   2   61.29    4.80
   4  -1   2   64.59    3.80
   4   1   2   62.89    4.20
  -4   1  -2   62.99    3.70
  -4   1  -2   62.19    4.70
   4   1   2   63.89    3.70
   4   1   2   61.09    2.90
   5  -1   2  214.38   10.20
  -5  -1  -2  214.48   11.00
   5  -1   2  215.38   11.50
  -5   1  -2  225.08   11.60
   5   1   2  218.48   10.10
   5   1   2  211.48   10.90
  -5   1  -2  214.08   10.10
  -6  -1  -2   52.19    4.50
   6  -1   2   58.89    3.80
   6  -1   2   58.69    5.00
   6   1   2   61.49    3.60
  -6   1  -2   57.79    3.60
   6   1   2   60.89    4.60
   7  -1   2   76.59    6.20
   7  -1   2   66.79    4.20
   7   1   2   72.39    4.20
   7   1   2   73.09    5.60
  -7   1  -2   67.19    4.20
   8  -1   2   75.59    6.70
   8   1   2   83.69    4.70
  -8   1  -2   77.39    4.70
   8   1   2   88.69    6.60
   9  -1   2    5.00    2.90
   9   1   2    5.70    2.70
  10  -1   2   36.60    5.40
  10   1   2   46.70    5.40
  11  -1   2   29.20    5.80
  11   1   2   30.30    5.40
  12  -1   2    2.30    3.30
  12   1   2   -1.40    2.60
  12  -2  -2    2.90    3.50
  12   2  -2   -1.00    2.60
 -11  -2   2   25.00    4.10
  11  -2  -2   21.90    5.20
  11   2  -2   16.60    4.00
 -10  -2   2   27.70    4.00
  10  -2  -2   19.40    4.90
 -10   2   2   17.90    2.50
  10   2  -2   24.10    4.40
   9  -2  -2    9.60    3.50
  -9   2   2   12.90    2.00
   9   2  -2   10.00    3.00
  -8  -2   2   73.59    5.50
   8  -2  -2   53.99    6.00
   8   2  -2   69.49    5.80
  -8   2   2   73.99    4.40
   7  -2  -2    0.00    1.70
  -7  -2   2    0.90    0.60
  -7  -2   2    0.30    1.60
   7   2  -2    2.90    1.80
  -7   2   2    2.80    1.40
  -7   2   2    1.50    1.00
  -6  -2   2    1.00    1.30
   6  -2  -2    0.80    1.70
  -6  -2   2    1.40    0.70
  -6  -2   2    0.20    1.40
  -6   2   2    2.20    1.00
  -6   2   2    4.80    1.60
   6   2  -2    1.20    1.10
   6   2  -2   -1.90    1.20
  -5  -2   2  194.38    9.80
  -5  -2   2  190.78   10.10
   5  -2  -2  199.78   10.80
  -5  -2   2  188.18    8.70
  -5   2   2  204.98    9.20
   5   2  -2  167.28    9.70
   5   2  -2  196.68    9.70
  -5   2   2  213.98   10.00
  -4  -2   2   25.90    2.90
  -4  -2   2   27.30    2.60
   4  -2  -2   27.60    3.20
  -4  -2   2   26.70    2.00
   4   2  -2   28.40    1.90
  -4   2   2   30.20    3.20
  -4   2   2   24.80    2.20
   4   2  -2   28.50    2.60
  -4   2   2   27.00    2.60
  -3  -2   2   12.60    1.50
   3  -2  -2    7.90    1.70
  -3  -2   2   15.60    1.90
   3  -2  -2   10.40    2.10
  -3  -2   2   17.10    2.20
  -3   2   2    8.90    1.40
  -3   2   2    6.90    1.80
   3   2  -2   14.20    1.40
   3   2  -2   15.60    2.00
  -3   2   2    8.40    1.60
   2  -2  -2    4.20    1.40
   2  -2  -2    4.70    1.50
  -2  -2   2    1.20    1.20
  -2  -2   2    3.10    1.00
  -2   2   2    5.00    1.30
   2   2  -2    3.00    0.90
  -2   2   2    3.20    1.30
   2   2  -2    2.60    1.20
  -1  -2   2 1520.15   66.99
   1  -2  -2 1500.25   66.89
  -1  -2   2 1565.54   66.69
  -1   2   2 1634.94   66.89
  -1   2   2 1638.94   67.09
   1   2  -2 1657.93   66.69
   1   2  -2 1569.14   68.09
   1   2  -2 1629.24   66.99
   0  -2   2  952.80   40.70
   0  -2   2  966.60   40.70
   0  -2   2  956.20   41.90
   0  -2   2  957.80   40.70
   0   2   2  958.40   40.40
   0   2  -2  911.11   41.80
   0   2  -2  950.10   40.60
   0   2  -2  966.70   40.70
   0   2  -2  994.70   40.70
   1  -2   2   60.29    3.80
   1  -2   2   55.39    3.80
   1  -2   2   61.19    3.50
   1  -2   2   65.09    4.90
  -1   2  -2   57.19    4.80
  -1   2  -2   63.09    3.90
  -1   2  -2   62.79    3.70
  -1   2  -2   60.39    3.40
   2  -2   2  732.63   31.10
   2  -2   2  726.33   31.50
  -2   2  -2  708.83   31.40
  -2   2  -2  710.23   31.00
   2   2   2  709.93   30.40
  -2   2  -2  729.43   30.40
   3  -2   2   54.29    3.80
  -3  -2  -2   55.79    3.30
   3  -2   2   49.40    4.10
   3   2   2   57.39    3.80
  -3   2  -2   51.89    4.10
  -3   2  -2   54.39    3.60
  -3   2  -2   54.79    2.80
   3   2   2   55.99    3.20
   3   2   2   52.89    2.80
   4  -2   2    3.40    1.40
  -4  -2  -2    6.50    1.40
   4  -2   2    4.30    1.90
   4   2   2    3.30    1.20
  -4   2  -2    3.50    0.50
   4   2   2    5.30    0.60
  -4   2  -2    4.70    1.80
   4   2   2    4.80    0.70
  -4   2  -2    3.00    0.50
   4   2   2    5.80    1.40
  -4   2  -2    3.00    1.30
   5  -2   2   10.70    2.50
  -5  -2  -2   15.20    2.10
   5  -2   2   12.70    2.10
   5   2   2   11.20    1.90
   5   2   2   12.70    2.00
  -5   2  -2    8.60    1.70
   6  -2   2   45.70    3.50
   6  -2   2   29.70    4.10
  -6  -2  -2   43.10    3.70
   6   2   2   47.50    3.80
  -6   2  -2   37.40    3.20
   6   2   2   42.90    3.30
   7  -2   2    6.50    2.50
   7  -2   2    5.40    1.60
   7   2   2    7.00    1.70
   7   2   2    8.50    2.20
  -7   2  -2    5.50    1.60
   8  -2   2   89.59    7.50
   8  -2   2   90.89    5.60
   8   2   2   97.39    6.70
  -8   2  -2   81.19    5.40
   8   2   2   87.09    5.40
   9  -2   2    5.80    3.20
   9   2   2    1.80    2.10
  10  -2   2   54.09    6.50
  10   2   2   60.69    6.10
  11  -2   2    8.40    3.80
  11   2   2    8.00    3.70
  12  -2   2   -3.60    3.10
  12   2   2    3.30    3.20
  12  -3  -2   -3.10    2.70
 -11  -3   2    3.70    2.70
  11  -3  -2    7.40    4.10
  10  -3  -2   -1.90    2.70
 -10  -3   2   -0.60    2.00
  -9  -3   2  149.49    9.60
   9  -3  -2  157.88   11.10
  -9   3   2  147.49    7.90
   8  -3  -2   21.30    4.30
  -8  -3   2   23.60    3.60
  -8   3   2   16.10    2.10
  -7  -3   2  178.48    9.90
  -7  -3   2  197.88    8.30
  -7  -3   2  185.98   10.60
   7  -3  -2  169.48   11.20
  -7   3   2  179.18    9.00
  -6  -3   2   24.80    2.00
  -6  -3   2   26.40    2.80
  -6  -3   2   27.40    3.40
   6  -3  -2   22.90    3.60
  -6   3   2   25.60    2.30
   5  -3  -2   48.30    4.50
  -5  -3   2   58.19    3.40
  -5  -3   2   62.69    4.80
  -5  -3   2   60.09    3.90
   5  -3  -2   49.20    4.90
  -5   3   2   46.60    3.40
   5   3  -2   59.19    3.10
  -4  -3   2   55.59    3.60
   4  -3  -2   60.59    4.80
  -4  -3   2   44.10    3.30
  -4  -3   2   48.40    4.30
   4  -3  -2   69.39    4.90
   4   3  -2   52.89    3.20
   4   3  -2   54.49    4.20
  -4   3   2   69.49    4.60
  -4   3   2   65.29    4.80
  -4   3   2   64.99    3.70
  -3  -3   2   90.19    4.50
  -3  -3   2   84.19    4.60
   3  -3  -2   61.39    5.10
   3  -3  -2   69.79    5.10
  -3  -3   2   87.39    5.50
   3   3  -2   83.29    4.40
  -3   3   2   76.49    5.20
  -3   3   2   62.89    4.90
   3   3  -2   86.19    5.10
  -2  -3   2  523.55   21.70
  -2  -3   2  494.05   22.20
   2  -3  -2  477.95   22.40
   2  -3  -2  465.05   22.00
  -2   3   2  473.55   22.20
  -2   3   2  476.55   22.00
   2   3  -2  499.85   22.10
   2   3  -2  507.95   21.50
  -1  -3   2 1492.05   65.39
  -1  -3   2 1548.05   65.79
   1  -3  -2 1577.14   65.79
  -1  -3   2 1531.75   66.19
  -1   3   2 1601.54   65.69
  -1   3   2 1513.75   66.49
   1   3  -2 1625.24   67.79
   1   3  -2 1550.84   65.69
  -1   3   2 1551.94   65.99
   1   3  -2 1578.64   66.09
   0  -3   2  190.38    9.60
   0  -3   2  213.28   11.30
   0  -3   2  201.88    9.40
   0   3  -2  196.38    9.50
   0   3  -2  178.48   10.90
   0   3  -2  193.48    9.30
   0   3  -2  188.18    9.50
   1  -3   2  301.97   13.60
   1  -3   2  295.37   13.80
   1  -3   2  296.27   15.10
   1  -3   2  296.77   13.80
  -1   3  -2  292.07   13.70
   1   3   2  286.67   12.60
  -1   3  -2  292.77   13.40
  -1   3  -2  291.67   15.20
  -1   3  -2  284.57   13.70
   1   3   2  292.47   13.40
   2  -3   2  150.08    8.00
   2  -3   2  155.58    8.20
   2  -3   2  161.08    9.30
   2   3   2  142.89    7.20
   2   3   2  138.19    6.50
  -2   3  -2  145.39    7.30
  -2   3  -2  151.88    7.90
  -2   3  -2  164.48    8.30
   3  -3   2  519.55   24.30
   3  -3   2  531.25   24.80
   3  -3   2  569.74   26.00
  -3   3  -2  538.05   24.80
  -3   3  -2  524.05   24.20
   3   3   2  547.95   24.50
  -3   3  -2  537.55   23.40
   3   3   2  570.14   23.40
   3   3   2  541.65   23.00
   4  -3   2  142.49    8.30
   4  -3   2  148.79    7.80
  -4  -3  -2  128.19    6.50
   4   3   2  133.69    7.60
   4   3   2  117.69    6.50
   4   3   2  119.79    6.20
  -4   3  -2  152.28    6.50
  -4   3  -2  145.89    7.50
  -5  -3  -2  141.89    7.30
   5  -3   2  130.49    8.60
   5   3   2  144.29    7.30
  -5   3  -2  136.09    6.50
  -5   3  -2  133.39    6.30
   5   3   2  154.18    6.30
   5   3   2  146.99    8.00
  -5   3  -2  131.69    7.70
  -6  -3  -2   -0.30    1.10
   6  -3   2    1.50    2.00
   6  -3   2    0.00    1.20
   6   3   2   -0.30    1.10
   7  -3   2    1.60    1.50
   7  -3   2    2.40    2.20
  -7  -3  -2    4.20    1.70
   7   3   2    2.10    1.70
   8  -3   2  147.59   10.60
   8  -3   2  158.18    8.80
   8   3   2  153.68    9.10
   9  -3   2   94.19    8.50
   9   3   2  110.29    7.60
  10  -3   2   -1.70    2.80
  10   3   2    0.60    2.10
  11  -3   2    9.60    4.30
  11   3   2   17.90    4.00
  12  -3   2    4.70    4.20
  12  -4  -2    0.20    3.30
 -11  -4   2   28.60    5.00
  11  -4  -2   30.00    6.20
  10  -4  -2   31.00    6.20
 -10  -4   2   17.00    4.00
   9  -4  -2   32.10    5.40
  -9  -4   2   40.40    5.30
  -9   4   2   33.30    3.00
   8  -4  -2   24.20    5.00
  -8  -4   2   23.20    4.30
  -8   4   2   23.30    2.50
  -7  -4   2   41.30    3.60
  -7  -4   2   42.60    2.70
  -7  -4   2   41.00    4.80
   7  -4  -2   42.90    5.20
  -7   4   2   36.80    3.10
  -6  -4   2   16.40    1.90
  -6  -4   2   21.50    3.70
   6  -4  -2   21.40    3.70
   6  -4  -2   19.90    3.80
  -6  -4   2   18.90    2.30
  -6   4   2   17.40    2.10
   6   4  -2   18.30    1.70
  -5  -4   2   15.40    2.00
  -5  -4   2   22.50    3.20
  -5  -4   2   15.00    1.90
   5  -4  -2   11.40    2.90
   5  -4  -2   12.70    2.90
  -5   4   2    9.60    1.70
   5   4  -2   20.40    1.80
  -4  -4   2   20.50    2.00
  -4  -4   2   19.70    3.00
   4  -4  -2   15.70    3.10
  -4  -4   2   15.10    2.10
   4  -4  -2   15.40    3.00
   4   4  -2   19.10    2.00
  -3  -4   2   19.90    2.40
   3  -4  -2   26.40    3.40
  -3  -4   2   22.20    3.30
   3  -4  -2   23.60    2.90
  -3   4   2   25.80    3.10
   3   4  -2   17.70    2.10
  -2  -4   2   12.70    2.20
  -2  -4   2   14.70    2.60
  -2  -4   2   15.70    1.70
   2  -4  -2   15.40    2.50
   2   4  -2   14.70    2.50
   2   4  -2   19.80    2.30
  -2   4   2   12.40    2.40
  -2   4   2   15.30    2.30
  -2   4   2   17.60    3.20
  -1  -4   2  146.49    7.30
  -1  -4   2  142.89    8.30
   1  -4  -2  143.79    7.60
  -1  -4   2  144.79    8.00
  -1   4   2  132.89    8.80
   1   4  -2  147.99    7.70
   1   4  -2  165.08   10.20
  -1   4   2  156.18    8.20
  -1   4   2  143.09    7.60
   1   4  -2  159.28    8.30
   0  -4  -2  292.27   12.70
   0  -4   2  266.07   13.50
   0  -4   2  279.07   13.20
   0  -4   2  258.77   13.60
   0   4  -2  262.17   15.20
   0   4  -2  276.47   13.40
   0   4  -2  275.57   13.40
   0   4   2  305.17   13.60
   0   4  -2  268.57   13.10
   0   4   2  300.67   12.70
   1  -4   2  144.29    7.80
   1  -4   2  137.89    8.00
   1  -4   2  137.59    9.40
  -1   4  -2  137.19    7.70
  -1   4  -2  148.19    9.80
  -1   4  -2  151.98    7.90
  -1   4  -2  135.59    7.80
   1   4   2  145.09    6.60
   1   4   2  155.28    7.70
   2  -4   2   10.30    2.30
   2  -4   2   10.30    2.10
   2  -4   2    6.10    2.70
   2   4   2   16.30    2.70
   2   4   2   14.50    2.00
  -2   4  -2    9.50    2.50
  -2   4  -2   11.60    1.90
  -2   4  -2   10.10    2.20
  -2   4  -2    5.10    2.70
   3  -4   2   81.49    5.60
   3  -4   2   77.69    5.60
   3  -4   2   71.79    9.30
  -3   4  -2   74.49    5.60
   3   4   2   85.79    4.70
  -3   4  -2   69.09    4.60
   4  -4   2   95.99    6.40
   4  -4   2   92.79    6.70
  -4   4  -2  104.59    5.40
   4   4   2   86.19    4.40
   4   4   2  103.39    5.20
   5  -4   2  283.77   15.00
   5  -4   2  319.67   16.10
  -5  -4  -2  301.17   13.50
   5   4   2  310.37   13.50
   5   4   2  295.07   13.50
  -5   4  -2  308.77   13.80
   6  -4   2    6.80    2.60
  -6  -4  -2    6.70    1.50
   6  -4   2    8.30    2.30
  -6   4  -2    7.90    1.20
   6   4   2    9.30    1.70
  -6   4  -2    8.40    1.40
   6   4   2    7.00    0.80
   7  -4   2    3.70    2.70
  -7  -4  -2    2.60    1.40
   7  -4   2    1.70    1.70
  -7   4  -2    2.90    0.80
  -7   4  -2    2.90    0.70
   7   4   2    4.00    1.60
   8  -4   2  191.68   12.60
   8  -4   2  190.48   10.90
   8   4   2  195.38   10.40
   9  -4   2   29.40    5.30
   9   4   2   25.80    3.60
  10  -4   2    6.20    3.30
  10   4   2    6.80    3.80
  11  -4   2    3.10    3.10
  11  -5  -2   40.40    6.80
  10  -5  -2   12.60    4.30
 -10  -5   2   10.70    3.90
   9  -5  -2   75.99    7.90
  -9  -5   2   74.09    7.30
   8  -5  -2  365.56   19.60
  -8  -5   2  332.87   18.50
  -8   5   2  335.57   16.00
  -7  -5   2   48.30    3.40
  -7  -5   2   46.00    3.80
   7  -5  -2   57.49    6.40
  -7  -5   2   58.49    6.00
  -7   5   2   57.09    3.80
   7   5  -2   47.40    3.10
  -6  -5   2  126.69    6.80
   6  -5  -2  147.09    9.60
  -6  -5   2  127.29    8.90
  -6  -5   2  135.39    7.10
  -6   5   2  140.79    7.30
   6   5  -2  120.59    6.60
   5  -5  -2    4.20    2.50
   5  -5  -2    1.40    2.00
  -5  -5   2    2.60    1.00
  -5  -5   2    5.80    1.60
  -5  -5   2    4.60    2.30
   5   5  -2    5.20    1.30
  -4  -5   2   91.99    4.60
  -4  -5   2   84.59    5.50
   4  -5  -2   82.09    6.30
   4  -5  -2   85.59    6.80
  -4  -5   2   86.49    6.70
   4   5  -2   84.89    5.20
  -3  -5   2    3.50    1.60
  -3  -5   2    2.50    0.90
   3  -5  -2    3.30    1.90
  -3  -5   2    3.80    2.00
   3   5  -2    2.20    1.30
  -3   5   2    4.80    2.40
  -2  -5   2  444.16   20.70
   2  -5  -2  470.55   20.80
  -2  -5   2  443.26   19.60
  -2  -5   2  420.16   21.40
  -2   5   2  461.35   20.80
   2   5  -2  418.06   23.30
   2   5  -2  444.96   20.50
  -2   5   2  454.45   22.20
  -1  -5   2   27.70    2.50
   1  -5  -2   21.70    2.50
  -1  -5   2   25.70    3.10
  -1   5   2   24.50    4.40
   1   5  -2   31.60    4.90
  -1   5   2   22.10    2.60
   0  -5  -2  249.48   11.80
   0  -5   2  263.87   12.30
   0  -5   2  245.78   12.90
   0   5  -2  275.17   12.40
   0   5   2  245.08   14.50
   0   5  -2  240.28   14.80
   0   5   2  249.18   11.80
   1  -5   2    3.20    1.60
   1  -5   2    2.60    1.80
   1   5   2    4.80    0.90
   1   5   2    5.70    1.70
  -1   5  -2    1.30    1.50
  -1   5  -2    2.20    1.50
  -1   5  -2    1.80    2.70
   2  -5   2    4.90    2.00
   2  -5   2    5.20    2.00
  -2   5  -2    3.90    1.70
  -2   5  -2    5.30    1.80
  -2   5  -2    2.30    2.60
   2   5   2    5.70    1.70
   3  -5   2   35.10    3.90
   3  -5   2   42.70    4.20
  -3   5  -2   43.90    3.60
   3   5   2   45.70    3.50
   4  -5   2    2.50    2.00
   4  -5   2    3.20    1.90
   4   5   2    1.90    1.20
  -4   5  -2    5.20    1.70
   5  -5   2   72.99    5.50
   5  -5   2   58.19    5.70
  -5   5  -2   59.59    4.10
   5   5   2   51.09    3.60
   6  -5   2    4.40    2.30
   6  -5   2    5.10    2.50
   6   5   2    2.60    0.90
  -6   5  -2    7.00    1.50
   7  -5   2   -0.80    2.40
   7  -5   2    1.10    1.90
  -7   5  -2    0.30    0.70
   8  -5   2  150.18    9.70
   8  -5   2  154.28   11.10
   9  -5   2    6.80    3.50
  10  -5   2    1.30    2.90
  11  -5   2    2.80    3.80
  11  -6  -2   52.49    8.20
  10  -6  -2   -3.60    3.10
   9  -6  -2  123.29   10.80
   8  -6  -2   72.89    7.80
  -8   6   2   77.69    5.10
  -7  -6   2   41.80    5.40
   7  -6  -2   33.50    5.20
  -7  -6   2   34.00    3.30
  -7   6   2   42.90    3.60
   6  -6  -2    7.60    2.90
  -6  -6   2    4.70    1.70
  -6  -6   2    4.80    2.80
   6   6  -2    6.00    1.60
  -5  -6   2    1.10    2.20
  -5  -6   2    0.60    0.60
  -5  -6   2    0.50    0.60
  -5  -6   2   -1.50    1.20
   5  -6  -2    1.50    2.30
   4  -6  -2   39.30    4.40
  -4  -6   2   40.70    4.80
  -4  -6   2   36.20    2.20
  -4  -6   2   34.00    3.60
  -4  -6   2   31.20    2.10
  -3  -6   2  219.58   11.60
  -3  -6   2  232.68   10.00
   3  -6  -2  207.88   11.90
  -3   6   2  209.18   13.10
   3   6  -2  201.28   14.50
  -2  -6   2   17.70    2.00
  -2  -6   2   24.10    3.30
   2  -6  -2   27.20    3.40
  -2   6   2   28.00    3.20
  -2   6   2   24.90    4.70
   2   6  -2   21.20    4.90
  -1  -6   2    5.70    1.50
   1  -6  -2    6.80    1.80
  -1  -6   2    9.40    2.60
  -1   6   2    5.10    2.70
  -1   6   2    9.10    1.90
   1   6  -2    8.10    3.60
   0  -6   2   24.60    3.60
   0  -6  -2   25.10    2.50
   0  -6   2   25.10    2.80
   0   6  -2   24.20    2.70
   0   6  -2   32.00    5.80
   0   6   2   27.90    2.50
   0   6   2   25.50    4.90
   1  -6   2   25.80    3.70
   1  -6   2   21.70    2.90
  -1   6  -2   22.60    2.90
  -1   6  -2   11.50    4.50
   1   6   2   25.90    1.90
   2  -6   2   14.80    2.90
   2  -6   2   12.20    2.80
  -2   6  -2   18.00    4.60
   3  -6   2   20.90    3.20
   3  -6   2   15.20    3.30
   4  -6   2   10.30    3.00
   4  -6   2   10.80    2.70
   4   6   2    7.60    1.90
   5  -6   2   19.20    3.60
   5  -6   2   21.00    4.10
  -5   6  -2   24.90    3.00
   5   6   2   21.20    2.60
   6  -6   2    6.50    3.10
   6  -6   2    5.30    2.40
   7  -6   2  136.39    9.60
   7  -6   2  152.58   10.80
   8  -6   2   -2.90    2.50
   8  -6   2    4.60    2.70
   9  -6   2   -0.20    2.80
  10  -6   2   -0.60    3.20
  10  -7  -2    0.20    3.40
   9  -7  -2   59.59    7.70
   8  -7  -2    3.30    3.10
  -8   7   2    5.60    2.70
   7  -7  -2    7.30    3.30
  -7   7   2    7.30    2.00
  -6  -7   2   60.99    4.80
   6  -7  -2   59.19    6.50
  -5  -7   2    0.60    1.60
   5  -7  -2    0.80    2.10
   4  -7  -2   13.70    3.30
  -4  -7   2   11.10    2.70
  -3  -7   2    0.30    0.60
   3  -7  -2   -0.30    1.70
  -3  -7   2   -2.10    1.40
  -3   7   2    1.80    2.60
   3   7  -2   -0.20    2.90
  -2  -7   2    3.20    2.00
  -2  -7   2    1.40    1.00
   2  -7  -2    1.00    1.50
   2   7  -2   -0.50    3.20
  -2   7   2    5.20    3.30
  -1  -7   2    0.30    1.10
   1  -7  -2   -0.80    1.30
  -1  -7   2   -2.00    1.50
  -1   7   2    4.60    3.30
  -1   7   2   -0.60    1.10
   1   7  -2    3.00    3.40
   0  -7   2    3.30    2.30
   0  -7  -2    4.00    1.40
   0  -7   2    0.40    1.40
   0   7  -2    0.30    2.70
   0   7  -2    2.90    1.40
   0   7   2    0.60    1.10
   0   7   2    0.20    2.90
   1  -7   2   25.20    4.00
   1  -7   2   30.00    3.40
  -1   7  -2   42.10    6.40
   1   7   2   20.00    1.90
   1   7   2   17.10    4.70
   2  -7   2   84.89    7.00
   2  -7   2   85.39    6.30
  -2   7  -2   86.79    8.80
   3  -7   2   10.30    2.90
   3  -7   2   17.60    3.50
   4  -7   2    5.10    2.50
   4  -7   2    4.00    2.40
   5  -7   2   63.59    6.30
   5  -7   2   73.29    6.90
   6  -7   2    1.90    2.60
   6  -7   2    4.80    2.90
   7  -7   2   86.99    8.10
   7  -7   2   77.59    7.30
   8  -7   2    2.60    3.00
   8  -7   2   -3.50    1.90
   9  -7   2    5.90    4.00
   9  -8  -2   33.00    6.90
   8  -8  -2   40.10    6.60
   7  -8  -2   14.30    4.60
  -6  -8   2   28.40    3.80
   6  -8  -2   15.40    4.10
   5  -8  -2   36.20    5.20
  -5  -8   2   26.70    3.80
   5   8  -2   26.30    6.90
  -4  -8   2   25.10    4.10
   4  -8  -2   24.30    4.30
   4   8  -2   11.90    5.30
  -3  -8   2   21.80    3.90
   3  -8  -2   27.80    4.00
   3   8  -2   26.60    6.70
  -3   8   2   34.70    6.50
  -2  -8   2    2.00    1.10
  -2  -8   2    5.30    2.50
   2  -8  -2    2.10    1.80
  -2   8   2    0.40    3.30
   2   8  -2   -0.80    3.20
  -1  -8   2   45.20    3.60
   1  -8  -2   43.30    4.10
  -1  -8   2   39.30    4.90
  -1   8   2   34.50    6.00
   1   8  -2   38.70    7.00
   0  -8   2   89.89    5.90
   0  -8   2   88.99    7.10
   0   8   2   56.49    8.20
   0   8  -2   81.09    9.30
   1  -8   2  118.29    8.80
   1  -8   2  114.19    7.60
  -1   8  -2  116.29   11.60
   1   8   2  148.09   11.50
   2  -8   2   26.60    4.20
   2  -8   2   30.60    3.90
  -2   8  -2   27.50    6.70
   2   8   2   20.50    5.80
   3  -8   2    1.00    2.10
   3  -8   2    3.50    2.30
   4  -8   2   29.70    5.00
   4  -8   2   36.90    5.10
   5  -8   2   -1.10    1.90
   5  -8   2    0.70    2.40
   6  -8   2   -1.10    2.40
   6  -8   2    2.20    2.60
   7  -8   2  162.68   12.10
   7  -8   2  173.58   11.70
   8  -8   2   31.30    6.40
   8  -8   2   32.10    5.70
   7  -9  -2   10.60    4.30
   6  -9  -2    1.20    3.10
   6   9  -2    5.30    5.70
  -5  -9   2   36.10    4.80
   5  -9  -2   38.70    5.60
   5   9  -2   25.80    7.70
   4  -9  -2    0.10    2.30
  -4  -9   2   -1.70    1.90
   4   9  -2   -1.50    3.60
   3  -9  -2   14.50    3.40
  -3  -9   2    9.10    3.10
  -3   9   2   13.20    4.80
   3   9  -2   14.80    5.90
  -2  -9   2   18.10    3.90
   2  -9  -2   29.90    3.90
   2   9  -2   20.00    6.50
  -2   9   2   31.20    6.40
  -1  -9   2    0.20    2.50
   1   9  -2   -2.20    3.60
  -1   9   2    0.90    3.80
   0  -9   2   31.70    4.90
   0   9  -2   22.40    6.40
   0   9   2   37.80    7.40
   1  -9   2    2.10    1.90
   1  -9   2    1.10    2.50
   1   9   2    0.30    3.80
  -1   9  -2   -0.30    4.30
   2  -9   2   33.30    4.50
   2  -9   2   32.30    5.40
  -2   9  -2   40.70    8.20
   2   9   2   39.20    7.80
   3  -9   2    3.90    2.40
   3  -9   2    1.40    2.60
   3   9   2   -0.50    3.30
   4  -9   2    1.30    2.50
   4  -9   2    0.80    2.70
   5  -9   2   -0.60    2.50
   5  -9   2   -2.50    2.20
   6  -9   2   -1.90    2.80
   6  -9   2    1.50    3.00
   7  -9   2   89.69    8.90
   7  -9   2   62.99    7.80
   5 -10  -2    8.20    3.60
  -5 -10   2    9.80    5.30
   5  10  -2   22.00    7.40
  -4 -10   2   22.90    4.30
   4  10  -2   17.10    6.30
  -3 -10   2   -3.70    2.10
  -3  10   2    2.10    3.80
   3  10  -2   -1.70    4.10
  -2 -10   2   -1.00    2.10
  -2  10   2    1.80    3.90
   2  10  -2    2.10    4.80
  -1 -10   2    0.50    2.90
   1  10  -2   -2.70    4.20
  -1  10   2   -0.20    4.40
   0 -10   2   68.29    7.10
   0  10  -2   57.99    9.30
   0  10   2   57.29    8.60
   1 -10   2   -2.50    2.30
   1  10   2   -1.30    3.80
  -1  10  -2    9.00    5.30
   2 -10   2    2.80    2.90
  -2  10  -2   -1.60    4.10
   2  10   2    2.90    4.10
   3 -10   2   63.49    7.00
   3 -10   2   66.79   10.00
   3  10   2   50.39    9.60
   4 -10   2    5.70    3.20
   4 -10   2    8.10    3.50
   4  10   2    4.20    4.90
   5 -10   2    1.50    2.80
   5 -10   2    0.40    2.80
  -1 -11   2   -4.20    2.30
  -1  11   2    0.00    4.30
   1  11  -2   -0.80    4.90
   0 -11   2   12.60    3.90
   0  11   2   13.20    6.00
   0  11  -2   11.60    6.50
   1 -11   2   -3.30    2.80
  -1  11  -2   -0.40    5.20
   1  11   2    1.20    4.30
  13   0  -3   -0.30    3.20
  12   0  -3   -2.20    2.50
 -11   0   3    0.20    1.70
  11   0  -3    1.80    2.70
  10   0  -3    1.60    2.90
 -10   0   3    1.20    1.60
   9   0  -3    1.10    2.40
  -9   0   3    2.60    1.60
  -9   0   3   -0.40    0.90
   8   0  -3   -0.50    2.10
  -8   0   3   -1.20    1.10
  -8   0   3   -0.90    1.00
  -7   0   3   -1.00    1.00
   7   0  -3    0.70    1.00
   7   0  -3   -0.90    1.50
  -6   0   3   -0.70    0.90
   6   0  -3    0.00    0.80
   6   0  -3   -0.50    1.40
   5   0  -3   -0.10    0.80
   5   0  -3    0.00    1.60
  -5   0   3   -0.60    1.10
  -5   0   3   -0.10    1.00
   4   0  -3   -0.90    1.20
  -4   0   3    1.70    1.20
  -4   0   3   -0.90    0.90
   4   0  -3   -0.20    0.80
   3   0  -3    0.60    0.90
  -3   0   3   -0.50    0.80
  -3   0   3    1.20    1.10
  -2   0   3   -0.30    0.90
   2   0  -3    0.60    0.90
  -1   0   3   -0.50    0.90
   1   0  -3    0.00    0.80
  -1   0   3   -0.20    0.70
   0   0  -3    0.00    0.70
   0   0   3    0.10    0.80
   0   0   3    0.20    0.60
   1   0   3   -0.30    1.00
  -1   0  -3   -0.20    0.80
   1   0   3    0.20    0.60
   1   0   3    0.50    0.70
  -2   0  -3   -0.90    1.20
   2   0   3   -0.10    0.60
  -2   0  -3   -0.30    0.60
   2   0   3   -0.80    1.00
  -3   0  -3    1.60    1.30
  -3   0  -3    0.90    0.70
   3   0   3    0.10    1.20
   3   0   3    0.90    0.70
  -4   0  -3    0.80    0.70
   4   0   3    0.50    0.60
   4   0   3    0.00    0.50
  -4   0  -3    1.00    1.30
   4   0   3   -1.70    1.00
   5   0   3    1.20    1.60
   5   0   3   -0.30    0.70
   5   0   3    0.80    0.50
  -5   0  -3    0.60    0.70
  -5   0  -3    2.00    1.50
   6   0   3   -1.80    1.10
  -6   0  -3    0.10    0.70
   6   0   3   -0.20    0.80
   6   0   3   -0.50    0.40
   7   0   3   -1.00    1.40
  -7   0  -3   -0.90    0.60
   7   0   3   -0.40    0.50
   7   0   3   -1.00    0.70
  -8   0  -3   -0.10    0.70
   8   0   3   -1.10    1.50
   8   0   3   -0.10    0.50
   9   0   3   -1.40    2.20
  10   0   3   -0.80    2.10
  11   0   3    4.00    2.90
  12   0   3    0.40    3.30
  13  -1  -3   12.30    4.90
  13   1  -3    8.60    3.80
  12  -1  -3    2.70    3.60
  12   1  -3    4.90    3.30
  11  -1  -3   28.10    5.80
 -11  -1   3   26.30    3.80
  11   1  -3   21.70    4.80
  10  -1  -3    4.20    2.90
 -10  -1   3    3.00    2.10
  10   1  -3    4.40    3.00
 -10   1   3    5.00    1.80
   9  -1  -3   60.49    6.40
  -9  -1   3   59.49    5.20
  -9  -1   3   69.59    3.80
  -9  -1   3   68.99    5.30
   9   1  -3   59.29    6.20
  -9   1   3   75.19    5.00
  -9   1   3   70.19    4.80
   8  -1  -3   -2.80    1.60
  -8  -1   3    0.50    1.40
  -8  -1   3    0.80    0.80
  -8  -1   3   -0.50    0.90
   8  -1  -3    0.90    1.10
   8   1  -3    1.10    2.10
  -8   1   3    0.90    1.20
  -8   1   3    0.30    1.30
  -7  -1   3    5.60    1.90
   7  -1  -3    3.50    2.30
  -7  -1   3    8.40    1.40
   7  -1  -3    7.70    1.50
  -7   1   3    9.70    1.80
   7   1  -3    3.80    2.20
  -7   1   3    9.30    1.80
  -6  -1   3   51.29    4.00
  -6  -1   3   42.00    4.40
   6  -1  -3   56.69    3.40
  -6  -1   3   50.69    3.00
   6  -1  -3   52.39    4.90
   6   1  -3   46.30    3.50
  -6   1   3   54.69    3.70
   6   1  -3   48.30    4.50
  -6   1   3   56.59    3.60
  -5  -1   3    3.50    1.60
   5  -1  -3    0.00    1.60
  -5  -1   3    2.90    1.40
   5  -1  -3   -0.30    0.80
  -5  -1   3    1.40    0.80
  -5   1   3    0.50    1.30
   5   1  -3    1.50    1.00
  -5   1   3    0.10    0.90
   5   1  -3    1.30    1.40
   4  -1  -3  183.48    8.70
   4  -1  -3  188.18    9.90
  -4  -1   3  190.98    9.50
  -4  -1   3  178.78    9.10
  -4  -1   3  179.58    8.40
  -4   1   3  184.58    9.70
  -4   1   3  177.38    8.70
   4   1  -3  180.18    8.90
   3  -1  -3    8.40    2.00
   3  -1  -3    6.00    1.20
  -3  -1   3    5.10    1.50
  -3  -1   3    4.90    1.00
  -3  -1   3    5.20    1.30
  -3   1   3    6.60    1.70
  -3   1   3    8.70    1.40
   3   1  -3    4.40    1.30
  -2  -1   3  253.07   12.90
   2  -1  -3  307.07   12.90
  -2  -1   3  272.97   12.70
  -2   1   3  311.07   12.90
   2   1  -3  280.97   13.00
   2   1  -3  270.97   12.70
  -2   1   3  323.77   13.60
  -1  -1   3  143.09    6.90
  -1  -1   3  144.59    6.70
  -1  -1   3  137.89    7.50
   1   1  -3  145.99    6.80
   1   1  -3  141.79    7.60
  -1   1   3  134.19    6.70
   1   1  -3  143.39    6.70
   0  -1   3 1580.14   65.89
   0  -1   3 1557.74   66.79
   0  -1   3 1595.24   65.79
   0   1  -3 1567.94   65.69
   0   1  -3 1556.64   65.89
   1  -1   3  162.48    7.80
   1  -1   3  168.68    8.30
   1  -1   3  168.48    7.40
  -1   1  -3  161.58    8.20
  -1   1  -3  160.08    7.30
  -1   1  -3  160.88    7.70
   2  -1   3   36.50    2.60
   2  -1   3   31.90    1.90
  -2  -1  -3   41.60    2.80
   2  -1   3   33.50    3.10
  -2   1  -3   36.00    3.20
   2   1   3   41.40    2.80
   2   1   3   40.00    2.20
  -2   1  -3   36.80    2.60
  -2   1  -3   32.70    1.90
   3  -1   3  226.18   10.50
  -3  -1  -3  223.58   10.80
   3  -1   3  221.98   11.30
   3   1   3  225.88    9.90
   3   1   3  225.18   10.80
  -3   1  -3  229.68   10.40
  -3   1  -3  221.08   11.30
   4  -1   3    1.70    1.50
  -4  -1  -3    2.40    1.40
   4  -1   3    3.10    1.20
  -4   1  -3    4.00    1.70
   4   1   3    1.20    0.60
   4   1   3   -0.70    1.00
  -4   1  -3    1.70    1.00
   4   1   3    0.30    0.80
   5  -1   3    3.30    1.20
  -5  -1  -3    0.10    1.30
   5  -1   3    2.70    1.80
   5   1   3    1.60    0.60
  -5   1  -3    4.10    1.10
   5   1   3    1.70    0.90
   5   1   3    1.30    1.40
   6  -1   3    5.00    2.10
  -6  -1  -3    7.60    2.00
   6  -1   3    9.30    1.60
   6   1   3    9.20    1.50
  -6   1  -3    6.80    1.40
   6   1   3   10.10    0.90
   6   1   3    6.30    2.10
   7  -1   3    8.30    2.70
   7  -1   3   10.60    1.80
   7   1   3   11.60    1.60
  -7   1  -3   10.00    1.70
   7   1   3   10.90    2.60
   8  -1   3    4.50    2.70
   8  -1   3    1.30    1.20
   8   1   3    3.50    1.10
  -8   1  -3    2.80    1.10
   8   1   3    4.60    2.30
   9  -1   3    3.10    2.70
   9   1   3    2.20    2.30
  10  -1   3   38.70    5.60
  10   1   3   53.19    5.90
  11  -1   3    1.20    2.80
  11   1   3    0.20    2.70
  12  -1   3   11.40    4.60
  12   1   3   13.20    4.50
  12  -2  -3   -1.00    3.00
 -11  -2   3    5.60    2.70
  11  -2  -3   -0.20    2.90
  11   2  -3    1.70    2.40
  10  -2  -3    0.80    2.50
 -10  -2   3    2.30    2.10
  10   2  -3    3.00    2.60
 -10   2   3    4.90    1.80
   9  -2  -3   17.90    4.40
  -9  -2   3   17.90    3.40
  -9  -2   3   16.70    1.50
   9   2  -3   15.40    3.50
  -9   2   3   12.80    2.30
  -8  -2   3    1.10    1.70
   8  -2  -3    1.40    2.10
  -8  -2   3    0.80    0.80
  -8   2   3    3.20    1.40
   8   2  -3    2.20    2.10
  -7  -2   3   22.10    3.10
  -7  -2   3   21.70    1.90
   7  -2  -3   19.00    3.70
  -7   2   3   23.50    2.40
  -6  -2   3    1.70    0.80
   6  -2  -3    0.50    1.70
  -6  -2   3    1.40    1.40
  -6  -2   3   -1.00    1.10
  -6   2   3   -0.50    1.10
  -6   2   3    0.80    1.00
  -5  -2   3   64.79    4.50
   5  -2  -3   55.89    5.00
  -5  -2   3   62.49    4.70
  -5  -2   3   65.29    3.60
   5   2  -3   60.99    4.20
  -5   2   3   64.59    4.30
  -5   2   3   57.09    3.80
  -4  -2   3  299.97   14.50
  -4  -2   3  290.07   13.50
   4  -2  -3  293.87   15.00
  -4  -2   3  321.47   14.40
  -4   2   3  312.97   14.90
  -4   2   3  308.07   13.80
   4   2  -3  291.87   14.10
  -3  -2   3  163.58    8.50
   3  -2  -3  162.28    8.80
   3  -2  -3  150.48    7.80
  -3  -2   3  161.88    7.80
  -3   2   3  155.68    7.90
   3   2  -3  171.58    8.30
  -3   2   3  170.58    8.70
   3   2  -3  164.98    7.60
  -2  -2   3 1288.47   53.19
  -2  -2   3 1214.38   53.59
   2   2  -3 1251.07   53.09
   2   2  -3 1227.38   54.79
   2   2  -3 1267.57   53.49
  -2   2   3 1288.17   53.79
  -2   2   3 1269.07   52.89
  -1  -2   3  349.27   16.60
  -1  -2   3  331.37   15.00
  -1  -2   3  359.96   15.30
   1   2  -3  336.97   14.90
   1   2  -3  333.57   15.10
   1   2  -3  337.57   16.40
  -1   2   3  302.57   15.10
   0  -2   3 8728.83  384.76
   0  -2   3 8865.41  381.86
   0  -2   3 9146.48  384.06
   0   2  -3 9999.00  380.86
   0   2  -3 9471.65  380.66
   0   2  -3 8596.94  380.36
   1  -2   3  240.58   12.00
   1  -2   3  250.27   11.30
   1  -2   3  241.68   12.90
   1  -2   3  254.07   11.70
  -1   2  -3  249.28   11.60
  -1   2  -3  251.57   11.20
  -1   2  -3  262.87   12.10
   2  -2   3   -1.10    1.10
   2  -2   3    0.60    0.70
   2  -2   3   -0.70    0.90
   2   2   3    0.70    0.80
  -2   2  -3    1.20    1.50
  -2   2  -3   -0.30    0.60
  -2   2  -3    0.00    0.90
   3  -2   3  127.49    7.00
   3  -2   3  122.99    7.60
  -3  -2  -3  129.59    6.70
  -3   2  -3  137.29    5.90
  -3   2  -3  133.89    7.00
   3   2   3  135.29    6.70
  -3   2  -3  138.19    7.70
  -4  -2  -3    5.50    1.50
   4  -2   3    6.30    1.60
   4  -2   3    6.10    2.00
   4   2   3    7.50    0.90
  -4   2  -3    7.40    1.60
   4   2   3    6.60    1.50
   4   2   3    5.60    1.50
  -4   2  -3    6.00    2.10
  -5  -2  -3   21.10    2.60
   5  -2   3   21.40    3.50
   5  -2   3   16.60    2.40
   5   2   3   21.00    2.50
   5   2   3   22.20    1.20
   5   2   3   16.60    2.20
   5   2   3   20.90    1.30
  -5   2  -3   21.50    2.40
   6  -2   3    0.60    1.20
   6  -2   3    1.40    1.70
  -6  -2  -3    1.80    1.40
   6   2   3    0.20    1.10
  -6   2  -3   -1.00    0.90
   6   2   3   -2.10    1.00
   7  -2   3    2.60    1.40
   7  -2   3    3.50    2.40
   7   2   3    5.60    2.00
   7   2   3    6.50    1.60
  -7   2  -3    2.50    1.30
   8  -2   3    1.30    2.30
   8  -2   3    2.30    1.50
   8   2   3    2.20    1.30
  -8   2  -3   -0.40    1.30
   8   2   3    8.30    2.50
   9  -2   3    0.20    2.30
   9   2   3    0.70    2.10
  10  -2   3    0.20    2.60
  10   2   3   -0.60    2.30
  11  -2   3   15.50    4.50
  11   2   3    4.30    3.20
  12  -2   3    0.60    3.00
  12   2   3    0.90    3.30
  12  -3  -3   31.40    6.50
 -12  -3   3   18.10    4.60
  11  -3  -3   -5.30    2.70
 -11  -3   3   -0.10    2.30
  10  -3  -3   29.80    6.00
 -10  -3   3   31.50    4.50
 -10   3   3   23.70    2.90
   9  -3  -3   -1.40    2.30
  -9  -3   3    3.40    2.40
  -9   3   3    1.50    1.30
   8  -3  -3   17.40    4.10
  -8  -3   3   18.50    3.60
  -8  -3   3   23.20    1.80
  -8   3   3   17.30    2.40
  -7  -3   3    9.50    2.70
  -7  -3   3    8.80    1.50
   7  -3  -3   16.50    3.70
  -7  -3   3   11.00    2.90
  -7   3   3   17.00    2.20
   6  -3  -3    6.40    2.60
  -6  -3   3    2.40    1.00
  -6  -3   3    1.70    1.60
  -6  -3   3    2.50    1.50
  -6   3   3    6.70    1.50
  -5  -3   3    7.70    1.50
   5  -3  -3    8.40    2.10
  -5  -3   3    6.30    1.70
   5  -3  -3    5.10    2.20
  -5  -3   3   10.80    2.50
  -5   3   3    8.60    1.60
   5   3  -3    7.60    1.30
  -4  -3   3   88.09    4.90
  -4  -3   3   84.09    5.20
   4  -3  -3   87.49    6.10
  -4  -3   3   85.19    5.80
   4  -3  -3   85.69    5.50
  -4   3   3   90.99    5.00
  -4   3   3   82.69    6.60
   4   3  -3   81.89    4.60
  -4   3   3   83.49    5.50
   3  -3  -3  250.07   12.40
  -3  -3   3  271.57   12.10
   3  -3  -3  253.97   13.00
  -3  -3   3  260.27   12.90
  -3   3   3  271.17   12.70
   3   3  -3  261.17   12.60
   3   3  -3  249.28   11.80
  -3   3   3  250.47   12.80
  -2  -3   3  589.04   26.00
   2  -3  -3  588.94   26.50
  -2  -3   3  578.44   26.50
  -2   3   3  598.64   26.30
  -2   3   3  611.24   26.40
   2   3  -3  548.65   28.00
   2   3  -3  583.94   26.30
   2   3  -3  620.94   25.90
  -2   3   3  606.34   26.40
  -1  -3   3   20.60    2.20
   1  -3  -3   19.40    2.30
  -1  -3   3   15.40    2.10
  -1  -3   3   20.20    2.60
  -1   3   3   17.30    2.00
   1   3  -3   22.50    3.90
   1   3  -3   17.70    2.00
   1   3  -3   13.20    2.00
  -1   3   3   17.10    2.20
   0  -3   3  931.11   40.10
   0  -3   3  908.71   40.10
   0  -3   3  937.91   41.90
   0  -3   3  952.60   40.20
   0   3  -3  882.81   39.90
   0   3   3  963.00   40.00
   0   3  -3  893.41   41.80
   0   3  -3  918.01   40.00
   0   3   3  979.60   39.60
   1  -3   3   17.00    3.50
   1  -3   3   17.80    2.30
   1  -3   3   13.90    2.40
   1  -3   3   13.60    2.00
   1   3   3   23.80    2.20
  -1   3  -3   13.90    1.90
  -1   3  -3   14.20    3.20
  -1   3  -3   15.10    2.10
  -1   3  -3   16.50    2.50
   2  -3   3  369.86   17.60
   2  -3   3  358.06   16.90
   2  -3   3  377.06   19.20
   2  -3   3  382.86   18.00
  -2   3  -3  383.46   16.90
  -2   3  -3  390.86   18.00
   2   3   3  392.06   17.00
   2   3   3  388.86   16.50
  -2   3  -3  371.96   17.40
   3  -3   3  139.39    9.00
   3  -3   3  133.89    7.40
   3  -3   3  135.49    7.90
  -3   3  -3  140.89    6.40
   3   3   3  120.19    6.30
   3   3   3  118.99    6.40
  -3   3  -3  134.59    7.90
  -3   3  -3  133.69    7.30
  -4  -3  -3  289.87   12.80
   4  -3   3  264.37   13.60
   4  -3   3  275.57   14.50
  -4   3  -3  262.37   13.40
   4   3   3  291.27   13.80
   4   3   3  293.67   12.50
   4   3   3  276.37   12.80
  -4   3  -3  275.97   12.20
   5  -3   3    5.90    2.30
  -5  -3  -3    6.50    1.60
   5  -3   3    6.50    1.90
   5   3   3    5.60    1.80
   5   3   3    8.50    1.00
   5   3   3    5.00    1.50
  -5   3  -3    9.30    0.80
   6  -3   3    3.80    1.80
  -6  -3  -3    2.60    1.40
   6  -3   3    4.90    2.30
   6   3   3    1.60    1.20
  -7  -3  -3   11.60    2.40
   7  -3   3   16.00    2.70
   7  -3   3   12.10    3.30
   7   3   3   10.70    2.30
   8  -3   3   74.19    7.30
   8  -3   3   68.79    5.40
   8   3   3   77.39    5.70
   9  -3   3   26.60    3.60
   9  -3   3   27.80    5.30
   9   3   3   37.00    4.40
  10  -3   3    0.40    2.70
  10   3   3    4.10    2.60
  11  -3   3    4.50    3.30
  11   3   3   -0.50    2.30
  12  -3   3    0.70    3.20
 -12  -4   3   23.20    4.90
  12  -4  -3   13.60    5.00
  11  -4  -3   -1.20    2.80
 -11  -4   3    2.70    3.00
  10  -4  -3    4.30    3.40
 -10  -4   3    3.60    2.80
  -9  -4   3  128.19    9.30
   9  -4  -3  127.49   10.10
  -9   4   3  126.29    7.20
   8  -4  -3  205.58   12.70
  -8  -4   3  202.88   11.70
  -8  -4   3  177.28    8.70
  -8   4   3  174.58    9.40
  -7  -4   3    0.80    1.40
  -7  -4   3   -2.10    0.80
   7  -4  -3    0.60    2.30
  -7  -4   3   -0.40    1.90
   7  -4  -3    0.50    2.10
  -7   4   3    3.50    1.40
  -6  -4   3   12.70    3.10
  -6  -4   3    6.50    1.50
   6  -4  -3    9.20    2.80
  -6  -4   3    8.30    1.90
   6  -4  -3    7.60    2.70
   6   4  -3    8.50    1.40
  -6   4   3    9.60    1.80
  -5  -4   3   20.20    3.20
   5  -4  -3   18.10    3.40
  -5  -4   3   18.50    2.30
  -5  -4   3   20.50    2.30
   5  -4  -3   13.80    2.90
   5   4  -3   19.40    2.00
  -5   4   3   19.40    2.30
   4  -4  -3   38.30    4.10
  -4  -4   3   37.90    3.00
  -4  -4   3   33.90    3.00
  -4  -4   3   37.70    4.10
   4  -4  -3   41.80    4.00
   4   4  -3   39.30    2.90
  -3  -4   3  199.88   10.90
  -3  -4   3  204.58   10.00
   3  -4  -3  198.68   10.70
  -3   4   3  180.68   10.40
  -3   4   3  210.78   10.70
   3   4  -3  196.48    9.70
  -2  -4   3  141.29    8.40
  -2  -4   3  144.39    7.40
  -2  -4   3  148.79    7.90
   2  -4  -3  140.79    8.10
  -2   4   3  139.69    8.40
  -2   4   3  144.99    8.00
   2   4  -3  151.88    7.60
   2   4  -3  142.19   10.10
  -1  -4   3  263.37   12.80
  -1  -4   3  265.27   13.50
  -1  -4   3  267.57   13.20
   1  -4  -3  278.17   13.00
  -1   4   3  277.47   14.20
   1   4  -3  262.07   13.20
  -1   4   3  278.77   13.30
  -1   4   3  275.57   12.90
   1   4  -3  256.27   15.30
   1   4  -3  279.67   13.00
   0  -4   3  116.59    6.50
   0  -4   3  112.19    6.70
   0  -4   3  121.19    8.60
   0  -4   3  106.59    6.70
   0   4  -3  137.39    9.00
   0   4  -3  117.89    6.60
   0   4  -3  110.99    6.40
   0   4   3  102.59    5.80
   0   4   3  104.59    6.50
   0   4  -3  113.19    6.50
   1  -4   3  205.88   11.20
   1  -4   3  211.48   11.20
   1  -4   3  215.58   11.10
   1  -4   3  225.98   13.10
   1   4   3  235.08   11.00
  -1   4  -3  223.98   11.20
  -1   4  -3  214.38   11.10
  -1   4  -3  216.98   13.10
  -1   4  -3  216.08   10.90
   1   4   3  231.28   10.00
   2  -4   3   18.90    2.70
   2  -4   3   20.60    2.80
  -2   4  -3   20.40    2.30
   2   4   3   22.60    2.40
  -2   4  -3   24.90    3.00
   2   4   3   24.60    1.60
   2   4   3   24.20    1.50
   3  -4   3   67.89    5.30
   3  -4   3   76.69    5.30
   3   4   3   69.09    4.30
   3   4   3   68.89    3.40
  -3   4  -3   73.79    4.40
   4  -4   3    8.90    2.40
   4  -4   3    9.00    2.50
  -4   4  -3    7.10    1.40
   4   4   3    9.90    1.60
   4   4   3    8.20    1.10
   5  -4   3   46.70    5.10
   5  -4   3   44.00    4.30
   5   4   3   35.90    2.80
  -5   4  -3   45.30    2.80
   5   4   3   44.30    2.80
  -6  -4  -3    1.40    1.10
   6  -4   3    0.60    1.90
   6  -4   3    1.50    1.60
  -6   4  -3    1.00    0.60
  -6   4  -3    1.30    0.60
   6   4   3    0.70    1.10
   6   4   3    2.20    0.70
  -7  -4  -3   30.70    3.10
   7  -4   3   30.70    4.70
   7  -4   3   34.40    4.00
   7   4   3   26.60    3.10
   8  -4   3   34.60    4.30
   8  -4   3   36.10    5.60
   8   4   3   44.80    4.00
   9  -4   3    2.00    2.90
   9  -4   3   -0.20    1.90
   9   4   3    1.10    1.90
  10  -4   3   62.29    7.80
  11  -4   3    0.90    3.00
 -11  -5   3    3.30    3.50
  11  -5  -3    5.10    4.40
  10  -5  -3   -1.30    2.70
 -10  -5   3    1.90    2.90
   9  -5  -3   28.40    5.50
  -9  -5   3   19.50    4.50
  -9   5   3   28.80    3.10
  -8  -5   3   78.49    7.40
   8  -5  -3   93.69    8.30
  -8   5   3   84.19    5.50
  -7  -5   3  112.99    6.40
  -7  -5   3  107.89    6.80
   7  -5  -3  124.79    9.20
  -7  -5   3  105.89    8.40
  -7   5   3  122.19    6.80
   7   5  -3  118.19    6.00
  -6  -5   3   74.99    4.90
   6  -5  -3   68.49    6.30
  -6  -5   3   71.39    4.60
  -6  -5   3   69.89    6.30
   6  -5  -3   63.19    6.40
   6   5  -3   78.69    4.40
  -6   5   3   72.69    4.90
   5  -5  -3   18.20    3.70
  -5  -5   3   14.50    3.40
  -5  -5   3    9.80    1.80
  -5  -5   3   11.10    2.10
   5  -5  -3   19.00    3.60
   5   5  -3   11.10    1.90
   4  -5  -3    0.20    1.60
  -4  -5   3    2.20    1.10
  -4  -5   3    1.20    1.40
  -4  -5   3    1.80    1.90
   4   5  -3    0.70    1.10
   3  -5  -3  145.99    8.80
  -3  -5   3  149.59    7.50
  -3  -5   3  145.19    8.20
  -3  -5   3  144.49    9.10
  -3   5   3  138.19    9.00
   3   5  -3  145.19   11.00
   3   5  -3  158.58    8.10
  -2  -5   3    1.10    1.10
   2  -5  -3    1.60    1.40
  -2  -5   3    1.00    2.00
  -2  -5   3    3.00    1.50
  -2   5   3    0.90    2.00
  -2   5   3    1.50    1.30
   2   5  -3    2.60    3.00
  -1  -5   3  163.78    9.10
  -1  -5   3  152.28    8.30
   1  -5  -3  153.98    8.50
  -1  -5   3  162.68    9.40
  -1   5   3  159.98   10.10
   1   5  -3  172.88   11.50
  -1   5   3  172.48    8.60
   0  -5   3   13.80    2.60
   0  -5   3   10.00    2.50
   0  -5   3    8.70    2.00
   0   5   3   11.40    1.70
   0   5  -3    7.80    3.40
   0   5  -3   12.00    2.10
   1  -5   3    1.30    1.70
   1  -5   3    1.50    1.40
   1   5   3    0.40    0.60
  -1   5  -3    0.20    1.20
  -1   5  -3   -2.10    2.40
  -1   5  -3    0.00    1.30
   2  -5   3   20.10    3.00
   2  -5   3   18.80    3.00
  -2   5  -3   18.20    2.60
  -2   5  -3   22.50    4.70
   2   5   3   26.80    2.80
   3  -5   3  169.58   10.50
   3  -5   3  196.58   11.00
  -3   5  -3  202.28    9.80
   3   5   3  184.88    9.70
   4  -5   3   63.39    5.60
   4  -5   3   54.29    5.30
   4   5   3   73.59    4.40
  -4   5  -3   63.39    4.30
   5  -5   3   -2.10    1.20
   5  -5   3    0.50    1.80
  -5   5  -3    0.50    1.10
   5   5   3    0.80    0.90
   6  -5   3   76.99    6.30
   6  -5   3   78.89    7.00
   6   5   3   78.99    4.30
  -6   5  -3   83.69    4.60
   6   5   3   72.49    4.10
   7  -5   3   33.50    4.40
   7  -5   3   34.20    5.20
   7   5   3   36.90    2.80
  -7   5  -3   33.60    2.30
   8  -5   3    4.10    3.20
   8  -5   3    1.20    2.00
   9  -5   3   14.50    4.70
   9  -5   3    6.70    2.70
  10  -5   3    7.10    3.90
  11  -5   3    4.20    4.00
  11  -6  -3    3.50    3.90
 -10  -6   3    3.40    3.50
  10  -6  -3    0.80    3.60
   9  -6  -3    3.20    3.10
  -9  -6   3   -1.00    3.00
   8  -6  -3   27.20    5.40
  -8  -6   3   43.50    5.70
  -8   6   3   35.30    3.50
   7  -6  -3   11.20    3.60
  -7  -6   3    6.80    3.00
  -7  -6   3    3.40    1.50
  -7   6   3    7.40    2.00
  -6  -6   3  102.49    8.10
   6  -6  -3  108.09    8.30
  -6  -6   3   92.89    6.20
  -5  -6   3   32.60    3.70
   5  -6  -3   49.90    5.50
  -5  -6   3   33.90    2.70
  -5  -6   3   34.00    4.80
  -5  -6   3   36.50    2.80
  -4  -6   3   12.30    1.80
  -4  -6   3   12.50    2.60
  -4  -6   3    7.90    2.90
  -4  -6   3   10.10    1.70
   4  -6  -3    9.50    2.70
  -3  -6   3    5.30    2.70
  -3  -6   3    1.60    1.50
   3  -6  -3    0.90    1.70
  -3  -6   3    2.70    1.10
   3   6  -3    4.40    3.40
  -3   6   3    1.80    2.30
   2  -6  -3   19.30    2.90
  -2  -6   3   13.50    2.80
  -2  -6   3   15.90    2.20
  -2  -6   3   15.20    3.30
  -2   6   3   15.30    2.60
   2   6  -3   16.90    4.80
  -2   6   3   19.00    4.00
  -1  -6   3    1.20    1.70
  -1  -6   3    0.70    1.30
   1  -6  -3    1.40    1.30
   1   6  -3   -2.00    2.30
  -1   6   3   -0.60    2.30
  -1   6   3    0.00    1.10
   0  -6   3    8.20    2.30
   0  -6   3    8.30    2.00
   0   6   3   10.50    1.90
   0   6  -3    6.90    1.90
   0   6   3    9.90    3.40
   0   6  -3    9.30    3.90
   1  -6   3    3.30    2.00
   1  -6   3   -1.30    1.20
  -1   6  -3   -2.10    2.40
   1   6   3    1.20    0.80
  -1   6  -3    0.30    1.30
   2  -6   3    5.20    2.20
   2  -6   3    2.80    1.90
  -2   6  -3    3.20    3.10
   3  -6   3    4.10    2.20
   3  -6   3    2.40    1.90
   4  -6   3   -2.90    1.40
   4  -6   3    1.20    1.80
   4   6   3    3.50    1.70
   5  -6   3   13.20    3.40
   5  -6   3   17.70    3.50
   5   6   3   16.30    2.40
  -5   6  -3   13.80    2.40
   6  -6   3   16.80    3.70
   6  -6   3   10.20    3.40
   7  -6   3   12.60    3.80
   7  -6   3   18.10    3.60
   8  -6   3   11.80    4.20
   8  -6   3   15.60    3.80
   9  -6   3    0.80    3.30
   9  -6   3   -0.70    2.20
  10  -6   3   40.90    7.30
  10  -7  -3    2.00    3.90
   9  -7  -3    5.30    3.80
   8  -7  -3  106.49    9.70
  -8   7   3   93.19    6.30
  -7  -7   3    4.90    3.30
   7  -7  -3   -0.30    2.40
  -7   7   3    0.80    1.60
  -6  -7   3    7.60    3.30
  -6  -7   3    3.70    1.90
   6  -7  -3    4.40    3.00
  -5  -7   3   21.10    3.40
   5  -7  -3   12.90    3.70
  -5  -7   3   15.80    4.00
   4  -7  -3  134.79    9.20
  -4  -7   3  136.89    6.60
  -4  -7   3  137.09    8.70
   4   7  -3  122.19   11.70
  -3  -7   3   32.70    4.20
   3  -7  -3   46.10    4.70
  -3  -7   3   37.90    2.90
  -3   7   3   45.00    5.90
   3   7  -3   28.00    6.40
  -2  -7   3   13.50    3.10
   2  -7  -3   12.70    2.60
  -2  -7   3   10.80    1.90
   2   7  -3    7.70    4.20
  -2   7   3   15.70    3.90
  -1  -7   3   -1.10    1.70
   1  -7  -3    0.80    1.40
  -1  -7   3    0.40    1.20
  -1   7   3   -1.30    2.50
   1   7  -3   -2.60    2.60
  -1   7   3    1.10    1.30
   0  -7   3   51.59    5.30
   0  -7   3   57.79    4.80
   0   7  -3   57.49    7.80
   0   7   3   68.59    7.40
   0   7   3   64.09    4.20
   1  -7   3   20.90    3.90
   1  -7   3   19.40    3.30
  -1   7  -3   23.30    5.80
   1   7   3   22.80    2.00
   2  -7   3   72.49    6.60
   2  -7   3   84.09    6.40
  -2   7  -3   86.99    9.30
   3  -7   3   14.80    3.40
   3  -7   3   14.70    3.40
   4  -7   3   48.70    5.50
   4  -7   3   42.70    5.00
   5  -7   3   43.70    5.20
   5  -7   3   36.60    5.40
   6  -7   3    0.30    2.40
   6  -7   3   -0.30    2.10
   7  -7   3    0.40    2.40
   7  -7   3    1.20    2.50
   8  -7   3   13.90    4.40
   8  -7   3    4.00    3.00
   9  -7   3    7.80    3.60
   9  -7   3   13.90    4.60
   9  -8  -3    7.60    4.50
   8  -8  -3   67.49    8.30
   7  -8  -3   14.20    4.60
  -7   8   3   16.60    3.00
  -6  -8   3    1.60    1.80
   6  -8  -3   -2.10    2.80
   6   8  -3   10.80    5.30
  -5  -8   3    1.70    2.10
   5  -8  -3    0.40    2.30
   5   8  -3   -0.60    3.50
  -4  -8   3   46.90    5.10
   4  -8  -3   59.39    6.00
   4   8  -3   64.39    8.80
   3  -8  -3   79.49    6.40
  -3  -8   3   74.29    6.40
   3   8  -3   65.79    9.10
  -3   8   3   71.79    8.00
  -2  -8   3   24.10    3.80
   2  -8  -3   18.90    3.30
  -2  -8   3   23.60    2.60
  -2   8   3   25.50    5.80
   2   8  -3   23.50    6.70
  -1  -8   3    2.00    2.10
  -1  -8   3    7.00    1.90
  -1   8   3    5.10    3.40
   1   8  -3    0.10    3.40
   0  -8   3   -1.70    1.40
   0  -8   3   -1.40    1.80
   0   8   3    2.60    3.40
   0   8  -3    1.10    3.80
   1  -8   3  176.58   10.10
   1   8   3  166.88   12.90
  -1   8  -3  159.48   13.60
   2  -8   3   -0.50    2.00
   2  -8   3    0.80    2.00
  -2   8  -3    2.80    4.20
   3  -8   3   77.59    6.90
   3  -8   3   72.09    6.70
   4  -8   3    1.50    2.30
   4  -8   3    8.60    3.40
   5  -8   3    4.20    2.70
   5  -8   3    0.50    2.70
   6  -8   3   14.80    4.20
   6  -8   3   17.30    4.00
   7  -8   3    0.50    2.60
   7  -8   3    4.00    3.10
   8  -8   3   11.10    4.00
   8  -8   3   13.10    4.70
   7  -9  -3    7.20    3.90
   7   9  -3    8.70    6.30
   6  -9  -3   15.20    4.50
   6   9  -3   20.70    7.80
  -5  -9   3    2.10    2.30
   5  -9  -3   -1.80    2.10
   5   9  -3   -0.10    4.10
  -4  -9   3   13.20    3.30
   4  -9  -3   13.70    3.70
   4   9  -3    3.20    4.90
   3  -9  -3    9.10    2.80
  -3  -9   3    5.10    2.40
   3   9  -3    9.10    5.80
  -3   9   3    3.90    3.90
   2  -9  -3    0.40    1.80
  -2  -9   3   -0.60    1.80
   2   9  -3    8.80    4.90
  -2   9   3    6.20    4.20
  -1  -9   3    2.00    2.40
   1   9  -3   -1.70    4.10
  -1   9   3    3.80    3.50
   0  -9   3   11.80    3.70
   0  -9   3   15.60    2.90
   0   9  -3   14.70    5.90
   0   9   3   18.00    5.60
   1  -9   3   63.19    5.50
   1  -9   3   52.59    6.20
   1   9   3   73.19    9.00
  -1   9  -3   52.19    9.50
   2  -9   3   23.90    4.20
   2  -9   3   31.70    5.30
  -2   9  -3   21.00    6.70
   2   9   3   23.00    6.20
   3  -9   3    1.30    2.40
   3  -9   3    2.00    2.70
   4  -9   3   78.89    7.50
   4  -9   3   79.49    8.00
   5  -9   3   16.30    4.30
   5  -9   3   13.20    4.20
   6  -9   3   11.80    4.30
   6  -9   3   14.90    4.50
   7  -9   3   11.70    4.40
   7  -9   3   17.60    4.80
   5 -10  -3    0.30    2.50
  -5 -10   3    3.30    2.60
   5  10  -3   -1.80    4.10
  -4 -10   3    7.80    3.40
   4  10  -3    1.30    5.10
  -3 -10   3    7.90    3.30
   3  10  -3    9.40    6.00
  -3  10   3   14.50    5.30
  -2 -10   3   -0.50    2.80
  -2  10   3   -0.30    3.30
   2  10  -3    1.70    4.30
  -1 -10   3   16.00    4.30
   1  10  -3   23.90    7.50
  -1  10   3    5.90    4.70
   0 -10   3   48.10    6.30
   0  10   3   32.10    7.30
   0  10  -3   56.29    9.40
   1 -10   3  209.58   14.20
   1  10   3  224.08   17.30
  -1  10  -3  254.07   18.80
   2 -10   3   36.70    6.10
  -2  10  -3   37.20    8.60
   2  10   3   38.30    8.00
   3 -10   3   16.20    4.10
   3 -10   3    9.30    3.80
   3  10   3    5.00    4.80
   4 -10   3   11.70    3.90
   4 -10   3   20.10    4.90
   4  10   3    3.20    4.70
   5 -10   3    1.10    3.00
   5 -10   3    3.20    3.20
   0 -11   3   13.90    4.60
   0  11  -3    5.70    5.20
   0  11   3    7.00    5.30
  13   0  -4   17.00    5.00
  12   0  -4    5.50    3.20
  11   0  -4   45.70    6.60
 -11   0   4   53.69    5.00
 -10   0   4   -0.10    1.50
  10   0  -4    4.30    2.90
   9   0  -4    3.00    2.50
  -9   0   4    3.70    1.80
  -9   0   4    2.70    1.40
  -8   0   4    0.60    1.40
   8   0  -4    0.50    2.00
   7   0  -4   48.60    4.80
  -7   0   4   40.70    3.60
  -6   0   4   61.39    4.20
   6   0  -4   47.30    4.70
   6   0  -4   59.59    3.90
  -5   0   4  645.44   28.60
  -5   0   4  625.14   29.30
   5   0  -4  651.83   29.70
   5   0  -4  672.13   28.40
  -4   0   4  926.21   40.00
   4   0  -4  915.01   39.10
  -4   0   4  895.71   39.20
   3   0  -4   51.79    3.30
  -3   0   4   50.19    3.80
  -3   0   4   51.69    3.40
  -2   0   4  135.99    6.70
   2   0  -4  133.09    6.60
   2   0  -4  130.59    6.60
   1   0  -4  851.11   36.50
  -1   0   4  909.41   36.80
  -1   0   4  824.12   36.50
   0   0   4   98.79    5.10
   0   0   4  104.69    5.30
   0   0  -4  104.89    5.10
   1   0   4  279.57   12.50
  -1   0  -4  283.17   12.40
   1   0   4  276.57   12.30
   1   0   4  277.17   13.10
   2   0   4   50.99    2.90
  -2   0  -4   54.19    3.90
   2   0   4   53.99    3.20
   2   0   4   56.39    4.10
  -2   0  -4   56.29    3.20
   3   0   4  142.19    6.90
   3   0   4  138.89    7.90
  -3   0  -4  146.39    6.80
  -3   0  -4  142.89    7.80
   3   0   4  141.19    6.50
  -4   0  -4    2.20    1.40
   4   0   4    1.50    1.40
  -4   0  -4    1.40    0.80
   4   0   4   -0.10    0.70
   5   0   4   52.39    4.40
  -5   0  -4   49.60    3.10
  -5   0  -4   51.39    5.40
   5   0   4   55.49    2.90
   5   0   4   54.59    3.30
   6   0   4    4.70    2.10
   6   0   4    5.90    0.90
   6   0   4    6.10    1.20
  -6   0  -4    6.00    1.10
  -7   0  -4  109.19    5.40
   7   0   4  112.99    5.00
   7   0   4  108.79    5.70
   7   0   4   97.09    7.40
  -8   0  -4  377.66   16.60
   8   0   4  385.86   19.60
   8   0   4  376.06   16.80
   9   0   4   27.10    4.40
  10   0   4   39.20    5.40
  11   0   4   55.79    6.90
  12   0   4   73.99    8.30
  12  -1  -4    2.20    3.20
  12   1  -4    1.80    3.10
  11  -1  -4   68.49    7.40
 -11  -1   4   57.89    5.70
  11   1  -4   63.39    7.30
 -11   1   4   65.39    5.30
 -10  -1   4   13.50    3.10
  10  -1  -4    9.40    3.50
  10   1  -4    8.00    3.50
 -10   1   4   11.30    2.50
  -9  -1   4    0.50    1.00
   9  -1  -4    1.70    2.50
  -9  -1   4    1.10    1.70
  -9   1   4    2.10    1.50
   9   1  -4    0.00    2.30
   8  -1  -4    9.70    3.40
  -8  -1   4   16.70    2.90
  -8  -1   4   19.50    2.10
   8   1  -4   17.50    3.70
  -8   1   4   15.50    2.50
  -8   1   4   17.60    3.00
   7  -1  -4   25.60    4.00
  -7  -1   4   27.10    3.20
  -7  -1   4   23.40    2.20
   7   1  -4   29.40    3.80
  -7   1   4   23.40    2.70
  -6  -1   4    5.00    1.20
  -6  -1   4    3.50    1.40
   6  -1  -4    3.50    1.20
   6  -1  -4    8.50    2.70
  -6   1   4    4.10    1.40
  -5  -1   4   87.59    5.60
   5  -1  -4   99.09    6.60
   5  -1  -4   97.29    5.20
  -5  -1   4   86.39    4.90
  -5  -1   4   88.79    6.00
  -5   1   4   90.79    5.30
   5   1  -4   93.89    5.40
   4  -1  -4   33.80    2.70
   4  -1  -4   31.90    3.60
  -4  -1   4   31.00    2.40
  -4  -1   4   29.60    2.80
  -4  -1   4   28.70    3.00
   4   1  -4   29.40    2.60
  -4   1   4   38.20    2.80
  -4   1   4   41.70    3.60
  -3  -1   4   60.79    4.00
  -3  -1   4   58.69    3.50
   3  -1  -4   58.89    3.60
  -3   1   4   56.09    3.60
  -3   1   4   53.49    4.30
   3   1  -4   60.49    3.70
  -2  -1   4    0.60    1.10
   2  -1  -4    0.00    0.80
  -2  -1   4   -0.50    0.80
   2   1  -4    1.60    1.10
  -2   1   4    0.50    1.10
  -2   1   4    0.20    0.80
   2   1  -4    0.00    0.80
   2   1  -4    0.10    1.60
  -1  -1   4  561.54   24.70
  -1  -1   4  575.54   24.60
  -1  -1   4  537.85   25.40
   1   1  -4  575.64   24.60
   1   1  -4  563.74   24.60
   1   1  -4  588.04   25.60
  -1   1   4  581.54   24.70
   0  -1   4  353.86   14.80
   0  -1   4  345.37   15.00
   0  -1   4  306.97   15.70
   0   1  -4  349.17   14.70
   0   1   4  313.47   14.80
   0   1  -4  335.67   14.90
   1  -1   4  338.27   14.70
   1  -1   4  338.97   15.70
   1  -1   4  338.87   15.10
  -1   1  -4  339.27   15.00
  -1   1  -4  325.77   14.60
   2  -1   4   35.30    2.60
   2  -1   4   30.70    3.20
   2  -1   4   34.50    2.00
  -2   1  -4   35.80    2.50
  -2   1  -4   31.70    3.20
  -2   1  -4   33.90    2.00
   2   1   4   32.80    2.20
   2   1   4   34.90    2.90
   3  -1   4   47.60    4.10
   3  -1   4   49.60    2.60
  -3  -1  -4   59.09    3.90
   3  -1   4   48.00    3.40
  -3   1  -4   48.20    3.30
   3   1   4   57.69    3.90
   3   1   4   63.89    3.20
  -3   1  -4   52.79    4.30
   4  -1   4  230.28   11.10
  -4  -1  -4  239.78   11.80
   4  -1   4  231.58   12.30
  -4   1  -4  232.58   12.20
  -4   1  -4  246.28   11.00
   4   1   4  232.48   10.50
   4   1   4  234.38   11.80
   5  -1   4  203.18   11.40
  -5  -1  -4  204.78   10.90
   5  -1   4  206.68   10.00
  -5   1  -4  218.58    9.90
   5   1   4  204.78    9.30
   5   1   4  191.78   10.70
   5   1   4  207.58    9.80
   6  -1   4   25.60    2.60
   6  -1   4   30.00    3.90
   6   1   4   26.70    3.40
   6   1   4   27.20    2.30
   6   1   4   26.90    1.90
  -6   1  -4   25.90    2.40
   7  -1   4    5.60    1.60
   7  -1   4    5.60    2.50
   7   1   4    4.00    0.80
   7   1   4    4.20    1.90
   7   1   4    5.30    1.20
  -7   1  -4    5.80    1.40
   8  -1   4   11.00    3.10
   8  -1   4    8.80    1.90
   8   1   4    8.90    2.90
  -8   1  -4    7.20    1.50
   8   1   4    9.20    1.50
   9  -1   4    2.10    2.80
   9  -1   4    0.80    1.10
   9   1   4   -0.70    1.90
  10  -1   4   48.00    6.10
  10   1   4   53.49    6.10
  11  -1   4    8.40    4.00
  11   1   4   16.50    4.20
  12  -1   4   -2.00    3.10
  12   1   4   -1.60    2.80
 -12  -2   4    8.10    3.40
  12  -2  -4   21.80    5.40
  11  -2  -4   55.59    7.20
 -11  -2   4   48.10    5.40
  10  -2  -4    6.60    3.60
 -10  -2   4    9.00    3.00
 -10   2   4   10.60    2.40
  -9  -2   4  114.39    5.90
  -9  -2   4  114.29    7.90
   9  -2  -4  113.89    9.20
  -9   2   4  109.89    6.80
  -8  -2   4   18.80    3.30
   8  -2  -4   15.00    3.90
  -8  -2   4   15.20    1.90
  -8   2   4   16.20    2.50
  -7  -2   4  154.28    7.40
   7  -2  -4  124.29    9.60
  -7  -2   4  168.08    9.20
  -7   2   4  141.09    7.90
  -6  -2   4   99.39    6.40
  -6  -2   4   89.89    6.30
   6  -2  -4   94.79    7.20
  -6  -2   4   93.29    5.10
  -6   2   4   93.19    5.60
   5  -2  -4    9.20    2.80
  -5  -2   4   10.20    1.60
  -5  -2   4    9.40    2.20
  -5  -2   4   13.80    2.40
  -5   2   4   10.60    1.80
   4  -2  -4    0.30    1.40
  -4  -2   4    1.50    0.90
  -4  -2   4   -0.70    1.10
  -4  -2   4    0.40    1.30
   4  -2  -4    0.50    1.00
  -4   2   4    1.30    1.10
  -4   2   4    0.90    1.40
   4   2  -4    0.60    1.00
  -3  -2   4    6.30    1.80
   3  -2  -4    9.70    2.20
  -3  -2   4    6.80    1.40
  -3   2   4    7.40    1.50
  -3   2   4    8.70    2.00
   3   2  -4    8.30    1.80
   3   2  -4    7.30    1.30
  -2  -2   4  154.98    8.30
  -2  -2   4  158.88    8.70
   2   2  -4  164.48    8.20
   2   2  -4  160.68    8.40
  -2   2   4  191.28    9.00
  -2   2   4  201.38    8.60
   2   2  -4  171.28    9.80
  -1  -2   4 1513.05   64.39
  -1  -2   4 1527.35   64.29
  -1  -2   4 1485.15   65.59
   1   2  -4 1482.65   64.09
  -1   2   4 1566.24   64.49
   1   2  -4 1568.04   65.79
   1   2  -4 1506.95   64.19
   0  -2   4   48.50    3.90
   0  -2   4   61.79    3.80
   0  -2   4   56.79    3.60
   0  -2   4   49.00    4.70
   0   2  -4   58.89    3.40
   0   2  -4   58.19    3.60
   0   2  -4   55.99    4.90
   1  -2   4  750.22   33.10
   1  -2   4  746.43   32.60
   1  -2   4  763.02   34.10
   1  -2   4  759.22   32.20
  -1   2  -4  748.33   32.50
  -1   2  -4  743.23   33.00
  -1   2  -4  754.22   32.10
   2  -2   4   12.60    2.40
   2  -2   4   19.40    2.20
   2  -2   4   17.80    1.60
   2   2   4   15.20    2.00
  -2   2  -4   15.40    2.10
  -2   2  -4   17.80    2.60
  -2   2  -4   17.10    1.50
   3  -2   4  219.78    9.50
   3  -2   4  223.28   11.60
   3  -2   4  217.28   10.60
   3   2   4  215.38   10.40
  -3   2  -4  206.68    9.30
  -3   2  -4  208.68   11.30
  -3   2  -4  210.38   10.40
   4  -2   4   50.09    3.70
   4  -2   4   51.29    4.50
  -4  -2  -4   43.10    3.50
  -4   2  -4   48.10    3.50
   4   2   4   42.20    2.60
   4   2   4   48.10    3.60
   5  -2   4   36.60    4.10
  -5  -2  -4   34.20    3.30
   5  -2   4   38.80    3.30
   5   2   4   33.10    2.10
   5   2   4   33.10    3.20
   5   2   4   32.80    3.00
  -5   2  -4   36.70    3.00
  -6  -2  -4    1.60    1.50
   6  -2   4    5.10    1.60
   6  -2   4    2.00    2.00
  -6   2  -4    2.80    1.30
   6   2   4    0.30    1.10
   6   2   4    2.10    0.50
   6   2   4    1.30    1.40
   7  -2   4  174.58    9.70
   7  -2   4  190.38   11.70
   7   2   4  185.68   10.40
   7   2   4  200.08    9.60
  -7   2  -4  169.28    9.40
   8  -2   4   15.90    3.80
   8  -2   4   14.10    2.50
   8   2   4    9.20    1.90
   8   2   4   11.00    3.00
   9  -2   4   46.60    4.20
   9  -2   4   65.09    6.70
   9   2   4   50.79    5.40
  10  -2   4    4.60    3.30
  10   2   4    0.70    2.30
  11  -2   4    6.40    3.90
  11   2   4    3.60    2.90
  12  -2   4   44.40    7.40
  12   2   4   51.19    7.10
  12  -3  -4    1.10    3.70
 -12  -3   4   -1.80    2.40
 -11  -3   4   31.10    4.90
  11  -3  -4   46.50    7.20
  10  -3  -4   20.90    4.80
 -10  -3   4   11.90    3.50
 -10   3   4   16.70    2.60
  -9  -3   4   74.59    6.30
   9  -3  -4   62.89    7.10
  -9   3   4   68.69    4.90
  -8  -3   4    9.30    1.60
  -8  -3   4    9.30    3.00
   8  -3  -4    8.70    3.30
  -8   3   4   11.00    2.20
  -7  -3   4  642.64   30.10
  -7  -3   4  681.93   28.20
   7  -3  -4  621.84   30.90
  -7   3   4  627.64   28.60
   6  -3  -4   68.99    6.00
   6  -3  -4   65.79    4.70
  -6  -3   4   54.99    4.60
  -6  -3   4   53.99    5.00
  -6  -3   4   52.89    3.70
  -6   3   4   60.49    4.10
  -5  -3   4   14.80    2.50
   5  -3  -4   14.10    2.40
  -5  -3   4   16.70    2.90
  -5  -3   4   13.30    2.00
   5  -3  -4   13.30    3.10
  -5   3   4   10.50    2.00
   5   3  -4   12.50    1.80
   4  -3  -4  134.59    7.60
  -4  -3   4  147.69    8.60
  -4  -3   4  155.48    8.20
  -4  -3   4  154.58    7.70
   4   3  -4  159.28    7.50
  -4   3   4  145.59    7.80
   3  -3  -4  112.69    6.80
  -3  -3   4   98.69    6.00
   3   3  -4  106.69    8.30
  -3   3   4  125.99    7.00
   3   3  -4  105.39    6.30
   3   3  -4  106.09    5.80
  -2  -3   4   49.50    3.50
  -2  -3   4   49.00    3.90
  -2   3   4   41.50    3.40
   2   3  -4   46.90    3.70
  -2   3   4   38.20    3.40
   2   3  -4   50.49    5.30
   2   3  -4   51.99    3.40
  -1  -3   4  142.99    7.60
  -1  -3   4  163.48    9.70
  -1  -3   4  136.49    7.60
  -1  -3   4  134.89    7.60
   1   3  -4  143.19    7.30
   1   3  -4  138.09    7.40
  -1   3   4  149.79    7.50
   1   3  -4  125.39    9.20
   0  -3   4    5.60    1.90
   0  -3   4    3.90    1.40
   0  -3   4    4.70    1.60
   0  -3   4    6.30    2.50
   0   3  -4    6.60    1.60
   0   3  -4   10.60    3.10
   0   3  -4    3.30    1.20
   0   3   4    9.70    1.60
   1  -3   4   99.99    5.50
   1  -3   4   94.69    6.00
   1  -3   4   96.39    5.90
   1  -3   4   96.99    7.30
  -1   3  -4  101.79    6.10
  -1   3  -4   91.49    5.20
  -1   3  -4   94.39    5.60
   2  -3   4    1.40    1.60
   2  -3   4    0.20    1.20
   2  -3   4    1.50    2.30
   2  -3   4    2.80    1.20
  -2   3  -4    1.50    1.30
  -2   3  -4    2.30    1.50
  -2   3  -4    0.70    0.80
   2   3   4   -0.30    0.80
   3  -3   4  116.19    6.70
   3  -3   4  111.39    7.20
  -3   3  -4  102.99    6.40
  -3   3  -4  116.59    5.60
   3   3   4  113.19    5.90
   4  -3   4    0.30    1.60
   4  -3   4    2.40    1.30
  -4   3  -4    0.20    0.50
   4   3   4    0.40    1.20
   4   3   4   -0.40    0.80
   5  -3   4  189.38   11.10
   5  -3   4  194.08   10.20
  -5  -3  -4  184.88    9.50
   5   3   4  182.78   10.00
   5   3   4  188.68    8.40
   5   3   4  191.48    8.60
   5   3   4  177.88    9.50
   6  -3   4   68.99    5.20
  -6  -3  -4   70.09    4.90
   6  -3   4   67.09    6.10
   6   3   4   66.49    3.20
   6   3   4   64.29    4.60
   6   3   4   64.49    3.20
  -7  -3  -4  148.09    8.70
   7  -3   4  155.48    8.80
   7  -3   4  145.79   10.10
   7   3   4  147.29    8.60
   8  -3   4   11.60    3.50
   8  -3   4    9.60    2.40
   8   3   4    6.70    2.20
   9  -3   4   72.59    5.80
   9  -3   4   77.19    8.00
   9   3   4   80.39    6.30
  10  -3   4    4.50    3.60
  10  -3   4    6.50    2.20
  10   3   4    5.90    2.80
  11  -3   4    4.70    3.80
  11   3   4   -1.40    2.60
 -12  -4   4    8.70    3.70
  12  -4  -4    0.60    3.90
  11  -4  -4   26.10    6.20
 -11  -4   4   14.90    4.20
 -10  -4   4    4.60    3.00
  10  -4  -4    2.40    3.10
 -10   4   4    3.80    1.80
  -9  -4   4  104.69    8.20
   9  -4  -4   96.59    8.80
  -9   4   4  101.99    6.40
  -8  -4   4    9.30    3.30
  -8  -4   4    5.40    1.40
   8  -4  -4    4.90    3.20
  -8   4   4    6.70    1.80
  -7  -4   4  117.39    8.50
   7  -4  -4  106.39    8.70
   7  -4  -4  125.19    7.90
  -7  -4   4  113.19    6.40
  -7   4   4  122.89    6.90
  -6  -4   4  147.99    8.50
   6  -4  -4  156.88   10.20
  -6  -4   4  155.68    8.10
  -6  -4   4  137.49    9.50
   6  -4  -4  168.28    9.10
   6   4  -4  153.18    7.70
  -6   4   4  150.38    8.20
   5  -4  -4   15.80    2.80
  -5  -4   4   12.90    2.20
   5  -4  -4   15.00    3.10
  -5  -4   4   14.90    3.20
  -5  -4   4    9.30    2.10
   5   4  -4   11.70    1.80
  -5   4   4   15.00    2.20
   4  -4  -4   -0.20    1.50
  -4  -4   4    0.00    1.20
  -4  -4   4    1.50    1.60
   4   4  -4    0.90    1.00
   3  -4  -4   24.00    3.30
  -3  -4   4   19.00    2.50
  -3  -4   4   17.20    3.00
  -3   4   4   22.20    2.90
   3   4  -4   20.00    2.30
  -3   4   4   24.60    2.90
   3   4  -4   21.00    4.40
  -2  -4   4  332.27   15.90
   2  -4  -4  345.57   16.50
  -2  -4   4  332.07   16.20
  -2  -4   4  343.37   16.70
  -2   4   4  348.77   16.60
  -2   4   4  334.07   16.20
   2   4  -4  341.37   15.90
   2   4  -4  368.36   18.90
  -1  -4   4   21.40    2.70
  -1  -4   4   20.90    2.70
  -1  -4   4   19.60    2.70
   1   4  -4   19.20    4.30
   1   4  -4   19.80    2.40
  -1   4   4   14.40    2.20
   1   4  -4   19.70    2.60
   0  -4   4   64.19    4.80
   0  -4   4   61.69    4.80
   0  -4   4   70.09    4.90
   0   4  -4   70.39    4.70
   0   4   4   78.59    4.80
   0   4   4   68.19    4.20
   0   4  -4   74.19    6.80
   1  -4   4    1.10    1.30
   1  -4   4   -0.40    1.10
   1  -4   4    1.30    1.30
  -1   4  -4   -0.70    1.00
  -1   4  -4   -1.20    1.00
  -1   4  -4   -1.10    2.20
   1   4   4    0.30    0.70
   1   4   4    0.40    1.10
   2  -4   4  131.89    7.30
   2  -4   4  137.19    7.90
   2  -4   4  149.88    8.30
   2   4   4  122.29    7.00
  -2   4  -4  129.29    8.70
   2   4   4  125.39    6.40
  -2   4  -4  142.89    7.10
   3  -4   4   29.70    3.40
   3  -4   4   29.30    3.80
  -3   4  -4   42.30    2.80
   3   4   4   33.90    2.90
   3   4   4   33.50    2.40
   4  -4   4   -0.70    1.30
   4  -4   4   -2.10    1.20
  -4   4  -4    0.80    0.80
   4   4   4    0.40    0.90
   4   4   4    0.50    0.80
   5  -4   4   81.39    6.60
   5  -4   4   75.89    5.70
   5   4   4   73.69    4.50
   5   4   4   80.09    4.40
  -5   4  -4   76.39    4.00
   6  -4   4    1.30    1.80
   6  -4   4    1.50    2.10
   6   4   4   -0.70    0.90
   6   4   4   -0.20    0.50
   6   4   4    0.30    0.60
   7  -4   4   25.40    3.60
   7  -4   4   25.30    4.80
  -7  -4  -4   32.30    3.30
   7   4   4   27.80    3.10
   8  -4   4   92.59    6.90
   8  -4   4   96.69    8.40
   8   4   4   89.59    6.20
   9  -4   4    5.20    2.30
   9  -4   4   13.40    4.10
   9   4   4    4.90    2.30
  10  -4   4  111.49   10.10
  10  -4   4  112.89    7.80
  11  -4   4    4.50    3.60
 -11  -5   4    0.90    3.20
  11  -5  -4    5.10    3.90
  10  -5  -4   16.00    4.80
 -10  -5   4   12.70    4.00
   9  -5  -4    1.60    2.70
  -9  -5   4    0.00    2.90
  -9   5   4    3.00    1.70
  -8  -5   4    5.10    1.50
  -8  -5   4    5.70    3.10
   8  -5  -4    1.30    2.80
  -8   5   4    5.90    1.80
   7  -5  -4  155.98   11.00
  -7  -5   4  159.28    9.30
  -7  -5   4  156.98   10.80
  -7  -5   4  161.38    8.60
   7  -5  -4  167.48   13.40
  -7   5   4  168.18    8.90
   7   5  -4  163.18    8.40
  -6  -5   4   12.80    2.40
  -6  -5   4   15.70    3.70
   6  -5  -4   22.90    3.60
   6  -5  -4   17.00    3.90
  -6  -5   4   13.80    2.40
   6   5  -4   11.60    1.90
  -6   5   4   13.50    2.50
   5  -5  -4   40.90    4.60
  -5  -5   4   33.20    3.30
  -5  -5   4   30.70    3.00
  -5  -5   4   25.30    4.00
   5   5  -4   23.90    2.60
  -4  -5   4   12.60    3.10
   4  -5  -4   15.10    3.20
  -4  -5   4   11.90    2.40
   4   5  -4   17.60    4.70
  -3  -5   4    4.30    1.40
   3  -5  -4    3.90    2.00
  -3  -5   4    6.10    2.30
  -3  -5   4    2.30    1.60
   3   5  -4    5.70    3.30
  -3   5   4    4.40    2.20
  -2  -5   4   52.39    4.90
  -2  -5   4   60.29    4.70
  -2  -5   4   57.49    4.20
   2  -5  -4   52.99    4.50
  -2   5   4   58.19    4.40
   2   5  -4   44.00    6.40
  -2   5   4   57.99    5.20
  -1  -5   4  207.88   11.20
  -1  -5   4  219.88   11.60
  -1  -5   4  210.88   10.80
  -1   5   4  201.28   12.10
  -1   5   4  218.18   10.70
   1   5  -4  195.78   13.30
   0  -5   4  185.08   10.90
   0  -5   4  203.28   11.10
   0  -5   4  210.28   10.80
   0   5   4  215.88   10.00
   0   5  -4  194.88   13.20
   1  -5   4   78.99    5.70
   1  -5   4   74.49    5.60
   1  -5   4   74.59    5.40
  -1   5  -4   78.39    5.50
  -1   5  -4   76.59    7.60
   1   5   4   74.29    4.20
   2  -5   4   47.20    4.20
   2  -5   4   36.30    4.00
   2   5   4   32.30    2.20
   2   5   4   30.30    2.10
  -2   5  -4   40.40    3.30
   2   5   4   29.40    3.10
   3  -5   4   28.60    3.90
   3  -5   4   23.10    3.50
   3   5   4   32.30    3.00
   3   5   4   30.00    1.70
  -3   5  -4   29.50    2.80
   3   5   4   29.40    1.70
   4  -5   4   84.89    6.30
   4  -5   4   85.09    6.90
   4   5   4   76.79    5.10
  -4   5  -4   81.19    4.90
   5  -5   4   13.00    3.30
   5  -5   4    8.00    2.50
   5   5   4   13.30    2.00
   5   5   4   12.20    1.30
  -5   5  -4   13.40    1.80
   6  -5   4   12.50    3.10
   6  -5   4   19.30    4.10
   6   5   4   17.80    2.00
   6   5   4   20.20    2.00
  -6   5  -4   15.00    1.70
   7  -5   4    2.90    2.50
   7  -5   4    2.30    1.90
   7   5   4    1.20    1.30
   8  -5   4   46.30    6.30
   8  -5   4   48.40    5.30
   9  -5   4   17.30    3.80
   9  -5   4   23.90    5.20
  10  -5   4    0.30    2.30
  10  -5   4    5.80    3.80
  11  -5   4    1.00    3.40
 -10  -6   4   -0.40    2.80
  10  -6  -4    3.90    3.70
   9  -6  -4   42.00    6.70
  -9  -6   4   23.90    5.20
  -9   6   4   33.50    3.60
   8  -6  -4   42.80    6.10
  -8  -6   4   47.10    5.70
  -8   6   4   32.40    3.60
   7  -6  -4    9.60    3.70
  -7  -6   4   16.80    2.60
  -7  -6   4   15.30    4.00
  -7   6   4   10.50    2.30
  -6  -6   4  100.79    6.60
  -6  -6   4   93.09    8.10
  -6   6   4  104.49    6.50
   5  -6  -4    1.50    2.40
  -5  -6   4    2.10    2.30
  -5  -6   4    3.70    1.80
  -5  -6   4    0.60    1.10
  -5  -6   4    1.40    1.20
  -4  -6   4   62.49    4.30
   4  -6  -4   65.49    5.70
  -4  -6   4   61.19    6.20
  -4  -6   4   62.39    5.10
   4   6  -4   53.39    7.40
  -3  -6   4    7.60    2.20
  -3  -6   4    7.10    2.70
  -3  -6   4    7.10    1.70
   3  -6  -4    5.20    2.20
   3   6  -4    5.80    3.70
  -3   6   4   12.20    3.30
  -2  -6   4    1.10    1.80
  -2  -6   4    1.30    1.30
   2  -6  -4    0.30    1.50
  -2  -6   4    0.20    1.60
  -2   6   4    0.30    1.20
   2   6  -4    4.70    3.40
  -2   6   4   -1.20    1.90
  -1  -6   4   51.69    5.00
  -1  -6   4   49.60    4.70
  -1  -6   4   45.20    4.00
  -1   6   4   46.70    3.90
  -1   6   4   48.00    5.60
   1   6  -4   50.29    7.10
   0  -6   4    3.60    2.20
   0  -6   4    1.80    2.10
   0  -6   4    3.80    1.80
   0   6  -4    3.20    3.40
   0   6   4    4.40    1.30
   1  -6   4    2.40    1.70
   1  -6   4    1.50    1.70
  -1   6  -4    1.20    3.40
   1   6   4    1.50    0.90
   2  -6   4   -1.00    1.50
   2  -6   4    0.50    1.60
   2   6   4    0.90    0.50
   3  -6   4   -1.90    1.70
   3  -6   4    0.20    1.80
   4  -6   4   36.80    4.50
   4  -6   4   40.60    5.20
  -4   6  -4   35.80    3.80
   5  -6   4   11.00    3.10
   5  -6   4   11.90    3.50
  -5   6  -4   10.50    2.10
   5   6   4    6.30    1.80
   6  -6   4    1.60    1.90
   6  -6   4   -0.90    1.90
   7  -6   4    7.70    3.30
   7  -6   4    2.10    2.10
   8  -6   4    4.90    3.40
   8  -6   4    4.50    2.70
   9  -6   4    9.90    3.20
   9  -6   4   11.90    4.50
  10  -6   4    0.60    2.60
  10  -6   4    6.00    4.00
 -10  -7   4   -1.40    3.10
  10  -7  -4    8.80    4.60
  -9  -7   4    5.10    3.50
   9  -7  -4   13.90    4.60
   8  -7  -4   71.09    7.80
  -8  -7   4   75.39    8.20
  -8   7   4   57.99    5.00
  -7  -7   4    2.20    1.90
  -7  -7   4    0.00    2.70
   7  -7  -4    4.90    3.10
  -7   7   4   -0.90    1.50
  -6  -7   4   16.00    4.10
  -6  -7   4   18.30    3.20
   6  -7  -4   13.20    4.10
   5  -7  -4   -1.00    1.90
  -5  -7   4   -0.60    1.70
  -5  -7   4    3.40    3.00
   5   7  -4   -0.10    3.40
  -4  -7   4   24.70    2.70
   4  -7  -4   38.70    4.80
  -4  -7   4   34.20    5.00
  -4  -7   4   37.10    4.30
   4   7  -4   29.00    6.60
  -3  -7   4    6.40    1.70
  -3  -7   4    5.50    2.30
   3  -7  -4    3.70    2.10
  -3  -7   4    6.80    3.30
  -3   7   4    6.50    3.20
   3   7  -4    4.30    3.70
  -2  -7   4   45.50    5.30
   2  -7  -4   50.39    4.80
  -2  -7   4   46.90    4.00
  -2  -7   4   50.39    5.10
  -2   7   4   49.50    6.00
   2   7  -4   46.60    7.20
  -1  -7   4   25.80    3.10
  -1  -7   4   20.60    3.90
  -1   7   4   25.20    3.00
  -1   7   4   19.10    4.50
   1   7  -4   16.10    5.10
   0  -7   4   39.10    4.10
   0  -7   4   35.40    4.50
   0   7   4   44.00    3.40
   0   7  -4   49.00    8.20
   0   7   4   38.70    6.10
   1  -7   4    4.10    2.00
   1  -7   4    2.10    2.20
  -1   7  -4    4.20    4.00
   1   7   4    4.80    1.20
   2  -7   4   34.40    4.60
   2  -7   4   40.00    4.70
  -2   7  -4   45.20    7.00
   3  -7   4    1.60    2.30
   3  -7   4    2.60    2.30
   4  -7   4  107.69    8.00
   4  -7   4   92.89    7.80
   5  -7   4    1.60    2.20
   5  -7   4    4.10    2.70
   6  -7   4   -0.10    2.40
   6  -7   4    2.20    2.30
   7  -7   4    7.70    3.00
   7  -7   4   10.80    3.80
   8  -7   4    5.50    2.90
   8  -7   4    5.10    3.70
   9  -7   4    1.90    3.40
   9  -7   4   -0.40    2.40
   8  -8  -4    2.90    3.10
  -8   8   4   -0.20    1.70
   7  -8  -4   17.40    4.60
  -7   8   4   26.80    3.60
   7   8  -4   24.40    7.50
   6  -8  -4   -0.40    2.40
  -6  -8   4    3.70    2.10
   6   8  -4   -3.90    4.30
  -5  -8   4   32.80    4.20
   5  -8  -4   21.90    4.70
   5   8  -4   26.10    7.20
   4  -8  -4    2.60    2.40
  -4  -8   4    4.00    2.40
   4   8  -4    3.60    4.50
  -3  -8   4   46.40    5.50
   3  -8  -4   59.49    5.50
  -3   8   4   53.89    6.80
   3   8  -4   61.19    9.20
  -2  -8   4   14.30    3.40
  -2  -8   4   13.60    2.50
  -2   8   4   15.70    4.40
   2   8  -4   10.90    5.10
  -1  -8   4    1.40    1.50
  -1  -8   4    0.00    2.30
   1   8  -4    5.10    4.70
  -1   8   4    1.40    3.40
   0  -8   4    7.90    3.20
   0  -8   4   11.10    2.70
   0   8  -4   12.10    5.30
   0   8   4    7.60    3.90
   1  -8   4    1.10    2.00
   1  -8   4    1.90    1.90
  -1   8  -4    1.40    3.80
   1   8   4   -1.20    3.00
   2  -8   4   87.79    7.00
   2  -8   4   81.09    7.20
  -2   8  -4   79.39    9.60
   3  -8   4    3.40    2.50
   3  -8   4    5.50    2.70
   4  -8   4    0.10    2.50
   4  -8   4    2.40    2.40
   5  -8   4    1.10    2.40
   5  -8   4    1.60    2.30
   6  -8   4    6.40    3.20
   6  -8   4   -1.10    2.70
   7  -8   4   12.10    4.10
   7  -8   4   17.00    5.30
   8  -8   4    0.70    2.60
   8  -8   4    1.80    3.20
   7  -9  -4    2.60    3.00
   7   9  -4    0.20    4.80
  -7   9   4    7.70    2.70
   6  -9  -4    6.70    3.50
   6   9  -4   -4.30    3.70
  -5  -9   4   57.49    6.10
   5  -9  -4   76.79    7.20
   5   9  -4   56.49    9.40
  -4  -9   4   -2.40    1.70
   4  -9  -4   -0.10    2.10
   4   9  -4    3.20    4.40
   3  -9  -4    6.80    2.60
  -3  -9   4   10.70    3.50
  -3   9   4    5.40    4.10
   3   9  -4    3.50    4.40
  -2  -9   4    6.80    2.90
  -2   9   4    2.50    3.50
   2   9  -4   -4.50    3.50
  -1  -9   4    3.50    2.60
  -1   9   4   -0.40    3.20
   1   9  -4    1.90    4.40
   0  -9   4   84.39    6.30
   0  -9   4   67.49    7.20
   0   9  -4   60.39    9.40
   0   9   4   89.79    9.60
   1  -9   4    1.10    1.90
   1  -9   4    7.20    3.20
  -1   9  -4    2.50    4.10
   1   9   4    1.60    3.60
   2  -9   4  156.18   10.00
   2  -9   4  132.39   10.30
   2   9   4  138.09   12.80
  -2   9  -4  151.08   13.70
   3  -9   4    5.30    2.90
   3  -9   4    7.70    3.10
   4  -9   4   45.90    6.10
   4  -9   4   45.10    6.40
   5  -9   4    1.00    2.90
   5  -9   4    9.00    3.80
   6  -9   4  128.19   10.70
   6  -9   4  141.79   11.10
  -5 -10   4    0.10    2.50
   5  10  -4    1.70    5.20
  -4 -10   4    3.50    2.60
   4  10  -4   -0.70    5.10
  -3 -10   4    0.70    2.80
   3  10  -4   -1.90    4.40
  -3  10   4   -0.10    3.90
  -2 -10   4    4.50    3.00
   2  10  -4    5.80    5.00
  -2  10   4    7.60    4.20
  -1 -10   4   29.70    5.50
   1  10  -4   27.30    7.60
  -1  10   4   31.00    7.00
   0 -10   4   21.10    4.60
   0  10  -4   39.00    8.70
   0  10   4   19.60    6.00
   1 -10   4    6.70    3.10
  -1  10  -4   25.10    7.60
   1  10   4   17.80    5.80
   2 -10   4    0.90    2.60
   2  10   4    1.10    4.50
   3 -10   4    4.00    3.10
   3 -10   4    2.80    2.60
   3  10   4   -3.30    4.00
   4 -10   4    2.50    3.00
   4 -10   4    2.10    2.70
  12   0  -5    0.80    2.80
  11   0  -5   -1.80    2.50
 -11   0   5   -0.30    1.70
 -10   0   5   -1.50    1.30
  10   0  -5   -3.80    2.30
  -9   0   5    0.60    1.60
   9   0  -5    3.90    2.90
   8   0  -5   -0.40    2.30
  -8   0   5    0.50    1.40
  -7   0   5    0.50    1.30
  -6   0   5   -1.10    1.00
  -5   0   5   -0.50    1.10
   5   0  -5   -0.40    0.90
  -4   0   5    1.10    1.40
  -4   0   5    0.00    0.90
   4   0  -5   -0.80    0.80
   3   0  -5    0.40    1.10
   3   0  -5    0.90    1.00
  -3   0   5    0.10    0.90
  -2   0   5    0.70    1.10
  -2   0   5   -0.90    0.90
   2   0  -5    0.00    0.80
  -1   0   5   -0.60    0.80
   1   0  -5    0.40    0.90
  -1   0   5    0.10    1.00
  -1   0   5   -0.30    0.80
   0   0   5    1.00    1.00
   0   0   5    0.20    0.80
   0   0  -5   -0.40    0.80
   1   0   5    0.10    0.70
   1   0   5   -0.80    0.60
  -1   0  -5    0.40    0.80
   1   0   5    0.60    1.20
  -2   0  -5    0.10    0.80
   2   0   5   -0.20    0.70
   2   0   5    0.00    1.30
   2   0   5    0.00    0.80
   3   0   5    0.00    1.20
  -3   0  -5   -0.60    1.20
   3   0   5    0.70    0.70
  -3   0  -5   -0.50    0.80
   3   0   5    0.70    0.80
  -4   0  -5    0.10    1.30
   4   0   5    0.80    0.80
   4   0   5    1.10    1.40
   4   0   5   -0.40    0.60
  -4   0  -5    1.30    0.90
  -5   0  -5    1.40    0.80
   5   0   5   -0.20    0.50
   5   0   5    0.90    1.60
   5   0   5    0.10    0.80
   5   0   5    0.70    0.60
   6   0   5   -0.20    0.50
  -6   0  -5    0.00    0.70
   6   0   5   -1.40    0.70
   6   0   5   -0.30    1.50
   6   0   5    0.00    0.50
   7   0   5   -1.00    0.80
   7   0   5   -1.20    1.60
   7   0   5    0.60    0.50
  -7   0  -5   -0.60    0.70
   8   0   5   -0.50    0.90
  -8   0  -5   -0.30    0.80
   8   0   5   -1.10    1.90
   9   0   5   -1.80    1.70
  10   0   5    1.20    2.60
  11   0   5    1.60    2.70
  12   0   5   -2.70    2.60
  12  -1  -5   37.30    6.70
 -12  -1   5   29.40    4.70
  11  -1  -5    1.60    3.30
 -11  -1   5    0.60    2.30
 -11   1   5    6.70    2.40
 -10  -1   5    0.30    1.90
  10  -1  -5   -2.30    2.40
 -10  -1   5    0.70    1.60
 -10   1   5    0.80    1.60
  -9  -1   5  107.19    7.40
  -9  -1   5  110.39    6.00
   9  -1  -5  112.09    8.90
  -9   1   5  105.59    7.00
  -8  -1   5   -0.10    1.00
  -8  -1   5    1.90    1.70
   8  -1  -5    3.10    2.30
  -8   1   5   -1.60    1.20
  -7  -1   5   97.59    6.40
   7  -1  -5   96.79    7.50
  -7  -1   5  103.49    5.50
  -7   1   5   89.69    6.00
   6  -1  -5   35.70    4.30
  -6  -1   5   30.50    2.70
  -6  -1   5   34.70    3.40
  -6   1   5   35.10    3.10
  -5  -1   5    4.50    2.00
  -5  -1   5    7.40    1.80
   5  -1  -5    4.10    1.40
  -5  -1   5    6.20    1.40
  -5   1   5    5.30    1.60
  -4  -1   5   99.39    6.30
  -4  -1   5   98.29    5.90
  -4  -1   5  105.59    5.50
   4  -1  -5  100.59    5.60
   4   1  -5  106.19    5.80
  -4   1   5   98.39    5.70
  -4   1   5   93.49    6.40
   3  -1  -5  258.47   12.30
  -3  -1   5  259.17   12.50
  -3  -1   5  265.87   12.10
  -3   1   5  262.47   12.30
   3   1  -5  270.27   12.40
  -3   1   5  259.07   13.00
   3   1  -5  254.07   13.00
  -2  -1   5   15.50    2.10
  -2  -1   5   16.20    1.80
   2  -1  -5   13.60    1.90
   2   1  -5   15.60    1.90
  -2   1   5   11.60    1.10
   2   1  -5   15.30    2.70
  -2   1   5   16.40    1.90
  -1  -1   5  185.38    8.80
  -1  -1   5  180.38    8.80
  -1  -1   5  176.78    9.60
   1   1  -5  175.18    8.70
   1   1  -5  183.18    9.60
   1   1  -5  176.08    8.70
  -1   1   5  191.18    8.80
   0  -1   5  158.78    8.80
   0  -1   5  161.98    7.60
   0  -1   5  148.79    7.70
   0   1   5  158.88    7.60
   0   1  -5  153.98    7.50
   0   1  -5  150.18    7.60
   1  -1   5   37.10    3.40
   1  -1   5   40.80    3.00
   1  -1   5   38.50    2.50
  -1   1  -5   38.80    2.80
   1   1   5   38.90    2.70
  -1   1  -5   37.40    2.50
   2  -1   5    0.00    0.60
   2  -1   5   -0.20    0.80
   2  -1   5    0.80    1.60
   2   1   5    1.40    0.90
   2   1   5    0.60    1.10
  -2   1  -5    0.80    1.00
  -2   1  -5    3.10    1.50
  -2   1  -5    0.00    0.70
   3  -1   5  343.37   17.00
   3  -1   5  332.67   15.90
   3  -1   5  341.07   15.10
  -3   1  -5  341.57   17.00
   3   1   5  380.76   16.70
   3   1   5  375.56   15.60
  -3   1  -5  338.17   15.80
   4  -1   5   10.10    1.00
  -4  -1  -5   15.00    2.50
   4  -1   5   10.50    1.80
   4  -1   5   13.30    2.70
   4   1   5   15.70    1.60
  -4   1  -5   14.50    1.90
   4   1   5   15.50    2.50
   5  -1   5   41.20    4.30
   5  -1   5   37.30    3.10
  -5  -1  -5   40.30    4.10
   5   1   5   43.20    2.80
   5   1   5   44.10    3.10
   5   1   5   42.30    4.00
  -5   1  -5   43.90    3.20
   6  -1   5   -0.60    0.90
   6  -1   5   -0.80    1.60
   6   1   5   -1.00    0.60
  -6   1  -5    2.20    1.10
   6   1   5   -0.20    0.80
   6   1   5    0.40    1.40
   7  -1   5   -0.20    2.20
   7  -1   5    0.50    1.20
  -7   1  -5    3.40    1.20
   7   1   5    0.90    1.00
   7   1   5    0.80    1.90
   7   1   5    0.60    0.80
   8  -1   5  201.88   12.90
   8  -1   5  204.18   10.50
   8   1   5  207.48   10.10
   8   1   5  210.08    9.40
  -8   1  -5  218.28   10.30
   8   1   5  218.18   12.50
   9  -1   5   24.70    2.90
   9  -1   5   36.30    5.10
   9   1   5   23.80    4.50
  10  -1   5   -2.90    2.10
  10   1   5    1.80    2.80
  11  -1   5    4.20    3.30
  11   1   5    5.80    3.40
  12  -1   5   15.40    4.90
  12   1   5   10.70    4.20
  12  -2  -5   -0.10    2.80
 -12  -2   5    0.70    2.40
 -11  -2   5    3.00    2.90
  11  -2  -5    0.30    2.80
 -11   2   5    0.60    1.60
  10  -2  -5   19.00    4.80
 -10  -2   5   18.70    4.00
 -10   2   5   17.60    3.10
  -9  -2   5   20.40    3.80
  -9  -2   5   17.70    2.10
   9  -2  -5   12.10    3.70
  -9   2   5   16.00    2.60
  -8  -2   5  186.48   11.30
  -8  -2   5  208.08    9.80
   8  -2  -5  199.48   12.60
  -8   2   5  199.78   10.50
  -7  -2   5  372.76   16.10
   7  -2  -5  342.07   18.60
  -7  -2   5  344.07   17.50
  -7   2   5  343.07   16.60
  -6  -2   5   21.10    3.00
   6  -2  -5   13.70    3.10
  -6  -2   5   15.70    2.00
  -6   2   5   21.00    2.50
   5  -2  -5  192.88   11.10
  -5  -2   5  188.98   10.30
  -5  -2   5  199.28    9.40
  -5  -2   5  197.78   10.50
  -5   2   5  180.48    9.60
  -4  -2   5   56.49    3.80
  -4  -2   5   60.59    4.50
  -4   2   5   59.69    4.10
  -3  -2   5   18.50    2.60
  -3  -2   5   16.30    2.00
   3   2  -5   18.20    2.00
   3   2  -5   14.20    2.10
   3   2  -5   19.30    3.50
  -3   2   5   15.60    2.50
  -3   2   5   13.00    2.00
  -2  -2   5  224.98   11.30
  -2  -2   5  219.38   10.90
  -2   2   5  242.88   11.50
   2   2  -5  229.38   12.50
   2   2  -5  229.28   11.00
   2   2  -5  230.78   10.80
  -1  -2   5  121.79    8.10
  -1  -2   5  124.19    6.80
  -1  -2   5  135.99    6.80
   1   2  -5  126.69    6.60
   1   2  -5  123.79    6.60
   1   2  -5  131.19    8.40
   0  -2   5  202.88   10.40
   0  -2   5  205.18    9.70
   0  -2   5  192.18    9.90
   0  -2   5  197.98   11.30
   0   2  -5  199.38    9.80
   0   2  -5  205.68    9.60
   1  -2   5    0.60    1.50
   1  -2   5   -0.90    1.90
   1  -2   5    1.00    1.10
   1  -2   5   -0.60    0.70
  -1   2  -5   -0.60    0.90
  -1   2  -5   -0.20    0.80
   2  -2   5   27.10    2.10
   2  -2   5   27.20    3.30
   2  -2   5   28.50    2.80
  -2   2  -5   25.10    2.60
  -2   2  -5   25.70    2.00
   2   2   5   28.00    2.60
  -2   2  -5   30.60    3.30
   3  -2   5   50.59    3.00
   3  -2   5   55.59    4.60
   3  -2   5   50.69    3.80
   3   2   5   58.69    4.00
  -3   2  -5   51.69    3.70
  -3   2  -5   49.40    2.80
   4  -2   5    0.60    1.20
   4  -2   5    0.50    1.60
   4  -2   5    1.90    0.60
  -4   2  -5   -0.90    1.00
   4   2   5   -0.80    0.90
   4   2   5    0.10    0.70
  -5  -2  -5   34.00    3.40
   5  -2   5   28.10    3.80
   5  -2   5   28.60    3.00
   5   2   5   32.60    3.30
   5   2   5   35.80    2.30
  -5   2  -5   28.50    2.90
   5   2   5   34.30    3.10
   6  -2   5  136.69    8.60
   6  -2   5  118.09    6.80
   6   2   5  110.89    6.50
   6   2   5  105.79    5.40
   6   2   5  101.29    7.00
   7  -2   5    5.50    1.80
   7  -2   5    6.10    2.80
   7   2   5    5.20    0.80
   7   2   5    4.00    1.50
   7   2   5    2.30    1.90
   8  -2   5  601.24   28.90
   8  -2   5  596.74   26.40
   8   2   5  553.14   26.60
   8   2   5  565.44   27.40
   9  -2   5  117.39    9.40
   9  -2   5  108.79    7.10
   9   2   5  123.39    8.60
  10  -2   5   11.90    4.00
  10   2   5   16.10    3.80
  11  -2   5    0.50    2.80
  11   2   5    0.70    2.70
  12  -3  -5   -6.20    2.50
 -12  -3   5    1.20    3.10
  11  -3  -5   48.80    6.90
 -11  -3   5   46.70    6.00
  10  -3  -5    2.90    2.90
 -10  -3   5    4.90    3.00
 -10   3   5    3.40    1.70
   9  -3  -5    5.40    3.40
  -9  -3   5    5.60    1.50
  -9  -3   5    6.80    2.80
  -9   3   5    3.10    1.60
   8  -3  -5  372.16   19.90
  -8  -3   5  354.76   18.60
  -8  -3   5  360.06   16.40
  -8   3   5  352.36   17.10
   7  -3  -5   14.20    2.70
   7  -3  -5   19.50    4.20
  -7  -3   5   24.10    2.40
  -7  -3   5   22.00    3.70
  -7   3   5   18.40    2.50
  -6  -3   5    0.30    1.50
   6  -3  -5    1.40    1.30
  -6  -3   5    1.00    1.10
   6  -3  -5   -0.40    1.80
  -6   3   5    0.60    1.20
  -5  -3   5  301.37   14.90
  -5  -3   5  303.77   16.10
   5  -3  -5  332.47   16.90
  -5  -3   5  351.46   16.00
   5  -3  -5  319.97   14.60
  -5   3   5  341.87   15.30
   5   3  -5  309.77   14.70
  -4  -3   5   96.69    5.50
  -4  -3   5   86.19    6.10
   4  -3  -5   81.29    6.40
   4   3  -5   95.49    5.20
  -4   3   5   88.79    5.50
  -3  -3   5    2.00    1.50
  -3  -3   5    0.00    1.00
   3   3  -5   -0.70    0.90
  -3   3   5    2.00    1.40
  -3   3   5    0.80    1.00
   3   3  -5   -1.50    2.00
  -2  -3   5  117.39    7.20
  -2  -3   5  121.89    6.80
  -2   3   5  127.29    7.20
   2   3  -5  132.69    9.00
   2   3  -5  124.69    6.90
   2   3  -5  121.39    6.70
  -2   3   5  124.99    6.60
  -1  -3   5  226.18   12.80
  -1  -3   5  224.48   11.20
  -1  -3   5  220.38   11.10
  -1  -3   5  219.08   11.20
   1   3  -5  231.98   10.80
   1   3  -5  225.38   10.90
  -1   3   5  195.18   10.80
   1   3  -5  240.88   13.10
   0  -3   5  437.96   21.30
   0  -3   5  430.76   19.60
   0  -3   5  412.26   19.30
   0  -3   5  403.76   19.80
   0   3  -5  430.76   19.10
   0   3  -5  432.36   21.30
   0   3  -5  421.06   19.20
   1  -3   5  206.58   12.40
   1  -3   5  218.78   10.40
   1  -3   5  206.28   10.70
   1  -3   5  202.68   11.00
  -1   3  -5  209.28   10.50
  -1   3  -5  211.28   10.10
   2  -3   5   51.99    4.10
   2  -3   5   55.59    4.50
   2  -3   5   49.50    3.40
   2   3   5   49.10    3.50
  -2   3  -5   39.80    4.10
  -2   3  -5   55.49    3.30
  -2   3  -5   42.20    4.20
   3  -3   5    4.20    2.00
   3  -3   5    5.10    1.20
   3  -3   5    4.20    1.70
   3   3   5    3.40    1.30
  -3   3  -5    3.90    1.00
   4  -3   5  208.38   11.80
   4  -3   5  210.38   10.90
   4   3   5  201.18   10.20
  -4   3  -5  199.08    9.00
   5  -3   5   97.69    6.50
   5  -3   5   95.79    7.30
   5   3   5  102.09    5.10
   5   3   5   99.19    6.00
   6  -3   5  120.89    7.00
   6  -3   5  107.09    7.90
  -6  -3  -5   95.59    6.30
   6   3   5   95.99    4.90
   6   3   5   93.19    4.70
   6   3   5   88.49    6.10
   7  -3   5   -0.90    1.90
   7  -3   5    2.40    1.80
   7   3   5    0.90    1.50
   8  -3   5   26.90    3.70
   8  -3   5   35.50    5.30
   8   3   5   21.60    3.60
   9  -3   5    8.10    2.50
   9  -3   5    9.10    3.70
   9   3   5    9.50    3.00
  10  -3   5   16.80    5.00
  10  -3   5   22.50    3.70
  10   3   5   33.90    4.80
  11  -3   5   28.70    6.00
 -12  -4   5   -2.70    2.80
  12  -4  -5    1.30    3.30
 -11  -4   5   22.00    4.80
  11  -4  -5   31.00    6.60
  10  -4  -5    2.40    3.40
 -10  -4   5   -1.70    2.40
 -10   4   5    0.50    1.30
  -9  -4   5    1.90    2.70
   9  -4  -5    5.00    3.20
  -9   4   5    6.00    2.10
   8  -4  -5   -1.20    2.10
  -8  -4   5   -0.30    2.20
  -8  -4   5   -0.20    1.10
  -8   4   5   -0.60    1.30
  -7  -4   5   14.60    3.30
   7  -4  -5    8.80    3.20
   7  -4  -5    9.90    2.40
  -7  -4   5   15.30    2.30
  -7   4   5   10.40    2.20
  -6  -4   5   55.89    4.40
  -6  -4   5   55.89    5.60
   6  -4  -5   69.99    6.30
   6  -4  -5   66.39    4.70
  -6  -4   5   59.99    4.90
   6   4  -5   60.29    4.00
  -6   4   5   65.99    4.60
   5  -4  -5   91.69    7.10
  -5  -4   5   89.19    5.80
  -5  -4   5   89.19    6.60
  -5  -4   5   83.59    5.60
   5   4  -5   84.19    5.10
  -5   4   5   82.69    5.50
   4  -4  -5    4.40    2.00
  -4  -4   5    6.50    2.20
  -4  -4   5    5.40    1.70
   4   4  -5    3.60    1.30
  -4   4   5    4.10    1.50
   4   4  -5    2.20    2.80
  -3  -4   5   44.00    3.70
  -3  -4   5   51.29    4.50
   3   4  -5   34.50    5.30
  -3   4   5   32.50    3.30
   3   4  -5   48.20    3.90
  -2  -4   5  166.38    9.30
  -2  -4   5  154.58    8.70
  -2  -4   5  152.38    8.70
   2   4  -5  144.89   10.70
  -2   4   5  174.08    9.00
  -2   4   5  168.58    8.90
  -1  -4   5  293.87   14.70
  -1  -4   5  312.67   15.00
  -1  -4   5  307.37   14.80
  -1   4   5  301.07   14.40
   1   4  -5  287.57   16.90
   0  -4   5  744.03   33.50
   0  -4   5  733.63   33.40
   0  -4   5  753.02   33.30
   0   4   5  793.32   32.80
   0   4  -5  770.32   33.00
   0   4  -5  680.93   35.40
   1  -4   5    2.50    1.50
   1  -4   5    1.40    1.30
   1  -4   5    1.00    1.70
  -1   4  -5    1.00    1.10
  -1   4  -5   -0.40    1.40
   2  -4   5    1.50    1.80
   2  -4   5    6.20    1.70
   2  -4   5    3.20    1.70
  -2   4  -5    3.40    1.20
   3  -4   5   10.60    2.80
   3  -4   5    6.60    2.20
   3  -4   5   12.00    2.00
  -3   4  -5   13.80    1.70
   3   4   5   11.60    1.90
   3   4   5   14.10    1.80
   4  -4   5   29.50    4.00
   4  -4   5   27.20    3.50
  -4   4  -5   24.60    2.20
   4   4   5   34.20    2.70
   4   4   5   33.30    2.70
   5  -4   5    2.30    2.10
   5  -4   5   -0.10    1.60
   5   4   5    1.00    0.90
   5   4   5   -0.20    1.00
  -5   4  -5   -0.30    0.50
   6  -4   5    5.70    2.90
   6  -4   5    5.30    2.30
   6   4   5    4.50    1.10
   6   4   5    3.20    1.40
   6   4   5    4.30    1.00
   7  -4   5   -1.30    1.60
   7  -4   5    3.30    2.60
   7   4   5    2.20    1.60
   8  -4   5   -0.80    2.70
   8  -4   5    1.60    1.90
   8   4   5    1.20    1.70
   9  -4   5   22.70    3.90
   9  -4   5   15.00    4.60
   9   4   5   19.00    3.50
  10  -4   5   11.70    4.30
  10  -4   5   12.40    3.10
  11  -4   5   38.90    7.10
 -11  -5   5   -1.90    2.80
  11  -5  -5    0.80    3.40
 -10  -5   5    3.30    3.30
  10  -5  -5    4.60    3.70
   9  -5  -5   26.80    5.80
  -9  -5   5   29.90    5.50
  -9   5   5   29.40    3.50
  -8  -5   5   24.60    5.00
   8  -5  -5   14.40    4.20
  -8  -5   5   16.50    2.70
  -8   5   5   26.10    3.00
   7  -5  -5  125.29   10.10
  -7  -5   5  141.19    7.70
  -7  -5   5  132.59    9.60
  -7   5   5  123.29    7.60
   6  -5  -5   25.60    4.40
  -6  -5   5   30.10    3.50
  -6  -5   5   29.00    3.30
  -6  -5   5   24.10    4.50
  -6   5   5   38.00    3.70
  -5  -5   5   36.70    4.60
   5  -5  -5   37.70    4.60
  -5  -5   5   43.00    4.00
  -5  -5   5   38.90    3.60
   5   5  -5   27.90    6.00
  -5   5   5   30.60    3.40
  -4  -5   5    2.10    1.60
  -4  -5   5    1.50    2.10
   4  -5  -5    2.00    2.00
   4   5  -5    1.70    2.90
  -3  -5   5    2.30    1.60
  -3  -5   5   -0.50    1.80
  -3  -5   5    1.40    1.40
   3  -5  -5    0.40    1.70
  -3   5   5    3.80    2.00
   3   5  -5   -0.30    2.40
  -2  -5   5   97.79    6.80
  -2  -5   5   98.59    6.20
  -2  -5   5   92.69    6.30
   2   5  -5   88.09    8.30
  -2   5   5   90.99    6.70
  -2   5   5   87.99    6.00
  -1  -5   5  327.57   15.50
  -1  -5   5  307.87   15.90
  -1  -5   5  309.17   15.60
  -1   5   5  317.17   15.00
   1   5  -5  291.97   18.00
   0  -5   5  206.98   11.40
   0  -5   5  208.78   11.20
   0  -5   5  202.28   11.30
   0   5   5  219.48   10.40
   0   5  -5  191.58   13.70
   1  -5   5   43.30    4.30
   1  -5   5   47.70    4.10
   1  -5   5   38.30    4.00
  -1   5  -5   46.40    6.20
   1   5   5   39.00    3.00
   2  -5   5   25.30    3.60
   2  -5   5   29.50    3.30
   2  -5   5   30.90    3.70
  -2   5  -5   30.30    2.90
   2   5   5   32.80    2.40
   3  -5   5   59.49    5.10
   3  -5   5   50.69    5.00
   3   5   5   54.59    4.10
  -3   5  -5   54.79    3.90
   3   5   5   53.19    3.30
   4  -5   5   19.90    3.60
   4  -5   5   18.40    3.30
  -4   5  -5   19.60    2.10
   4   5   5    9.20    2.00
   4   5   5   14.90    1.60
   5  -5   5  129.89    9.00
   5  -5   5  151.88   10.10
   5   5   5  144.89    7.00
  -5   5  -5  137.49    7.00
   5   5   5  140.89    7.50
   6  -5   5   15.80    3.40
   6  -5   5   19.00    4.40
   6   5   5   14.90    2.00
   7  -5   5   35.80    4.50
   7  -5   5   28.00    5.30
   7   5   5   31.50    3.00
   8  -5   5    1.20    2.20
   8  -5   5    4.10    2.90
   9  -5   5   41.00    5.10
   9  -5   5   44.90    7.00
  10  -5   5   -1.30    1.90
  10  -5   5   -1.50    2.40
  10  -6  -5   -0.60    3.30
 -10  -6   5    2.00    3.50
   9  -6  -5   26.00    5.50
  -9  -6   5   28.50    5.90
  -9   6   5   22.20    3.40
  -8  -6   5   10.50    4.00
   8  -6  -5   14.90    4.60
  -8   6   5   17.40    2.90
  -7  -6   5   -0.10    1.40
   7  -6  -5    0.60    2.60
  -7  -6   5    0.80    2.70
  -7   6   5   -1.30    1.20
   6  -6  -5   10.20    3.20
  -6  -6   5   26.40    5.00
  -6  -6   5   17.50    3.00
   6   6  -5   12.60    5.00
  -6   6   5   12.10    2.60
  -5  -6   5   73.69    5.00
   5  -6  -5   64.39    6.40
  -5  -6   5   56.89    5.20
  -5  -6   5   66.69    6.70
   5   6  -5   67.49    8.90
  -4  -6   5   17.50    2.60
   4  -6  -5    8.90    3.10
  -4  -6   5   16.40    3.90
  -4  -6   5   15.50    3.00
   4   6  -5   19.20    5.20
  -3  -6   5   12.30    2.80
   3  -6  -5   11.00    2.90
  -3  -6   5   13.90    2.40
  -3  -6   5   11.50    3.30
   3   6  -5   12.00    4.50
  -3   6   5   17.00    3.60
  -2  -6   5   15.40    2.50
  -2  -6   5   13.10    3.50
  -2  -6   5   15.00    2.90
   2   6  -5   11.90    4.80
  -2   6   5   11.20    3.20
  -1  -6   5   25.30    3.80
  -1  -6   5   26.80    4.10
  -1  -6   5   24.60    3.30
   1   6  -5   24.70    5.80
  -1   6   5   28.20    4.70
  -1   6   5   29.70    3.10
   0  -6   5    9.30    2.60
   0  -6   5    3.60    2.20
   0  -6   5    5.90    2.10
   0   6  -5    6.70    4.00
   0   6   5    3.20    1.30
   1  -6   5  130.79    8.80
   1  -6   5  140.59    8.80
   1  -6   5  127.09    8.50
  -1   6  -5  127.89   11.00
   1   6   5  150.48    7.20
   2  -6   5   19.60    3.60
   2  -6   5   13.80    3.30
   2   6   5   13.80    1.50
   3  -6   5   56.69    5.60
   3  -6   5   50.19    5.20
   4  -6   5    2.80    2.10
   4  -6   5    8.10    2.90
  -4   6  -5    9.60    2.30
   5  -6   5    4.60    2.70
   5  -6   5    2.00    2.40
   6  -6   5    2.10    2.60
   6  -6   5    0.30    2.10
   7  -6   5   21.20    4.80
   7  -6   5   25.40    4.50
   8  -6   5   -0.20    3.00
   8  -6   5    7.80    3.00
   9  -6   5   -0.30    2.00
   9  -6   5   -0.30    2.90
  10  -6   5    6.90    3.30
  10  -6   5    6.80    4.10
   9  -7  -5   17.00    5.00
  -9  -7   5   21.30    5.10
  -8  -7   5   -0.40    2.90
   8  -7  -5    0.80    2.80
  -8   7   5    0.80    1.60
  -7  -7   5    1.30    1.80
  -7  -7   5   -1.60    2.80
   7  -7  -5   -0.30    2.30
   7   7  -5    0.10    3.50
  -7   7   5    0.90    1.60
  -6  -7   5    9.00    2.60
  -6  -7   5   12.80    4.00
   6  -7  -5   14.50    4.00
  -6   7   5    9.90    2.60
   6   7  -5    6.70    5.00
  -5  -7   5   16.10    2.50
  -5  -7   5   14.90    3.20
   5  -7  -5   16.10    3.90
  -5  -7   5   12.90    3.70
   5   7  -5   10.00    4.90
  -4  -7   5    5.50    3.30
  -4  -7   5    8.30    2.00
  -4  -7   5    6.00    2.50
   4  -7  -5    9.60    3.00
   4   7  -5    8.30    4.50
  -3  -7   5    1.90    1.40
  -3  -7   5    0.70    2.30
  -3  -7   5    3.80    2.30
   3   7  -5    6.40    4.10
  -3   7   5    3.80    2.80
  -2  -7   5    7.60    2.80
  -2  -7   5    8.80    2.30
  -2  -7   5    3.10    2.10
  -2   7   5    4.70    2.80
   2   7  -5    5.70    4.30
  -1  -7   5    5.90    2.60
  -1  -7   5    5.60    2.10
  -1  -7   5   11.70    2.90
  -1   7   5    7.80    2.00
   1   7  -5    6.30    4.30
  -1   7   5    3.00    3.10
   0  -7   5  149.88   10.10
   0  -7   5  137.99    9.20
   0   7  -5  162.98   13.20
   0   7   5  160.98    8.40
   0   7   5  176.68   11.90
   1  -7   5   -0.60    1.60
   1  -7   5    0.30    1.90
   1   7   5    1.70    1.10
  -1   7  -5   -0.80    3.40
   2  -7   5    9.50    2.80
   2  -7   5    7.00    2.70
   2   7   5    6.20    1.10
   3  -7   5    5.40    2.60
   3  -7   5    2.60    2.30
   4  -7   5    8.80    3.30
   4  -7   5    8.50    3.30
   5  -7   5    1.80    2.40
   5  -7   5   -2.30    1.90
   6  -7   5    5.20    2.90
   6  -7   5    3.10    3.20
   7  -7   5    5.40    3.50
   7  -7   5    0.90    2.30
   8  -7   5    1.20    2.50
   8  -7   5   -1.80    3.00
   9  -7   5    2.00    2.60
   9  -7   5    3.60    3.50
  -8  -8   5   11.20    4.70
   8  -8  -5   15.20    4.70
   8   8  -5    7.90    6.60
  -8   8   5   14.30    3.10
   7  -8  -5    8.20    3.40
  -7  -8   5    1.40    3.00
  -7   8   5    8.20    2.50
   7   8  -5   10.40    5.70
  -6  -8   5   22.20    5.20
   6  -8  -5   15.60    4.20
  -6  -8   5   11.30    3.00
   6   8  -5   16.80    6.10
  -5  -8   5    9.70    3.80
  -5  -8   5    6.90    2.90
   5  -8  -5    7.50    3.40
   5   8  -5    4.60    4.40
  -4  -8   5   63.49    7.00
  -4  -8   5   57.19    5.90
   4  -8  -5   70.39    6.50
  -4   8   5   63.39    6.80
   4   8  -5   58.49    9.60
  -3  -8   5   29.60    4.90
  -3  -8   5   24.60    4.30
  -3   8   5   34.40    5.60
   3   8  -5   21.00    6.40
  -2  -8   5   -0.40    2.40
  -2  -8   5    0.30    1.50
  -2   8   5   -0.90    2.40
   2   8  -5    5.10    4.10
  -1  -8   5    0.90    1.70
  -1  -8   5    0.10    2.30
   1   8  -5    3.40    5.20
  -1   8   5    2.70    3.20
   0  -8   5  111.09    8.80
   0  -8   5  117.49    7.90
   0   8  -5  125.29   12.10
   0   8   5  111.19    9.90
   1  -8   5    0.90    2.30
   1  -8   5   10.40    2.90
  -1   8  -5    8.40    5.20
   2  -8   5    2.90    2.40
   2  -8   5    2.20    2.30
   3  -8   5   16.40    4.20
   3  -8   5   25.80    4.80
   4  -8   5   25.70    4.90
   4  -8   5   17.00    4.30
   5  -8   5   68.09    6.90
   5  -8   5   64.19    6.90
   6  -8   5   -2.40    2.40
   6  -8   5   -0.80    2.50
   7  -8   5   45.20    6.50
   7  -8   5   51.39    7.10
   8  -8   5    7.10    4.10
   8  -8   5    2.90    2.70
   7  -9  -5    9.40    4.30
  -7   9   5    8.70    2.80
   7   9  -5    8.30    5.70
   6  -9  -5   12.90    4.10
  -6  -9   5   11.80    3.80
   6   9  -5    5.70    5.10
   5  -9  -5   13.90    4.00
  -5  -9   5   13.60    3.50
   5   9  -5   21.40    7.30
  -4  -9   5   10.30    3.60
   4   9  -5   15.50    6.10
  -3  -9   5   16.30    3.90
  -3   9   5   22.40    5.50
   3   9  -5   14.50    6.00
  -2  -9   5    0.80    2.40
   2   9  -5   -0.40    3.70
  -2   9   5    2.00    3.50
  -1  -9   5    5.20    3.00
  -1   9   5    0.30    3.50
   1   9  -5    3.00    4.90
   0  -9   5   38.00    4.70
   0  -9   5   45.00    5.70
   0   9   5   55.19    7.80
   0   9  -5   42.70    9.00
   1  -9   5    7.50    3.40
   1  -9   5   17.50    3.80
  -1   9  -5    6.30    5.30
   1   9   5   17.50    5.70
   2  -9   5   52.29    6.20
   2  -9   5   54.39    5.90
   3  -9   5   36.10    5.60
   3  -9   5   46.60    5.80
   4  -9   5    3.60    2.80
   4  -9   5   10.90    4.10
   5  -9   5    1.80    2.90
   5  -9   5    0.80    3.10
   6  -9   5   -2.20    2.70
   6  -9   5   -4.30    2.40
  -4 -10   5    6.90    3.30
   4  10  -5    6.80    5.30
  -3 -10   5   -2.70    2.10
   3  10  -5    3.10    5.50
  -3  10   5   -1.00    3.70
  -2 -10   5   22.60    4.90
   2  10  -5   42.70    9.40
  -2  10   5   30.90    6.80
  -1 -10   5   19.60    4.70
  -1  10   5   22.80    6.10
   1  10  -5   18.10    6.90
   0 -10   5    3.00    3.10
   0  10  -5   -2.50    4.40
   0  10   5    1.80    3.50
   1 -10   5   15.70    4.50
   1  10   5   24.30    6.80
  -1  10  -5   17.20    7.00
   2 -10   5    0.70    2.70
   2  10   5   -3.10    4.30
   3 -10   5   -1.00    2.20
   3 -10   5    4.10    3.40
   3  10   5    5.10    5.00
   4 -10   5   -2.80    3.00
   4 -10   5    4.60    3.10
 -12   0   6    2.10    2.60
 -11   0   6   20.10    3.80
 -10   0   6    6.70    2.40
  -9   0   6   -0.20    1.50
  -8   0   6   29.80    3.70
  -7   0   6   41.60    3.90
  -6   0   6   63.59    4.70
  -5   0   6   11.20    2.10
  -4   0   6  518.55   23.50
   4   0  -6  528.35   24.10
   4   0  -6  527.15   23.40
   3   0  -6  489.35   21.60
  -3   0   6  478.95   21.70
   3   0  -6  479.45   21.40
   2   0  -6  834.72   36.70
  -2   0   6  858.21   36.90
  -2   0   6  858.91   36.90
  -2   0   6  864.61   36.80
  -1   0   6  445.86   19.90
  -1   0   6  438.76   19.50
   1   0  -6  424.36   19.30
  -1   0   6  439.96   19.50
   0   0   6  124.49    6.50
   0   0  -6  131.39    6.60
   0   0   6  128.19    6.70
  -1   0  -6   48.10    3.20
   1   0   6   50.99    3.40
   1   0   6   52.19    3.20
   1   0   6   49.40    4.10
  -2   0  -6  476.35   21.00
   2   0   6  474.65   20.80
   2   0   6  457.55   22.10
   2   0   6  498.85   21.20
   3   0   6  111.99    5.70
  -3   0  -6  125.69    6.20
   3   0   6  115.79    7.20
   3   0   6  113.79    6.20
   4   0   6   26.80    2.40
   4   0   6   24.40    1.90
   4   0   6   24.20    3.40
  -4   0  -6   26.90    2.30
  -5   0  -6   37.80    2.90
   5   0   6   42.20    2.50
   5   0   6   40.70    4.20
   5   0   6   45.10    3.20
   6   0   6    6.60    2.50
   6   0   6    7.40    1.50
   6   0   6    4.20    0.90
  -6   0  -6    4.00    1.20
   6   0   6    5.40    0.90
   7   0   6   25.90    2.60
   7   0   6   29.90    1.80
   7   0   6   29.10    4.40
  -7   0  -6   27.30    2.50
   7   0   6   28.90    1.70
   8   0   6   97.59    5.60
   8   0   6   92.69    7.90
   9   0   6    4.40    3.00
  10   0   6   12.00    3.80
  11   0   6   37.30    5.80
 -12  -1   6   21.60    4.40
 -11  -1   6    0.80    2.40
 -11   1   6   -1.70    1.60
 -10  -1   6    9.40    3.00
 -10  -1   6    7.40    1.70
 -10   1   6    4.80    2.10
  -9  -1   6   12.70    3.00
  -9  -1   6   13.50    2.20
  -9   1   6   18.20    3.00
  -8  -1   6   -2.80    1.00
  -8  -1   6    0.40    1.00
  -8   1   6   -0.10    1.30
  -7  -1   6   17.50    2.40
  -7  -1   6   20.30    3.10
  -7   1   6   20.30    2.80
  -6  -1   6    9.50    2.20
  -6  -1   6   10.80    1.90
  -6   1   6   13.20    2.30
  -5  -1   6    8.70    1.70
  -5  -1   6    8.30    1.90
  -5   1   6    5.50    1.60
  -4  -1   6   18.50    2.60
   4  -1  -6   19.20    3.70
  -4  -1   6   22.80    2.40
   4   1  -6   23.70    3.30
  -4   1   6   19.00    2.40
  -3  -1   6  186.68    9.90
   3  -1  -6  197.78    9.70
  -3  -1   6  191.38    9.50
   3   1  -6  213.08   10.60
   3   1  -6  195.58    9.70
  -3   1   6  189.38   10.50
  -3   1   6  189.48    9.70
   2  -1  -6  390.36   18.30
  -2  -1   6  403.26   18.50
  -2  -1   6  412.66   19.30
  -2  -1   6  421.46   18.40
   2   1  -6  410.26   18.40
  -2   1   6  394.76   17.70
   2   1  -6  429.66   19.30
  -1  -1   6    1.30    1.20
  -1  -1   6    1.20    1.00
  -1  -1   6    0.40    1.50
   1   1  -6   -0.30    1.00
   1   1  -6   -0.50    1.00
  -1   1   6   -0.40    0.90
   0  -1   6   -1.10    1.50
   0  -1   6    0.20    1.00
   0  -1   6   -0.50    0.80
   0   1  -6    0.40    1.00
   0   1  -6    2.30    1.00
   0   1   6   -0.60    0.70
   1  -1   6   60.69    4.60
   1  -1   6   62.79    4.10
   1  -1   6   58.39    3.50
  -1   1  -6   65.09    3.60
   1   1   6   56.19    3.70
  -1   1  -6   54.69    3.70
   1   1   6   52.39    3.60
   2  -1   6  130.49    6.90
   2  -1   6  125.89    7.70
   2  -1   6  134.09    6.30
   2   1   6  121.09    7.20
  -2   1  -6  127.89    6.70
  -2   1  -6  131.39    6.30
   2   1   6  123.19    6.50
   2   1   6  118.89    6.50
   3  -1   6  396.96   19.00
   3  -1   6  382.06   16.90
   3  -1   6  389.56   17.80
  -3   1  -6  400.26   17.60
   3   1   6  380.06   18.40
   3   1   6  387.26   17.40
   4  -1   6   79.39    4.10
  -4  -1  -6   87.69    5.80
   4  -1   6   86.99    6.30
   4  -1   6   78.09    5.10
   4   1   6   81.59    5.70
   4   1   6   88.39    4.70
  -4   1  -6   86.39    5.00
   5  -1   6   12.20    2.90
   5  -1   6   10.70    0.90
   5  -1   6   10.10    1.90
   5   1   6   11.80    1.60
  -5   1  -6   13.70    2.00
   5   1   6   11.80    2.50
   6  -1   6   -1.70    1.70
   6  -1   6    0.20    1.10
   6   1   6   -0.30    1.30
   6   1   6    1.50    1.00
   6   1   6    0.50    0.80
  -6   1  -6   -0.60    1.00
   7  -1   6    0.40    1.30
   7  -1   6    0.10    2.20
   7   1   6   -1.40    0.70
  -7   1  -6    0.20    1.00
   7   1   6   -0.60    0.80
   7   1   6    0.60    1.90
   8  -1   6    2.60    1.50
   8  -1   6    0.70    2.20
   8   1   6    4.70    1.10
   8   1   6    5.00    2.60
   9  -1   6    9.20    2.10
   9  -1   6   12.80    4.00
   9   1   6   12.60    3.40
  10  -1   6   44.30    6.20
  10   1   6   57.19    6.50
  11  -1   6   15.50    4.90
  11   1   6    7.50    3.60
  12  -2  -6    8.70    4.50
 -12  -2   6    7.30    3.30
 -11  -2   6    0.60    2.40
  11  -2  -6    7.00    3.80
 -11   2   6    5.50    2.20
  10  -2  -6   23.40    5.00
 -10  -2   6   27.10    4.40
 -10   2   6   23.90    3.60
  -9  -2   6   50.59    5.30
  -9  -2   6   47.70    3.70
   9  -2  -6   45.80    6.20
  -9   2   6   40.90    4.20
   8  -2  -6   88.99    7.70
  -8  -2   6   70.39    4.90
  -8  -2   6   78.29    6.40
  -8   2   6   79.89    5.50
   7  -2  -6    0.30    2.00
  -7  -2   6    2.00    1.80
  -7  -2   6    1.00    1.30
  -7   2   6    0.50    1.30
  -6  -2   6    0.50    1.60
  -6  -2   6   -0.90    1.00
  -6   2   6   -1.10    0.90
  -5  -2   6  211.68   10.90
  -5  -2   6  193.38    9.90
  -5   2   6  192.58   10.10
  -4  -2   6   43.10    3.40
  -4  -2   6   46.70    3.90
   4   2  -6   44.60    4.80
  -4   2   6   40.00    3.50
  -3  -2   6  170.28    8.90
  -3  -2   6  166.48    8.30
   3   2  -6  168.28    9.90
  -3   2   6  143.29    8.90
   3   2  -6  159.58    8.10
  -3   2   6  155.28    8.30
  -2  -2   6  184.68    9.50
  -2  -2   6  183.68    9.30
  -2  -2   6  184.08   10.80
   2   2  -6  194.68    9.30
   2   2  -6  189.98   10.90
  -2   2   6  183.88    9.90
  -2   2   6  173.68    9.30
   2   2  -6  184.88    9.30
  -1  -2   6  243.58   11.70
  -1  -2   6  239.38   13.00
  -1  -2   6  240.48   11.60
   1   2  -6  233.58   11.40
  -1   2   6  236.98   11.50
   1   2  -6  229.28   11.30
   1   2  -6  253.57   13.20
   0  -2   6  107.39    6.10
   0  -2   6  108.69    6.30
   0  -2   6  112.79    7.70
   0  -2   6  105.19    6.90
   0   2  -6  118.99    6.00
   0   2  -6  115.19    6.30
   1  -2   6  578.84   24.90
   1  -2   6  560.74   27.00
   1  -2   6  548.05   25.30
   1  -2   6  572.54   26.20
  -1   2  -6  580.34   25.20
  -1   2  -6  560.44   24.60
   2  -2   6   19.10    2.60
   2  -2   6   17.80    1.90
   2  -2   6   17.10    2.90
   2   2   6   25.00    2.70
  -2   2  -6   22.20    2.40
  -2   2  -6   20.80    1.90
   3  -2   6  161.58    7.50
   3  -2   6  164.88    8.50
   3  -2   6  149.59    9.20
   3   2   6  151.58    8.50
   3   2   6  145.89    7.60
  -3   2  -6  161.48    7.30
  -3   2  -6  148.59    8.10
   4  -2   6   34.30    3.30
   4  -2   6   36.10    2.20
   4  -2   6   30.40    4.00
   4   2   6   35.70    3.40
   4   2   6   31.60    2.50
   5  -2   6    6.30    1.80
   5  -2   6    5.20    2.30
   5   2   6    6.80    1.30
   5   2   6    9.20    2.20
   6  -2   6   25.90    4.10
   6  -2   6   27.20    3.10
   6   2   6   21.30    3.20
   6   2   6   27.00    2.90
   6   2   6   29.90    2.20
   7  -2   6    4.80    2.80
   7  -2   6    2.90    1.70
   7   2   6    3.80    1.60
   7   2   6    4.30    1.00
   7   2   6    3.50    2.00
   8  -2   6    3.20    2.90
   8  -2   6    1.00    1.60
   8   2   6    0.60    2.00
   9  -2   6   12.40    3.90
   9  -2   6   10.30    2.40
   9   2   6    6.30    3.00
  10  -2   6    5.10    3.70
  10   2   6    3.90    2.90
  11  -2   6    5.20    3.40
  11   2   6    1.90    2.70
  12  -3  -6   13.40    4.80
 -12  -3   6   17.50    4.40
 -11  -3   6    3.60    2.80
  11  -3  -6   -2.30    2.40
 -11   3   6    2.20    3.10
 -10  -3   6   16.30    4.00
  10  -3  -6   23.70    5.10
 -10   3   6   16.70    2.90
  -9  -3   6   16.50    4.10
  -9  -3   6   20.80    2.60
   9  -3  -6   13.80    4.10
  -9   3   6   21.60    3.00
   8  -3  -6   21.50    4.80
  -8  -3   6   24.10    2.80
  -8  -3   6   29.70    4.40
  -8   3   6   19.20    2.90
   7  -3  -6  139.49   10.10
  -7  -3   6  129.19    8.90
   7  -3  -6  141.49    7.40
  -7  -3   6  138.39    7.60
  -7   3   6  139.89    8.00
   6  -3  -6   46.70    5.20
   6  -3  -6   44.90    2.90
  -6  -3   6   46.40    3.70
  -6  -3   6   38.50    4.40
  -6   3   6   43.70    3.80
  -5  -3   6   40.60    4.10
  -5  -3   6   37.20    3.30
   5   3  -6   37.20    5.70
  -5   3   6   38.20    3.40
  -4  -3   6   54.89    4.80
  -4  -3   6   60.89    4.30
   4   3  -6   63.89    4.10
  -4   3   6   57.39    4.20
   4   3  -6   58.99    6.00
  -3  -3   6  334.67   15.40
  -3  -3   6  325.67   16.00
   3   3  -6  332.47   17.60
  -3   3   6  310.77   15.40
   3   3  -6  323.27   15.10
  -2  -3   6  455.85   21.00
  -2  -3   6  429.96   20.50
  -2   3   6  481.65   21.20
   2   3  -6  437.36   20.30
  -2   3   6  444.26   20.50
   2   3  -6  440.26   22.60
  -1  -3   6   46.00    3.60
  -1  -3   6   43.10    4.90
  -1  -3   6   42.70    3.70
  -1   3   6   33.20    3.40
   1   3  -6   40.60    3.40
   1   3  -6   49.80    5.50
   0  -3   6  201.88   10.00
   0  -3   6  192.98   10.60
   0  -3   6  181.08   11.60
   0  -3   6  184.48   10.00
   0   3  -6  197.68    9.60
   1  -3   6   34.60    3.10
   1  -3   6   33.50    3.80
   1  -3   6   36.40    3.60
  -1   3  -6   39.90    2.90
   2  -3   6  399.66   18.40
   2  -3   6  421.56   20.10
   2  -3   6  420.16   19.30
  -2   3  -6  407.26   18.10
   2   3   6  397.76   18.70
   3  -3   6  152.48    8.50
   3  -3   6  152.08    7.40
   3  -3   6  148.09    9.20
  -3   3  -6  149.69    7.10
   3   3   6  133.89    7.80
   4  -3   6    9.90    1.50
   4  -3   6   11.10    2.90
   4  -3   6    9.40    2.30
  -4   3  -6   11.30    1.30
   4   3   6   20.40    2.50
   5  -3   6   25.50    3.90
   5  -3   6   20.20    3.10
   5   3   6   18.80    2.70
   5   3   6   18.20    1.90
   6  -3   6    6.80    2.20
   6  -3   6    1.60    2.20
   6   3   6    1.00    0.80
   6   3   6    3.30    1.70
   7  -3   6    6.40    3.10
   7  -3   6    6.90    2.30
   7   3   6    4.00    2.00
   7   3   6    5.80    1.00
   8  -3   6    1.00    1.80
   8  -3   6    4.60    2.80
   8   3   6   -1.10    1.40
   9  -3   6    4.20    3.30
   9  -3   6   -0.20    1.60
   9   3   6    3.00    2.10
  10  -3   6   15.10    4.60
  10   3   6    8.00    2.90
  11  -3   6    0.90    3.50
  11  -4  -6    6.00    4.10
 -11  -4   6   12.40    4.30
 -10  -4   6    7.80    3.50
  10  -4  -6    1.50    2.90
 -10   4   6    3.10    1.70
  -9  -4   6   25.60    4.50
   9  -4  -6   18.40    4.70
  -9   4   6   30.20    3.60
  -8  -4   6    2.10    2.50
  -8  -4   6    7.20    1.90
   8  -4  -6    5.80    3.20
  -8   4   6   11.20    2.50
   7  -4  -6   41.80    5.40
  -7  -4   6   39.30    5.10
  -7  -4   6   45.70    3.90
  -7   4   6   49.20    4.20
  -6  -4   6   22.80    3.00
  -6  -4   6   24.00    4.20
   6  -4  -6   24.40    4.20
  -6   4   6   23.70    3.00
  -5  -4   6   72.39    4.90
  -5  -4   6   69.09    5.80
   5  -4  -6   61.59    5.90
   5   4  -6   62.59    7.50
  -5   4   6   60.19    4.70
  -4  -4   6   71.49    6.00
  -4  -4   6   83.49    5.50
   4   4  -6   82.49    7.70
  -4   4   6   74.79    5.20
  -3  -4   6   -0.70    1.30
  -3  -4   6   -1.50    1.00
   3   4  -6   -0.90    2.20
  -3   4   6   -0.40    1.10
  -2  -4   6  501.25   24.40
  -2  -4   6  533.05   24.10
  -2   4   6  523.65   24.10
   2   4  -6  513.75   26.50
  -2   4   6  536.75   23.90
  -1  -4   6   10.00    2.50
  -1  -4   6   11.30    2.40
  -1  -4   6   13.30    2.50
  -1   4   6    5.30    1.60
   1   4  -6   12.60    3.80
   0  -4   6 1060.99   47.50
   0  -4   6 1130.39   48.00
   0  -4   6 1109.59   47.40
   0   4  -6 1036.00   49.70
   0   4   6 1087.49   46.90
   1  -4   6   -0.30    1.20
   1  -4   6   -2.00    1.20
   1  -4   6   -0.70    1.60
  -1   4  -6    1.70    1.10
   2  -4   6    1.30    1.20
   2  -4   6   -0.50    1.60
   2  -4   6   -0.70    1.30
  -2   4  -6    1.60    1.10
   3  -4   6   92.89    7.00
   3  -4   6   93.29    6.40
   3  -4   6   94.99    5.60
  -3   4  -6   92.19    5.10
   3   4   6   88.19    5.40
   4  -4   6    1.70    1.90
   4  -4   6    0.70    1.50
   4   4   6    1.50    1.10
  -4   4  -6    2.30    0.90
   5  -4   6   32.10    4.60
   5  -4   6   28.60    3.60
   5   4   6   32.70    2.80
  -5   4  -6   32.30    2.10
   5   4   6   34.60    3.10
   6  -4   6    9.30    2.70
   6  -4   6   11.80    3.50
   6   4   6    8.40    2.10
   6   4   6    7.60    1.30
   6   4   6    7.90    1.50
   7  -4   6   31.80    4.10
   7  -4   6   30.80    5.10
   7   4   6   24.10    3.20
   8  -4   6    7.50    3.60
   8  -4   6    1.40    2.00
   8   4   6    2.10    1.80
   9  -4   6    1.00    1.90
   9  -4   6    5.00    3.40
  10  -4   6    0.00    2.20
  10  -4   6    9.40    4.20
  11  -5  -6    4.60    3.60
 -11  -5   6   -1.60    3.20
 -10  -5   6    3.50    3.30
  10  -5  -6   -1.50    2.80
 -10   5   6    0.20    1.60
  -9  -5   6    4.30    3.30
   9  -5  -6    3.70    3.20
  -9   5   6    3.30    1.90
   8  -5  -6   18.40    4.70
  -8  -5   6   16.90    2.90
  -8  -5   6   11.40    3.80
  -8   5   6   16.90    2.80
   7  -5  -6    2.50    2.60
  -7  -5   6    6.80    2.10
  -7  -5   6    6.50    3.20
  -7   5   6    2.80    1.80
  -6  -5   6    5.50    2.60
   6  -5  -6   -0.50    2.10
  -6  -5   6    5.50    2.40
   6   5  -6   10.50    4.60
  -6   5   6    9.10    2.20
  -5  -5   6   80.79    5.70
   5  -5  -6   78.99    6.80
  -5  -5   6   76.99    6.60
  -5   5   6   73.59    5.50
   5   5  -6   65.39    8.00
  -4  -5   6   74.59    5.60
  -4  -5   6   72.49    6.20
   4   5  -6   72.79    8.30
  -3  -5   6    9.70    2.80
  -3  -5   6   17.10    3.00
  -3  -5   6   12.90    2.70
   3   5  -6    5.80    3.60
  -3   5   6   11.20    2.40
  -2  -5   6    5.30    2.00
  -2  -5   6    0.70    1.50
  -2  -5   6    3.20    2.20
   2   5  -6    8.60    3.80
  -2   5   6    8.80    2.50
  -1  -5   6   -0.10    1.40
  -1  -5   6    1.20    1.50
  -1  -5   6    2.40    1.80
  -1   5   6    5.00    1.70
   1   5  -6   -2.10    2.50
   0  -5   6  518.65   25.80
   0  -5   6  542.85   25.70
   0  -5   6  538.35   25.80
   0   5  -6  597.64   29.00
   0   5   6  570.24   24.90
   1  -5   6   15.90    3.10
   1  -5   6   12.60    2.90
   1  -5   6   15.20    2.90
   1   5   6   16.50    2.10
   2  -5   6    0.40    1.80
   2  -5   6    2.50    1.50
   2  -5   6    1.00    1.80
   2   5   6    0.60    0.90
   3  -5   6   13.10    2.90
   3  -5   6   16.80    3.40
  -3   5  -6   12.00    2.00
   3   5   6   13.80    1.90
   4  -5   6    9.00    3.00
   4  -5   6   14.50    3.00
   4   5   6    8.80    2.00
  -4   5  -6   11.30    1.80
   4   5   6    7.40    1.60
   5  -5   6   47.70    5.50
   5  -5   6   49.30    5.20
   5   5   6   40.40    3.50
   5   5   6   46.20    3.40
  -5   5  -6   43.50    3.00
   6  -5   6    2.00    1.90
   6  -5   6    5.40    3.00
   6   5   6    4.00    1.50
   7  -5   6    5.80    3.10
   8  -5   6   77.49    8.20
   8  -5   6   84.19    7.00
   9  -5   6   44.60    6.60
   9  -5   6   37.90    5.20
  10  -5   6    5.20    2.90
  10  -5   6    7.50    4.00
  10  -6  -6   13.30    4.80
 -10  -6   6   11.60    4.00
   9  -6  -6   37.50    6.40
  -9  -6   6   48.90    6.60
  -9   6   6   40.70    4.40
   8  -6  -6   90.09    8.80
  -8  -6   6   82.79    8.10
  -8   6   6  100.89    6.60
   7  -6  -6    3.10    3.10
  -7  -6   6    4.70    3.10
  -7  -6   6    2.40    1.80
   7   6  -6    7.20    5.40
  -7   6   6    3.60    1.80
  -6  -6   6    2.60    2.00
  -6  -6   6   10.60    3.80
   6  -6  -6    7.10    3.20
   6   6  -6    0.70    4.20
  -6   6   6    6.80    2.20
  -5  -6   6   23.30    4.50
  -5  -6   6   23.70    3.60
   5  -6  -6   28.80    4.40
   5   6  -6   11.90    5.00
  -5   6   6   28.20    3.40
  -4  -6   6    0.40    2.00
  -4  -6   6    4.70    1.90
  -4  -6   6    6.90    2.40
   4   6  -6    6.60    4.10
  -3  -6   6    1.60    1.80
  -3  -6   6    0.10    2.10
  -3  -6   6   -0.10    1.50
   3   6  -6    2.20    3.20
  -3   6   6    1.40    1.90
  -2  -6   6    1.70    2.10
  -2  -6   6    1.10    1.60
  -2  -6   6    1.60    1.80
   2   6  -6    6.10    3.50
  -2   6   6    2.10    2.40
  -1  -6   6  211.08   12.10
  -1  -6   6  233.38   12.70
  -1  -6   6  231.08   13.00
  -1   6   6  229.08   11.70
  -1   6   6  223.18   13.50
   1   6  -6  227.38   15.50
   0  -6   6    2.20    2.00
   0  -6   6    5.90    2.20
   0  -6   6    5.30    2.30
   0   6  -6    7.30    4.20
   0   6   6    5.50    1.60
   1  -6   6  181.28   10.90
   1  -6   6  181.68   10.60
   1  -6   6  169.98   10.70
   1   6   6  186.58    9.20
  -1   6  -6  179.18   13.40
   2  -6   6   -0.60    1.50
   2  -6   6    1.10    2.00
   2   6   6   -0.30    0.80
   3  -6   6   32.50    4.30
   3  -6   6   40.10    4.90
   3   6   6   38.80    2.60
   3   6   6   29.20    2.40
   4  -6   6    4.60    2.50
   4  -6   6    0.30    1.90
   4   6   6    0.30    0.70
   5  -6   6   76.79    7.30
   5  -6   6   71.39    6.50
   6  -6   6    9.50    3.60
   6  -6   6    7.80    3.10
   7  -6   6    9.30    3.00
   7  -6   6    8.90    3.60
   8  -6   6    5.40    2.90
   8  -6   6    9.60    4.00
   9  -6   6    1.80    2.70
   9  -6   6   -1.20    3.00
   9  -7  -6    3.30    3.50
  -9  -7   6    5.00    4.00
  -9   7   6    1.40    2.00
   9   7  -6    9.70    5.60
  -8  -7   6    2.00    3.40
   8  -7  -6   -2.70    2.60
   8   7  -6   -1.90    4.80
  -8   7   6    1.70    1.70
  -7  -7   6   -1.30    2.90
   7  -7  -6    0.00    3.10
  -7  -7   6    0.00    1.60
   7   7  -6   -0.10    4.70
  -7   7   6   -1.20    1.40
  -6  -7   6    3.80    2.50
   6  -7  -6   -0.90    2.00
  -6  -7   6    8.80    3.50
  -6   7   6    4.90    2.10
   6   7  -6   -3.80    3.70
  -5  -7   6    2.10    2.70
  -5  -7   6    4.20    2.10
  -5  -7   6    3.20    1.90
   5  -7  -6    6.10    2.90
   5   7  -6   -4.20    2.90
  -4  -7   6   28.70    4.10
  -4  -7   6   24.70    5.00
  -4  -7   6   30.60    3.60
   4   7  -6   18.70    5.70
  -3  -7   6    0.00    2.50
  -3  -7   6   -0.20    1.50
  -3  -7   6    0.30    1.80
   3   7  -6    1.20    3.50
  -3   7   6   -0.80    2.30
  -2  -7   6   32.10    4.00
  -2  -7   6   34.60    5.10
  -2  -7   6   38.40    4.80
   2   7  -6   37.50    7.50
  -2   7   6   38.90    5.40
  -1  -7   6    7.60    2.40
  -1  -7   6    7.90    2.70
  -1  -7   6    5.70    3.00
  -1   7   6    8.30    3.40
   1   7  -6    4.80    4.60
   0  -7   6   16.30    3.60
   0  -7   6   15.60    3.30
   0  -7   6   14.20    3.60
   0   7   6    9.80    2.10
   0   7  -6   16.20    5.70
   1  -7   6  312.17   16.70
   1  -7   6  316.17   17.10
  -1   7  -6  313.67   20.20
   2  -7   6   24.70    4.70
   2  -7   6   22.90    4.30
   2   7   6   27.50    2.20
   3  -7   6   27.60    4.40
   3  -7   6   21.50    4.20
   4  -7   6   49.20    5.70
   4  -7   6   47.80    5.90
   5  -7   6    5.10    3.20
   5  -7   6   -1.20    1.90
   6  -7   6   68.09    6.90
   6  -7   6   56.19    6.70
   7  -7   6   12.30    3.60
   7  -7   6   16.70    4.90
   8  -7   6    5.90    3.60
   8  -7   6    7.50    3.20
   8  -8  -6   56.59    7.30
  -8  -8   6   63.89    8.50
   8   8  -6   57.39   10.80
  -8   8   6   59.39    5.40
   7  -8  -6   28.80    5.80
  -7  -8   6   24.50    6.20
  -7   8   6   30.50    4.10
   7   8  -6   24.50    7.20
  -6  -8   6   10.90    4.10
   6  -8  -6    8.40    3.50
  -6  -8   6    5.50    2.60
   6   8  -6    0.90    4.00
  -6   8   6    8.20    2.80
  -5  -8   6    0.20    3.00
  -5  -8   6    4.30    2.30
   5   8  -6    7.30    5.50
  -4  -8   6   38.70    5.80
  -4  -8   6   42.90    5.30
   4   8  -6   33.80    7.50
  -4   8   6   42.10    5.60
  -3  -8   6   -0.50    2.80
  -3  -8   6    2.00    1.70
  -3  -8   6    0.00    2.10
   3   8  -6    0.90    4.10
  -3   8   6    0.20    2.80
  -2  -8   6   -1.80    1.80
  -2  -8   6    1.30    2.80
  -2  -8   6    1.80    1.80
   2   8  -6   -4.10    3.40
  -2   8   6   -2.10    2.40
  -1  -8   6   92.89    7.90
  -1  -8   6   97.59    7.00
  -1   8   6   83.89    8.60
   1   8  -6   97.59   10.90
   0  -8   6    5.00    2.60
   0  -8   6    5.70    2.40
   0   8  -6    9.80    5.40
   0   8   6    4.20    3.60
   1  -8   6  211.48   12.60
   1  -8   6  234.98   13.60
  -1   8  -6  183.98   15.70
   2  -8   6   13.60    3.70
   2  -8   6   18.40    4.00
   3  -8   6    7.50    3.40
   3  -8   6    7.00    3.20
   4  -8   6   35.50    5.60
   4  -8   6   24.00    4.80
   5  -8   6    1.50    2.70
   5  -8   6    1.30    2.50
   6  -8   6   33.90    5.70
   6  -8   6   37.90    5.50
   7  -8   6   18.00    4.10
   7  -8   6    8.50    3.90
  -6  -9   6    1.00    2.50
   6   9  -6   -0.30    4.40
  -5  -9   6   -1.90    2.20
   5   9  -6   -0.50    5.10
  -4  -9   6   -1.80    2.00
   4   9  -6    0.10    4.10
  -3  -9   6    1.90    2.70
   3   9  -6    7.80    5.10
  -3   9   6    6.70    3.70
  -2  -9   6    5.20    3.10
   2   9  -6   14.70    6.60
  -2   9   6   -1.70    3.10
  -1  -9   6   22.80    4.60
   1   9  -6   15.80    6.40
  -1   9   6   26.40    5.90
   0  -9   6   74.39    7.80
   0  -9   6   68.09    6.40
   0   9  -6   76.09   10.40
   0   9   6   91.19    9.40
   1  -9   6   29.70    4.60
   1  -9   6   35.70    5.30
  -1   9  -6   34.00    7.90
   1   9   6   26.20    6.70
   2  -9   6    8.30    3.70
   2  -9   6    5.20    3.00
   3  -9   6   31.60    5.70
   3  -9   6   26.00    5.40
   4  -9   6   43.40    6.10
   4  -9   6   37.50    5.60
   5  -9   6    6.30    3.30
   5  -9   6    6.20    3.50
   6  -9   6    1.80    3.30
   6  -9   6    6.80    3.70
  -4 -10   6   22.70    4.70
   4  10  -6    4.90    5.90
  -3 -10   6   29.30    5.50
   3  10  -6   24.70    7.90
  -2 -10   6    7.30    3.30
  -2  10   6    4.10    4.40
   2  10  -6    9.40    5.80
  -1 -10   6    0.00    2.90
   1  10  -6    0.70    5.50
  -1  10   6   -1.20    3.40
   0 -10   6    1.90    2.90
   0  10   6   -2.40    3.40
   0  10  -6   -0.90    4.10
   1 -10   6    6.90    3.30
  -1  10  -6    3.20    5.70
   1  10   6    1.80    4.30
   2 -10   6    2.60    3.50
   2  10   6    8.50    5.30
   3 -10   6   -0.30    2.60
   3 -10   6    1.40    3.00
 -12   0   7    1.20    2.60
 -11   0   7   -1.90    1.80
 -10   0   7    0.10    1.80
 -10   0   7   -1.30    1.20
  -9   0   7   -0.70    1.60
  -9   0   7    1.30    1.40
  -8   0   7    1.70    1.70
  -7   0   7    0.40    1.30
  -6   0   7    0.10    1.10
   5   0  -7    0.50    1.40
  -5   0   7   -0.60    1.20
   4   0  -7    0.30    1.10
  -4   0   7   -1.00    1.00
  -3   0   7    0.30    1.30
  -3   0   7    0.90    1.20
   2   0  -7    0.10    1.00
  -2   0   7    1.70    1.20
  -2   0   7    0.30    1.10
  -2   0   7    0.70    1.10
  -1   0   7   -1.40    1.10
   1   0  -7    2.10    1.10
  -1   0   7   -0.80    1.10
  -1   0   7    0.40    1.10
   0   0  -7    0.70    1.00
   0   0   7    0.30    1.00
   0   0   7    0.00    1.10
   1   0   7    1.10    1.00
   1   0   7    0.10    0.80
   2   0   7   -0.20    0.80
   2   0   7    0.20    0.80
   2   0   7    0.20    1.40
   3   0   7   -0.40    1.30
   3   0   7    0.30    0.90
   3   0   7    1.70    0.90
   4   0   7    0.50    0.90
   4   0   7   -0.50    0.60
   4   0   7   -0.20    1.40
  -4   0  -7    1.20    1.00
   5   0   7   -0.30    0.70
   5   0   7    0.10    1.50
  -5   0  -7    0.30    1.00
   5   0   7   -0.60    0.90
   6   0   7    0.50    1.10
   6   0   7    0.70    0.70
   6   0   7   -0.70    1.60
   6   0   7    0.60    0.80
   7   0   7   -0.70    1.10
   7   0   7   -0.20    0.50
   7   0   7   -1.00    1.70
   7   0   7   -0.80    0.60
   8   0   7   -0.70    1.10
   8   0   7    0.70    2.20
   9   0   7    1.10    2.60
  10   0   7   -0.80    2.20
  11   0   7    0.50    2.90
 -12  -1   7    1.10    2.40
 -11  -1   7   -0.70    2.00
 -11   1   7   -1.20    1.90
 -10  -1   7   24.70    2.90
 -10  -1   7   29.50    4.60
 -10   1   7   28.30    4.00
  -9  -1   7   67.39    6.00
  -9  -1   7   75.59    5.00
  -9   1   7   71.29    5.70
  -8  -1   7  136.29    8.70
  -8  -1   7  128.99    7.40
  -8   1   7  136.49    8.30
  -7  -1   7  100.79    6.00
  -7  -1   7  100.69    6.90
  -7   1   7   93.79    6.40
  -6  -1   7    9.70    2.00
  -6  -1   7   10.40    2.30
  -6   1   7   10.10    2.30
  -5  -1   7   15.50    2.30
   5  -1  -7   16.20    1.50
  -5  -1   7   18.10    2.80
  -5   1   7   17.70    2.50
   5   1  -7   12.70    2.80
  -4  -1   7   65.19    4.30
  -4  -1   7   61.89    4.70
  -4   1   7   63.59    4.50
   4   1  -7   72.59    5.30
  -3  -1   7    9.40    1.90
  -3  -1   7    8.70    2.00
   3   1  -7   10.90    2.50
  -3   1   7   11.50    2.10
  -2  -1   7    3.70    1.50
  -2  -1   7    5.50    1.50
   2  -1  -7    7.60    1.70
  -2  -1   7    6.80    2.10
  -2   1   7    9.30    1.50
  -2   1   7    6.80    1.60
   2   1  -7    5.30    1.50
  -1  -1   7   38.80    4.00
  -1  -1   7   39.20    3.20
  -1  -1   7   40.30    3.40
   1   1  -7   35.90    3.00
   1   1  -7   43.70    3.20
  -1   1   7   34.30    3.00
   0  -1   7  208.98   11.40
   0  -1   7  196.38    9.80
   0  -1   7  198.28   10.10
   0   1  -7  210.48   10.00
   0   1   7  198.58    9.80
   0   1  -7  196.68    9.70
   1  -1   7  106.59    6.10
   1  -1   7   93.49    6.60
   1  -1   7  104.49    5.60
   1   1   7   98.59    5.70
  -1   1  -7  112.29    6.00
   1   1   7  104.99    5.70
  -1   1  -7  101.49    5.50
   2  -1   7    0.20    0.80
   2  -1   7   -0.80    1.40
   2  -1   7    0.60    1.10
   2   1   7    1.30    0.90
   2   1   7    0.00    0.90
  -2   1  -7    0.50    0.80
  -2   1  -7    0.20    0.90
   2   1   7    2.60    1.50
   3  -1   7  619.74   27.50
   3  -1   7  598.34   26.10
   3  -1   7  578.14   25.10
   3   1   7  585.54   26.90
  -3   1  -7  570.64   25.70
   3   1   7  563.74   25.40
   3   1   7  566.24   25.60
   4  -1   7   20.20    2.50
   4  -1   7   18.40    1.60
   4  -1   7   19.80    3.30
   4   1   7   19.60    3.10
   4   1   7   18.10    2.10
  -4   1  -7   17.70    2.30
   4   1   7   21.20    2.00
   5  -1   7    4.30    0.80
   5  -1   7    5.90    1.70
   5  -1   7    6.50    2.50
   5   1   7    3.60    1.30
   5   1   7    6.50    2.10
   6  -1   7   49.20    5.40
   6  -1   7   52.59    4.20
   6   1   7   51.49    5.10
   6   1   7   49.30    3.70
   6   1   7   61.39    3.80
   7  -1   7  279.47   14.30
   7  -1   7  291.77   16.50
   7   1   7  295.67   13.70
   7   1   7  296.87   16.00
   7   1   7  301.37   13.70
   8  -1   7   13.90    2.60
   8  -1   7    7.50    3.30
   8   1   7   11.30    3.20
   8   1   7    8.20    1.60
   8   1   7   13.70    1.80
   9  -1   7   -2.90    2.20
   9  -1   7   -1.00    2.20
   9   1   7   -0.10    2.20
  10  -1   7   50.29    6.50
  10   1   7   43.80    6.00
  11  -1   7   -0.50    2.70
  11   1   7    1.10    2.80
 -12  -2   7   -3.80    2.10
 -11  -2   7    4.20    2.80
 -11   2   7    1.00    1.80
 -10  -2   7   19.90    4.10
 -10   2   7   17.50    3.30
  -9  -2   7  111.29    6.40
  -9  -2   7  106.59    8.00
  -9   2   7   92.89    6.90
  -8  -2   7   55.19    5.60
  -8  -2   7   63.99    4.70
  -8   2   7   67.09    5.10
  -7  -2   7   89.39    5.80
  -7  -2   7   92.39    6.80
  -7   2   7   99.29    6.40
  -6  -2   7   20.00    2.70
  -6  -2   7   26.70    3.40
  -6   2   7   25.00    3.00
  -5  -2   7    4.30    1.60
  -5  -2   7    3.20    1.90
   5   2  -7    4.30    2.40
  -5   2   7    4.10    1.60
  -4  -2   7  171.48    9.60
  -4  -2   7  169.08    9.00
  -4   2   7  176.38    9.20
   4   2  -7  164.68   10.40
  -3  -2   7    0.10    1.20
  -3  -2   7    1.80    1.30
   3   2  -7   -2.00    1.90
  -3   2   7    0.40    1.20
  -2  -2   7  121.39    7.40
  -2  -2   7  135.59    7.70
  -2  -2   7  149.09    9.10
  -2   2   7  135.89    7.40
   2   2  -7  150.48    9.20
  -1  -2   7  305.57   15.50
  -1  -2   7  284.57   14.00
  -1  -2   7  284.97   14.00
  -1   2   7  293.67   14.00
   1   2  -7  296.77   13.80
   0  -2   7   46.10    4.90
   0  -2   7   46.50    3.50
   0  -2   7   45.00    3.70
   0  -2   7   42.50    4.20
   0   2  -7   48.70    3.40
   0   2   7   44.80    3.50
   1  -2   7  123.69    7.30
   1  -2   7  128.89    6.90
   1  -2   7  136.49    9.20
   1  -2   7  133.89    8.30
  -1   2  -7  133.69    6.80
   2  -2   7   10.20    2.60
   2  -2   7    9.90    1.60
   2  -2   7   12.10    2.20
   2   2   7    9.50    2.10
  -2   2  -7   12.40    1.60
   3  -2   7   77.39    4.30
   3  -2   7   73.49    6.00
   3  -2   7   73.59    5.20
  -3   2  -7   78.89    4.10
   3   2   7   71.39    4.50
   3   2   7   77.99    5.40
   4  -2   7   -0.70    1.10
   4  -2   7    1.10    1.90
   4  -2   7    2.80    0.90
   4   2   7    2.10    1.50
   4   2   7    4.10    1.20
   5  -2   7    0.00    1.80
   5  -2   7    0.00    0.50
   5  -2   7    0.90    1.40
   5   2   7   -0.10    0.80
   5   2   7    0.20    1.30
   6  -2   7   53.29    5.70
   6  -2   7   63.19    4.70
   6   2   7   52.09    3.50
   6   2   7   51.39    4.20
   6   2   7   46.60    4.70
   7  -2   7    2.40    2.70
   7  -2   7    2.60    1.70
   7   2   7    0.90    0.90
   7   2   7    1.30    1.80
   7   2   7    1.60    1.40
   8  -2   7  433.76   20.90
   8  -2   7  445.06   23.60
   8   2   7  431.86   22.10
   9  -2   7    7.80    2.40
   9  -2   7    1.10    2.70
   9   2   7    5.20    2.80
  10  -2   7   32.50    5.80
  10   2   7   35.80    5.50
  11  -2   7   -2.10    2.60
  11   2   7   -2.30    2.50
 -12  -3   7   -1.70    2.70
 -11  -3   7   29.60    5.30
 -11   3   7   48.30    4.80
 -10  -3   7    4.40    2.90
 -10   3   7   -0.20    1.70
  -9  -3   7    8.90    2.10
  -9  -3   7    9.10    3.10
  -9   3   7   16.20    3.00
  -8  -3   7   10.00    2.20
  -8  -3   7   13.70    3.50
  -8   3   7   13.50    2.80
  -7  -3   7   90.69    6.00
  -7  -3   7   94.79    7.30
  -7   3   7   99.19    6.40
  -6  -3   7   27.20    3.20
  -6  -3   7   23.10    4.00
   6   3  -7   31.20    5.50
  -6   3   7   38.70    3.60
  -5  -3   7    6.10    1.80
  -5  -3   7    4.90    2.10
  -5   3   7    3.60    1.70
   5   3  -7    7.10    3.20
  -4  -3   7   53.19    4.20
  -4  -3   7   48.60    4.50
  -4   3   7   51.29    4.00
   4   3  -7   51.89    6.00
  -3  -3   7   10.60    2.20
  -3  -3   7    3.40    1.70
   3   3  -7    9.20    3.20
  -3   3   7    8.00    2.00
  -2  -3   7    3.00    1.60
  -2  -3   7    5.20    1.70
   2   3  -7    5.70    2.90
  -2   3   7    6.90    1.90
  -1  -3   7   77.89    5.40
  -1  -3   7   71.49    5.20
   1   3  -7   81.29    7.10
   0  -3   7  119.79    7.80
   0  -3   7  120.89    7.00
   0  -3   7  117.29    7.20
   0   3  -7  128.59    6.80
   1  -3   7  216.28   11.10
   1  -3   7  226.98   12.30
   1  -3   7  226.58   11.60
  -1   3  -7  222.48   10.70
   2  -3   7    6.20    1.60
   2  -3   7    4.60    2.20
   2  -3   7    6.20    1.90
   2   3   7    3.90    1.60
  -2   3  -7    8.10    1.50
   3  -3   7   23.40    3.60
   3  -3   7   25.50    3.30
   3  -3   7   27.00    2.50
   3   3   7   24.10    2.90
  -3   3  -7   27.30    2.20
   4  -3   7   89.19    7.10
   4  -3   7   91.29    6.30
   4  -3   7   84.59    4.80
  -4   3  -7   84.29    4.50
   4   3   7   95.29    6.00
   4   3   7   88.69    5.10
   5  -3   7    3.20    2.20
   5  -3   7    2.90    1.80
   5   3   7    3.80    1.20
   5   3   7    4.60    1.90
   6  -3   7  105.99    7.20
   6  -3   7  106.79    8.40
   6   3   7  104.49    5.60
   6   3   7  105.59    7.00
   7  -3   7   30.80    3.90
   7  -3   7   30.30    5.50
   7   3   7   30.90    2.40
   7   3   7   26.20    3.60
   8  -3   7    7.90    2.50
   8  -3   7   11.00    3.80
   8   3   7    7.70    2.60
   9  -3   7    2.10    2.90
   9  -3   7    2.40    2.00
   9   3   7    4.50    2.50
  10  -3   7   10.50    4.20
  10   3   7    7.60    3.00
  11  -3   7    3.50    3.40
 -11  -4   7   50.19    6.50
  11  -4  -7   53.09    8.20
 -10  -4   7   14.50    4.30
  10  -4  -7    7.10    3.80
 -10   4   7   11.70    2.60
  -9  -4   7    0.60    2.50
   9  -4  -7   -0.50    2.70
  -9   4   7    1.30    1.70
  -8  -4   7   -0.10    2.40
  -8  -4   7   -1.10    1.20
   8  -4  -7    0.50    2.50
  -8   4   7   -0.90    1.30
  -7  -4   7   -0.30    1.20
  -7  -4   7   -1.30    1.70
  -7   4   7    1.10    1.60
  -6  -4   7  200.28   10.60
  -6  -4   7  211.78   12.10
  -6   4   7  189.18   10.60
   6   4  -7  197.98   13.70
  -5  -4   7   88.59    6.00
  -5  -4   7   87.39    6.70
   5   4  -7   83.99    8.40
  -5   4   7   86.39    5.80
  -4  -4   7   32.30    3.90
  -4  -4   7   33.60    3.60
  -4   4   7   26.10    3.20
   4   4  -7   31.00    5.20
  -3  -4   7    7.70    2.20
  -3  -4   7    7.10    2.30
  -3   4   7    5.40    1.40
   3   4  -7    8.40    3.80
  -3   4   7    5.80    2.00
  -2  -4   7   17.40    2.80
  -2  -4   7   11.50    2.50
   2   4  -7   16.20    4.10
  -1  -4   7  267.17   13.50
  -1  -4   7  246.78   13.40
  -1  -4   7  252.27   13.70
   1   4  -7  264.17   15.90
  -1   4   7  276.87   13.30
   0  -4   7   98.29    6.80
   0  -4   7   93.29    6.50
   0  -4   7   94.59    6.20
   1  -4   7   72.19    5.10
   1  -4   7   73.39    5.90
   1  -4   7   72.09    5.50
  -1   4  -7   68.29    4.70
   2  -4   7   60.89    4.40
   2  -4   7   55.99    5.40
   2  -4   7   60.99    5.10
  -2   4  -7   65.89    4.20
   3  -4   7   13.70    3.20
   3  -4   7   13.30    2.20
   3  -4   7   10.10    2.60
   3   4   7   17.90    2.50
  -3   4  -7   12.40    1.70
   4  -4   7   21.80    3.30
   4  -4   7   22.60    4.00
   4  -4   7   27.00    2.60
   4   4   7   31.50    3.00
  -4   4  -7   22.00    2.10
   5  -4   7    2.70    2.10
   5  -4   7    6.30    2.70
   5   4   7    3.20    1.20
  -5   4  -7    2.70    0.90
   5   4   7    4.10    1.70
   6  -4   7    3.60    2.10
   6  -4   7    0.80    2.30
   6   4   7    1.70    1.50
   6   4   7    1.70    1.00
   7  -4   7   18.40    3.70
   7  -4   7   13.20    4.00
   7   4   7   16.50    3.00
   8  -4   7    3.10    2.40
   8  -4   7    1.80    3.10
   8   4   7    0.90    1.80
   9  -4   7    8.50    4.00
   9  -4   7    4.00    2.60
  10  -4   7   -1.80    2.80
 -11  -5   7    0.20    3.40
  11  -5  -7    2.50    3.40
 -10  -5   7   25.50    5.80
  10  -5  -7   41.00    7.30
 -10   5   7   37.90    4.30
  -9  -5   7    3.00    2.80
   9  -5  -7    9.90    4.00
  -9   5   7    7.70    2.50
  -8  -5   7    7.40    2.30
  -8  -5   7    6.00    3.40
   8  -5  -7    7.00    4.00
  -8   5   7    4.90    2.20
  -7  -5   7   63.49    5.10
  -7  -5   7   54.69    6.40
   7   5  -7   56.89    8.60
  -7   5   7   64.59    5.20
  -6  -5   7   83.69    7.30
  -6  -5   7   79.99    6.00
  -6   5   7   87.29    6.00
   6   5  -7   81.39    8.90
  -5  -5   7   12.90    3.30
  -5  -5   7   11.00    2.60
   5   5  -7   12.20    4.90
  -5   5   7   13.60    2.70
  -4  -5   7   23.30    3.80
  -4  -5   7   32.70    3.70
   4   5  -7   22.50    5.40
  -4   5   7   18.20    3.00
  -3  -5   7   22.20    3.40
  -3  -5   7   24.90    3.60
  -3  -5   7   18.00    3.50
  -3   5   7   32.60    3.30
   3   5  -7   18.50    4.90
  -2  -5   7   22.50    3.40
  -2  -5   7   18.40    3.50
  -2  -5   7   19.20    3.10
   2   5  -7   20.80    5.40
  -2   5   7   20.50    3.30
  -1  -5   7   83.99    6.30
  -1  -5   7   80.69    6.20
  -1  -5   7   86.59    6.40
   1   5  -7   93.59    8.90
   0  -5   7  103.79    7.60
   0  -5   7  116.19    7.70
   0  -5   7  104.49    7.40
   0   5  -7  107.29    9.60
   0   5   7  127.09    7.00
   1  -5   7   67.69    5.30
   1  -5   7   60.79    5.30
   1  -5   7   60.39    5.60
   1   5   7   61.59    4.40
   2  -5   7  152.38    9.60
   2  -5   7  163.58    9.10
   2  -5   7  158.18   10.20
   3  -5   7    6.50    2.60
   3  -5   7   12.00    2.40
   3  -5   7    8.00    2.90
   3   5   7   14.40    2.20
  -3   5  -7   11.90    2.00
   4  -5   7    9.80    2.90
   4  -5   7    3.50    2.40
   4   5   7    0.40    1.30
  -4   5  -7    5.70    1.40
   5  -5   7    7.90    2.60
   5  -5   7   15.50    4.00
   5   5   7   10.30    2.00
   5   5   7   10.30    2.50
   6  -5   7   55.59    6.40
   6  -5   7   50.89    5.50
   6   5   7   54.89    4.20
   6   5   7   49.30    3.60
   7  -5   7   22.80    4.30
   7  -5   7   27.50    5.40
   8  -5   7   -1.90    1.90
   8  -5   7   -4.00    2.30
   9  -5   7   25.60    4.60
   9  -5   7   25.40    5.70
  10  -5   7   33.90    7.10
  10  -5   7   30.80    5.00
 -10  -6   7   10.30    4.70
  10  -6  -7    0.60    3.70
   9  -6  -7   56.29    7.30
  -9  -6   7   60.99    7.40
  -9   6   7   49.20    4.90
   9   6  -7   38.90    8.80
  -8  -6   7    1.80    3.10
   8  -6  -7    1.50    3.40
  -8   6   7    2.60    1.80
   8   6  -7    2.80    5.50
  -7  -6   7   13.60    3.00
  -7  -6   7   17.40    4.50
  -7   6   7   17.90    3.20
   7   6  -7   17.90    6.10
  -6  -6   7   -0.60    1.50
  -6  -6   7   -0.50    2.20
   6   6  -7   -1.40    3.20
  -6   6   7    1.90    1.90
  -5  -6   7    5.90    2.40
  -5  -6   7    6.10    3.00
  -5   6   7    5.60    2.10
   5   6  -7    2.80    3.80
  -4  -6   7    6.20    2.20
  -4  -6   7    5.10    2.30
  -4  -6   7    7.50    3.20
   4   6  -7    6.60    4.30
  -3  -6   7    2.20    2.20
  -3  -6   7    0.80    2.00
  -3  -6   7    1.80    2.00
  -3   6   7    1.70    2.10
   3   6  -7    3.80    3.80
  -2  -6   7   79.69    6.10
  -2  -6   7   73.79    6.10
  -2  -6   7   70.59    6.60
  -2   6   7   85.59    6.70
   2   6  -7   73.29    8.80
  -1  -6   7  122.59    8.40
  -1  -6   7  125.39    8.40
  -1  -6   7  111.59    8.00
   1   6  -7  126.69   11.20
   0  -6   7   26.60    4.10
   0  -6   7   28.10    4.00
   0  -6   7   32.60    4.20
   0   6   7   34.80    3.30
   0   6  -7   21.00    5.60
   1  -6   7    8.20    2.60
   1  -6   7   14.00    3.10
   1  -6   7    6.90    2.80
   1   6   7    7.20    1.80
   2  -6   7   -2.20    1.40
   2  -6   7   -0.60    2.20
   2  -6   7   -1.70    1.50
   2   6   7    1.10    1.10
   3  -6   7   -0.30    1.70
   3  -6   7    1.50    2.30
   3   6   7    3.70    1.40
   4  -6   7   12.70    3.30
   4  -6   7    9.60    3.40
   4   6   7   14.60    2.00
   5  -6   7    2.10    2.50
   5  -6   7   -0.30    1.90
   6  -6   7    4.30    3.30
   6  -6   7    4.80    2.60
   7  -6   7   -2.00    1.90
   7  -6   7    2.40    3.30
   8  -6   7   -1.00    2.70
   8  -6   7   -0.20    2.40
   9  -6   7   15.80    4.00
   9  -6   7   23.00    5.50
   9  -7  -7    9.40    4.30
  -9  -7   7    9.10    4.00
  -9   7   7    6.40    2.60
   9   7  -7    8.80    5.60
  -8  -7   7   -0.10    3.40
   8  -7  -7    3.10    3.30
   8   7  -7    4.50    5.30
  -8   7   7   -1.10    1.50
  -7  -7   7    2.20    3.30
  -7  -7   7    0.40    1.80
  -7   7   7    5.40    2.20
   7   7  -7    0.40    4.90
  -6  -7   7   29.60    4.30
  -6  -7   7   26.90    5.70
  -6   7   7   22.70    3.50
   6   7  -7   21.90    6.70
  -5  -7   7   52.89    6.80
  -5  -7   7   53.59    5.70
  -5  -7   7   56.79    5.20
  -5   7   7   59.89    5.20
   5   7  -7   60.19    8.60
  -4  -7   7    1.50    1.80
  -4  -7   7    3.90    2.70
  -4  -7   7    4.70    2.50
   4   7  -7    4.40    4.30
  -3  -7   7   49.10    5.40
  -3  -7   7   49.99    4.80
  -3  -7   7   43.40    5.70
  -3   7   7   56.19    5.70
   3   7  -7   45.20    7.50
  -2  -7   7    2.00    2.10
  -2  -7   7    3.10    2.40
  -2  -7   7   -3.40    2.00
  -2   7   7    2.10    2.50
   2   7  -7    8.30    4.60
  -1  -7   7   87.19    7.40
  -1  -7   7   78.19    6.40
  -1  -7   7   80.49    7.10
  -1   7   7   79.09    7.80
   1   7  -7   94.39   10.20
   0  -7   7  198.58   12.10
   0  -7   7  188.88   12.10
   0  -7   7  201.08   11.90
   0   7  -7  194.48   15.00
   1  -7   7   -1.50    1.70
   1  -7   7    1.10    2.30
   1  -7   7    2.50    2.50
   2  -7   7    5.70    3.00
   2  -7   7    4.80    2.50
   2   7   7    3.40    1.40
   3  -7   7    5.50    2.60
   3  -7   7    7.60    3.20
   4  -7   7  168.28   11.60
   4  -7   7  168.28   11.50
   5  -7   7    3.50    3.00
   5  -7   7    5.40    3.00
   6  -7   7   71.59    7.30
   6  -7   7   55.69    7.50
   7  -7   7    1.40    3.10
   7  -7   7    0.60    2.60
   8  -7   7    0.90    2.60
   8  -7   7    1.30    3.20
  -8  -8   7   12.60    4.60
   8   8  -7    6.90    6.40
  -8   8   7   14.60    3.40
  -7  -8   7    5.30    3.60
   7   8  -7   -1.10    4.60
  -7   8   7    1.50    2.00
  -6  -8   7    9.40    4.00
  -6  -8   7   10.10    3.30
  -6   8   7   14.30    3.10
   6   8  -7   20.20    7.10
  -5  -8   7    3.60    2.50
  -5  -8   7    0.50    2.70
   5   8  -7    6.50    5.00
  -4  -8   7   20.00    4.20
  -4  -8   7   22.40    5.20
   4   8  -7   26.20    7.30
  -3  -8   7    5.90    2.90
  -3  -8   7   12.50    3.80
  -3  -8   7    7.50    2.50
   3   8  -7   10.80    5.60
  -3   8   7    9.80    3.60
  -2  -8   7   -1.90    2.70
  -2  -8   7    4.30    2.10
  -2  -8   7   -0.80    2.10
   2   8  -7    4.80    5.00
  -2   8   7    2.80    2.90
  -1  -8   7   17.00    3.50
  -1  -8   7   24.30    4.60
  -1  -8   7   24.90    5.10
  -1   8   7    9.60    4.00
   1   8  -7   12.90    5.90
   0  -8   7   42.30    5.10
   0  -8   7   51.99    5.90
   0   8   7   46.10    6.90
   0   8  -7   34.60    7.60
   1  -8   7   -2.00    1.80
   1  -8   7    2.10    2.40
   2  -8   7   11.80    3.50
   2  -8   7    8.30    3.20
   3  -8   7    3.70    2.90
   3  -8   7   11.90    3.70
   4  -8   7   22.30    4.70
   4  -8   7   17.50    4.70
   5  -8   7   28.90    5.40
   5  -8   7   21.40    5.10
   6  -8   7    1.90    3.20
   6  -8   7    0.40    2.90
   7  -8   7   16.30    5.10
   7  -8   7   19.00    5.00
  -6  -9   7    1.70    3.80
  -6  -9   7    2.10    2.90
  -6   9   7    7.80    2.90
   6   9  -7    1.50    5.40
  -5  -9   7    3.30    2.70
  -5  -9   7    3.70    3.30
   5   9  -7    3.50    4.90
  -4  -9   7    3.30    2.80
  -4  -9   7   -0.10    3.00
   4   9  -7   -1.20    4.40
  -3  -9   7    6.50    3.20
   3   9  -7    3.80    4.90
  -2  -9   7    6.70    3.50
   2   9  -7    0.00    4.40
  -2   9   7   13.90    4.60
  -1  -9   7    0.10    2.30
  -1   9   7   -0.80    2.80
   1   9  -7   -0.70    4.60
   0  -9   7    0.00    2.00
   0  -9   7   -3.30    1.90
   0   9  -7    5.40    5.20
   0   9   7    4.30    3.70
   1  -9   7    5.80    3.50
   1  -9   7    0.70    2.40
   1   9   7    1.80    3.80
   2  -9   7   -2.10    2.10
   2  -9   7    0.60    2.80
   3  -9   7   31.90    5.50
   3  -9   7   26.90    5.20
   4  -9   7   36.80    5.80
   4  -9   7   22.80    5.40
   5  -9   7    0.20    3.10
   5  -9   7    1.10    2.90
  -3 -10   7   13.60    4.00
   3  10  -7    9.10    6.10
  -2 -10   7   15.10    4.60
   2  10  -7   15.00    7.20
  -1 -10   7    0.00    3.10
  -1  10   7    0.50    3.50
   1  10  -7   -3.10    4.00
   0 -10   7   52.09    7.20
   0  10  -7   64.39   11.10
   0  10   7   62.69    9.00
   1 -10   7    0.30    3.10
   1  10   7   -2.60    4.10
   2 -10   7   30.10    6.10
   2  10   7   28.80    8.00
 -12   0   8   10.20    3.30
 -11   0   8   82.19    7.00
 -10   0   8    0.50    1.50
 -10   0   8    0.10    1.90
  -9   0   8   40.10    4.10
  -9   0   8   45.70    4.80
  -8   0   8  814.12   35.80
  -8   0   8  799.12   36.70
  -7   0   8  193.78   10.30
  -7   0   8  190.28   10.90
   7   0  -8  195.58   10.70
  -6   0   8    4.70    1.60
   6   0  -8    2.10    1.60
  -6   0   8    5.20    1.90
  -5   0   8   36.60    3.70
   5   0  -8   39.90    3.50
  -5   0   8   39.40    3.60
  -4   0   8   34.90    3.20
  -4   0   8   35.30    3.50
  -3   0   8  272.97   13.40
  -3   0   8  267.97   13.10
  -2   0   8   21.50    2.70
  -2   0   8   27.40    2.70
  -2   0   8   15.40    2.50
  -1   0   8   75.39    5.10
  -1   0   8   82.59    5.10
  -1   0   8   86.59    5.70
   0   0   8   37.20    3.00
   0   0   8   39.50    3.40
   0   0  -8   42.00    3.20
   1   0   8    9.50    1.90
   1   0   8    8.70    1.70
   2   0   8   10.40    2.50
   2   0   8   10.60    1.90
   2   0   8   10.00    1.70
   3   0   8   35.60    2.80
   3   0   8   35.40    3.10
   3   0   8   34.30    4.00
   4   0   8   45.50    3.60
   4   0   8   47.40    4.80
   4   0   8   41.20    3.00
   5   0   8  145.99    9.70
   5   0   8  153.68    7.30
   5   0   8  148.49    8.10
   6   0   8  476.85   22.00
   6   0   8  480.35   24.10
   6   0   8  487.75   20.90
   7   0   8   -0.10    1.20
   7   0   8    1.40    0.70
   7   0   8   -1.10    1.80
   8   0   8  869.41   40.90
   8   0   8  860.21   37.90
   9   0   8   18.70    4.70
  10   0   8    1.80    3.10
  11   0   8    7.40    3.60
 -12  -1   8    2.60    2.60
 -12   1   8   -0.70    2.30
 -11  -1   8    0.20    2.20
 -11   1   8    3.10    2.50
 -10  -1   8   28.60    3.40
 -10  -1   8   29.10    4.60
 -10   1   8   27.20    4.10
  -9  -1   8   16.90    3.60
  -9  -1   8    9.00    2.20
  -9   1   8   16.00    3.20
  -8  -1   8  209.38   10.80
  -8  -1   8  204.58   11.90
  -8   1   8  202.48   11.50
  -7  -1   8    3.40    2.10
   7  -1  -8    1.50    1.20
  -7  -1   8    5.40    1.80
  -7   1   8    2.10    1.80
   7   1  -8    3.70    2.40
  -6  -1   8    1.60    1.40
  -6  -1   8    5.70    2.20
   6  -1  -8    4.10    1.00
  -6   1   8    0.40    1.30
   6   1  -8    2.70    2.10
  -5  -1   8   38.10    3.50
  -5  -1   8   51.89    4.40
  -5   1   8   42.30    3.80
   5   1  -8   49.00    4.60
  -4  -1   8    9.00    2.00
  -4  -1   8   10.10    2.30
  -4   1   8   10.20    2.20
   4   1  -8   13.40    2.70
  -3  -1   8  139.69    7.90
  -3  -1   8  133.19    7.60
   3   1  -8  133.99    8.30
  -3   1   8  147.79    7.90
  -2  -1   8   97.59    6.70
  -2  -1   8   93.69    5.90
  -2  -1   8   93.99    6.00
  -2   1   8  101.89    6.00
  -2   1   8  101.19    5.60
  -1  -1   8   59.39    4.40
  -1  -1   8   65.29    4.40
  -1  -1   8   65.59    5.30
  -1   1   8   58.09    4.30
   0  -1   8  254.47   12.40
   0  -1   8  248.78   13.50
   0  -1   8  251.07   11.90
   0   1  -8  249.08   11.80
   0   1   8  233.78   12.00
   0   1   8  246.98   12.00
   1  -1   8   16.90    3.10
   1  -1   8   23.40    2.40
   1  -1   8   23.00    2.70
   1   1   8   28.10    2.70
   1   1   8   32.40    2.70
  -1   1  -8   24.00    2.30
   2  -1   8   30.40    3.90
   2  -1   8   29.30    2.50
   2  -1   8   30.90    3.00
   2   1   8   32.60    2.70
  -2   1  -8   31.80    2.60
   2   1   8   34.90    3.60
   2   1   8   35.40    2.90
   3  -1   8   42.10    2.90
   3  -1   8   39.40    3.50
   3  -1   8   39.80    4.40
   3   1   8   41.80    3.30
   3   1   8   38.30    3.10
   3   1   8   37.90    4.00
   4  -1   8   21.60    2.70
   4  -1   8   18.90    1.90
   4  -1   8   19.60    3.70
   4   1   8   27.10    3.50
   4   1   8   25.50    2.60
   4   1   8   26.00    2.40
   5  -1   8    8.30    2.00
   5  -1   8    7.10    1.20
   5  -1   8    6.80    2.90
   5   1   8    5.80    1.60
   5   1   8    8.10    2.40
   5   1   8   10.00    1.70
   6  -1   8   30.10    3.30
   6  -1   8   31.00    4.90
   6  -1   8   36.40    2.00
   6   1   8   31.70    4.40
   6   1   8   34.00    3.00
   6   1   8   34.30    2.80
   7  -1   8    7.10    2.10
   7  -1   8   11.50    3.60
   7   1   8    5.80    1.60
   7   1   8    4.30    1.30
   7   1   8    8.20    2.90
   8  -1   8    0.00    1.40
   8  -1   8    2.40    2.50
   8   1   8   -0.50    1.60
   8   1   8    0.20    2.10
   9  -1   8   14.10    4.40
   9   1   8   16.10    4.10
  10  -1   8    1.40    2.80
  10   1   8    0.60    2.60
  11  -1   8    2.80    3.10
  11   1   8    0.50    2.70
 -12  -2   8    7.30    3.60
 -11  -2   8    0.50    2.40
 -11   2   8    1.00    2.20
 -10  -2   8   17.60    4.10
 -10   2   8   14.90    3.50
  -9  -2   8   12.40    2.40
  -9  -2   8   13.10    3.30
  -9   2   8   10.70    2.80
  -8  -2   8   97.89    6.60
  -8  -2   8  112.79    7.90
  -8   2   8  107.89    7.10
  -7  -2   8    2.70    1.80
  -7  -2   8    1.90    1.70
  -7   2   8    3.10    2.00
   7   2  -8   -0.60    2.50
  -6  -2   8   34.50    4.10
  -6  -2   8   35.20    3.40
   6   2  -8   40.00    5.20
  -6   2   8   25.80    3.20
  -5  -2   8   30.50    3.60
  -5  -2   8   47.40    3.70
   5   2  -8   35.50    4.70
  -5   2   8   30.70    3.40
  -4  -2   8    0.20    1.20
  -4  -2   8    1.70    1.40
  -4   2   8    1.50    1.50
   4   2  -8    2.70    2.30
  -3  -2   8   44.00    3.80
  -3  -2   8   43.40    4.10
  -3   2   8   62.89    4.40
   3   2  -8   46.80    5.10
  -2  -2   8   23.00    3.60
  -2  -2   8   23.80    2.80
  -2  -2   8   23.70    3.00
   2   2  -8   29.00    4.20
  -2   2   8   25.50    2.80
  -1  -2   8   83.49    5.70
  -1  -2   8   82.09    6.80
  -1  -2   8   88.29    5.70
  -1   2   8   94.99    5.60
   0  -2   8   90.19    8.00
   0  -2   8   99.99    6.10
   0  -2   8   87.09    5.60
   0  -2   8   87.19    6.60
   0   2   8   92.99    5.70
   0   2  -8   96.39    5.50
   1  -2   8    0.30    1.00
   1  -2   8    0.50    1.20
   1  -2   8    0.10    1.50
   1   2   8   -1.20    1.00
  -1   2  -8   -0.60    0.80
   2  -2   8    7.00    1.50
   2  -2   8    8.30    2.50
   2  -2   8    6.50    2.00
   2   2   8    6.60    1.90
   2   2   8   10.30    2.00
  -2   2  -8    6.90    1.50
   2   2   8   10.20    1.90
   3  -2   8    1.50    1.40
   3  -2   8    0.40    0.80
   3  -2   8    2.00    2.00
  -3   2  -8    0.70    0.90
   3   2   8    0.50    1.50
   3   2   8    1.00    1.10
   4  -2   8    0.60    0.80
   4  -2   8    0.70    1.50
   4  -2   8    1.80    2.20
   4   2   8    0.80    1.50
   4   2   8    0.30    0.90
   5  -2   8   14.30    1.40
   5  -2   8   10.70    3.20
   5  -2   8   11.90    2.50
   5   2   8   15.80    2.10
   5   2   8   19.10    3.20
   6  -2   8  110.19    7.30
   6  -2   8  113.29    9.00
   6   2   8  108.89    7.80
   6   2   8  120.39    6.40
   7  -2   8    1.80    1.90
   7  -2   8    2.10    2.40
   7   2   8    2.10    2.00
   7   2   8    2.00    1.10
   8  -2   8   88.49    6.40
   8  -2   8   88.29    8.30
   8   2   8   76.19    7.00
   9  -2   8    2.00    1.90
   9  -2   8    2.40    3.00
   9   2   8    0.90    2.30
  10  -2   8    4.00    3.00
  10   2   8    4.90    2.90
 -11  -3   8    1.60    3.40
 -11   3   8   10.40    3.00
 -10  -3   8    1.50    2.60
 -10   3   8   -0.50    1.70
  -9  -3   8   10.00    3.60
  -9  -3   8   13.50    2.50
  -9   3   8    8.70    2.50
  -8  -3   8   28.20    3.40
  -8  -3   8   25.70    4.40
  -8   3   8   21.20    3.40
   8   3  -8   39.60    6.40
  -7  -3   8   51.19    5.10
  -7  -3   8   40.30    4.10
   7   3  -8   49.40    6.50
  -7   3   8   40.60    4.00
  -6  -3   8   -1.60    1.50
  -6  -3   8    1.10    1.60
  -6   3   8    2.00    1.70
   6   3  -8    0.80    3.00
  -5  -3   8   52.19    4.30
  -5  -3   8   56.29    5.10
   5   3  -8   58.09    6.40
  -5   3   8   53.89    4.50
  -4  -3   8   17.10    2.90
  -4  -3   8   17.50    2.80
  -4   3   8   13.50    2.40
   4   3  -8   14.30    3.90
  -3  -3   8  164.08    9.60
  -3  -3   8  159.38    9.10
   3   3  -8  158.48   11.00
  -3   3   8  170.28    9.10
  -2  -3   8   39.10    3.80
  -2  -3   8   45.20    4.20
  -2   3   8   45.90    3.90
   2   3  -8   42.40    5.70
  -1  -3   8   26.80    3.20
  -1  -3   8   30.90    3.40
  -1   3   8   42.50    3.60
   0  -3   8   17.90    2.60
   0  -3   8   23.00    3.40
   0  -3   8   16.80    2.70
   1  -3   8   -0.40    1.70
   1  -3   8    1.00    1.40
   1  -3   8    1.90    1.20
  -1   3  -8    0.50    0.90
   2  -3   8    5.60    1.60
   2  -3   8    9.30    2.30
   2  -3   8    9.30    2.70
   2   3   8    7.70    2.00
  -2   3  -8    6.90    1.50
   3  -3   8   19.90    2.30
   3  -3   8   15.70    3.40
   3  -3   8   15.30    2.90
   3   3   8   18.70    2.80
  -3   3  -8   17.60    2.00
   4  -3   8   51.99    4.80
   4  -3   8   59.49    5.80
   4  -3   8   52.29    3.60
   4   3   8   57.19    3.90
  -4   3  -8   52.59    3.30
   4   3   8   56.59    4.70
   5  -3   8   52.29    3.10
   5  -3   8   57.79    6.00
   5  -3   8   41.50    4.50
   5   3   8   48.50    4.50
   5   3   8   46.70    3.50
   6  -3   8   23.50    3.50
   6  -3   8   17.70    4.10
   6   3   8   20.10    2.30
   6   3   8   18.50    3.40
   7  -3   8    0.00    1.80
   7  -3   8    2.40    2.60
   7   3   8    1.10    1.70
   7   3   8    1.70    1.10
   8  -3   8   15.50    4.50
   8  -3   8   17.70    3.40
   8   3   8   19.60    3.90
   9  -3   8    1.10    1.90
   9  -3   8    2.90    3.20
   9   3   8    0.60    2.10
  10  -3   8    1.00    3.10
 -11  -4   8    1.60    3.20
 -11   4   8    6.60    2.90
 -10  -4   8    6.60    3.40
 -10   4   8    9.20    2.70
  -9  -4   8   15.70    4.20
  -9  -4   8   19.00    3.50
  -9   4   8   20.70    3.40
  -8  -4   8    2.10    1.80
  -8  -4   8    4.00    2.60
  -8   4   8    1.80    1.80
   8   4  -8    3.10    3.80
  -7  -4   8   44.20    4.20
  -7  -4   8   43.70    5.40
   7   4  -8   56.29    7.60
  -7   4   8   43.90    4.40
  -6  -4   8    6.10    2.80
  -6  -4   8    3.00    1.80
  -6   4   8    4.50    2.00
   6   4  -8    8.10    3.90
  -5  -4   8   19.80    3.70
  -5  -4   8   12.40    2.50
  -5   4   8    9.70    2.30
   5   4  -8    9.90    4.10
  -4  -4   8    0.40    1.50
  -4  -4   8   -0.20    1.80
   4   4  -8   -0.10    2.70
  -4   4   8    0.70    1.40
  -3  -4   8  129.59    8.10
  -3  -4   8  144.29    8.80
  -3   4   8  128.19    6.60
  -3   4   8  143.89    8.10
   3   4  -8  127.39   10.40
  -2  -4   8    5.10    2.20
  -2  -4   8    3.10    1.90
  -2   4   8    6.00    1.80
   2   4  -8    5.90    3.90
  -1  -4   8   18.20    3.20
  -1  -4   8   18.90    3.20
  -1  -4   8   13.30    2.80
   1   4  -8    9.80    3.80
   0  -4   8   62.69    5.10
   0  -4   8   59.49    5.40
   0  -4   8   56.79    4.80
   1  -4   8   67.29    5.50
   1  -4   8   66.29    5.90
   1  -4   8   65.99    5.00
   2  -4   8    9.10    2.90
   2  -4   8   13.10    2.40
   2  -4   8   13.40    2.80
  -2   4  -8   14.30    2.10
   3  -4   8   79.49    6.30
   3  -4   8   82.79    5.30
   3  -4   8   77.09    7.00
  -3   4  -8   76.59    4.70
   3   4   8   82.99    5.70
   4  -4   8   -1.40    1.40
   4  -4   8    2.40    2.50
   4  -4   8    1.50    1.20
   4   4   8    0.80    1.40
  -4   4  -8   -0.70    0.80
   5  -4   8   35.80    4.20
   5  -4   8   33.80    5.00
   5   4   8   37.60    3.90
   5   4   8   34.70    3.00
   6  -4   8   42.60    4.80
   6  -4   8   43.00    6.10
   6   4   8   40.50    4.10
   6   4   8   43.80    3.30
   7  -4   8    3.20    2.90
   7  -4   8   -1.10    1.90
   7   4   8    1.20    1.70
   8  -4   8   21.40    4.00
   8  -4   8   37.60    6.10
   8   4   8   28.40    3.90
   9  -4   8   22.40    4.20
   9  -4   8   29.60    6.40
  10  -4   8   22.00    5.40
 -10  -5   8    7.20    3.80
  10   5  -8   12.30    5.60
 -10   5   8    7.90    2.70
  -9  -5   8    1.20    3.00
  -9   5   8    2.70    2.10
   9   5  -8    2.00    4.20
  -8  -5   8    9.80    3.80
  -8  -5   8    8.40    2.50
   8   5  -8    4.60    4.10
  -8   5   8    7.20    2.40
  -7  -5   8   15.90    3.10
  -7  -5   8   12.80    3.70
  -7   5   8   23.50    3.50
   7   5  -8   19.90    5.50
  -6  -5   8   40.60    5.20
  -6  -5   8   47.90    4.70
   6   5  -8   48.10    7.70
  -6   5   8   44.40    4.20
  -5  -5   8   68.39    6.40
  -5  -5   8   76.59    5.80
  -5   5   8   69.49    5.40
   5   5  -8   56.19    7.60
  -4  -5   8    0.40    1.70
  -4  -5   8    0.60    1.90
   4   5  -8   -3.10    3.20
  -4   5   8    1.90    1.70
  -3  -5   8    9.00    2.70
  -3  -5   8   11.60    3.30
  -3  -5   8   11.70    2.90
   3   5  -8   14.30    4.70
  -3   5   8   13.10    2.30
  -3   5   8   10.30    2.60
  -2  -5   8    4.20    2.20
  -2  -5   8    2.80    2.00
  -2  -5   8    0.80    1.60
  -2   5   8    0.00    1.80
   2   5  -8    3.10    4.00
  -1  -5   8    4.70    2.10
  -1  -5   8    8.00    2.50
  -1  -5   8    3.60    2.00
   1   5  -8    5.10    3.60
   0  -5   8   49.90    4.80
   0  -5   8   46.80    5.20
   0  -5   8   49.10    4.80
   1  -5   8   -0.50    1.50
   1  -5   8    0.20    1.80
   1  -5   8   -1.10    1.60
   1   5   8    1.70    1.20
   2  -5   8    0.70    2.00
   2  -5   8    1.90    2.10
   2  -5   8    1.30    1.60
   3  -5   8   24.10    3.20
   3  -5   8   23.60    4.50
   3  -5   8   23.90    3.80
   3   5   8   24.10    3.00
   4  -5   8  165.08   11.20
   4  -5   8  150.98    8.70
   4  -5   8  153.88   10.20
   4   5   8  163.08    8.90
  -4   5  -8  169.48    9.70
   5  -5   8    0.00    2.10
   5  -5   8    1.70    2.00
   5   5   8    1.00    1.50
   6  -5   8   31.70    5.30
   6  -5   8   29.50    4.60
   6   5   8   32.70    3.50
   6   5   8   28.60    2.90
   7  -5   8    4.40    3.40
   7  -5   8    3.50    2.60
   8  -5   8   60.49    8.00
   8  -5   8   68.79    6.80
   9  -5   8   27.40    4.60
   9  -5   8   23.30    5.80
 -10  -6   8   -2.60    3.20
  10   6  -8    1.60    5.40
 -10   6   8    0.30    2.00
  -9  -6   8    1.30    2.80
   9   6  -8    5.40    5.50
  -9   6   8    2.70    2.10
  -8  -6   8   23.20    4.30
  -8  -6   8   14.60    4.30
  -8   6   8   26.50    3.90
   8   6  -8   22.20    6.60
  -7  -6   8    4.10    2.30
  -7  -6   8    3.90    3.10
   7   6  -8    3.60    4.40
  -7   6   8   -1.20    1.60
  -6  -6   8   30.90    4.10
  -6  -6   8   29.00    5.60
   6   6  -8   34.60    7.10
  -6   6   8   26.10    3.70
  -5  -6   8   81.99    7.50
  -5  -6   8   83.59    6.70
   5   6  -8   98.39   10.10
  -5   6   8   83.09    6.40
  -4  -6   8   18.50    3.60
  -4  -6   8   19.20    4.10
  -4  -6   8   16.20    3.30
  -4   6   8   20.20    3.40
   4   6  -8   19.60    5.40
  -3  -6   8    6.80    3.10
  -3  -6   8    7.30    2.60
  -3  -6   8   13.40    3.40
  -3   6   8   11.60    2.70
   3   6  -8   10.40    4.80
  -2  -6   8    2.30    2.60
  -2  -6   8   -0.90    1.70
  -2  -6   8    1.00    1.90
   2   6  -8    3.00    3.90
  -2   6   8    3.80    2.20
  -1  -6   8  229.18   13.60
  -1  -6   8  237.08   13.70
  -1  -6   8  256.97   13.90
   1   6  -8  251.87   16.90
   0  -6   8  537.55   27.10
   0  -6   8  569.94   27.50
   0  -6   8  566.94   27.60
   0   6  -8  621.04   31.20
   1  -6   8    4.60    2.20
   1  -6   8    3.30    2.30
   1  -6   8    5.60    2.60
   1   6   8    7.00    1.90
   2  -6   8   30.10    4.70
   2  -6   8   33.10    4.00
   2  -6   8   42.50    5.10
   3  -6   8  105.09    6.90
   3  -6   8  101.99    7.90
   3  -6   8   89.49    8.10
   3   6   8   87.69    5.70
   4  -6   8   29.60    4.80
   4  -6   8   32.70    5.00
   4   6   8   38.70    3.50
   5  -6   8    6.20    2.80
   5  -6   8    7.80    3.60
   6  -6   8    9.00    3.70
   7  -6   8   17.00    5.10
   7  -6   8   13.70    3.90
   8  -6   8   -1.90    2.10
   8  -6   8    0.90    3.20
  -9  -7   8    5.10    3.60
   9   7  -8    0.70    5.00
  -9   7   8   11.60    3.20
  -8  -7   8    1.40    3.60
  -8   7   8    1.70    1.90
   8   7  -8   -1.50    5.20
  -7  -7   8    3.30    3.40
  -7  -7   8    2.00    2.30
   7   7  -8    1.30    4.90
  -7   7   8    1.50    1.90
  -6  -7   8   -2.80    1.80
  -6  -7   8   -3.10    2.40
   6   7  -8    4.30    4.70
  -5  -7   8    1.40    2.20
  -5  -7   8    7.70    2.50
  -5  -7   8    8.60    3.80
  -5   7   8    5.70    2.40
   5   7  -8   13.00    5.70
  -4  -7   8   57.29    5.90
  -4  -7   8   55.09    5.30
  -4  -7   8   46.70    6.40
   4   7  -8   58.49    8.40
  -3  -7   8    9.30    3.70
  -3  -7   8   14.80    3.30
  -3  -7   8   14.20    3.60
  -3   7   8   10.40    3.10
   3   7  -8   12.10    5.10
  -2  -7   8    4.10    2.70
  -2  -7   8    1.00    2.30
  -2  -7   8    5.60    2.60
  -2   7   8    2.90    2.70
   2   7  -8    0.50    4.00
  -1  -7   8   31.50    5.10
  -1  -7   8   36.40    4.60
  -1  -7   8   34.60    4.60
  -1   7   8   30.70    5.40
   1   7  -8   31.60    7.70
   0  -7   8   27.00    4.30
   0  -7   8   12.20    3.40
   0  -7   8   22.90    4.40
   0   7  -8   30.40    7.10
   1  -7   8    2.90    2.80
   1  -7   8    7.20    2.90
   1  -7   8    3.70    2.40
   2  -7   8   44.40    5.50
   2  -7   8   55.99    5.40
   2  -7   8   41.40    5.60
   3  -7   8   55.29    6.60
   3  -7   8   76.29    7.10
   4  -7   8    6.70    3.10
   4  -7   8    6.30    3.00
   5  -7   8    1.40    2.80
   5  -7   8    0.30    2.20
   6  -7   8    0.50    3.20
   6  -7   8    0.60    2.80
   7  -7   8   35.70    6.80
   7  -7   8   37.70    5.50
  -7  -8   8   -3.50    3.20
   7   8  -8    4.40    5.50
  -7   8   8    0.10    2.00
  -6  -8   8    8.00    3.20
  -6  -8   8    7.40    3.90
   6   8  -8   14.40    6.50
  -6   8   8   10.50    2.90
  -5  -8   8    1.80    2.90
  -5  -8   8    2.80    2.40
   5   8  -8    4.50    5.40
  -5   8   8   -1.10    1.80
  -4  -8   8   -1.50    2.80
  -4  -8   8    1.00    2.10
   4   8  -8   -4.90    3.50
  -3  -8   8    1.80    3.20
  -3  -8   8    2.20    2.30
  -3  -8   8   -0.20    2.10
   3   8  -8    2.00    4.70
  -2  -8   8   30.90    4.30
  -2  -8   8   30.30    5.60
  -2  -8   8   24.30    4.70
   2   8  -8   25.00    7.00
  -2   8   8   28.10    5.40
  -1  -8   8   15.60    4.00
  -1  -8   8   18.00    3.90
  -1  -8   8   10.90    3.50
  -1   8   8   14.10    4.40
   1   8  -8    6.70    4.70
   0  -8   8   18.10    4.20
   0  -8   8   19.50    4.50
   0  -8   8   19.80    4.60
   0   8  -8   12.30    5.90
   1  -8   8   13.90    4.10
   1  -8   8   14.40    3.70
   2  -8   8   -1.20    2.20
   2  -8   8   -1.20    2.30
   3  -8   8    0.00    2.50
   3  -8   8    0.20    2.60
   4  -8   8    5.80    3.10
   4  -8   8   12.00    3.80
   5  -8   8   33.10    6.10
   5  -8   8   33.90    6.50
   6  -8   8    5.90    3.90
   6  -8   8   11.80    4.30
  -5  -9   8   11.10    4.40
  -5  -9   8    5.80    3.40
   5   9  -8    6.50    5.60
  -4  -9   8   -1.50    2.70
  -4  -9   8    0.50    2.70
   4   9  -8   -6.00    4.30
  -3  -9   8   -0.20    2.60
  -3  -9   8    2.30    3.30
   3   9  -8   -2.10    4.80
  -2  -9   8   -0.60    2.70
  -2  -9   8   -3.30    2.50
   2   9  -8    2.80    4.90
  -1  -9   8    5.40    3.50
   1   9  -8    2.50    4.60
  -1   9   8    3.80    3.30
   0  -9   8    5.30    3.40
   0  -9   8    5.40    2.80
   0   9   8   -1.90    3.10
   0   9  -8   -4.70    3.80
   1  -9   8    0.60    2.50
   1  -9   8    3.60    2.80
   2  -9   8    0.80    2.60
   2  -9   8    9.70    4.00
   3  -9   8   -0.80    2.60
   3  -9   8   -1.60    2.80
   4  -9   8   -0.40    2.90
   4  -9   8   -1.30    3.00
  -2 -10   8   -0.50    2.70
   2  10  -8   -0.20    5.40
  -1 -10   8   -0.90    3.10
   1  10  -8    5.40    5.60
   0 -10   8    0.90    3.30
   0  10   8    0.20    3.80
   0  10  -8   -1.40    5.30
 -12   0   9    1.60    2.70
 -11   0   9   -0.70    2.10
 -10   0   9    2.60    2.20
 -10   0   9   -2.10    1.30
  -9   0   9   -1.80    1.40
  -9   0   9    1.60    2.10
  -8   0   9   -0.40    1.70
   8   0  -9    1.50    1.80
  -8   0   9    1.60    1.70
   7   0  -9    0.50    1.70
  -7   0   9    0.20    1.50
  -7   0   9    1.00    1.70
  -6   0   9   -0.50    1.30
   6   0  -9   -0.50    1.20
  -6   0   9   -0.10    1.40
  -5   0   9   -1.40    1.10
  -5   0   9   -0.50    1.20
  -4   0   9    0.00    1.10
  -4   0   9    4.20    1.80
  -3   0   9    0.70    1.20
  -3   0   9    0.70    1.20
  -2   0   9   -1.60    1.00
  -2   0   9    0.30    1.30
  -2   0   9    0.10    1.20
  -1   0   9    1.30    1.20
  -1   0   9   -1.20    1.30
  -1   0   9    1.90    1.40
   0   0   9    1.00    1.20
   0   0   9    0.80    1.30
   1   0   9    0.50    1.00
   1   0   9   -1.60    1.30
   1   0   9   -0.10    1.20
   2   0   9    1.60    1.30
   2   0   9    0.70    1.00
   2   0   9   -0.80    1.40
   3   0   9   -0.90    0.90
   3   0   9    0.30    0.90
   3   0   9   -1.50    1.40
   4   0   9    1.30    1.80
   4   0   9   -1.20    0.80
   4   0   9   -0.90    1.00
   5   0   9   -0.10    1.10
   5   0   9   -2.90    1.60
   5   0   9   -0.50    0.90
   6   0   9   -1.60    1.80
   6   0   9    1.40    1.30
   6   0   9   -0.10    0.90
   7   0   9    0.90    2.50
   7   0   9    0.10    1.30
   8   0   9   -1.40    1.20
   8   0   9   -2.00    1.90
   9   0   9   -3.60    2.40
  10   0   9    6.50    3.50
 -12  -1   9    4.10    3.10
 -12   1   9    9.30    3.60
 -11  -1   9    4.40    2.80
 -11   1   9    4.30    2.30
 -11   1   9    5.20    2.70
 -10  -1   9   32.00    3.70
 -10  -1   9   31.70    4.60
 -10   1   9   29.30    4.40
  -9  -1   9   25.40    4.30
  -9  -1   9   24.60    3.30
  -9   1   9   36.10    4.40
   9   1  -9   32.20    5.20
  -8  -1   9    3.80    2.20
  -8  -1   9    2.80    1.80
  -8   1   9    2.30    1.90
   8   1  -9    0.20    2.30
  -7  -1   9  275.57   13.40
  -7  -1   9  255.97   14.20
  -7   1   9  259.27   13.90
   7   1  -9  255.67   14.20
  -6  -1   9   33.80    3.80
  -6  -1   9   36.40    3.60
  -6   1   9   27.20    3.40
   6   1  -9   29.50    4.10
  -5  -1   9   76.39    5.60
  -5  -1   9   67.69    5.10
   5   1  -9   75.99    5.90
  -5   1   9   72.59    5.50
  -4  -1   9   20.60    3.00
  -4  -1   9   11.20    2.20
  -4   1   9   17.30    2.70
   4   1  -9   16.70    3.20
  -3  -1   9  434.66   20.40
  -3  -1   9  445.16   20.60
  -3   1   9  432.26   20.40
  -2  -1   9  124.29    7.20
  -2  -1   9  114.99    7.80
  -2  -1   9  121.79    7.10
  -2   1   9  119.99    7.00
  -2   1   9  116.89    6.80
  -1  -1   9   59.09    4.50
  -1  -1   9   56.99    5.20
  -1  -1   9   60.19    4.40
  -1   1   9   67.29    4.50
  -1   1   9   52.59    4.30
   0  -1   9   26.90    3.80
   0  -1   9   25.40    2.70
   0  -1   9   28.90    3.20
   0   1   9   28.10    2.90
   0   1   9   29.40    2.90
   1  -1   9   93.59    6.90
   1  -1   9   91.99    5.40
   1  -1   9   84.39    5.90
   1   1   9   95.39    5.60
  -1   1  -9   93.39    5.40
   1   1   9   89.89    5.70
   2  -1   9  353.86   18.40
   2  -1   9  341.97   17.00
   2  -1   9  344.57   16.40
  -2   1  -9  353.56   16.30
   2   1   9  365.06   18.00
   2   1   9  364.86   16.60
   2   1   9  381.56   16.90
   3  -1   9  121.29    8.40
   3  -1   9  118.39    6.30
   3  -1   9  119.09    7.20
   3   1   9  118.29    6.50
   3   1   9  117.09    6.80
   3   1   9  109.39    7.80
   4  -1   9    0.80    1.90
   4  -1   9    2.50    1.40
   4  -1   9    0.70    0.90
   4   1   9    2.40    1.30
   4   1   9    2.90    2.00
   4   1   9    2.40    1.30
   5  -1   9   60.69    4.90
   5  -1   9   63.69    3.80
   5  -1   9   67.99    6.40
   5   1   9   72.79    4.80
   5   1   9   65.29    4.20
   5   1   9   75.09    6.10
   6  -1   9    2.60    2.80
   6  -1   9    0.50    0.70
   6  -1   9    0.20    1.30
   6   1   9   -0.30    2.00
   6   1   9    1.10    1.20
   6   1   9    0.30    1.10
   7  -1   9   25.70    4.90
   7  -1   9   23.40    3.30
   7   1   9   17.80    2.70
   7   1   9   22.50    2.30
   7   1   9   22.10    4.40
   8  -1   9    2.90    2.80
   8  -1   9    3.40    1.80
   8   1   9    1.90    2.60
   9  -1   9    0.30    3.10
   9   1   9    2.30    2.80
  10  -1   9    6.70    3.50
  10   1   9    5.30    3.50
 -11  -2   9   30.10    5.50
 -11   2   9   36.90    4.80
 -10  -2   9   13.60    4.00
 -10  -2   9    8.20    3.40
 -10   2   9    8.40    2.90
  -9  -2   9    2.30    2.60
  -9  -2   9    5.10    2.10
   9   2  -9   -0.50    3.00
  -9   2   9    1.80    1.90
  -8  -2   9    0.20    1.60
  -8  -2   9   -0.20    1.80
  -8   2   9    1.50    1.80
   8   2  -9   -0.40    2.30
  -7  -2   9    4.20    2.40
  -7  -2   9    4.90    2.00
   7   2  -9    2.10    2.70
  -7   2   9    3.90    2.00
  -6  -2   9  117.39    8.00
  -6  -2   9  130.49    7.50
   6   2  -9  118.19    8.70
  -6   2   9  113.69    7.60
  -5  -2   9   24.60    3.20
  -5  -2   9   26.20    3.40
  -5   2   9   22.50    3.20
   5   2  -9   22.60    4.30
  -4  -2   9   65.59    5.20
  -4  -2   9   67.29    5.40
  -4   2   9   80.49    5.40
   4   2  -9   73.19    6.50
  -3  -2   9    1.10    1.50
  -3  -2   9   -0.60    1.00
  -3   2   9    2.50    1.50
   3   2  -9    1.90    2.30
  -2  -2   9  162.58   10.00
  -2  -2   9  145.19    8.50
  -2  -2   9  147.59    8.40
  -2   2   9  145.99    8.40
  -1  -2   9   14.20    2.50
  -1  -2   9   16.60    2.60
  -1   2   9   15.40    2.30
   0  -2   9    2.20    1.90
   0  -2   9    2.00    1.40
   0  -2   9    2.00    1.40
   0   2   9    2.10    1.40
   1  -2   9   10.00    2.80
   1  -2   9   11.50    2.40
   1  -2   9   11.90    2.00
   1   2   9   13.40    2.20
  -1   2  -9   13.50    2.40
   2  -2   9   75.89    6.40
   2  -2   9   78.39    4.80
   2  -2   9   75.99    5.60
  -2   2  -9   71.49    4.60
   2   2   9   74.59    5.00
   2   2   9   79.19    5.80
   2   2   9   70.49    5.00
   3  -2   9   59.89    4.00
   3  -2   9   58.99    5.70
   3  -2   9   55.39    4.80
  -3   2  -9   58.99    3.80
   3   2   9   61.09    4.30
   3   2   9   60.09    5.10
   3   2   9   55.29    4.20
   4  -2   9   22.80    2.20
   4  -2   9   24.10    3.30
   4  -2   9   26.80    4.10
   4   2   9   18.30    2.50
   4   2   9   15.40    3.10
   4   2   9   19.10    2.50
   5  -2   9   88.19    4.70
   5  -2   9   97.49    8.00
   5  -2   9   84.19    6.20
   5   2   9   84.39    5.40
   5   2   9   77.69    6.50
   5   2   9   83.29    5.40
   6  -2   9   -0.50    2.10
   6  -2   9   -1.40    1.30
   6   2   9   -3.20    1.50
   6   2   9    0.10    1.10
   6   2   9    0.20    1.20
   7  -2   9   -1.40    2.10
   7  -2   9    1.30    1.70
   7   2   9   -0.20    1.20
   7   2   9    1.00    1.10
   7   2   9   -0.90    1.80
   8  -2   9   32.50    5.60
   8  -2   9   40.20    4.20
   8   2   9   28.50    4.70
   9  -2   9    3.50    3.40
   9   2   9   10.00    3.60
  10  -2   9   22.50    5.30
  10   2   9   19.90    4.60
 -11  -3   9    3.50    3.30
 -11   3   9    1.40    2.30
 -10  -3   9   -4.20    2.50
 -10   3   9   -0.80    1.60
  10   3  -9   -1.80    3.80
  -9  -3   9    0.90    1.60
  -9  -3   9   -2.30    2.00
  -9   3   9   -3.30    1.30
   9   3  -9   -1.00    3.30
  -8  -3   9    5.10    2.80
  -8  -3   9    1.60    1.80
  -8   3   9    2.80    2.00
   8   3  -9    5.10    3.70
  -7  -3   9   11.90    3.30
  -7  -3   9   17.30    3.00
   7   3  -9    9.30    4.00
  -7   3   9   11.00    2.60
  -6  -3   9   34.80    4.30
  -6  -3   9   34.10    3.90
   6   3  -9   32.80    5.60
  -6   3   9   42.60    4.20
  -5  -3   9   24.50    3.30
  -5  -3   9   12.80    3.10
  -5   3   9   18.10    2.80
   5   3  -9   18.10    4.30
  -4  -3   9   38.20    3.90
  -4  -3   9   40.60    4.50
  -4   3   9   39.90    3.80
   4   3  -9   43.80    5.70
  -3  -3   9   20.20    3.10
  -3  -3   9   17.40    2.80
  -3   3   9   15.00    2.50
   3   3  -9   18.20    4.40
  -2  -3   9   13.90    2.70
  -2  -3   9   15.30    2.80
  -2   3   9    9.90    2.40
   2   3  -9   10.70    3.40
  -1  -3   9    0.60    1.50
  -1  -3   9    3.30    1.60
  -1   3   9    1.00    1.40
   0  -3   9  107.29    7.40
   0  -3   9   90.09    6.00
   0  -3   9   91.99    6.30
   0   3   9   79.89    5.80
   1  -3   9   17.10    3.00
   1  -3   9   16.10    3.40
   1  -3   9   16.00    2.50
   1   3   9   14.40    2.60
   2  -3   9   59.99    5.70
   2  -3   9   54.59    4.80
   2  -3   9   59.39    4.30
  -2   3  -9   56.69    3.90
   2   3   9   61.39    5.00
   3  -3   9   50.99    5.60
   3  -3   9   60.99    4.20
   3  -3   9   53.99    5.10
   3   3   9   65.29    5.20
   3   3   9   54.39    4.20
  -3   3  -9   56.69    3.80
   4  -3   9    4.70    2.80
   4  -3   9   10.90    1.90
   4  -3   9   13.00    2.70
   4   3   9   10.90    2.60
  -4   3  -9   10.70    1.70
   4   3   9    8.80    1.90
   5  -3   9   12.70    2.80
   5  -3   9   13.00    1.80
   5  -3   9   12.20    3.70
   5   3   9   12.30    2.90
   5   3   9   12.10    2.10
   6  -3   9    8.20    3.60
   6  -3   9    1.20    1.80
   6   3   9    7.60    1.70
   6   3   9    4.50    2.40
   7  -3   9    1.70    2.10
   7  -3   9    1.00    2.60
   7   3   9    1.60    2.00
   8  -3   9   46.50    4.90
   8  -3   9   40.40    6.30
   8   3   9   36.30    5.00
   9  -3   9   34.30    4.70
   9  -3   9   34.60    6.50
   9   3   9   34.20    5.20
  10  -3   9   14.40    4.80
 -11  -4   9   26.80    5.60
 -11   4   9   15.30    3.50
 -10  -4   9    2.60    3.40
  10   4  -9   -0.20    4.10
 -10   4   9    6.10    2.50
  -9  -4   9   16.90    4.40
  -9  -4   9   14.10    2.80
   9   4  -9    2.50    4.20
  -9   4   9   21.20    3.80
  -8  -4   9   16.60    4.30
  -8  -4   9   23.80    3.40
  -8   4   9   22.40    3.60
   8   4  -9   27.30    6.30
  -7  -4   9    6.00    2.80
  -7  -4   9    3.80    2.00
   7   4  -9   10.10    4.40
  -7   4   9    3.20    2.10
  -6  -4   9   -2.80    1.20
  -6  -4   9    3.50    2.60
  -6   4   9    1.50    1.70
   6   4  -9   -1.00    2.60
  -5  -4   9  148.99   10.00
  -5  -4   9  155.48    9.20
  -5   4   9  153.28    9.10
   5   4  -9  161.58   11.90
  -4  -4   9    3.40    1.90
  -4  -4   9    3.00    2.10
   4   4  -9    8.30    3.90
  -4   4   9   10.70    2.30
  -3  -4   9   61.89    5.50
  -3  -4   9   56.19    5.10
  -3   4   9   63.99    3.50
  -3   4   9   57.29    4.80
   3   4  -9   57.49    7.00
  -2  -4   9    3.10    1.80
  -2  -4   9    3.10    2.00
   2   4  -9    0.40    2.70
  -2   4   9    4.90    2.10
  -1  -4   9  198.78   11.50
  -1  -4   9  198.48   10.90
  -1  -4   9  177.08   10.60
  -1   4   9  181.68   10.40
   0  -4   9   15.70    3.20
   0  -4   9   17.80    3.70
   0  -4   9   16.80    2.90
   1  -4   9  199.48   11.60
   1  -4   9  205.38   11.10
   1  -4   9  203.58   12.40
   2  -4   9   11.50    3.30
   2  -4   9   19.30    2.90
   2  -4   9   16.20    3.20
   3  -4   9   43.00    5.30
   3  -4   9   41.70    3.70
   3  -4   9   34.60    4.30
  -3   4  -9   45.30    3.40
   3   4   9   44.80    4.30
   4  -4   9    5.00    2.50
   4  -4   9   11.80    3.50
   4  -4   9   10.30    2.00
   4   4   9    7.50    2.20
  -4   4  -9    8.90    1.60
   5  -4   9   25.60    4.60
   5  -4   9   24.70    4.00
   5  -4   9   20.20    2.30
   5   4   9   23.60    2.80
   5   4   9   24.70    3.50
   6  -4   9    2.10    1.90
   6  -4   9    3.20    3.10
   6   4   9    4.10    2.00
   6   4   9    3.10    1.50
   7  -4   9   25.80    4.10
   7  -4   9   18.50    4.50
   7   4   9   11.80    2.90
   8  -4   9    5.90    3.70
   8  -4   9    5.70    2.80
   9  -4   9    0.50    2.10
   9  -4   9    1.00    3.30
 -10  -5   9   17.30    5.00
  10   5  -9   10.30    6.00
 -10   5   9   19.70    3.80
  -9  -5   9    2.10    2.90
   9   5  -9   -1.80    3.70
  -9   5   9    1.00    2.00
  -8  -5   9   -1.10    2.60
  -8  -5   9   -1.10    1.80
   8   5  -9    1.40    3.80
  -8   5   9    0.90    1.90
  -7  -5   9    1.30    1.80
  -7  -5   9   -2.90    2.20
  -7   5   9    1.90    1.90
   7   5  -9   -3.40    3.60
  -6  -5   9    8.60    2.60
  -6  -5   9   11.70    3.50
  -6   5   9   13.80    3.10
   6   5  -9    2.20    4.00
  -5  -5   9    4.70    2.60
  -5  -5   9   11.60    2.80
  -5   5   9   12.70    2.90
   5   5  -9   17.60    5.30
  -4  -5   9    0.70    2.10
  -4  -5   9   -0.30    1.80
  -4   5   9    2.30    1.70
   4   5  -9    2.50    3.40
  -3  -5   9   25.50    3.80
  -3  -5   9   20.00    4.00
  -3  -5   9   20.30    3.60
  -3   5   9   23.20    3.40
   3   5  -9   20.30    5.30
  -3   5   9   23.00    2.70
  -2  -5   9   83.99    6.80
  -2  -5   9   94.19    7.20
  -2  -5   9   84.39    6.70
  -2   5   9   79.69    6.30
   2   5  -9   88.59    8.90
  -1  -5   9  219.68   12.90
  -1  -5   9  217.08   12.30
  -1  -5   9  214.38   12.40
   1   5  -9  215.18   14.90
   0  -5   9   56.19    5.70
   0  -5   9   52.49    5.00
   0  -5   9   49.00    5.10
   1  -5   9  296.27   15.30
   1  -5   9  320.57   16.10
   1  -5   9  275.07   16.20
   2  -5   9  115.49    7.50
   2  -5   9  102.69    8.50
   2  -5   9  119.99    8.30
   3  -5   9   10.60    2.50
   3  -5   9    8.40    3.20
   3  -5   9    8.30    3.00
   3   5   9    5.10    2.00
   4  -5   9   17.80    4.40
   4  -5   9   13.50    3.40
   4  -5   9   14.60    2.60
   4   5   9   18.20    2.90
   5  -5   9    5.70    2.60
   5  -5   9    6.80    3.20
   5   5   9    7.00    2.20
   6  -5   9   -1.30    2.20
   6  -5   9    0.00    2.10
   6   5   9    1.10    2.20
   6   5   9    0.60    1.30
   7  -5   9   12.70    4.10
   7  -5   9   11.20    3.40
   8  -5   9    2.90    3.30
   8  -5   9    5.70    2.80
   9  -5   9   12.40    3.80
   9  -5   9    9.90    4.70
  -9  -6   9    7.70    3.90
  -9   6   9    6.20    2.70
   9   6  -9    1.70    4.30
  -8  -6   9   -0.10    2.10
  -8  -6   9    0.40    2.80
  -8   6   9   -1.10    1.80
   8   6  -9    1.90    4.10
  -7  -6   9    3.70    2.90
  -7  -6   9   -2.20    1.80
   7   6  -9    2.20    4.00
  -7   6   9   -0.30    1.80
  -6  -6   9   21.00    3.80
  -6  -6   9   17.90    4.50
   6   6  -9   21.10    6.20
  -6   6   9   23.20    3.50
  -5  -6   9   17.30    3.60
  -5  -6   9   19.50    4.50
  -5   6   9   14.90    3.30
   5   6  -9   23.00    6.10
  -4  -6   9    3.00    2.60
  -4  -6   9    4.10    2.30
  -4  -6   9    4.00    2.40
  -4   6   9    4.30    2.10
   4   6  -9    0.00    3.60
  -3  -6   9   69.09    6.30
  -3  -6   9   77.19    6.50
  -3  -6   9   67.19    6.70
  -3   6   9   66.49    5.20
   3   6  -9   63.99    9.00
  -3   6   9   60.89    5.60
  -2  -6   9   89.99    7.20
  -2  -6   9   82.09    7.30
  -2  -6   9   73.79    6.80
   2   6  -9   94.69   10.00
  -2   6   9   86.29    6.70
  -1  -6   9  190.08   11.70
  -1  -6   9  193.98   11.80
  -1  -6   9  181.28   11.60
   1   6  -9  180.28   14.20
   0  -6   9  102.09    8.30
   0  -6   9  108.19    8.10
   0  -6   9  109.89    7.90
   1  -6   9  114.99    8.60
   1  -6   9  136.49    9.50
   1  -6   9  113.09    8.20
   2  -6   9    0.90    2.30
   2  -6   9   -1.20    2.00
   2  -6   9    1.10    1.90
   3  -6   9    0.60    2.20
   3  -6   9   -1.30    2.20
   3  -6   9    5.20    2.10
   3   6   9   -1.20    1.30
   4  -6   9   16.40    4.10
   4  -6   9   11.20    3.70
   5  -6   9    0.10    2.00
   5  -6   9    3.20    2.80
   6  -6   9   -0.20    2.50
   6  -6   9    2.50    2.50
   7  -6   9   29.00    6.20
   7  -6   9   21.10    4.60
   8  -6   9    1.90    2.60
   8  -6   9   10.10    4.40
  -8  -7   9    5.00    4.10
  -8   7   9    2.30    2.30
   8   7  -9   10.00    6.60
  -7  -7   9   -2.00    1.90
  -7  -7   9    5.90    3.80
   7   7  -9   -4.90    3.30
  -7   7   9   -1.30    1.90
  -6  -7   9   28.80    5.90
  -6  -7   9   27.90    4.40
  -6   7   9   22.50    3.60
   6   7  -9   29.10    7.40
  -5  -7   9   -0.10    1.90
  -5  -7   9    3.40    3.20
  -5  -7   9    5.30    2.70
   5   7  -9    0.30    3.90
  -5   7   9    1.70    1.80
  -4  -7   9    2.10    2.40
  -4  -7   9   -0.10    2.80
  -4  -7   9    5.40    2.60
  -4   7   9   -0.10    2.00
   4   7  -9    1.30    4.40
  -3  -7   9    0.80    3.00
  -3  -7   9    2.90    2.40
  -3  -7   9    4.10    2.50
   3   7  -9   -5.00    3.10
  -2  -7   9   17.80    3.80
  -2  -7   9   12.30    3.60
  -2  -7   9   12.10    3.40
   2   7  -9    7.10    4.80
  -2   7   9   13.30    3.60
  -1  -7   9  124.09    9.30
  -1  -7   9  113.79    9.00
  -1  -7   9  113.29    8.80
   1   7  -9  148.29   12.60
   0  -7   9  161.38   11.00
   0  -7   9  155.98   11.00
   0  -7   9  176.48   11.20
   1  -7   9    9.10    3.40
   1  -7   9    7.70    3.10
   1  -7   9   10.60    3.40
   2  -7   9    1.90    2.60
   2  -7   9    3.40    2.60
   2  -7   9   -0.50    1.80
   3  -7   9    4.00    2.60
   3  -7   9    6.60    3.40
   4  -7   9    0.90    2.30
   4  -7   9    3.90    3.00
   5  -7   9   42.10    5.70
   5  -7   9   32.60    6.00
   6  -7   9   -0.10    2.70
   6  -7   9    2.00    3.10
   7  -7   9   -1.20    3.40
   7  -7   9   -0.60    2.60
  -7  -8   9    7.70    4.70
   7   8  -9   10.90    6.50
  -7   8   9   15.90    3.60
  -6  -8   9   13.00    3.80
  -6  -8   9   12.50    4.70
   6   8  -9   12.40    6.30
  -6   8   9   14.70    3.40
  -5  -8   9   -1.90    2.60
  -5  -8   9    1.80    2.50
   5   8  -9    3.10    4.70
  -5   8   9   -0.70    1.90
  -4  -8   9    0.90    2.50
  -4  -8   9    2.90    3.30
   4   8  -9   11.70    6.00
  -3  -8   9   -1.00    2.80
  -3  -8   9    0.80    2.40
  -3  -8   9   -0.20    1.90
   3   8  -9    4.60    4.70
  -2  -8   9    4.20    2.60
  -2  -8   9    6.60    3.70
  -2  -8   9   14.50    3.90
   2   8  -9    4.50    4.90
  -1  -8   9   36.60    5.70
  -1  -8   9   37.20    5.20
  -1  -8   9   39.40    5.50
  -1   8   9   48.00    6.50
   1   8  -9   23.30    6.90
   0  -8   9    6.90    3.30
   0  -8   9    7.30    3.20
   0  -8   9   13.90    3.90
   1  -8   9    3.30    2.80
   1  -8   9    0.80    2.60
   1  -8   9    2.20    2.70
   2  -8   9    6.20    3.20
   2  -8   9    2.50    2.80
   3  -8   9    1.00    2.60
   3  -8   9   -0.80    2.20
   4  -8   9    1.80    2.80
   4  -8   9    1.30    2.80
   5  -8   9   26.80    5.50
   5  -8   9   17.80    5.00
  -5  -9   9    1.60    2.80
  -5  -9   9   -3.90    3.00
   5   9  -9   -4.40    5.00
  -5   9   9    0.70    2.10
  -4  -9   9   -0.10    2.80
  -4  -9   9    1.70    3.90
   4   9  -9   15.20    6.30
  -3  -9   9    2.70    2.80
  -3  -9   9    4.50    4.30
   3   9  -9   -4.90    4.20
  -2  -9   9    4.90    3.60
  -2  -9   9    0.30    2.80
   2   9  -9    3.50    4.80
  -1  -9   9   22.90    7.00
  -1  -9   9   17.20    4.60
  -1  -9   9   19.30    4.80
   1   9  -9   10.80    6.00
   0  -9   9    4.00    2.90
   0  -9   9    6.10    3.90
   0   9   9    7.90    4.10
   1  -9   9   14.30    4.20
   1  -9   9    4.50    3.50
   2  -9   9    3.50    3.10
   2  -9   9   12.20    4.40
   3  -9   9   11.00    3.70
 -11   0  10   -1.70    2.20
 -10   0  10   53.49    5.80
 -10   0  10   48.30    4.80
  -9   0  10  189.98   11.70
  -9   0  10  188.28   10.80
  -8   0  10   26.90    4.10
  -8   0  10   27.70    3.70
  -7   0  10   71.79    5.50
   7   0 -10   59.59    4.70
  -7   0  10   69.99    5.90
  -6   0  10  181.68   10.40
  -6   0  10  194.48   11.00
  -5   0  10   44.30    4.30
  -5   0  10   48.70    4.20
  -4   0  10  121.09    7.50
  -4   0  10  129.59    7.80
  -3   0  10   72.09    5.20
  -3   0  10   69.39    5.20
  -3   0  10   66.09    5.00
  -2   0  10  152.58    9.10
  -2   0  10  159.48    8.90
  -2   0  10  159.78    8.90
  -1   0  10   15.80    2.40
  -1   0  10   12.40    2.30
  -1   0  10   13.60    2.90
   0   0  10   70.69    4.90
   0   0  10   71.29    5.10
   1   0  10  212.38   12.40
   1   0  10  215.88   10.90
   1   0  10  216.78   11.20
   2   0  10   70.59    5.20
   2   0  10   75.79    6.30
   2   0  10   69.99    4.70
   3   0  10   23.40    2.80
   3   0  10   28.00    4.00
   3   0  10   27.80    2.70
   4   0  10    5.00    1.80
   4   0  10    4.00    2.60
   4   0  10    3.80    1.40
   5   0  10   18.20    3.90
   5   0  10   13.10    2.60
   5   0  10   17.90    2.20
   6   0  10  102.89    8.40
   6   0  10   94.69    5.20
   6   0  10   85.89    6.10
   7   0  10   29.90    3.50
   7   0  10   27.10    4.80
   8   0  10  280.27   15.40
   8   0  10  283.67   16.90
   9   0  10   -0.10    2.90
  10   0  10   36.10    6.40
 -11  -1  10    3.80    2.90
 -11   1  10    3.10    2.30
 -11   1  10    3.60    2.70
 -10  -1  10   -1.00    1.90
 -10  -1  10    2.90    2.50
 -10   1  10    4.10    2.60
 -10   1  10    2.70    2.20
  -9  -1  10   25.00    3.50
  -9  -1  10   18.30    3.80
  -9   1  10   21.40    4.10
  -8  -1  10  104.69    7.10
  -8  -1  10  106.59    8.00
  -8   1  10  101.89    7.60
   8   1 -10  108.89    7.90
  -7  -1  10   19.70    3.50
  -7  -1  10   14.40    2.80
   7   1 -10   20.30    3.60
  -7   1  10   22.70    3.50
  -6  -1  10   52.49    4.40
  -6  -1  10   41.80    4.60
   6   1 -10   49.99    5.00
  -6   1  10   59.79    5.10
  -5  -1  10   11.10    2.50
  -5  -1  10    9.60    2.60
   5   1 -10    5.00    2.30
  -5   1  10    8.20    2.50
  -4  -1  10    9.20    2.30
  -4  -1  10    8.80    2.10
  -4   1  10   13.60    2.80
  -3  -1  10   28.10    3.20
  -3  -1  10   29.50    3.90
  -3  -1  10   20.10    2.80
  -3   1  10   16.30    2.20
  -3   1  10   19.40    2.70
  -2  -1  10   34.10    4.10
  -2  -1  10   38.60    3.70
  -2  -1  10   36.30    3.60
  -2   1  10   33.70    3.50
  -2   1  10   32.40    3.40
  -2   1  10   35.30    3.60
  -1  -1  10   39.50    3.80
  -1  -1  10   38.60    3.80
  -1  -1  10   45.30    4.80
  -1   1  10   52.29    4.20
  -1   1  10   44.50    3.90
   0  -1  10   86.19    6.00
   0  -1  10   86.89    5.60
   0   1  10   94.09    5.80
   0   1  10   85.59    5.80
   1  -1  10    1.40    1.20
   1  -1  10    0.20    1.40
   1  -1  10    0.90    1.80
   1   1  10   -0.40    1.10
   1   1  10   -0.20    1.10
   2  -1  10    4.00    1.40
   2  -1  10    1.30    1.50
   2  -1  10    4.00    2.30
   2   1  10    3.00    1.50
   2   1  10    4.50    1.50
   2   1  10    2.40    1.80
   3  -1  10  100.39    6.50
   3  -1  10  101.09    7.70
   3  -1  10   88.09    5.40
   3   1  10   94.99    7.30
   3   1  10   93.09    5.70
   3   1  10   92.99    6.00
   4  -1  10    6.80    2.90
   4  -1  10    6.90    1.50
   4  -1  10    7.40    2.10
   4   1  10    8.50    1.90
   4   1  10    6.50    2.50
   4   1  10    8.00    1.90
   5  -1  10   35.80    2.80
   5  -1  10   46.40    4.20
   5  -1  10   44.30    5.50
   5   1  10   35.00    3.50
   5   1  10   37.80    3.30
   5   1  10   39.40    4.80
   6  -1  10    4.80    1.90
   6  -1  10    3.20    1.00
   6  -1  10    1.10    2.40
   6   1  10    3.20    1.60
   6   1  10    2.10    1.30
   6   1  10    0.00    2.10
   7  -1  10   54.99    5.00
   7  -1  10   65.09    6.90
   7   1  10   56.39    4.60
   7   1  10   63.89    6.60
   8  -1  10   10.20    2.60
   8  -1  10   18.30    4.60
   8   1  10   11.70    3.70
   9  -1  10    4.30    3.90
   9   1  10    4.40    3.20
  10  -1  10   12.50    4.70
  10   1  10   15.20    4.40
 -11  -2  10   14.60    4.40
 -11   2  10   12.80    3.60
 -10  -2  10    6.50    2.60
 -10  -2  10    6.10    3.40
 -10   2  10    4.50    2.70
  -9  -2  10   77.89    5.80
  -9  -2  10   62.29    6.70
  -9   2  10   69.29    6.10
   9   2 -10   59.99    7.90
  -8  -2  10   79.49    6.10
  -8  -2  10   81.19    7.10
   8   2 -10   77.49    7.40
  -8   2  10   91.89    6.70
  -7  -2  10    7.50    2.30
  -7  -2  10    2.20    2.00
   7   2 -10    0.70    2.50
  -7   2  10    7.30    2.70
  -6  -2  10   12.00    2.70
  -6  -2  10   10.10    3.00
  -6   2  10   13.20    2.80
   6   2 -10   16.20    3.80
  -5  -2  10   64.79    5.90
  -5  -2  10   66.69    5.40
   5   2 -10   77.79    6.70
  -5   2  10   75.39    5.70
  -4  -2  10   65.59    5.40
  -4  -2  10   69.89    5.20
  -4   2  10   62.29    5.10
   4   2 -10   62.39    6.20
  -3  -2  10   66.69    5.50
  -3  -2  10   64.89    5.20
  -3   2  10   74.99    5.40
  -3   2  10   72.39    3.70
  -2  -2  10   24.30    3.10
  -2  -2  10   29.50    3.30
  -2   2  10   22.70    3.10
  -1  -2  10   58.09    4.70
  -1  -2  10   46.00    4.20
  -1   2  10   53.59    4.30
   0  -2  10  195.18   10.60
   0  -2  10  198.48   11.70
   0  -2  10  194.68   10.20
   0   2  10  179.18   10.10
   1  -2  10   35.20    3.90
   1  -2  10   39.70    4.70
   1  -2  10   31.90    3.10
   1   2  10   32.20    3.30
   1   2  10   31.90    3.30
   2  -2  10   11.80    2.60
   2  -2  10   14.60    3.50
   2  -2  10   10.30    2.00
   2   2  10   14.40    2.50
   2   2  10   13.10    3.00
   2   2  10   11.60    2.30
   3  -2  10   27.90    2.70
   3  -2  10   24.00    3.40
   3  -2  10   15.50    3.80
  -3   2 -10   24.70    2.50
   3   2  10   19.40    3.50
   3   2  10   23.00    2.80
   3   2  10   21.90    2.70
   4  -2  10   37.20    4.10
   4  -2  10   33.50    2.80
   4  -2  10   38.90    5.00
   4   2  10   27.50    3.20
   4   2  10   35.60    4.40
   4   2  10   27.20    3.10
   5  -2  10    0.50    0.90
   5  -2  10    0.90    1.60
   5  -2  10    2.80    2.50
   5   2  10   -0.70    1.70
   5   2  10    0.90    1.40
   5   2  10    0.40    1.10
   6  -2  10    2.20    2.70
   6  -2  10   -1.50    1.40
   6   2  10    1.40    1.40
   6   2  10    0.80    1.20
   6   2  10   -0.80    1.80
   7  -2  10  199.68   13.70
   7  -2  10  205.08   11.70
   7   2  10  211.48   10.60
   7   2  10  206.18   12.80
   7   2  10  202.78   10.60
   8  -2  10   12.70    4.20
   8  -2  10   11.60    3.00
   8   2  10    9.90    3.20
   9  -2  10    4.50    3.90
   9   2  10    6.20    3.20
 -11  -3  10    4.40    3.80
 -11   3  10    4.60    2.60
 -10  -3  10   12.30    4.20
 -10   3  10   18.40    4.00
  -9  -3  10    5.70    2.20
  -9  -3  10    8.10    3.40
  -9   3  10    5.50    2.50
   9   3 -10    5.60    3.70
  -8  -3  10    6.50    3.20
  -8  -3  10    9.40    2.50
  -8   3  10   11.20    3.20
   8   3 -10    4.90    3.50
  -7  -3  10   -2.90    1.90
  -7  -3  10    0.10    1.70
   7   3 -10   -2.90    2.50
  -7   3  10   -1.20    1.60
  -6  -3  10    1.60    2.20
  -6  -3  10    1.60    1.80
  -6   3  10    0.20    1.40
   6   3 -10    2.70    2.80
  -5  -3  10    8.70    2.40
  -5  -3  10    7.50    2.60
   5   3 -10    7.50    3.60
  -5   3  10    8.20    2.50
  -4  -3  10    0.20    1.50
  -4  -3  10    0.60    2.00
  -4   3  10    1.60    1.60
   4   3 -10    1.20    2.90
  -3  -3  10   19.00    3.00
  -3  -3  10   12.70    2.90
  -3   3  10   23.00    3.20
   3   3 -10   16.20    4.20
  -2  -3  10    5.40    2.20
  -2  -3  10    4.50    2.00
  -2   3  10    7.90    2.30
  -1  -3  10   32.30    4.00
  -1  -3  10   42.00    4.80
  -1  -3  10   44.70    4.10
  -1   3  10   41.20    3.90
   0  -3  10   28.80    3.40
   0  -3  10   26.90    4.30
   0  -3  10   29.80    3.80
   0   3  10   30.10    3.40
   1  -3  10   68.79    5.60
   1  -3  10   77.99    6.90
   1  -3  10   72.09    5.20
   1   3  10   75.49    5.40
   2  -3  10   40.70    4.40
   2  -3  10   41.10    5.10
   2  -3  10   47.40    3.90
   2   3  10   52.99    4.90
   2   3  10   45.40    4.10
   3  -3  10   34.50    3.10
   3  -3  10   41.70    5.20
   3  -3  10   37.50    4.30
   3   3  10   25.20    3.10
  -3   3 -10   32.40    2.80
   3   3  10   20.80    3.10
   3   3  10   25.40    3.70
   4  -3  10    0.10    2.10
   4  -3  10   -0.70    1.80
   4  -3  10    1.40    1.10
   4   3  10    1.00    1.20
   4   3  10   -0.40    1.60
  -4   3 -10    0.30    1.00
   5  -3  10   10.90    2.90
   5  -3  10    4.40    2.80
   5  -3  10   11.90    1.80
   5   3  10    9.10    2.70
   5   3  10    8.50    2.00
   6  -3  10   20.20    3.60
   6  -3  10   29.60    5.20
   6   3  10   19.00    3.90
   6   3  10   17.60    2.60
   7  -3  10   68.09    6.20
   7  -3  10   68.09    7.70
   7   3  10   68.79    6.30
   8  -3  10   19.20    5.20
   8  -3  10    7.50    2.90
   8   3  10   13.40    3.50
   9  -3  10    6.10    3.70
   9  -3  10    8.20    4.10
   9   3  10    3.90    2.90
 -10  -4  10   33.00    6.10
 -10   4  10   35.60    4.70
  10   4 -10   24.90    7.30
  -9  -4  10   39.00    4.50
  -9  -4  10   41.40    6.10
  -9   4  10   33.10    4.50
   9   4 -10   48.20    7.70
  -8  -4  10   14.80    4.20
  -8  -4  10   14.10    3.10
  -8   4  10   12.60    3.10
   8   4 -10    8.50    5.00
  -7  -4  10   11.20    3.80
  -7  -4  10   11.30    2.70
   7   4 -10    5.80    4.10
  -7   4  10   10.50    2.90
  -6  -4  10   31.00    4.80
  -6  -4  10   28.10    3.80
  -6   4  10   25.00    3.70
   6   4 -10   27.90    5.70
  -5  -4  10   25.50    4.10
  -5  -4  10   26.20    3.80
  -5   4  10   30.80    3.80
   5   4 -10   25.80    5.50
  -4  -4  10    9.80    2.70
  -4  -4  10   11.80    3.20
   4   4 -10   10.60    4.10
  -4   4  10    9.90    2.40
  -3  -4  10   16.10    3.10
  -3  -4  10   15.90    3.40
   3   4 -10   18.80    5.00
  -3   4  10   12.80    2.70
  -2  -4  10   12.90    2.90
  -2  -4  10   21.80    3.80
  -2  -4  10   20.90    3.70
  -2   4  10   14.70    2.90
  -1  -4  10    2.10    1.70
  -1  -4  10    2.10    2.40
  -1  -4  10    2.10    2.10
  -1   4  10    1.10    1.70
   0  -4  10   34.90    4.80
   0  -4  10   35.60    4.10
   0  -4  10   47.80    4.80
   0   4  10   35.20    3.90
   1  -4  10   60.49    6.10
   1  -4  10   59.89    5.00
   1  -4  10   54.49    5.30
   2  -4  10   47.40    5.60
   2  -4  10   48.90    4.50
   2  -4  10   55.49    5.40
   2   4  10   47.00    4.70
   3  -4  10   18.90    3.00
   3  -4  10   18.20    4.20
   3  -4  10   25.20    4.10
   3   4  10   31.80    4.00
   4  -4  10   18.00    2.60
   4  -4  10   13.50    3.30
   4  -4  10   12.80    4.00
   4   4  10   14.60    2.60
   4   4  10   10.80    2.70
   5  -4  10    1.90    2.10
   5  -4  10    0.00    2.40
   5   4  10   -0.60    1.20
   5   4  10   -2.10    1.50
   6  -4  10   32.30    5.50
   6  -4  10   28.50    4.40
   6   4  10   23.80    3.90
   6   4  10   30.40    3.20
   7  -4  10   13.80    4.50
   7  -4  10   14.70    3.60
   7   4  10   16.80    3.50
   8  -4  10   48.40    7.10
   8  -4  10   47.90    5.80
   9  -4  10   -1.30    2.80
   9  -4  10    2.50    2.60
 -10  -5  10   12.90    4.80
 -10   5  10    5.00    2.70
  10   5 -10   14.00    5.80
  -9  -5  10   11.60    4.50
   9   5 -10   11.60    5.70
  -9   5  10   10.60    3.30
  -8  -5  10    0.80    2.70
  -8  -5  10    1.70    2.10
  -8   5  10   -1.00    1.60
   8   5 -10    3.00    4.20
  -7  -5  10   -1.00    2.30
  -7  -5  10    1.70    2.10
  -7   5  10    3.10    2.10
   7   5 -10    0.80    4.00
  -6  -5  10   34.90    4.50
  -6  -5  10   33.10    5.40
  -6   5  10   36.70    4.40
   6   5 -10   29.40    6.20
  -5  -5  10    8.40    3.40
  -5  -5  10    9.20    2.80
  -5   5  10   12.30    3.00
   5   5 -10   -1.00    3.90
  -4  -5  10    7.70    3.10
  -4  -5  10    7.10    2.50
  -4   5  10    4.90    2.10
   4   5 -10    8.40    4.70
  -3  -5  10  189.08   11.60
  -3  -5  10  183.28   11.40
  -3  -5  10  178.58   10.90
   3   5 -10  169.78   13.30
  -3   5  10  172.68    8.90
  -3   5  10  175.38   10.50
  -2  -5  10   -0.10    1.80
  -2  -5  10   -1.50    1.60
  -2  -5  10   -1.80    1.90
  -2   5  10   -0.50    1.40
   2   5 -10    1.20    3.40
  -1  -5  10   74.19    6.90
  -1  -5  10   73.89    6.50
  -1  -5  10   79.19    6.70
  -1   5  10   89.69    6.40
   0  -5  10  267.57   14.50
   0  -5  10  245.58   14.00
   0  -5  10  259.07   15.20
   1  -5  10   26.80    3.90
   1  -5  10   31.00    4.30
   1  -5  10   32.20    4.80
   2  -5  10    4.10    2.50
   2  -5  10   -0.50    2.20
   2  -5  10    5.70    2.30
   2   5  10    3.90    2.00
   3  -5  10    2.50    2.30
   3  -5  10   -4.00    2.10
   3  -5  10    2.30    1.70
   3   5  10    0.40    1.70
   4  -5  10  147.29   11.00
   4  -5  10  134.69    9.90
   4  -5  10  158.78    8.60
   4   5  10  138.69    8.90
   5  -5  10   54.29    6.60
   5  -5  10   48.90    5.70
   5   5  10   46.50    4.20
   5   5  10   52.09    4.90
   6  -5  10   64.79    6.70
   6  -5  10   67.69    7.60
   7  -5  10    9.10    4.00
   7  -5  10   12.70    3.60
   8  -5  10    4.20    4.10
   8  -5  10    4.50    2.80
  -9  -6  10    6.30    3.80
   9   6 -10    4.00    4.90
  -9   6  10    3.60    2.70
  -8  -6  10    0.20    2.50
  -8  -6  10   -1.00    2.20
   8   6 -10   -2.40    3.60
  -8   6  10    3.20    2.40
  -7  -6  10    5.80    2.80
  -7  -6  10    2.50    3.10
  -7   6  10    2.10    2.00
   7   6 -10    6.90    5.50
  -6  -6  10   18.80    3.80
  -6  -6  10   23.10    4.90
   6   6 -10   20.10    6.20
  -6   6  10   19.60    3.40
  -5  -6  10   64.99    7.10
  -5  -6  10   64.09    6.30
   5   6 -10   72.39   10.00
  -5   6  10   73.29    6.10
  -4  -6  10    1.20    2.20
  -4  -6  10   -0.10    2.10
  -4  -6  10    0.50    2.70
   4   6 -10    4.00    4.20
  -4   6  10    2.50    1.80
  -3  -6  10    0.30    2.60
  -3  -6  10    0.20    2.20
  -3  -6  10    2.90    2.40
   3   6 -10    0.80    3.60
  -3   6  10    1.10    1.70
  -2  -6  10    1.70    2.20
  -2  -6  10    7.10    3.10
  -2  -6  10    8.10    3.10
   2   6 -10   11.10    5.00
  -2   6  10    9.70    2.90
  -2   6  10   10.40    3.00
  -1  -6  10  129.59    9.60
  -1  -6  10  132.59    9.20
  -1  -6  10  115.59    8.90
   0  -6  10   40.10    5.40
   0  -6  10   30.30    5.00
   0  -6  10   32.90    4.70
   1  -6  10    2.80    2.20
   1  -6  10   -0.70    1.90
   1  -6  10    3.60    2.90
   2  -6  10    4.00    2.50
   2  -6  10   -1.60    1.90
   2  -6  10    4.10    2.30
   2   6  10    2.20    1.80
   3  -6  10    2.70    2.80
   3  -6  10   -0.60    1.80
   3  -6  10    1.30    2.40
   3   6  10    0.60    1.60
   4  -6  10    1.20    2.10
   4  -6  10    0.40    2.30
   4  -6  10    0.50    2.80
   5  -6  10    0.40    2.60
   5  -6  10    1.80    2.60
   6  -6  10   -2.80    2.00
   6  -6  10   -1.20    2.40
   7  -6  10    5.00    3.10
   7  -6  10   -1.30    2.50
  -8  -7  10   12.10    4.50
  -8   7  10    7.60    3.00
   8   7 -10    2.70    4.50
  -7  -7  10   23.40    5.20
  -7  -7  10   31.60    4.80
  -7   7  10   40.90    4.90
   7   7 -10   28.30    8.00
  -6  -7  10    0.10    2.20
  -6  -7  10   -2.70    2.80
   6   7 -10    2.00    4.30
  -6   7  10    0.40    1.70
  -5  -7  10    0.90    2.30
  -5  -7  10   -0.20    2.60
  -5  -7  10   -1.30    2.20
   5   7 -10   -1.60    4.60
  -5   7  10    0.10    2.00
  -4  -7  10   81.29    7.50
  -4  -7  10   84.79    8.10
  -4  -7  10   96.69    7.90
  -4   7  10   84.39    6.90
   4   7 -10   76.39   10.60
  -3  -7  10    0.40    2.30
  -3  -7  10    6.10    3.30
  -3  -7  10    4.50    2.60
   3   7 -10    4.80    4.90
  -3   7  10    2.30    2.20
  -2  -7  10    9.90    3.50
  -2  -7  10    6.00    3.10
  -2  -7  10    7.20    3.30
   2   7 -10    0.60    4.90
  -1  -7  10   16.90    3.90
  -1  -7  10   19.70    4.40
  -1  -7  10   15.80    4.00
   0  -7  10    2.90    2.70
   0  -7  10    3.80    2.70
   0  -7  10    4.20    2.70
   1  -7  10    0.60    2.30
   1  -7  10    0.00    2.40
   1  -7  10    4.70    2.90
   2  -7  10   31.70    4.70
   2  -7  10   33.10    5.50
   2  -7  10   30.60    5.40
   3  -7  10   22.00    4.90
   3  -7  10   15.90    4.60
   3  -7  10   15.80    3.70
   4  -7  10   11.50    3.90
   4  -7  10    8.90    3.70
   5  -7  10    3.10    2.90
   5  -7  10    6.90    3.40
   6  -7  10   -1.10    2.70
   6  -7  10   -0.70    2.20
  -6  -8  10   -1.00    2.50
  -6  -8  10   -0.30    2.70
   6   8 -10   -0.80    4.60
  -6   8  10    2.70    2.40
  -5  -8  10   38.10    5.70
  -5  -8  10   33.80    6.50
   5   8 -10   40.30    8.80
  -5   8  10   45.60    5.40
  -4  -8  10    0.90    2.70
  -4  -8  10    4.40    3.70
  -4   8  10    5.30    2.60
   4   8 -10    1.80    5.10
  -3  -8  10   -1.50    2.80
  -3  -8  10   -0.60    2.30
  -3  -8  10    2.50    2.60
   3   8 -10   -2.80    4.50
  -2  -8  10    8.90    3.30
  -2  -8  10    5.80    3.30
  -2  -8  10    2.40    2.80
   2   8 -10   11.10    6.60
  -1  -8  10   68.89    7.00
  -1  -8  10   70.79    7.20
  -1  -8  10   65.89    7.30
   1   8 -10   76.59   10.80
   0  -8  10   69.69    7.30
   0  -8  10   68.29    7.40
   0  -8  10   58.89    6.90
   1  -8  10    6.20    3.20
   1  -8  10    6.70    3.40
   1  -8  10    7.00    3.50
   2  -8  10    7.20    3.50
   2  -8  10    6.50    3.50
   3  -8  10    1.20    2.80
   3  -8  10    5.90    3.50
   4  -8  10    0.70    3.20
   4  -8  10    6.10    3.60
   5  -8  10    5.50    3.20
   5  -8  10    5.50    3.80
  -3  -9  10   -3.00    2.20
  -3  -9  10    1.40    3.30
   3   9 -10   -7.10    5.00
  -2  -9  10    2.50    3.30
  -2  -9  10    4.40    3.60
   2   9 -10   -3.50    5.10
  -1  -9  10   65.79    7.60
  -1  -9  10   57.19    7.40
  -1  -9  10   64.89    8.70
   0  -9  10    9.00    4.00
   0  -9  10   22.00    4.90
   0  -9  10   14.50    4.00
   1  -9  10   26.20    5.30
   1  -9  10   16.90    4.70
   2  -9  10    4.20    3.10
   2  -9  10   -0.20    2.40
 -11   0  11    2.10    2.70
 -10   0  11    0.20    1.80
 -10   0  11    1.80    2.40
  -9   0  11   -1.40    2.00
  -9   0  11   -1.20    1.80
  -8   0  11   -2.10    1.40
  -8   0  11    3.40    2.20
  -7   0  11   -0.40    1.80
  -7   0  11   -1.10    1.40
  -6   0  11   -1.80    1.30
  -6   0  11   -0.80    1.90
  -5   0  11    1.90    1.90
  -5   0  11   -2.50    1.30
  -4   0  11    0.40    1.40
  -4   0  11   -1.50    1.50
  -3   0  11   -0.50    1.40
  -3   0  11   -0.20    1.40
  -3   0  11   -1.40    1.20
  -2   0  11    1.30    1.40
  -2   0  11   -0.30    1.60
  -2   0  11   -0.70    1.20
  -1   0  11   -0.10    1.30
  -1   0  11    1.30    1.40
  -1   0  11    0.20    1.80
   0   0  11   -1.40    1.30
   0   0  11   -0.50    1.20
   1   0  11    1.30    2.00
   1   0  11    0.20    1.20
   1   0  11    0.00    1.20
   2   0  11   -1.60    1.20
   2   0  11    0.20    1.20
   2   0  11    0.20    1.80
   3   0  11    0.10    1.30
   3   0  11   -1.30    1.70
   3   0  11    1.30    1.20
   4   0  11   -0.70    1.00
   4   0  11   -1.50    1.60
   4   0  11   -1.30    1.20
   5   0  11    0.70    2.40
   5   0  11   -0.60    1.30
   5   0  11   -1.10    1.00
   6   0  11    0.30    1.20
   6   0  11   -1.40    1.30
   6   0  11    0.60    2.50
   7   0  11   -1.80    1.40
   7   0  11    1.00    2.20
   8   0  11    2.40    2.80
   9   0  11    0.00    3.00
 -11  -1  11    1.90    2.40
 -11   1  11   -2.70    2.00
 -11   1  11    3.90    2.90
 -10  -1  11   36.40    4.40
 -10  -1  11   35.60    5.10
 -10   1  11   45.10    5.50
 -10   1  11   36.70    4.70
  -9  -1  11    1.10    1.80
  -9  -1  11    1.90    2.20
  -9   1  11    2.00    2.40
  -9   1  11   -2.50    1.70
  -8  -1  11  232.48   12.60
  -8  -1  11  235.68   13.70
  -8   1  11  224.98   13.20
  -7  -1  11   -0.30    1.80
  -7  -1  11    2.10    1.90
  -7   1  11   -0.90    1.60
   7   1 -11   -0.40    2.00
  -6  -1  11    5.10    2.40
  -6  -1  11   -0.40    1.60
  -6   1  11   -0.30    1.70
   6   1 -11    3.90    2.20
  -5  -1  11  147.39    9.40
  -5  -1  11  155.08    9.10
  -5   1  11  148.19    9.30
  -4  -1  11   26.00    3.60
  -4  -1  11   33.10    3.80
  -4   1  11   33.60    3.70
  -4   1  11   33.50    3.80
  -3  -1  11   84.39    6.70
  -3  -1  11   84.69    6.00
  -3  -1  11   68.39    5.50
  -3   1  11   81.59    5.80
  -3   1  11   81.89    5.20
  -3   1  11   68.79    5.60
  -2  -1  11    3.30    1.80
  -2  -1  11    2.80    1.90
  -2  -1  11   -0.20    1.50
  -2   1  11    0.20    1.30
  -2   1  11   -0.30    1.20
  -2   1  11    0.10    1.60
  -1  -1  11    2.70    1.60
  -1  -1  11    3.70    1.70
  -1   1  11    2.70    1.60
  -1   1  11    4.50    2.00
   0  -1  11    9.30    2.40
   0  -1  11   11.10    2.20
   0   1  11   15.20    2.90
   0   1  11   16.60    2.60
   1  -1  11   12.30    2.30
   1  -1  11   10.10    2.40
   1  -1  11    9.50    2.90
   1   1  11   11.70    2.40
   1   1  11   10.10    2.20
   2  -1  11   51.59    5.80
   2  -1  11   44.60    4.30
   2  -1  11   49.50    3.80
   2   1  11   44.70    4.10
   2   1  11   48.00    5.30
   2   1  11   46.20    3.90
   3  -1  11    2.10    1.70
   3  -1  11    0.50    1.10
   3  -1  11    1.70    2.40
   3   1  11    3.50    1.60
   3   1  11    1.20    1.40
   3   1  11    2.70    2.30
   4  -1  11   -1.80    1.20
   4  -1  11    0.10    1.00
   4  -1  11   -1.70    1.90
   4   1  11    1.80    1.50
   4   1  11    0.40    1.30
   4   1  11    0.20    1.90
   5  -1  11    1.80    2.30
   5  -1  11    3.20    1.80
   5  -1  11    0.70    1.10
   5   1  11    1.70    1.50
   5   1  11    0.90    1.40
   5   1  11    3.70    2.30
   6  -1  11   31.20    5.30
   6  -1  11   36.30    4.10
   6   1  11   37.70    3.30
   6   1  11   40.60    5.50
   6   1  11   38.10    3.80
   7  -1  11    0.20    1.70
   7  -1  11    1.40    2.60
   7   1  11   -3.20    2.00
   7   1  11   -0.20    1.40
   8  -1  11    4.00    2.20
   8  -1  11    4.10    3.40
   8   1  11    4.20    2.90
   9  -1  11    3.60    3.60
   9   1  11   -2.50    2.10
 -11  -2  11    3.80    3.00
 -11   2  11   14.10    3.60
 -10  -2  11    6.70    3.50
 -10  -2  11    5.90    2.60
 -10   2  11    8.70    3.00
  -9  -2  11   18.60    4.20
  -9  -2  11   15.80    3.20
  -9   2  11   18.70    4.00
  -8  -2  11  133.69    8.60
  -8  -2  11  134.89    9.60
  -8   2  11  122.79    8.60
   8   2 -11  135.59    9.70
  -7  -2  11   26.20    4.40
  -7  -2  11   27.20    3.90
  -7   2  11   25.90    4.00
   7   2 -11   22.00    4.50
  -6  -2  11   18.30    3.70
  -6  -2  11   16.30    3.20
   6   2 -11   19.50    4.20
  -6   2  11   15.40    3.10
  -5  -2  11  115.69    8.20
  -5  -2  11  117.79    7.80
   5   2 -11  116.49    8.50
  -5   2  11  115.49    7.70
  -4  -2  11   -0.50    1.50
  -4  -2  11    0.60    1.60
  -4   2  11    0.90    1.70
  -3  -2  11   34.40    4.00
  -3  -2  11   37.90    4.20
  -3   2  11   39.70    2.80
  -3   2  11   41.40    4.00
  -2  -2  11   22.50    3.30
  -2  -2  11   19.90    3.10
  -2   2  11   19.90    3.10
  -2   2  11   17.80    2.70
  -1  -2  11    8.50    2.40
  -1  -2  11    5.40    2.00
  -1   2  11    5.10    2.10
   0  -2  11   38.70    5.00
   0  -2  11   42.80    4.50
   0  -2  11   50.79    4.30
   0   2  11   49.30    4.30
   0   2  11   54.69    4.40
   1  -2  11   60.79    5.30
   1  -2  11   67.79    4.90
   1  -2  11   58.19    6.10
   1   2  11   70.69    5.10
   1   2  11   71.09    5.10
   2  -2  11    6.80    2.40
   2  -2  11    3.40    1.50
   2  -2  11    2.10    2.20
   2   2  11    0.90    1.30
   2   2  11    3.90    1.70
   2   2  11    1.90    2.00
   3  -2  11   54.89    4.20
   3  -2  11   51.59    5.00
   3  -2  11   60.49    6.30
   3   2  11   49.00    4.40
   3   2  11   55.89    4.40
   3   2  11   64.49    5.70
   4  -2  11   34.30    3.20
   4  -2  11   46.50    4.70
   4  -2  11   38.40    5.60
   4   2  11   37.00    4.80
   4   2  11   37.80    3.70
   4   2  11   41.90    3.90
   5  -2  11    0.60    1.00
   5  -2  11    0.60    1.70
   5  -2  11    0.10    2.80
   5   2  11   -1.40    1.90
   5   2  11   -0.30    1.40
   5   2  11    0.90    1.30
   6  -2  11  172.68   10.70
   6  -2  11  179.18   12.70
   6   2  11  194.28   10.00
   6   2  11  178.88   11.70
   6   2  11  170.58    9.40
   7  -2  11    8.90    2.70
   7  -2  11    6.80    3.60
   7   2  11    7.00    2.80
   8  -2  11   96.89    7.20
   8  -2  11   83.29    9.00
   8   2  11   78.69    7.60
   9  -2  11    0.30    3.40
   9   2  11    1.80    2.90
 -10  -3  11   21.30    5.00
 -10   3  11   22.60    4.40
  -9  -3  11   35.40    5.20
  -9  -3  11   22.70    3.90
  -9   3  11   28.40    4.20
  -8  -3  11   21.00    4.70
  -8  -3  11   25.20    3.70
  -8   3  11   24.40    4.30
   8   3 -11   18.20    4.60
  -7  -3  11   33.50    4.70
  -7  -3  11   27.60    4.00
  -7   3  11   35.70    4.40
   7   3 -11   27.20    5.60
  -6  -3  11   44.10    4.60
  -6  -3  11   39.40    4.90
  -6   3  11   40.10    4.40
   6   3 -11   46.10    6.00
  -5  -3  11    4.70    2.30
  -5  -3  11    3.80    2.20
  -5   3  11    5.80    2.40
   5   3 -11    6.60    3.20
  -4  -3  11    1.60    2.00
  -4  -3  11    3.40    2.30
  -4   3  11    3.80    2.10
   4   3 -11    0.50    3.00
  -3  -3  11   14.90    3.30
  -3  -3  11   22.30    3.70
  -3   3  11   17.60    3.00
  -2  -3  11   14.50    3.10
  -2  -3  11   13.40    2.90
  -2   3  11   14.50    3.00
  -1  -3  11   12.10    2.80
  -1  -3  11   18.90    3.30
  -1  -3  11   19.50    3.90
  -1   3  11   17.80    3.10
   0  -3  11   10.70    2.90
   0  -3  11   14.30    2.90
   0  -3  11   10.00    3.20
   0   3  11    7.40    2.20
   1  -3  11   32.80    3.60
   1  -3  11   31.70    4.00
   1  -3  11   20.90    4.40
   1   3  11   29.60    3.60
   2  -3  11   15.50    2.80
   2  -3  11   10.60    3.00
   2  -3  11   16.90    4.30
   2   3  11   12.20    3.10
   2   3  11   10.30    2.50
   2   3  11    8.80    2.10
   3  -3  11    5.70    1.90
   3  -3  11    8.50    2.60
   3  -3  11    8.30    3.50
   3   3  11    9.70    2.40
   3   3  11   11.70    2.40
   3   3  11    4.80    2.40
   4  -3  11   35.20    4.60
   4  -3  11   35.80    5.60
   4  -3  11   33.90    3.20
   4   3  11   34.30    4.60
   4   3  11   33.00    3.50
   4   3  11   36.70    3.80
   5  -3  11   15.70    4.30
   5  -3  11    9.80    2.80
   5   3  11   17.00    3.00
   5   3  11   12.80    3.20
   5   3  11   15.80    2.70
   6  -3  11    0.50    2.00
   6  -3  11    1.10    2.80
   6   3  11    0.50    1.50
   6   3  11    0.10    2.10
   6   3  11    0.40    1.40
   7  -3  11   15.90    4.80
   7  -3  11   13.20    3.20
   7   3  11   19.20    4.00
   7   3  11   18.60    3.20
   8  -3  11   85.79    9.20
   8  -3  11   69.89    6.80
   8   3  11   75.69    7.10
   9  -3  11   12.10    4.70
 -10  -4  11    6.20    3.60
 -10   4  11    0.00    2.10
  -9  -4  11   13.50    4.30
  -9  -4  11   25.30    4.20
   9   4 -11   18.20    5.90
  -9   4  11   20.10    4.10
  -8  -4  11   -0.80    2.00
  -8  -4  11    1.00    2.50
  -8   4  11    1.60    2.20
   8   4 -11    1.20    3.80
  -7  -4  11   -2.40    2.20
  -7  -4  11   -1.30    1.80
   7   4 -11   -3.60    2.60
  -7   4  11    3.30    2.30
  -6  -4  11    9.80    2.80
  -6  -4  11   18.00    4.20
   6   4 -11   13.50    4.70
  -6   4  11   11.80    2.90
  -5  -4  11    1.40    2.30
  -5  -4  11    2.60    2.10
  -5   4  11    2.00    2.20
   5   4 -11    1.40    4.00
  -4  -4  11   40.90    4.80
  -4  -4  11   40.10    5.10
  -4   4  11   48.70    4.80
   4   4 -11   58.89    7.40
  -3  -4  11  119.39    8.10
  -3  -4  11  120.29    8.40
   3   4 -11  113.49    9.90
  -3   4  11  116.09    7.80
  -2  -4  11    7.50    2.60
  -2  -4  11    6.90    2.50
  -2  -4  11   11.10    3.30
  -2   4  11    8.40    2.40
  -1  -4  11  144.89    9.10
  -1  -4  11  135.79    9.10
  -1  -4  11  126.19    9.50
  -1   4  11  144.59    8.70
   0  -4  11  137.49    9.50
   0  -4  11  150.38   10.70
   0  -4  11  157.98    9.50
   0   4  11  163.08    9.50
   1  -4  11   -0.30    1.90
   1  -4  11    0.50    2.40
   1  -4  11    2.10    1.90
   1   4  11   -1.40    1.50
   2  -4  11   54.59    5.00
   2  -4  11   62.79    6.70
   2  -4  11   57.79    5.70
   2   4  11   70.09    5.50
   2   4  11   65.49    5.70
   3  -4  11   51.79    4.50
   3  -4  11   49.90    5.50
   3  -4  11   56.49    6.70
   3   4  11   53.49    4.50
   3   4  11   47.30    5.10
   4  -4  11    8.80    2.10
   4  -4  11    6.10    2.50
   4  -4  11    9.30    3.50
   4   4  11    4.70    2.30
   4   4  11    4.90    1.90
   5  -4  11   -0.60    2.00
   5  -4  11   -2.70    1.80
   5   4  11    3.50    2.00
   5   4  11    0.20    1.20
   6  -4  11   40.10    6.30
   6  -4  11   40.40    5.30
   6   4  11   43.80    5.00
   6   4  11   49.60    4.30
   7  -4  11   52.19    7.60
   7  -4  11   48.00    5.80
   7   4  11   54.69    5.60
   8  -4  11   15.30    3.80
   8  -4  11   19.50    5.50
  -9  -5  11    5.20    3.90
  -9   5  11    3.80    2.50
   9   5 -11    7.40    5.30
  -8  -5  11    2.70    2.80
  -8  -5  11    3.80    2.60
  -8   5  11    3.70    2.40
   8   5 -11    8.30    5.20
  -7  -5  11    0.60    1.90
  -7  -5  11    1.50    2.50
   7   5 -11    4.60    3.60
  -7   5  11   -0.60    1.90
  -6  -5  11   42.60    5.90
  -6  -5  11   39.10    4.90
   6   5 -11   35.70    7.60
  -6   5  11   43.00    4.90
  -5  -5  11    0.60    2.10
  -5  -5  11    0.60    2.80
  -5   5  11   -2.20    1.50
   5   5 -11   -0.90    3.00
  -4  -5  11   20.50    3.90
  -4  -5  11   29.70    4.90
   4   5 -11   20.20    6.10
  -4   5  11   19.80    3.50
  -3  -5  11   49.10    5.40
  -3  -5  11   52.89    5.90
  -3  -5  11   46.00    5.80
   3   5 -11   46.70    7.20
  -3   5  11   52.89    5.20
  -2  -5  11    0.40    2.40
  -2  -5  11   -0.50    1.90
  -2  -5  11   -1.20    1.80
  -2   5  11    2.80    1.90
  -1  -5  11   -2.20    1.80
  -1  -5  11   -2.90    1.80
  -1  -5  11   -0.80    2.40
  -1   5  11   -0.90    1.60
   0  -5  11    4.90    2.80
   0  -5  11    4.70    2.60
   0  -5  11    4.10    2.50
   0   5  11    7.30    2.60
   1  -5  11   20.40    4.40
   1  -5  11   14.80    3.50
   1  -5  11   20.70    3.90
   2  -5  11   -0.10    1.70
   2  -5  11    2.60    2.60
   2  -5  11    2.70    2.60
   2   5  11   -0.10    1.80
   3  -5  11    6.90    3.20
   3  -5  11    5.50    2.10
   3  -5  11    4.70    2.60
   3   5  11    6.30    2.50
   4  -5  11    5.70    2.00
   4  -5  11    7.70    3.20
   4  -5  11    1.40    3.10
   4   5  11    0.40    1.80
   5  -5  11    4.20    3.30
   5  -5  11    5.40    2.90
   5   5  11    6.90    2.40
   5   5  11    7.80    2.10
   6  -5  11    1.90    2.90
   6  -5  11   -0.90    2.00
   7  -5  11    2.00    3.20
   7  -5  11    6.40    2.90
  -8  -6  11   -0.20    3.10
  -8  -6  11    0.40    2.30
   8   6 -11    0.70    4.40
  -8   6  11   -0.80    1.80
  -7  -6  11   32.70    4.80
  -7  -6  11   31.30    6.00
   7   6 -11   27.10    7.20
  -7   6  11   29.70    4.50
  -6  -6  11   11.70    3.30
  -6  -6  11   12.10    4.00
   6   6 -11   13.80    6.00
  -6   6  11   12.50    3.30
  -5  -6  11    5.00    2.80
  -5  -6  11    1.50    3.00
   5   6 -11   -2.60    4.10
  -5   6  11    4.40    2.60
  -4  -6  11    5.80    3.00
  -4  -6  11    9.30    3.30
  -4  -6  11    8.00    3.30
  -4   6  11   16.00    3.50
   4   6 -11   19.70    6.50
  -3  -6  11   29.70    4.70
  -3  -6  11   17.60    4.30
  -3  -6  11   25.30    5.00
   3   6 -11   32.50    7.20
  -3   6  11   24.60    3.80
  -2  -6  11    3.20    2.90
  -2  -6  11   -1.20    1.90
  -2  -6  11    0.10    2.00
  -2   6  11    0.30    2.00
   2   6 -11   -1.30    3.80
  -1  -6  11   25.30    5.10
  -1  -6  11   29.30    4.50
  -1  -6  11   27.20    4.20
  -1   6  11   27.50    4.20
   0  -6  11   -2.60    1.90
   0  -6  11    0.50    2.50
   0  -6  11    0.00    2.60
   1  -6  11    7.40    3.00
   1  -6  11    8.70    3.50
   1  -6  11    9.10    3.00
   2  -6  11   13.40    3.90
   2  -6  11   15.20    4.10
   2  -6  11   14.60    3.30
   2   6  11   11.30    2.90
   3  -6  11   -0.40    2.60
   3  -6  11    2.70    3.40
   3  -6  11    3.00    1.90
   3   6  11    1.10    1.90
   4  -6  11    0.60    2.50
   4  -6  11    0.10    3.10
   5  -6  11   -2.80    2.40
   5  -6  11   -2.40    2.00
   5   6  11   -0.50    1.70
   6  -6  11    4.30    2.70
   6  -6  11   -0.80    2.60
  -7  -7  11   12.00    3.50
  -7  -7  11    5.90    3.50
   7   7 -11    5.70    5.90
  -7   7  11   22.90    4.40
  -6  -7  11   12.90    3.70
  -6  -7  11   13.50    4.60
  -6   7  11   15.40    3.60
   6   7 -11   21.10    7.20
  -5  -7  11   11.50    3.50
  -5  -7  11   11.30    4.30
  -5  -7  11   11.80    3.90
  -5   7  11   20.40    4.20
   5   7 -11    9.60    6.20
  -4  -7  11    5.80    3.40
  -4  -7  11    4.50    3.10
  -4  -7  11    6.60    2.90
  -4   7  11    4.80    2.70
   4   7 -11    1.50    5.60
  -3  -7  11   17.00    4.80
  -3  -7  11   23.00    4.60
  -3  -7  11   21.10    4.60
   3   7 -11   18.90    6.40
  -3   7  11   18.30    3.80
  -2  -7  11    2.20    2.50
  -2  -7  11    6.10    3.20
  -2  -7  11    3.20    2.80
  -2   7  11    2.20    2.00
   2   7 -11    3.10    4.40
  -1  -7  11   -0.20    2.50
  -1  -7  11    2.10    2.60
  -1  -7  11   -1.50    2.20
   0  -7  11    6.80    3.20
   0  -7  11   11.30    3.80
   0  -7  11    6.20    3.10
   1  -7  11   -1.60    2.10
   1  -7  11   -0.80    2.30
   1  -7  11   -1.10    2.10
   2  -7  11   -2.50    2.00
   2  -7  11   -0.30    2.70
   2  -7  11   -1.50    1.90
   3  -7  11    6.40    2.90
   3  -7  11   13.90    4.20
   3  -7  11    7.70    3.90
   4  -7  11   29.50    5.50
   4  -7  11   36.80    6.00
   5  -7  11    1.20    3.00
   5  -7  11    2.40    2.70
  -5  -8  11    0.00    2.70
  -5  -8  11    1.90    3.60
  -5   8  11    3.80    2.60
   5   8 -11    5.90    5.90
  -4  -8  11   14.30    4.50
  -4  -8  11   13.00    3.80
   4   8 -11    3.70    5.30
  -4   8  11    8.70    3.00
  -3  -8  11   15.50    4.20
  -3  -8  11    9.50    3.40
  -3  -8  11    3.30    3.10
   3   8 -11    4.70    5.00
  -3   8  11    5.70    3.00
  -2  -8  11    4.30    3.10
  -2  -8  11   13.30    4.50
  -2  -8  11   11.40    3.80
   2   8 -11   11.30    5.80
  -1  -8  11   23.70    4.90
  -1  -8  11   26.30    5.30
  -1  -8  11   21.60    4.80
   0  -8  11  100.99    9.40
   0  -8  11  102.29    9.00
   0  -8  11  126.89   10.00
   1  -8  11   24.70    5.30
   1  -8  11   30.90    5.40
   1  -8  11   31.20    5.80
   2  -8  11   10.60    3.90
   2  -8  11   10.20    3.80
   2  -8  11   17.80    5.00
   3  -8  11    0.60    2.80
   3  -8  11   -1.90    2.50
 -10   0  12   59.89    5.80
 -10   0  12   48.10    6.00
  -9   0  12  111.59    8.70
  -9   0  12  105.29    7.80
  -8   0  12   17.60    3.50
  -8   0  12   18.60    3.90
  -7   0  12   15.40    3.20
  -7   0  12   15.90    3.60
  -6   0  12  118.29    8.00
  -6   0  12   98.19    7.30
  -5   0  12    1.60    1.80
  -5   0  12    1.10    1.90
  -4   0  12    2.60    1.80
  -4   0  12    0.80    1.90
  -3   0  12   60.89    5.10
  -3   0  12   59.29    5.10
  -3   0  12   54.39    5.10
  -2   0  12   11.30    2.70
  -2   0  12   13.80    3.10
  -2   0  12   15.00    3.10
  -1   0  12   22.10    3.40
  -1   0  12   30.00    3.40
   0   0  12   68.19    5.50
   0   0  12   63.79    4.90
   1   0  12   49.20    4.60
   1   0  12   43.90    5.30
   1   0  12   39.70    3.90
   2   0  12    1.10    1.40
   2   0  12   -1.20    1.90
   2   0  12    0.20    1.30
   3   0  12   10.10    3.30
   3   0  12   21.10    2.70
   3   0  12   15.00    2.90
   4   0  12    1.10    2.50
   4   0  12    0.80    1.60
   4   0  12    1.20    1.40
   5   0  12   91.69    8.30
   5   0  12   91.39    5.60
   5   0  12   85.19    6.40
   6   0  12    0.70    1.80
   6   0  12    2.90    2.70
   7   0  12   72.79    7.70
   7   0  12   86.49    6.40
   8   0  12   31.30    5.50
   9   0  12    5.50    3.70
 -10  -1  12   -0.30    2.00
 -10  -1  12    0.00    2.00
 -10   1  12   -3.10    1.90
 -10   1  12    4.50    2.80
  -9  -1  12   22.10    3.90
  -9  -1  12   24.60    4.80
  -9   1  12   22.90    4.00
  -9   1  12   24.60    4.10
  -8  -1  12   25.30    4.40
  -8  -1  12   23.90    3.90
  -8   1  12   25.20    4.00
  -8   1  12   18.00    3.50
  -7  -1  12  156.18   10.50
  -7  -1  12  166.58   10.00
  -7   1  12  167.18   10.50
  -7   1  12  163.78   10.10
  -6  -1  12   52.69    5.10
  -6  -1  12   53.19    5.40
  -6   1  12   56.09    5.10
  -6   1  12   49.40    5.00
  -5  -1  12   35.20    4.20
  -5  -1  12   32.50    4.00
  -5   1  12   32.10    4.20
  -5   1  12   31.40    4.20
  -4  -1  12   30.10    4.00
  -4  -1  12   31.40    3.90
  -4   1  12   27.60    3.90
  -4   1  12   22.20    3.40
  -3  -1  12   58.69    5.30
  -3  -1  12   70.39    6.00
  -3  -1  12   54.19    5.20
  -3   1  12   61.89    5.20
  -3   1  12   60.09    5.30
  -3   1  12   51.59    4.40
  -2  -1  12   -0.90    1.30
  -2  -1  12    0.10    1.60
  -2   1  12    1.90    2.00
  -2   1  12    1.70    1.70
  -2   1  12    1.10    1.50
  -1  -1  12   66.29    5.40
  -1  -1  12   64.89    5.20
  -1   1  12   55.89    5.10
  -1   1  12   60.79    5.10
   0  -1  12  132.39    8.00
   0  -1  12  136.99    8.40
   0   1  12  120.09    7.80
   0   1  12  137.19    8.30
   1  -1  12    0.40    1.50
   1  -1  12    2.30    2.20
   1  -1  12    2.10    1.50
   1   1  12    0.80    1.50
   1   1  12    0.80    1.50
   2  -1  12    3.10    1.60
   2  -1  12    1.60    1.70
   2  -1  12    3.30    2.50
   2   1  12    5.40    1.90
   2   1  12    3.90    1.80
   2   1  12    5.70    2.80
   3  -1  12   13.80    2.40
   3  -1  12   16.90    3.10
   3  -1  12    8.20    3.50
   3   1  12   13.50    2.60
   3   1  12   12.70    2.70
   3   1  12   18.00    4.00
   4  -1  12    2.50    2.80
   4  -1  12    0.50    1.00
   4  -1  12    4.10    1.90
   4   1  12    3.50    1.70
   4   1  12    1.00    1.40
   4   1  12    2.20    2.30
   5  -1  12    2.20    1.80
   5  -1  12    1.30    1.20
   5  -1  12    3.70    3.00
   5   1  12   -1.10    1.90
   5   1  12    0.70    1.50
   5   1  12   -0.70    1.30
   6  -1  12    7.00    2.50
   6  -1  12   14.50    4.40
   6   1  12   18.30    2.90
   6   1  12   12.70    3.70
   6   1  12   13.90    2.40
   7  -1  12    5.00    3.40
   7  -1  12    9.00    2.70
   7   1  12   10.60    2.60
   7   1  12    6.50    3.50
   8  -1  12   24.40    5.60
   8   1  12   16.30    4.30
 -10  -2  12   44.80    6.40
 -10  -2  12   58.99    5.70
 -10   2  12   47.00    5.70
  -9  -2  12   12.70    3.20
  -9  -2  12   16.30    4.40
  -9   2  12   10.40    3.40
  -8  -2  12    1.20    2.40
  -8  -2  12    0.50    2.10
  -8   2  12   -0.20    2.00
  -7  -2  12    1.10    2.50
  -7  -2  12    2.90    2.20
   7   2 -12    1.80    2.70
  -7   2  12    1.70    2.40
  -6  -2  12   10.20    2.90
  -6  -2  12    8.40    3.10
  -6   2  12    5.20    2.60
   6   2 -12    9.80    3.60
  -5  -2  12   75.09    6.10
  -5  -2  12   74.89    6.40
  -5   2  12   65.49    5.80
  -4  -2  12   60.39    5.80
  -4  -2  12   59.99    5.50
  -4   2  12   76.29    6.00
  -3  -2  12   64.19    5.60
  -3  -2  12   59.99    5.60
  -3   2  12   71.79    5.80
  -3   2  12   69.89    4.30
  -2  -2  12   13.70    2.90
  -2  -2  12   12.10    2.80
  -2   2  12   18.80    2.80
  -2   2  12   18.00    3.30
  -1  -2  12   50.19    4.70
  -1  -2  12   58.09    5.00
  -1   2  12   47.90    4.60
  -1   2  12   48.60    4.70
   0  -2  12    1.90    1.80
   0  -2  12    0.50    1.60
   0  -2  12    0.40    2.10
   0   2  12   -0.20    1.50
   0   2  12    0.20    1.70
   1  -2  12   -0.70    1.20
   1  -2  12   -2.10    1.20
   1  -2  12    1.60    2.30
   1   2  12    0.80    1.50
   1   2  12   -0.40    1.50
   2  -2  12   78.09    7.40
   2  -2  12   77.89    6.20
   2  -2  12   73.09    5.40
   2   2  12   74.29    5.60
   2   2  12   93.39    5.90
   2   2  12   70.79    6.70
   3  -2  12    0.10    1.40
   3  -2  12    0.00    2.60
   3  -2  12    2.10    2.00
   3   2  12    3.20    1.80
   3   2  12    3.10    2.40
   3   2  12    0.00    1.30
   4  -2  12   44.90    6.30
   4  -2  12   51.39    5.20
   4  -2  12   43.80    3.80
   4   2  12   48.30    5.60
   4   2  12   44.70    4.20
   4   2  12   45.80    4.20
   5  -2  12   -0.50    2.30
   5  -2  12   -0.30    1.90
   5   2  12   -0.20    1.40
   5   2  12    0.60    1.50
   5   2  12   -1.10    1.80
   6  -2  12    3.90    2.30
   6  -2  12    5.60    3.30
   6   2  12    4.40    1.90
   6   2  12    4.60    1.90
   6   2  12    6.60    3.00
   7  -2  12    2.60    3.00
   7  -2  12    2.10    2.20
   7   2  12    1.50    2.40
   8  -2  12    4.70    3.50
   8  -2  12    5.40    2.80
   8   2  12    1.50    2.50
 -10  -3  12    8.10    3.80
 -10   3  12   17.10    3.80
  -9  -3  12   20.90    4.80
  -9  -3  12   20.60    4.00
  -9   3  12   22.80    3.90
  -8  -3  12    2.10    2.10
  -8  -3  12   -1.20    2.40
  -8   3  12    3.30    2.60
  -7  -3  12   18.20    4.30
  -7  -3  12   15.20    3.30
  -7   3  12   12.30    3.20
   7   3 -12   19.70    4.90
  -6  -3  12    1.70    2.30
  -6  -3  12   -2.50    1.60
   6   3 -12   -2.20    3.00
  -6   3  12   -1.40    1.30
  -5  -3  12    5.80    2.80
  -5  -3  12    8.00    2.80
  -5   3  12    9.20    2.80
   5   3 -12    7.20    3.50
  -4  -3  12   -2.90    1.50
  -4  -3  12    2.30    2.00
  -4   3  12   -1.90    1.50
  -3  -3  12   44.30    5.00
  -3  -3  12   43.80    4.80
  -3   3  12   51.59    4.80
  -2  -3  12    8.50    2.60
  -2  -3  12    5.40    2.30
  -2   3  12    3.10    2.00
  -1  -3  12  441.36   21.80
  -1  -3  12  475.35   23.40
  -1  -3  12  443.26   21.60
  -1   3  12  405.26   21.10
   0  -3  12   37.50    4.30
   0  -3  12   47.90    5.70
   0  -3  12   45.60    4.90
   0   3  12   49.60    4.70
   1  -3  12  312.07   15.50
   1  -3  12  287.27   16.00
   1  -3  12  288.07   17.30
   1   3  12  315.97   15.60
   1   3  12  305.87   15.40
   2  -3  12   72.89    5.60
   2  -3  12   74.69    6.60
   2  -3  12   73.39    7.50
   2   3  12   85.49    7.00
   2   3  12   85.99    6.00
   2   3  12   89.79    6.20
   3  -3  12   25.50    4.10
   3  -3  12   24.30    3.10
   3  -3  12   20.30    4.60
   3   3  12   18.80    3.00
   3   3  12   21.20    3.70
   3   3  12   17.50    3.10
   4  -3  12    2.20    2.30
   4  -3  12    5.90    3.30
   4  -3  12    5.20    1.80
   4   3  12    3.90    1.80
   4   3  12    4.00    2.50
   4   3  12    6.50    2.30
   5  -3  12   19.30    5.10
   5  -3  12   13.30    3.60
   5   3  12   15.10    3.60
   5   3  12   16.40    2.90
   5   3  12   17.40    3.00
   6  -3  12    8.10    4.30
   6  -3  12    5.60    2.70
   6   3  12    6.50    2.20
   6   3  12   11.10    3.40
   6   3  12    6.60    2.10
   7  -3  12    2.70    3.30
   7  -3  12   -1.70    2.10
   7   3  12    2.30    2.40
   8  -3  12   -0.60    2.80
   8  -3  12    2.20    2.40
   8   3  12   -1.90    2.30
  -9  -4  12   16.30    5.10
  -9  -4  12   13.60    3.30
  -9   4  12   11.80    3.50
  -8  -4  12    5.20    3.10
  -8  -4  12    1.70    2.40
  -8   4  12    1.00    1.90
   8   4 -12    2.80    3.90
  -7  -4  12   17.20    4.20
  -7  -4  12   20.60    4.00
  -7   4  12   23.80    4.10
   7   4 -12   16.50    5.20
  -6  -4  12   11.30    3.10
  -6  -4  12    5.50    2.80
   6   4 -12   10.50    4.40
  -6   4  12    9.30    2.80
  -5  -4  12   34.70    5.20
  -5  -4  12   37.20    4.70
  -5   4  12   28.90    4.00
   5   4 -12   31.30    6.20
  -4  -4  12    5.80    2.90
  -4  -4  12   10.90    3.00
  -4   4  12   13.20    3.10
   4   4 -12    9.00    4.00
  -3  -4  12   51.59    5.20
  -3  -4  12   55.19    5.70
  -3   4  12   43.80    4.70
  -2  -4  12    1.20    2.40
  -2  -4  12   -0.30    1.70
  -2  -4  12   -1.80    1.70
  -2   4  12   -0.40    1.60
  -1  -4  12  345.57   19.10
  -1  -4  12  334.57   17.70
  -1  -4  12  345.57   18.00
  -1   4  12  344.27   17.50
   0  -4  12    4.00    2.70
   0  -4  12    1.60    1.90
   0  -4  12   -3.40    1.50
   0   4  12   -0.50    1.60
   1  -4  12   58.69    5.40
   1  -4  12   66.69    6.90
   1  -4  12   60.89    6.10
   1   4  12   63.79    5.60
   2  -4  12   34.10    5.00
   2  -4  12   32.80    5.40
   2  -4  12   32.20    4.00
   2   4  12   34.00    4.00
   2   4  12   35.50    4.60
   3  -4  12   -1.20    2.30
   3  -4  12   -0.50    1.80
   3  -4  12    0.40    1.50
   3   4  12   -0.20    1.60
   3   4  12    0.70    1.50
   3   4  12    1.60    2.00
   4  -4  12    2.60    1.60
   4  -4  12    3.00    3.30
   4  -4  12    1.70    2.20
   4   4  12    5.70    2.20
   4   4  12    0.60    1.90
   4   4  12    3.60    1.90
   5  -4  12   18.20    4.10
   5  -4  12   14.00    4.40
   5   4  12   16.30    3.60
   5   4  12   15.10    3.10
   5   4  12   15.60    2.80
   6  -4  12    3.50    2.60
   6  -4  12    6.70    3.80
   6   4  12    6.40    2.30
   6   4  12    8.60    2.90
   7  -4  12   14.60    4.70
   7  -4  12   15.20    3.90
  -8  -5  12   10.80    4.10
  -8  -5  12   18.20    4.00
   8   5 -12   11.20    5.20
  -8   5  12   19.60    4.00
  -7  -5  12    3.90    3.10
  -7  -5  12    0.10    2.20
   7   5 -12   -1.40    3.80
  -7   5  12    1.80    2.30
  -6  -5  12    0.20    2.80
  -6  -5  12    0.30    2.10
   6   5 -12    3.80    4.30
  -6   5  12    2.40    2.20
  -5  -5  12   -2.50    1.90
  -5  -5  12    3.20    2.70
   5   5 -12    4.20    4.70
  -5   5  12    3.30    2.40
  -4  -5  12    4.40    2.70
  -4  -5  12    1.90    2.20
  -4   5  12    3.60    2.20
   4   5 -12    5.50    3.90
  -3  -5  12    9.30    3.10
  -3  -5  12   17.30    3.90
  -3  -5  12   10.60    3.60
  -3   5  12   11.40    3.00
  -2  -5  12   -0.80    2.20
  -2  -5  12   -1.60    1.80
  -2  -5  12    2.70    2.10
  -2   5  12    0.80    1.90
  -1  -5  12   71.59    6.70
  -1  -5  12   80.19    7.00
  -1  -5  12   69.59    7.50
  -1   5  12   85.59    6.70
   0  -5  12   21.10    4.00
   0  -5  12   18.40    4.60
   0  -5  12   20.00    4.00
   0   5  12   21.60    4.00
   1  -5  12   12.90    3.50
   1  -5  12    9.90    3.10
   1  -5  12   13.20    4.00
   1   5  12   16.90    3.60
   2  -5  12    0.40    2.00
   2  -5  12    1.70    2.20
   2  -5  12    2.40    2.90
   2   5  12    0.90    1.80
   2   5  12   -1.00    2.00
   3  -5  12   52.49    6.90
   3  -5  12   49.99    5.00
   3  -5  12   43.90    5.60
   3   5  12   59.79    5.60
   4  -5  12   13.90    3.90
   4  -5  12   17.80    4.80
   4   5  12   12.10    2.70
   4   5  12    7.00    2.80
   5  -5  12   15.90    4.00
   5  -5  12   10.40    4.00
   5   5  12    9.50    2.40
   6  -5  12   -0.80    2.60
   6  -5  12    0.50    2.40
   7  -5  12    0.80    2.60
   7  -5  12   -0.50    2.70
  -7  -6  12   -0.40    3.30
  -7  -6  12    1.00    2.30
  -7   6  12    6.40    2.70
   7   6 -12    4.30    5.10
  -6  -6  12    0.30    2.30
  -6  -6  12    1.50    3.20
  -6   6  12    0.00    2.00
   6   6 -12   -4.10    4.20
  -5  -6  12   21.80    4.30
  -5  -6  12   16.70    4.70
  -5  -6  12   19.00    4.70
   5   6 -12   26.10    6.80
  -5   6  12   18.20    3.90
  -4  -6  12   -0.40    2.70
  -4  -6  12    0.90    2.30
  -4  -6  12   -1.70    1.90
  -4   6  12    0.20    1.60
   4   6 -12   -1.60    3.50
  -3  -6  12   56.69    6.40
  -3  -6  12   46.70    6.20
  -3  -6  12   40.60    5.30
   3   6 -12   48.90    8.90
  -3   6  12   46.00    5.30
  -2  -6  12    0.60    2.50
  -2  -6  12   -0.40    2.20
  -2  -6  12    0.30    2.50
  -2   6  12    0.90    2.20
  -1  -6  12    4.40    2.40
  -1  -6  12    6.80    3.00
  -1  -6  12    7.20    3.40
  -1   6  12    9.20    3.00
   0  -6  12   -0.20    2.70
   0  -6  12    2.70    2.70
   0  -6  12    3.10    2.50
   0   6  12    0.50    1.90
   1  -6  12   13.30    4.30
   1  -6  12   12.00    4.10
   1  -6  12   11.30    3.30
   2  -6  12   14.50    3.60
   2  -6  12   13.80    3.90
   2  -6  12    9.50    3.70
   2   6  12   15.90    3.40
   3  -6  12   -0.30    2.60
   3  -6  12    2.20    2.90
   3  -6  12    1.30    2.20
   4  -6  12   14.60    4.60
   4  -6  12   23.10    4.90
   5  -6  12    9.80    3.60
   5  -6  12   27.20    6.10
   6  -6  12    1.30    2.50
   6  -6  12   -1.90    2.50
  -6  -7  12   21.10    5.50
  -6  -7  12   18.40    4.30
   6   7 -12   18.30    6.90
  -6   7  12   19.80    4.30
  -5  -7  12    1.00    2.40
  -5  -7  12    2.60    2.80
  -5  -7  12    3.00    2.90
  -5   7  12    0.90    2.10
   5   7 -12   -2.70    4.60
  -4  -7  12   22.20    5.00
  -4  -7  12   26.90    5.20
  -4  -7  12   36.90    5.60
   4   7 -12   23.10    7.40
  -4   7  12   27.70    4.30
  -3  -7  12    0.70    2.30
  -3  -7  12    0.60    3.00
  -3  -7  12   -3.00    1.90
  -3   7  12    1.10    2.00
   3   7 -12   -4.80    3.90
  -2  -7  12   98.69    9.00
  -2  -7  12   90.49    8.40
  -2  -7  12  104.79    9.10
  -2   7  12  104.99    8.00
  -1  -7  12    2.90    2.90
  -1  -7  12    9.30    3.80
  -1  -7  12    3.30    2.90
  -1   7  12    6.70    3.00
   0  -7  12   24.20    5.20
   0  -7  12   33.00    5.30
   0  -7  12   30.70    5.10
   1  -7  12    2.30    3.00
   1  -7  12    2.30    3.30
   1  -7  12   -0.20    2.40
   2  -7  12   18.60    4.10
   2  -7  12   18.30    4.40
   2  -7  12   18.60    4.70
   3  -7  12    5.20    3.80
   3  -7  12    8.60    3.70
   4  -7  12    5.10    3.50
   4  -7  12    8.20    4.10
  -4  -8  12   10.20    4.00
  -4  -8  12    8.80    4.40
  -4   8  12   10.70    3.70
   4   8 -12    9.40    6.20
  -3  -8  12   41.50    6.70
  -3  -8  12   70.49    7.50
  -3  -8  12   67.19    7.80
   3   8 -12   59.09   10.00
  -3   8  12   59.79    6.40
  -2  -8  12   31.40    6.20
  -2  -8  12   31.80    5.90
  -2  -8  12   22.80    5.00
  -2   8  12   24.90    4.90
  -1  -8  12   16.70    4.60
  -1  -8  12    7.40    3.70
  -1  -8  12   10.50    3.90
   0  -8  12   26.30    5.80
   0  -8  12   30.20    6.00
   0  -8  12   18.40    4.80
   1  -8  12   -0.90    2.90
   1  -8  12    1.80    3.30
   1  -8  12    3.00    2.70
   2  -8  12   12.30    4.50
   2  -8  12   16.90    4.80
 -10   0  13   -1.30    2.10
 -10   0  13   -2.00    1.80
  -9   0  13   -2.20    1.80
  -9   0  13    0.90    2.70
  -8   0  13    1.20    2.20
  -8   0  13    1.90    2.30
  -7   0  13   -0.10    2.00
  -7   0  13    0.30    1.90
  -6   0  13    1.10    2.10
  -6   0  13   -1.30    1.90
  -5   0  13    1.40    1.80
  -5   0  13    2.80    2.00
  -4   0  13   -0.60    1.70
  -4   0  13   -2.60    1.50
  -3   0  13    0.20    2.00
  -3   0  13    2.70    2.30
  -3   0  13   -1.50    1.60
  -2   0  13   -0.20    1.60
  -2   0  13    1.30    2.20
  -2   0  13   -0.90    1.50
  -1   0  13   -0.50    1.50
  -1   0  13    3.80    2.00
   0   0  13    0.10    1.50
   0   0  13   -0.30    1.60
   1   0  13    2.80    1.70
   1   0  13   -1.20    1.60
   1   0  13    1.40    2.70
   2   0  13    0.50    1.50
   2   0  13    0.40    2.60
   2   0  13   -0.40    1.60
   3   0  13    1.10    1.70
   3   0  13    0.50    2.30
   3   0  13   -0.30    1.20
   4   0  13    1.00    1.50
   4   0  13    0.20    1.40
   4   0  13   -2.90    1.80
   5   0  13   -2.20    2.60
   5   0  13    0.60    1.50
   5   0  13    0.00    1.60
   6   0  13    0.60    2.50
   6   0  13   -2.10    1.40
   7   0  13    3.50    3.00
   7   0  13   -2.40    1.50
   8   0  13   -2.80    3.00
 -10  -1  13   20.50    4.70
 -10  -1  13   20.40    4.00
 -10   1  13   21.70    4.00
 -10   1  13   31.20    5.10
  -9  -1  13    2.20    2.30
  -9  -1  13   -2.20    1.90
  -9   1  13    0.00    2.30
  -9   1  13    1.90    2.40
  -8  -1  13    1.20    2.50
  -8  -1  13   11.80    2.90
  -8   1  13   12.00    3.50
  -8   1  13    5.10    2.60
  -7  -1  13    3.70    2.30
  -7  -1  13    3.70    2.70
  -7   1  13    5.20    2.30
  -7   1  13    4.10    2.50
  -6  -1  13    6.20    2.90
  -6  -1  13    5.40    2.60
  -6   1  13   -0.50    1.80
  -6   1  13    5.80    2.50
  -5  -1  13    1.00    2.00
  -5  -1  13    2.20    1.90
  -5   1  13    5.50    2.50
  -5   1  13    0.60    1.80
  -4  -1  13    1.30    2.10
  -4  -1  13    0.60    1.90
  -4   1  13    0.40    2.00
  -4   1  13    2.30    2.00
  -3  -1  13   52.09    5.00
  -3  -1  13   51.39    5.10
  -3   1  13   52.79    5.00
  -3   1  13   50.89    5.00
  -2  -1  13   40.30    4.40
  -2  -1  13   39.30    4.50
  -2   1  13   42.30    4.40
  -2   1  13   41.90    4.70
  -2   1  13   49.30    4.70
  -1  -1  13   32.10    4.10
  -1  -1  13   48.10    4.80
  -1   1  13   46.40    4.70
  -1   1  13   43.40    4.50
   0  -1  13   32.20    5.30
   0  -1  13   31.80    3.70
   0  -1  13   25.60    3.90
   0   1  13   23.20    3.30
   0   1  13   24.70    3.80
   1  -1  13   13.80    2.70
   1  -1  13   12.50    2.80
   1  -1  13   10.50    3.50
   1   1  13   10.60    2.60
   1   1  13   14.70    2.80
   1   1  13   12.10    3.50
   2  -1  13    9.20    2.60
   2  -1  13   12.40    2.50
   2  -1  13   10.30    3.60
   2   1  13   13.10    2.80
   2   1  13   12.00    2.60
   2   1  13   14.60    4.00
   3  -1  13   -1.40    1.60
   3  -1  13    4.20    1.70
   3  -1  13    5.50    3.50
   3   1  13    1.60    1.70
   3   1  13    2.70    1.80
   3   1  13    0.30    2.00
   4  -1  13    1.30    1.80
   4  -1  13    0.20    1.20
   4  -1  13    1.40    2.60
   4   1  13    0.00    2.10
   4   1  13    1.90    1.70
   4   1  13    2.00    1.70
   5  -1  13   55.49    5.40
   5  -1  13   61.99    6.90
   5   1  13   48.30    6.00
   5   1  13   58.79    5.10
   5   1  13   53.39    4.60
   6  -1  13   14.40    4.50
   6  -1  13    9.70    2.80
   6   1  13   14.40    3.00
   6   1  13   11.60    3.60
   7  -1  13    4.60    3.20
   7  -1  13    8.90    2.90
   7   1  13    9.10    4.00
   8  -1  13    4.90    3.60
   8   1  13    7.90    3.80
  -9  -2  13   19.20    4.00
  -9  -2  13   22.60    5.10
  -9   2  13   35.40    5.00
  -8  -2  13    1.90    2.80
  -8  -2  13   -0.50    2.20
  -8   2  13   -1.50    1.80
  -7  -2  13   -1.40    1.60
  -7  -2  13   -1.10    1.50
  -7   2  13    1.00    2.40
  -6  -2  13    7.40    2.70
  -6  -2  13   10.50    3.10
  -6   2  13    3.10    2.30
  -5  -2  13   52.09    5.70
  -5  -2  13   57.69    5.60
  -5   2  13   50.09    5.20
  -4  -2  13   11.90    3.40
  -4  -2  13   12.10    3.10
  -4   2  13   12.70    3.10
  -3  -2  13   -2.40    1.50
  -3  -2  13   -1.30    1.80
  -3   2  13   -0.60    1.80
  -3   2  13   -0.30    1.60
  -2  -2  13   28.70    3.90
  -2  -2  13   26.70    4.00
  -2   2  13   24.00    3.80
  -2   2  13   25.50    4.00
  -1  -2  13    0.30    1.70
  -1  -2  13    1.40    1.90
  -1   2  13   -1.30    1.60
  -1   2  13    2.40    2.10
   0  -2  13   88.69    8.10
   0  -2  13   84.79    6.80
   0  -2  13   85.99    6.40
   0   2  13   87.09    6.30
   0   2  13   82.09    6.50
   1  -2  13  108.09    9.00
   1  -2  13  101.49    7.70
   1  -2  13  106.49    7.10
   1   2  13  105.99    7.10
   1   2  13  108.79    7.30
   2  -2  13    5.10    2.00
   2  -2  13    1.60    1.90
   2  -2  13    6.00    3.10
   2   2  13    5.70    2.20
   2   2  13    6.00    2.20
   2   2  13    6.40    2.70
   3  -2  13   10.80    3.80
   3  -2  13   11.50    3.20
   3  -2  13   17.30    2.80
   3   2  13   15.30    3.00
   3   2  13   20.20    4.20
   3   2  13   17.80    3.00
   4  -2  13   56.19    6.90
   4  -2  13   62.29    5.90
   4  -2  13   64.49    4.70
   4   2  13   58.09    4.90
   4   2  13   53.09    5.00
   4   2  13   56.39    6.40
   5  -2  13    4.30    3.50
   5  -2  13    1.50    2.20
   5   2  13    3.30    2.90
   5   2  13   -0.20    1.50
   5   2  13    3.50    1.90
   6  -2  13   14.20    3.50
   6  -2  13   15.20    4.90
   6   2  13   20.20    3.20
   6   2  13   18.30    4.40
   7  -2  13   -1.00    2.00
   7  -2  13    0.60    2.90
   7   2  13   -0.50    2.50
   8  -2  13   15.50    5.10
   8   2  13   11.70    4.00
  -9  -3  13   11.90    3.40
  -9  -3  13    6.60    3.70
  -9   3  13    8.00    3.20
  -8  -3  13   50.29    6.30
  -8  -3  13   39.60    5.20
  -8   3  13   52.49    5.80
  -7  -3  13    3.90    2.50
  -7  -3  13    4.40    2.70
  -7   3  13    3.50    2.60
  -6  -3  13   46.90    5.40
  -6  -3  13   51.19    5.70
   6   3 -13   50.99    6.90
  -6   3  13   51.59    5.30
  -5  -3  13    9.20    2.80
  -5  -3  13    8.20    3.00
  -5   3  13   11.30    3.30
  -4  -3  13   10.10    3.20
  -4  -3  13    7.70    2.60
  -4   3  13    2.20    2.00
  -3  -3  13   60.99    6.00
  -3  -3  13   62.59    6.00
  -3   3  13   59.99    5.50
  -2  -3  13   23.90    3.90
  -2  -3  13   14.60    3.40
  -2   3  13   16.60    3.60
  -1  -3  13    9.60    2.80
  -1  -3  13    8.00    3.30
  -1  -3  13    6.80    2.80
  -1   3  13    3.70    2.30
   0  -3  13  228.78   13.80
   0  -3  13  191.58   11.50
   0  -3  13  201.88   12.10
   0   3  13  200.88   11.50
   0   3  13  193.38   11.40
   1  -3  13    4.50    2.20
   1  -3  13    2.40    2.20
   1  -3  13    6.20    3.50
   1   3  13    4.20    2.10
   1   3  13    6.00    2.30
   2  -3  13    1.20    1.70
   2  -3  13   -1.50    1.80
   2  -3  13   -0.10    2.20
   2   3  13   -1.60    1.90
   2   3  13    2.40    1.90
   2   3  13    0.90    1.60
   3  -3  13   62.69    5.00
   3  -3  13   54.39    6.80
   3  -3  13   56.59    5.80
   3   3  13   52.49    4.90
   3   3  13   62.79    5.20
   3   3  13   59.49    6.40
   4  -3  13   44.90    4.10
   4  -3  13   44.00    6.70
   4  -3  13   34.50    5.10
   4   3  13   36.50    5.20
   4   3  13   40.00    4.20
   4   3  13   38.40    4.20
   5  -3  13   -4.50    1.50
   5  -3  13   -1.40    3.10
   5   3  13    3.60    2.50
   5   3  13   -1.40    1.30
   5   3  13    1.00    1.60
   6  -3  13    8.90    4.20
   6  -3  13    5.20    2.80
   6   3  13    7.90    2.40
   6   3  13    6.00    3.10
   6   3  13    3.60    2.30
   7  -3  13   19.70    4.20
   7  -3  13   13.80    4.70
   7   3  13   13.80    4.00
  -8  -4  13   94.19    7.80
  -8  -4  13   99.79    9.10
  -8   4  13  101.09    8.10
  -7  -4  13    2.00    2.70
  -7  -4  13    0.90    2.40
   7   4 -13    1.10    3.80
  -7   4  13   -0.90    2.20
  -6  -4  13    1.10    2.40
  -6  -4  13   -1.60    1.90
   6   4 -13   -1.20    3.60
  -6   4  13    2.00    2.20
  -5  -4  13   19.50    4.60
  -5  -4  13   21.70    4.10
  -5   4  13   21.10    4.00
   5   4 -13   16.00    5.30
  -4  -4  13    1.10    2.30
  -4  -4  13    3.70    2.80
  -4   4  13    2.70    2.20
  -3  -4  13   -1.60    2.10
  -3  -4  13    4.10    2.50
  -3   4  13    6.70    2.80
  -2  -4  13   -1.10    1.90
  -2  -4  13    1.40    2.90
  -2  -4  13    0.00    2.20
  -2   4  13    1.60    2.00
  -1  -4  13    9.10    2.80
  -1  -4  13    8.80    3.50
  -1  -4  13    8.40    2.70
  -1   4  13    7.70    2.80
   0  -4  13    2.80    2.00
   0  -4  13    0.60    2.10
   0  -4  13    4.50    2.90
   0   4  13   -0.90    1.60
   1  -4  13   68.39    5.90
   1  -4  13   66.39    6.60
   1  -4  13   76.89    7.60
   1   4  13   57.09    5.50
   2  -4  13    1.00    2.40
   2  -4  13    1.90    2.80
   2  -4  13    1.80    2.10
   2   4  13    2.20    2.20
   2   4  13    1.20    1.70
   2   4  13   -0.70    1.60
   3  -4  13   27.90    5.80
   3  -4  13   27.10    3.80
   3  -4  13   30.70    4.60
   3   4  13   33.50    4.10
   3   4  13   27.80    4.50
   3   4  13   27.90    3.80
   4  -4  13   13.80    4.60
   4  -4  13    7.50    2.90
   4   4  13    8.40    2.40
   4   4  13   14.20    3.60
   4   4  13    4.70    2.50
   5  -4  13   -0.50    2.70
   5  -4  13    2.70    2.70
   5   4  13    1.70    2.00
   5   4  13    7.20    2.40
   5   4  13    2.80    2.50
   6  -4  13    4.70    4.10
   6  -4  13   -3.60    1.80
   6   4  13    0.10    1.70
   6   4  13    0.70    2.30
   7  -4  13   70.99    7.20
   7  -4  13   78.39    9.00
  -8  -5  13    2.00    2.90
  -8  -5  13    0.50    2.80
  -8   5  13    2.10    2.30
  -7  -5  13   -1.10    2.20
  -7  -5  13    2.80    3.00
   7   5 -13    6.30    4.70
  -7   5  13    1.50    2.30
  -6  -5  13   23.30    5.30
  -6  -5  13   12.70    3.60
   6   5 -13   11.20    5.40
  -6   5  13   19.00    3.90
  -5  -5  13    4.40    2.80
  -5  -5  13    2.80    3.30
  -5   5  13    8.20    2.80
   5   5 -13    3.70    4.40
  -4  -5  13    0.80    2.40
  -4  -5  13    4.50    2.50
  -4   5  13    2.70    2.00
  -3  -5  13    9.30    3.60
  -3  -5  13   -0.10    2.70
  -3  -5  13    4.20    2.70
  -3   5  13    0.80    2.10
  -2  -5  13    6.00    3.40
  -2  -5  13    4.80    2.70
  -2  -5  13    3.00    2.40
  -2   5  13    8.10    2.70
  -1  -5  13    9.10    3.20
  -1  -5  13    7.10    3.00
  -1  -5  13    8.30    3.60
  -1   5  13   12.30    3.20
   0  -5  13    5.80    3.70
   0  -5  13    5.40    2.70
   0  -5  13    6.30    2.80
   0   5  13    3.50    2.20
   1  -5  13    9.60    3.10
   1  -5  13   11.60    4.10
   1  -5  13    7.60    3.10
   1   5  13   17.80    3.60
   2  -5  13   -5.10    1.90
   2  -5  13    3.70    2.40
   2  -5  13    0.40    2.70
   2   5  13    0.80    2.10
   2   5  13    1.60    2.10
   3  -5  13    9.10    3.80
   3  -5  13    6.80    2.80
   3  -5  13   11.30    3.70
   3   5  13    8.40    2.80
   3   5  13    9.90    2.70
   3   5  13    8.30    3.00
   4  -5  13   -2.50    2.40
   4  -5  13    2.50    2.40
   4   5  13    1.10    1.80
   4   5  13   -0.60    1.90
   4   5  13   -1.00    1.60
   5  -5  13    6.70    3.20
   5  -5  13   11.70    4.40
   5   5  13   11.30    3.00
   5   5  13   18.70    3.70
   6  -5  13    5.40    3.50
   6  -5  13   -0.70    2.70
   6   5  13    3.00    2.30
  -7  -6  13    2.60    3.00
  -7  -6  13    1.20    2.60
   7   6 -13    9.60    5.80
  -7   6  13    4.50    2.80
  -6  -6  13    4.20    2.80
  -6  -6  13    4.30    3.20
   6   6 -13    5.30    5.10
  -6   6  13   10.30    3.30
  -5  -6  13    5.10    2.70
  -5  -6  13    4.50    3.20
  -5  -6  13   10.00    3.90
  -5   6  13    5.50    3.10
   5   6 -13    5.90    4.60
  -4  -6  13    2.60    2.90
  -4  -6  13    0.30    2.90
  -4  -6  13    0.50    2.40
   4   6 -13    0.70    4.50
  -4   6  13    1.00    2.20
  -3  -6  13    1.70    2.80
  -3  -6  13   -0.90    2.90
  -3  -6  13    4.00    2.70
  -3   6  13    2.80    2.40
  -2  -6  13    0.10    2.10
  -2  -6  13   -0.10    2.90
  -2  -6  13   -0.50    2.30
  -2   6  13    0.80    2.40
  -1  -6  13    2.10    3.00
  -1  -6  13    2.80    2.60
  -1  -6  13    1.60    2.80
  -1   6  13    3.20    2.60
   0  -6  13    0.30    2.50
   0  -6  13   -0.50    2.40
   0  -6  13    0.50    2.50
   0   6  13    3.00    2.40
   1  -6  13    0.60    2.70
   1  -6  13    0.90    2.30
   1  -6  13    1.90    2.70
   1   6  13    0.90    2.10
   2  -6  13    3.30    3.10
   2  -6  13    4.10    2.60
   2  -6  13    4.10    3.20
   2   6  13    5.40    2.70
   2   6  13    6.30    2.60
   3  -6  13    1.60    2.70
   3  -6  13    3.90    3.30
   3   6  13    0.40    2.20
   4  -6  13    3.00    2.80
   4  -6  13    3.00    3.90
   4   6  13    1.40    1.90
   5  -6  13    1.80    3.30
   5  -6  13    2.30    3.40
  -5  -7  13   -1.10    2.50
  -5  -7  13   -5.20    2.40
  -5  -7  13   -3.30    2.30
  -5   7  13   -0.60    1.90
   5   7 -13    3.40    5.30
  -4  -7  13   -0.60    3.00
  -4  -7  13    0.40    2.90
  -4  -7  13    7.90    3.60
   4   7 -13   12.50    6.50
  -4   7  13    7.20    3.20
  -3  -7  13    3.90    3.10
  -3  -7  13   -0.30    2.50
  -3  -7  13    2.30    3.20
  -3   7  13    0.60    2.30
  -2  -7  13   -3.80    2.30
  -2  -7  13    6.10    3.40
  -2  -7  13    0.00    3.20
  -2   7  13    6.80    2.80
  -1  -7  13   20.80    4.80
  -1  -7  13   16.50    4.40
  -1  -7  13   19.60    5.50
  -1   7  13   20.40    4.30
   0  -7  13    6.00    3.50
   0  -7  13    0.30    2.60
   0  -7  13    4.50    3.00
   0   7  13   -0.50    2.00
   1  -7  13   -1.40    3.10
   1  -7  13    1.40    2.60
   1  -7  13    0.80    2.60
   1   7  13    0.60    2.30
   2  -7  13   -1.50    2.70
   2  -7  13   -2.70    2.70
   2  -7  13   -0.10    3.00
   3  -7  13    4.20    3.10
   3  -7  13    2.20    3.50
  -9   0  14    1.40    2.40
  -9   0  14   -0.10    2.10
  -8   0  14    3.40    2.70
  -8   0  14    6.30    3.00
  -7   0  14   16.10    3.90
  -6   0  14   76.09    6.50
  -6   0  14   63.89    6.20
  -5   0  14   93.39    7.10
  -5   0  14   90.69    7.30
  -4   0  14    0.20    1.90
  -4   0  14   -0.20    1.60
  -3   0  14   14.40    3.20
  -3   0  14    6.00    2.40
  -2   0  14   99.19    7.20
  -2   0  14   91.09    6.90
  -1   0  14   47.20    4.80
  -1   0  14   55.09    5.30
   0   0  14  152.78    9.90
   0   0  14  165.88    9.80
   1   0  14   48.80    5.00
   1   0  14   38.90    5.80
   1   0  14   54.69    4.80
   2   0  14   17.00    3.00
   2   0  14   14.20    3.00
   2   0  14   19.80    4.80
   3   0  14   82.19    6.80
   3   0  14   97.29    6.40
   3   0  14   88.09    8.40
   4   0  14   71.89    6.30
   4   0  14   81.49    5.70
   4   0  14   78.09    7.90
   5   0  14    9.30    2.90
   5   0  14    5.10    3.40
   6   0  14   15.70    4.40
   6   0  14   13.70    3.30
   7   0  14   14.60    4.70
  -9  -1  14   19.90    4.60
  -9  -1  14   18.90    3.80
  -9   1  14   15.90    3.80
  -9   1  14    9.70    3.40
  -8  -1  14   -1.80    1.80
  -8  -1  14   -1.40    1.80
  -8   1  14    1.10    2.20
  -8   1  14   -0.60    2.00
  -7  -1  14   36.70    5.50
  -7  -1  14   47.70    5.40
  -7   1  14   58.59    5.90
  -7   1  14   58.49    5.80
  -6  -1  14   22.00    4.20
  -6  -1  14   22.60    4.40
  -6   1  14   15.10    3.60
  -6   1  14   16.40    3.70
  -5  -1  14   32.20    4.30
  -5  -1  14   27.90    4.50
  -5   1  14   37.80    4.90
  -5   1  14   37.90    4.60
  -4  -1  14    2.80    2.20
  -4  -1  14    6.00    2.60
  -4   1  14    1.00    2.10
  -4   1  14    1.50    2.10
  -3  -1  14    4.60    2.40
  -3  -1  14    3.40    2.30
  -3   1  14    4.00    2.20
  -3   1  14    4.00    2.20
  -2  -1  14    3.60    2.20
  -2  -1  14    4.80    2.60
  -2   1  14    1.30    2.20
  -2   1  14    1.60    2.20
  -1  -1  14   14.90    3.30
  -1  -1  14   14.00    3.30
  -1   1  14   13.90    3.30
  -1   1  14   15.90    3.20
   0  -1  14   40.40    4.80
   0  -1  14   55.19    6.40
   0  -1  14   51.39    4.80
   0   1  14   43.50    4.60
   0   1  14   39.50    4.60
   1  -1  14   51.99    4.70
   1  -1  14   54.09    6.50
   1  -1  14   49.70    5.10
   1   1  14   48.40    6.00
   1   1  14   49.99    5.10
   1   1  14   47.80    4.70
   2  -1  14   30.60    4.40
   2  -1  14   29.10    5.40
   2  -1  14   35.60    3.80
   2   1  14   32.30    5.90
   2   1  14   30.70    4.20
   2   1  14   35.60    4.00
   3  -1  14    1.00    2.60
   3  -1  14    0.20    1.40
   3  -1  14   -0.30    1.70
   3   1  14   -2.00    1.40
   3   1  14    3.00    2.60
   3   1  14   -0.90    1.40
   4  -1  14    3.20    2.10
   4  -1  14    6.00    1.80
   4  -1  14    2.00    3.30
   4   1  14    3.00    1.80
   4   1  14    4.10    2.00
   4   1  14    2.90    2.70
   5  -1  14    2.80    3.00
   5  -1  14    3.70    2.40
   5   1  14    4.10    1.90
   5   1  14    5.50    2.30
   5   1  14    6.40    3.30
   6  -1  14    0.10    2.60
   6  -1  14   -0.30    1.80
   6   1  14   -0.20    2.70
   6   1  14    0.70    1.80
   7  -1  14   -5.00    2.20
   7  -1  14    3.20    2.40
   7   1  14    8.10    4.00
  -9  -2  14    1.10    2.60
  -9  -2  14    5.20    2.80
  -9   2  14    2.40    2.80
  -9   2  14    5.00    2.60
  -8  -2  14   66.79    7.00
  -8  -2  14   56.39    6.20
  -8   2  14   68.69    6.70
  -8   2  14   59.89    6.50
  -7  -2  14    3.70    2.30
  -7  -2  14    8.30    3.30
  -7   2  14    1.30    2.10
  -7   2  14    3.20    2.40
  -6  -2  14    1.30    2.40
  -6  -2  14    2.20    2.20
  -6   2  14    7.10    2.80
  -6   2  14    2.70    2.40
  -5  -2  14   39.90    5.10
  -5  -2  14   45.40    5.50
  -5   2  14   47.00    5.20
  -5   2  14   35.20    4.90
  -4  -2  14   28.80    4.10
  -4  -2  14   31.30    5.20
  -4   2  14   31.90    4.60
  -4   2  14   22.20    3.80
  -3  -2  14   13.10    3.40
  -3  -2  14   15.20    3.50
  -3   2  14   22.00    4.00
  -3   2  14   12.70    3.20
  -2  -2  14   49.30    5.00
  -2  -2  14   51.99    5.20
  -2   2  14   36.50    4.80
  -2   2  14   38.60    4.80
  -1  -2  14   -0.70    1.60
  -1  -2  14    5.30    2.40
  -1   2  14    3.00    2.10
  -1   2  14    0.50    1.90
   0  -2  14   18.20    3.70
   0  -2  14   29.50    5.10
   0  -2  14   29.10    3.80
   0   2  14   20.00    3.60
   0   2  14   28.30    3.90
   1  -2  14    5.70    2.20
   1  -2  14    3.70    2.30
   1  -2  14    2.40    3.00
   1   2  14    3.90    2.10
   1   2  14    1.80    1.70
   1   2  14    7.30    2.90
   2  -2  14   31.40    5.40
   2  -2  14   18.50    3.90
   2  -2  14   16.90    3.10
   2   2  14   16.40    3.30
   2   2  14   20.00    4.40
   2   2  14   21.60    3.30
   3  -2  14   30.70    6.00
   3  -2  14   34.90    3.80
   3  -2  14   30.80    4.60
   3   2  14   28.10    5.40
   3   2  14   31.40    4.10
   3   2  14   43.40    4.30
   4  -2  14    2.30    1.70
   4  -2  14    2.60    3.40
   4  -2  14    2.70    2.30
   4   2  14    1.20    1.70
   4   2  14    3.10    2.70
   4   2  14    0.40    1.60
   5  -2  14    2.70    3.20
   5  -2  14    5.70    2.60
   5   2  14    4.50    2.10
   5   2  14    2.40    1.80
   5   2  14    3.00    2.70
   6  -2  14    4.40    3.60
   6  -2  14    1.60    2.40
   6   2  14    9.40    3.70
   6   2  14    8.20    2.50
   7  -2  14   11.80    4.60
   7  -2  14    3.40    2.80
   7   2  14    9.90    4.30
  -8  -3  14   36.60    5.90
  -8  -3  14   28.90    4.90
  -8   3  14   34.80    4.90
  -7  -3  14    2.60    2.50
  -7  -3  14    6.30    3.10
  -7   3  14    5.10    2.60
  -6  -3  14   64.39    6.10
  -6  -3  14   61.89    6.60
  -6   3  14   58.79    6.00
  -5  -3  14    8.50    3.20
  -5  -3  14    7.10    2.90
  -5   3  14    0.70    2.20
  -4  -3  14    1.40    2.30
  -4  -3  14    4.10    2.50
  -4   3  14    4.60    2.50
  -3  -3  14    3.40    2.40
  -3  -3  14    0.50    2.00
  -3   3  14    1.80    2.10
  -2  -3  14   11.60    3.30
  -2  -3  14   17.00    3.70
  -2   3  14    7.80    2.70
  -1  -3  14   -0.30    1.90
  -1  -3  14    3.10    2.10
  -1  -3  14   -2.10    2.00
  -1   3  14   -1.20    1.70
  -1   3  14   -1.50    1.40
   0  -3  14    0.50    1.90
   0  -3  14   -0.30    2.50
   0  -3  14   -2.00    1.60
   0   3  14   -1.30    1.70
   0   3  14   -2.40    1.30
   1  -3  14   13.20    4.00
   1  -3  14   23.50    3.50
   1  -3  14   13.90    3.60
   1   3  14   15.70    3.50
   1   3  14   11.70    3.00
   2  -3  14   25.00    3.70
   2  -3  14   20.40    5.00
   2  -3  14   20.10    4.00
   2   3  14   23.60    3.90
   2   3  14   21.80    3.60
   2   3  14   17.60    4.30
   3  -3  14    0.70    2.20
   3  -3  14    0.90    2.70
   3  -3  14    1.30    1.70
   3   3  14    0.90    1.80
   3   3  14    3.30    1.90
   3   3  14   -1.10    2.20
   4  -3  14    6.30    3.00
   4  -3  14    9.00    4.00
   4   3  14    7.80    3.40
   4   3  14   12.40    3.00
   4   3  14   13.20    3.00
   5  -3  14   13.30    3.80
   5  -3  14   19.60    5.10
   5   3  14    8.60    3.40
   5   3  14   16.00    3.20
   5   3  14   14.20    3.00
   6  -3  14   69.99    7.10
   6  -3  14   71.99    9.10
   6   3  14   71.99    7.40
  -8  -4  14   73.59    7.30
  -8   4  14   78.39    7.10
  -7  -4  14   13.70    4.00
  -7  -4  14   14.60    3.70
  -7   4  14   13.40    3.80
  -6  -4  14    5.20    3.20
  -6  -4  14    1.50    2.40
  -6   4  14    0.10    2.30
  -5  -4  14    0.20    2.50
  -5  -4  14    1.80    2.50
  -5   4  14    3.90    2.80
  -4  -4  14    2.70    2.40
  -4  -4  14    6.60    3.10
  -4   4  14    2.00    2.10
  -3  -4  14   18.70    4.10
  -3  -4  14   20.20    4.00
  -3   4  14   19.70    4.00
  -2  -4  14   27.00    4.80
  -2  -4  14   23.00    5.00
  -2  -4  14   30.30    4.40
  -2   4  14   32.00    4.50
  -1  -4  14    2.90    2.40
  -1  -4  14    3.00    2.30
  -1  -4  14    1.90    2.50
  -1   4  14   -0.20    2.10
   0  -4  14    3.60    2.20
   0  -4  14   -2.40    2.70
   0  -4  14    0.50    2.30
   0   4  14    0.20    1.70
   1  -4  14    3.20    3.20
   1  -4  14    8.00    3.00
   1  -4  14    7.30    2.70
   1   4  14    7.80    2.70
   1   4  14    7.90    2.90
   2  -4  14   -2.30    2.20
   2  -4  14   -0.30    1.90
   2  -4  14   -2.20    1.90
   2   4  14    0.20    1.80
   2   4  14    1.50    1.90
   2   4  14   -0.90    1.30
   3  -4  14    1.30    3.50
   3  -4  14    0.70    2.30
   3  -4  14    3.30    2.30
   3   4  14    1.40    1.80
   3   4  14    3.60    2.30
   3   4  14    0.70    2.10
   4  -4  14    6.90    3.50
   4  -4  14    1.50    2.30
   4   4  14    1.20    2.30
   4   4  14    3.50    2.30
   4   4  14    3.80    2.30
   5  -4  14    1.50    2.60
   5  -4  14    0.60    3.20
   5   4  14    0.10    2.40
   5   4  14    5.70    2.40
   5   4  14    6.80    2.40
   6  -4  14   56.49    6.90
   6  -4  14   63.49    8.90
  -7  -5  14   -0.20    2.70
  -7  -5  14   -2.50    2.30
  -7   5  14   -1.20    2.10
  -6  -5  14    4.40    3.70
  -6  -5  14    3.40    3.00
  -6   5  14    1.10    2.40
   6   5 -14    1.80    4.10
  -5  -5  14    1.00    2.60
  -5  -5  14    6.90    3.80
  -5   5  14    1.40    2.10
  -4  -5  14    5.30    3.00
  -4  -5  14   10.60    3.70
  -4  -5  14    1.20    2.60
  -4   5  14    2.30    2.10
  -3  -5  14    4.80    3.20
  -3  -5  14    1.40    3.00
  -3  -5  14    7.40    3.00
  -3   5  14    3.20    2.70
  -2  -5  14    3.80    2.90
  -2  -5  14    3.20    3.30
  -2  -5  14    1.80    2.30
  -2   5  14   -0.10    1.90
  -1  -5  14    2.60    2.60
  -1  -5  14    3.80    3.10
  -1  -5  14    1.00    2.40
  -1   5  14    3.00    2.10
   0  -5  14    8.50    4.10
   0  -5  14   11.60    3.80
   0  -5  14   11.00    3.50
   0   5  14    5.70    2.60
   1  -5  14    3.30    2.50
   1  -5  14   -1.40    2.30
   1  -5  14   -0.20    2.60
   1   5  14    1.80    2.00
   2  -5  14    2.90    2.50
   2  -5  14    1.50    2.40
   2  -5  14    0.40    2.90
   2   5  14    3.60    2.70
   2   5  14    3.80    2.30
   2   5  14    3.10    2.20
   3  -5  14    4.50    3.40
   3  -5  14   -0.90    2.40
   3   5  14    0.50    1.90
   3   5  14    0.80    2.30
   3   5  14    1.90    1.90
   4  -5  14    5.50    3.10
   4  -5  14    4.50    3.80
   4   5  14    3.50    2.30
   4   5  14    2.20    2.10
   5  -5  14    1.60    2.80
   5  -5  14    1.80    3.20
   5   5  14    0.60    2.00
  -5  -6  14    0.60    2.80
  -5  -6  14    2.70    3.00
  -5  -6  14    1.30    2.80
  -5   6  14    0.50    2.50
  -4  -6  14   -2.70    2.00
  -4  -6  14    0.70    2.50
  -4  -6  14   -0.90    2.90
  -4   6  14    1.60    2.40
  -3  -6  14   45.20    5.90
  -3  -6  14   36.80    6.60
  -3  -6  14   33.30    5.70
  -3   6  14   50.29    5.40
  -2  -6  14    6.60    3.10
  -2  -6  14   17.20    4.70
  -2  -6  14   15.00    4.30
  -2   6  14   16.80    3.80
  -1  -6  14   12.60    4.10
  -1  -6  14   16.10    4.80
  -1  -6  14   10.40    3.70
  -1   6  14   11.90    3.70
   0  -6  14   19.50    4.90
   0  -6  14   18.30    4.90
   0  -6  14   31.50    5.30
   0   6  14   23.10    4.40
   1  -6  14   19.50    5.30
   1  -6  14   12.20    3.70
   1  -6  14   16.60    4.00
   1   6  14   27.20    4.80
   2  -6  14   88.69    9.50
   2  -6  14   75.29    8.30
   2  -6  14   90.09    7.50
   2   6  14   78.09    7.20
   3  -6  14   10.20    3.70
   3  -6  14    7.30    4.10
   3   6  14   13.70    3.70
   3   6  14    9.10    2.90
  -3  -7  14   -0.70    3.00
  -3  -7  14    2.00    3.10
  -3  -7  14   -0.90    2.80
  -3   7  14    5.20    3.10
  -2  -7  14   18.90    5.40
  -2  -7  14   13.00    4.60
  -2  -7  14   16.30    4.60
  -2   7  14   22.90    4.50
  -1  -7  14   -1.10    2.50
  -1  -7  14   -3.90    2.50
  -1  -7  14   -0.60    3.00
  -1   7  14   -0.80    1.80
   0  -7  14   -3.90    2.70
   0  -7  14    1.80    2.80
   0  -7  14    7.20    3.30
   0   7  14    5.30    3.00
   1  -7  14   -1.20    2.60
   1  -7  14    9.60    4.30
   1  -7  14    1.80    3.30
   1   7  14    3.70    2.70
  -8   0  15    1.60    2.60
  -8   0  15   -0.80    2.10
  -7   0  15   -2.40    2.10
  -7   0  15   -1.40    2.30
  -6   0  15    1.90    2.30
  -6   0  15   -1.80    1.60
  -5   0  15   -0.10    2.40
  -5   0  15   -1.60    1.70
  -4   0  15    3.80    2.40
  -4   0  15    1.50    2.30
  -3   0  15   -0.70    1.60
  -3   0  15    1.40    2.10
  -2   0  15    0.00    1.80
  -2   0  15   -1.30    2.00
  -1   0  15    0.10    2.00
  -1   0  15   -2.00    1.90
   0   0  15   -0.90    1.90
   0   0  15   -1.00    1.50
   0   0  15    3.40    2.90
   1   0  15   -0.60    2.30
   1   0  15    1.10    1.80
   1   0  15    1.50    1.90
   2   0  15    0.20    1.70
   2   0  15   -0.50    1.90
   2   0  15    0.90    3.10
   3   0  15    0.00    1.70
   3   0  15   -0.70    1.40
   3   0  15    1.90    3.30
   4   0  15   -0.90    1.70
   4   0  15    0.80    1.50
   4   0  15    0.00    2.50
   5   0  15   -0.90    2.30
   5   0  15   -0.70    1.80
   6   0  15   -2.50    2.40
   6   0  15   -0.70    1.80
  -8  -1  15   40.20    5.50
  -8  -1  15   36.60    5.90
  -8   1  15   34.50    5.30
  -8   1  15   45.90    5.60
  -7  -1  15   17.60    4.00
  -7  -1  15   14.60    4.00
  -7   1  15   12.00    3.60
  -7   1  15   13.20    3.60
  -6  -1  15    4.60    2.50
  -6  -1  15    7.50    3.00
  -6   1  15    5.10    2.80
  -6   1  15    1.80    2.40
  -5  -1  15   17.20    3.80
  -5  -1  15   25.70    4.80
  -5   1  15   14.50    3.50
  -5   1  15   29.70    4.80
  -4  -1  15   -0.60    2.00
  -4  -1  15   -2.00    1.70
  -4   1  15   -0.10    2.00
  -4   1  15   -2.80    1.80
  -3  -1  15    1.30    2.00
  -3  -1  15    7.20    2.70
  -3   1  15    4.60    2.60
  -3   1  15    4.10    2.40
  -2  -1  15    1.50    2.20
  -2  -1  15   -1.80    1.60
  -2   1  15    0.80    2.00
  -2   1  15    0.60    2.10
  -1  -1  15  270.97   14.60
  -1  -1  15  258.47   14.70
  -1   1  15  255.47   14.60
  -1   1  15  267.77   14.60
   0  -1  15  236.88   13.10
   0  -1  15  228.68   15.10
   0  -1  15  237.88   13.60
   0   1  15  221.38   13.10
   0   1  15  238.48   13.10
   1  -1  15   12.20    3.30
   1  -1  15   16.40    4.60
   1  -1  15   17.50    3.40
   1   1  15   16.70    3.20
   1   1  15   10.30    3.90
   1   1  15   16.10    3.30
   2  -1  15    9.40    3.80
   2  -1  15    7.00    2.80
   2  -1  15    9.00    2.40
   2   1  15    8.80    3.70
   2   1  15    6.60    2.50
   2   1  15    5.00    2.60
   3  -1  15   24.30    3.40
   3  -1  15   17.60    3.70
   3  -1  15   27.20    5.80
   3   1  15   21.70    5.20
   3   1  15   23.90    3.70
   3   1  15   23.30    3.50
   4  -1  15   25.70    5.80
   4  -1  15   22.60    4.30
   4   1  15   23.10    5.30
   4   1  15   23.60    3.40
   4   1  15   18.80    3.60
   5  -1  15    0.50    3.00
   5  -1  15    0.00    2.10
   5   1  15   -1.80    1.80
   5   1  15    3.50    3.10
   6  -1  15   22.30    5.80
   6  -1  15   24.60    4.50
   6   1  15   24.20    5.40
   6   1  15   28.10    4.30
  -8  -2  15   12.60    4.50
  -8  -2  15    4.80    2.70
  -8   2  15    5.70    3.20
  -8   2  15    3.60    2.90
  -7  -2  15    0.90    2.40
  -7  -2  15    1.20    2.40
  -7   2  15    3.70    2.70
  -7   2  15    6.90    2.90
  -6  -2  15   28.60    4.80
  -6  -2  15   26.80    5.10
  -6   2  15   30.30    5.20
  -6   2  15   29.10    4.70
  -5  -2  15    7.50    2.80
  -5  -2  15   12.70    3.50
  -5   2  15    6.40    2.80
  -5   2  15    6.00    2.80
  -4  -2  15   -1.10    1.80
  -4  -2  15    4.60    2.70
  -4   2  15    1.70    2.30
  -4   2  15    3.40    2.60
  -3  -2  15    3.20    2.40
  -3  -2  15    9.10    3.10
  -3   2  15    6.80    3.00
  -3   2  15    3.30    2.70
  -2  -2  15   12.50    3.10
  -2  -2  15   17.00    3.80
  -2   2  15   13.20    3.50
  -2   2  15   17.00    3.60
  -1  -2  15   69.69    7.90
  -1  -2  15   69.79    6.40
  -1  -2  15   77.39    6.70
  -1   2  15   79.29    6.60
  -1   2  15   76.79    6.70
   0  -2  15   16.30    3.60
   0  -2  15   26.00    3.90
   0  -2  15   19.50    4.80
   0   2  15   32.70    4.30
   0   2  15   26.70    4.10
   1  -2  15   10.20    4.10
   1  -2  15   13.70    3.60
   1  -2  15    9.90    2.90
   1   2  15   10.80    2.80
   1   2  15   12.70    4.20
   1   2  15   18.90    3.50
   2  -2  15    1.90    1.80
   2  -2  15   -0.60    2.30
   2  -2  15    0.70    2.00
   2   2  15   -0.90    1.70
   2   2  15    0.20    1.60
   2   2  15    0.50    2.30
   3  -2  15    5.00    2.20
   3  -2  15    4.10    2.60
   3  -2  15   -0.90    3.20
   3   2  15    4.60    2.40
   3   2  15    1.30    1.90
   3   2  15    7.00    3.40
   4  -2  15    2.40    2.30
   4  -2  15    3.00    3.50
   4   2  15   -2.20    1.50
   4   2  15    0.70    2.60
   4   2  15    1.50    1.90
   5  -2  15   14.30    3.60
   5  -2  15   23.20    5.70
   5   2  15   14.70    4.10
   5   2  15   17.10    3.40
   6  -2  15    0.90    2.50
   6  -2  15    3.40    4.00
   6   2  15    2.00    3.20
  -7  -3  15   83.29    7.60
  -7  -3  15   77.89    8.20
  -7   3  15   84.29    7.40
  -6  -3  15    0.40    2.40
  -6  -3  15    1.40    2.80
  -6   3  15   -0.50    2.10
  -5  -3  15   40.70    5.70
  -5  -3  15   25.50    4.70
  -5   3  15   40.40    4.90
  -4  -3  15   -2.20    2.10
  -4  -3  15    3.00    2.80
  -4   3  15    3.30    2.80
  -3  -3  15    5.50    2.90
  -3  -3  15   12.20    3.40
  -3   3  15   14.40    3.50
  -3   3  15   14.10    3.50
  -2  -3  15    5.70    2.90
  -2  -3  15    8.20    3.60
  -2  -3  15    6.10    2.80
  -2   3  15    4.20    2.60
  -2   3  15    4.10    2.50
  -1  -3  15   12.30    3.30
  -1  -3  15   14.10    3.90
  -1  -3  15    6.80    4.00
  -1   3  15   13.40    3.50
  -1   3  15   15.60    3.60
   0  -3  15   12.90    3.80
   0  -3  15   15.20    3.60
   0  -3  15   14.40    4.40
   0   3  15   13.00    3.40
   0   3  15    8.90    2.90
   1  -3  15    1.70    2.10
   1  -3  15    0.20    1.80
   1  -3  15    2.60    2.70
   1   3  15    0.40    1.60
   1   3  15    2.00    2.10
   1   3  15    0.00    2.40
   2  -3  15    3.90    3.60
   2  -3  15   -1.50    1.60
   2  -3  15   -2.10    1.90
   2   3  15    1.30    2.60
   2   3  15   -0.60    1.60
   2   3  15   -1.30    1.90
   3  -3  15    2.80    2.90
   3  -3  15   10.00    2.70
   3  -3  15   15.40    4.60
   3   3  15   13.80    3.20
   3   3  15   16.70    4.30
   3   3  15    7.80    2.70
   4  -3  15   -1.30    2.40
   4  -3  15    0.60    3.10
   4   3  15    5.30    3.00
   4   3  15    2.50    2.00
   4   3  15   -2.80    1.60
   5  -3  15    0.80    2.30
   5  -3  15    0.80    3.30
   5   3  15   -1.20    1.70
   5   3  15    1.50    2.10
   5   3  15    2.20    3.00
  -7  -4  15    5.80    3.10
  -7  -4  15    3.80    3.30
  -7   4  15    2.00    2.80
  -6  -4  15   13.90    3.80
  -6  -4  15    9.90    3.80
  -6   4  15    9.30    3.10
  -5  -4  15    7.80    3.80
  -5  -4  15    9.90    3.70
  -5   4  15    8.40    3.10
  -4  -4  15   18.70    4.50
  -4  -4  15   22.30    4.90
  -4   4  15   26.20    4.70
  -3  -4  15   12.70    4.40
  -3  -4  15   11.90    3.50
  -3  -4  15    8.80    3.30
  -3   4  15   13.00    3.40
  -2  -4  15   20.40    4.30
  -2  -4  15   21.10    4.90
  -2  -4  15   15.50    3.90
  -2   4  15    9.00    3.10
  -1  -4  15    9.40    3.70
  -1  -4  15   11.50    3.40
  -1  -4  15    8.80    3.10
  -1   4  15   11.50    3.50
   0  -4  15   11.60    4.50
   0  -4  15   12.00    3.50
   0  -4  15   13.30    3.90
   0   4  15   11.00    3.30
   0   4  15   10.60    3.00
   1  -4  15    2.50    3.60
   1  -4  15    2.50    2.20
   1  -4  15   -1.40    2.10
   1   4  15    2.40    2.30
   1   4  15    1.80    1.90
   2  -4  15   18.30    4.30
   2  -4  15   29.70    6.00
   2  -4  15   31.90    4.30
   2   4  15   34.40    5.40
   2   4  15   38.20    4.60
   2   4  15   27.00    4.20
   3  -4  15    3.10    3.30
   3  -4  15    0.90    2.40
   3   4  15   -0.20    1.80
   3   4  15   -1.80    1.80
   3   4  15    2.60    2.70
   4  -4  15    2.70    2.90
   4  -4  15    0.30    3.80
   4   4  15    2.70    2.80
   4   4  15    0.60    2.00
   4   4  15    0.00    1.60
  -6  -5  15   -2.00    2.50
  -6  -5  15   -0.50    2.70
  -6   5  15    1.40    2.50
  -5  -5  15    4.50    3.40
  -5  -5  15    4.20    3.00
  -5   5  15   -0.70    2.10
  -4  -5  15   25.40    5.10
  -4  -5  15   28.70    5.60
  -4  -5  15   34.80    6.00
  -4   5  15   29.60    4.50
  -3  -5  15   -2.60    2.30
  -3  -5  15    2.90    3.00
  -3  -5  15    5.10    3.00
  -3   5  15   -0.20    2.00
  -2  -5  15   18.50    5.30
  -2  -5  15   15.50    4.30
  -2  -5  15   16.80    4.20
  -2   5  15   20.10    4.30
  -1  -5  15   20.80    5.20
  -1  -5  15   11.20    3.90
  -1  -5  15   12.50    4.10
  -1   5  15   17.70    3.90
   0  -5  15   -0.10    2.40
   0  -5  15    0.00    2.90
   0  -5  15    1.10    2.50
   0   5  15    3.40    2.40
   1  -5  15   22.00    5.50
   1  -5  15   28.60    4.80
   1  -5  15   22.80    4.70
   1   5  15   30.60    4.50
   1   5  15   28.90    4.40
   2  -5  15   13.40    4.60
   2  -5  15    7.40    3.70
   2  -5  15   16.80    3.90
   2   5  15   16.00    3.60
   2   5  15   13.60    3.80
   2   5  15   17.40    3.60
   3  -5  15    0.80    3.30
   3  -5  15    1.40    2.90
   3   5  15    2.60    2.40
   3   5  15   -1.30    1.90
   3   5  15    1.50    2.80
  -4  -6  15    2.80    3.10
  -4  -6  15    2.90    3.30
  -4  -6  15    2.50    3.10
  -4   6  15    6.60    3.10
  -3  -6  15   19.20    5.10
  -3  -6  15   44.40    6.10
  -3  -6  15   38.80    6.10
  -3   6  15   34.80    5.10
  -2  -6  15   -0.20    3.00
  -2  -6  15   -4.80    2.30
  -2  -6  15    2.90    3.50
  -2   6  15   -0.60    2.20
  -1  -6  15   38.10    6.40
  -1  -6  15   49.10    7.40
  -1  -6  15   43.10    6.20
  -1   6  15   38.70    5.30
   0  -6  15   -4.30    2.40
   0  -6  15    0.60    3.10
   0  -6  15    0.30    2.90
   0   6  15   -0.20    2.10
   1  -6  15    8.50    3.20
   1  -6  15    3.30    3.90
   1  -6  15    6.70    3.80
   1   6  15    2.40    2.50
  -7   0  16   30.10    5.10
  -7   0  16   31.10    5.80
  -6   0  16    4.30    2.60
  -6   0  16    2.20    2.70
  -5   0  16   37.70    5.00
  -5   0  16   40.60    5.50
  -4   0  16    1.30    2.20
  -4   0  16   -1.60    1.90
  -3   0  16   39.00    5.10
  -3   0  16   35.70    4.90
  -2   0  16   11.30    3.30
  -2   0  16    6.80    2.80
  -1   0  16    1.50    2.20
  -1   0  16    4.00    2.40
   0   0  16   84.49    6.70
   0   0  16   77.19    8.20
   0   0  16   67.69    6.60
   1   0  16    9.10    2.80
   1   0  16   17.00    4.80
   1   0  16   12.40    3.00
   2   0  16   86.19    6.70
   2   0  16   94.79    7.70
   2   0  16  102.59    9.60
   3   0  16   56.09    5.00
   3   0  16   51.49    7.10
   3   0  16   45.30    5.50
   4   0  16   50.39    7.30
   4   0  16   65.59    6.20
   5   0  16   13.70    3.50
   5   0  16    6.80    4.10
  -7  -1  16    0.10    2.60
  -7  -1  16   -4.40    2.10
  -7   1  16   -1.10    2.40
  -7   1  16   -2.90    2.30
  -6  -1  16    0.30    2.50
  -6  -1  16    5.40    2.80
  -6   1  16    3.50    2.60
  -6   1  16    6.30    2.90
  -5  -1  16    8.20    3.30
  -5  -1  16    3.60    2.60
  -5   1  16    7.30    3.30
  -5   1  16    8.90    3.30
  -4  -1  16    4.00    3.00
  -4  -1  16    5.20    2.80
  -4   1  16    9.50    3.40
  -4   1  16    6.90    3.30
  -3  -1  16    9.40    3.20
  -3  -1  16    7.70    2.80
  -3   1  16   17.30    4.00
  -3   1  16   11.90    3.20
  -2  -1  16   13.80    3.40
  -2  -1  16   14.80    3.50
  -2   1  16   14.90    3.70
  -2   1  16   15.40    3.70
  -1  -1  16   10.90    3.20
  -1  -1  16   11.20    2.90
  -1   1  16    5.90    2.70
  -1   1  16    7.30    2.80
   0  -1  16    9.40    2.80
   0  -1  16   10.20    4.00
   0  -1  16    8.80    2.80
   0   1  16    9.90    2.90
   0   1  16    4.70    2.90
   1  -1  16   30.20    6.00
   1  -1  16   24.00    4.50
   1  -1  16   28.30    4.10
   1   1  16   31.30    6.20
   1   1  16   27.00    4.10
   1   1  16   35.00    4.80
   2  -1  16   11.50    3.20
   2  -1  16    1.20    3.00
   2  -1  16   10.10    2.80
   2   1  16   12.80    3.00
   2   1  16   14.80    4.60
   2   1  16    4.70    2.30
   3  -1  16   12.80    2.80
   3  -1  16    9.00    3.30
   3  -1  16   10.90    4.40
   3   1  16    8.60    2.70
   3   1  16   10.60    2.90
   3   1  16    7.80    3.80
   4  -1  16   25.10    5.60
   4  -1  16   13.90    3.50
   4   1  16    7.80    2.90
   4   1  16   12.50    4.30
   4   1  16   17.60    3.40
   5  -1  16    2.40    3.20
   5  -1  16    2.10    2.60
   5   1  16    0.60    2.30
   5   1  16    1.20    2.90
  -7  -2  16    6.90    3.20
  -7  -2  16    1.10    2.60
  -7   2  16    4.10    3.40
  -7   2  16   -1.10    2.10
  -6  -2  16    9.90    3.90
  -6  -2  16    5.30    2.60
  -6   2  16    8.00    3.00
  -6   2  16    8.00    3.20
  -5  -2  16    5.60    3.50
  -5  -2  16    5.90    3.20
  -5   2  16    6.70    3.00
  -5   2  16    3.40    3.00
  -4  -2  16    1.10    2.70
  -4  -2  16    1.60    2.50
  -4   2  16    3.00    2.60
  -4   2  16    3.40    2.40
  -3  -2  16   12.50    3.60
  -3  -2  16   13.20    3.70
  -3   2  16    5.50    2.90
  -3   2  16    2.90    2.50
  -2  -2  16   23.90    4.50
  -2  -2  16   26.30    4.60
  -2   2  16   29.10    4.50
  -2   2  16   22.70    4.30
  -1  -2  16    3.20    3.50
  -1  -2  16    1.70    2.30
  -1  -2  16    1.00    2.40
  -1   2  16    1.80    2.40
  -1   2  16    1.20    2.30
   0  -2  16   56.19    6.20
   0  -2  16   55.29    7.40
   0  -2  16   66.59    6.20
   0   2  16   77.09    6.40
   0   2  16   68.29    6.40
   1  -2  16    5.40    3.70
   1  -2  16    0.90    2.60
   1  -2  16    5.00    2.30
   1   2  16    0.90    2.00
   1   2  16    6.10    3.30
   1   2  16    3.70    2.50
   2  -2  16   -0.30    2.30
   2  -2  16   -2.30    2.60
   2  -2  16    1.40    1.80
   2   2  16    0.10    1.80
   2   2  16    1.20    2.10
   2   2  16   -1.00    2.40
   3  -2  16   15.90    3.80
   3  -2  16   13.30    4.70
   3  -2  16   17.80    3.80
   3   2  16   14.80    3.50
   3   2  16   14.60    4.40
   3   2  16   10.20    3.10
   4  -2  16   -2.40    3.00
   4  -2  16    3.00    2.60
   4   2  16    3.20    2.10
   4   2  16    1.20    2.10
   4   2  16    0.30    2.70
  -6  -3  16   12.60    4.40
  -6  -3  16    1.20    2.80
  -6   3  16    5.60    2.80
  -6   3  16    6.90    3.40
  -5  -3  16   29.70    5.00
  -5  -3  16   19.20    4.30
  -5   3  16   26.30    4.90
  -5   3  16   41.70    5.20
  -4  -3  16    4.30    2.80
  -4  -3  16    4.10    3.00
  -4   3  16    2.00    2.40
  -4   3  16    5.50    3.00
  -3  -3  16   -0.30    2.50
  -3  -3  16   -0.20    2.20
  -3   3  16   -1.00    2.00
  -3   3  16    1.50    2.60
  -2  -3  16   60.39    6.50
  -2  -3  16   51.09    5.70
  -2  -3  16   45.70    6.80
  -2   3  16   49.50    5.90
  -2   3  16   37.40    5.30
  -1  -3  16    6.50    3.60
  -1  -3  16    4.30    2.60
  -1  -3  16    5.60    2.80
  -1   3  16    3.20    2.40
  -1   3  16    1.40    2.70
   0  -3  16   16.30    3.90
   0  -3  16    9.80    3.30
   0  -3  16    4.50    3.80
   0   3  16   22.00    4.30
   0   3  16   15.00    3.70
   1  -3  16    6.20    2.50
   1  -3  16    3.70    3.30
   1  -3  16    2.30    2.60
   1   3  16    5.00    2.60
   1   3  16    4.70    3.20
   1   3  16    4.10    2.60
   2  -3  16    2.10    3.20
   2  -3  16   -4.20    2.10
   2  -3  16    0.40    1.80
   2   3  16   -1.70    1.40
   2   3  16   -0.30    1.90
   2   3  16   -1.40    2.60
   3  -3  16   20.80    4.90
   3  -3  16   38.00    7.30
   3   3  16   33.60    5.70
   3   3  16   18.60    3.80
   3   3  16   19.80    3.90
   4  -3  16   -2.60    3.00
   4  -3  16   -1.10    2.40
   4   3  16   -0.60    1.90
   4   3  16    0.40    2.10
   4   3  16   -0.80    2.60
  -5  -4  16   -0.20    2.20
  -5  -4  16    4.50    3.50
  -5   4  16    2.00    2.60
  -4  -4  16    4.60    2.90
  -4  -4  16    2.60    3.00
  -4   4  16    5.70    3.20
  -3  -4  16    0.90    2.40
  -3  -4  16    0.60    2.30
  -3  -4  16    1.60    3.10
  -3   4  16    2.50    2.20
  -2  -4  16    2.70    2.90
  -2  -4  16    2.40    2.50
  -2  -4  16    1.60    2.80
  -2   4  16    1.90    2.70
  -2   4  16    0.80    2.50
  -1  -4  16    3.90    2.90
  -1  -4  16    6.80    4.10
  -1  -4  16   -1.20    2.40
  -1   4  16    2.40    2.70
  -1   4  16    1.10    2.20
   0  -4  16    5.90    3.90
   0  -4  16   10.10    3.60
   0  -4  16    9.20    3.50
   0   4  16    9.90    3.20
   0   4  16   10.60    3.30
   1  -4  16   22.70    4.60
   1  -4  16   33.40    6.50
   1  -4  16   21.20    4.20
   1   4  16   24.80    4.50
   1   4  16   22.70    5.00
   1   4  16   22.00    4.20
   2  -4  16    3.60    4.00
   2  -4  16    2.50    2.70
   2  -4  16    1.10    2.30
   2   4  16    0.10    1.90
   2   4  16   -3.70    2.10
   2   4  16    0.40    2.10
   3  -4  16    3.00    3.80
   3  -4  16    6.20    3.30
   3   4  16    2.30    2.40
   3   4  16   11.20    4.10
   3   4  16    4.50    2.40
  -4  -5  16    4.10    4.00
  -4  -5  16    6.30    3.50
  -4  -5  16   13.80    4.30
  -4   5  16   10.20    3.50
  -3  -5  16   10.50    4.40
  -3  -5  16   15.10    4.40
  -3  -5  16   13.00    4.50
  -3   5  16   11.50    3.40
  -2  -5  16    2.30    3.30
  -2  -5  16    3.90    3.20
  -2  -5  16   -2.40    2.50
  -2   5  16    2.20    2.50
  -1  -5  16   18.50    4.60
  -1  -5  16    8.60    4.00
  -1  -5  16   12.10    4.30
  -1   5  16   21.80    4.50
   0  -5  16    4.30    3.20
   0  -5  16    3.20    4.20
   0  -5  16    4.10    2.90
   0   5  16    1.80    2.60
   0   5  16    2.90    2.60
   1  -5  16   24.00    4.50
   1  -5  16   10.30    4.00
   1  -5  16   17.50    5.70
   1   5  16   22.00    4.40
   1   5  16   14.60    3.60
   1   5  16   19.70    4.80
  -6   0  17    1.90    2.90
  -6   0  17    1.90    2.70
  -5   0  17   -4.40    1.90
  -5   0  17   -0.70    2.20
  -4   0  17    0.80    2.50
  -4   0  17    0.50    2.60
  -3   0  17   -2.70    2.00
  -3   0  17    0.30    2.60
  -2   0  17    0.40    2.50
  -2   0  17    1.00    2.30
  -1   0  17   -2.00    2.00
  -1   0  17   -1.10    2.00
   0   0  17    1.60    2.20
   0   0  17    2.10    2.20
   0   0  17    1.20    3.10
   1   0  17    3.60    2.20
   1   0  17    1.70    2.20
   1   0  17    0.10    3.00
   2   0  17    1.50    2.30
   2   0  17    1.80    2.10
   2   0  17    4.20    3.40
   3   0  17   -0.70    3.00
   3   0  17   -0.90    1.70
   3   0  17   -0.30    1.90
  -6  -1  17   65.59    7.40
  -6  -1  17   76.49    7.70
  -6   1  17   71.69    7.30
  -6   1  17   77.59    7.60
  -5  -1  17    2.70    2.50
  -5  -1  17    4.10    3.00
  -5   1  17    1.60    2.70
  -5   1  17    4.70    3.00
  -4  -1  17    1.30    2.70
  -4  -1  17    8.60    3.20
  -4   1  17    3.90    2.90
  -4   1  17    0.60    2.20
  -3  -1  17   13.00    3.70
  -3  -1  17   13.60    3.80
  -3   1  17   13.70    3.90
  -3   1  17   13.00    3.60
  -2  -1  17   -1.00    2.00
  -2  -1  17    5.50    2.90
  -2   1  17   -1.40    2.50
  -2   1  17   -0.50    2.20
  -1  -1  17   96.09    7.80
  -1  -1  17   91.29    8.00
  -1  -1  17  100.39    9.70
  -1   1  17   92.19    7.70
  -1   1  17   87.79    7.70
   0  -1  17    7.30    2.90
   0  -1  17    2.00    3.70
   0  -1  17    1.50    2.70
   0   1  17    5.90    4.00
   0   1  17    1.50    2.10
   0   1  17    9.20    3.00
   1  -1  17   41.30    6.80
   1  -1  17   35.60    4.50
   1  -1  17   32.30    5.20
   1   1  17   27.00    4.40
   1   1  17   22.80    4.40
   1   1  17   30.50    6.10
   2  -1  17    2.50    2.90
   2  -1  17    5.80    2.40
   2  -1  17    4.70    3.40
   2   1  17    7.60    3.90
   2   1  17    4.90    2.60
   2   1  17    5.60    2.70
   3  -1  17    5.80    4.20
   3  -1  17   11.20    3.40
   3   1  17    7.60    2.70
   3   1  17    9.90    4.40
   3   1  17    4.80    2.40
  -5  -2  17    7.40    3.80
  -5  -2  17   10.10    3.40
  -5   2  17    5.50    3.30
  -5   2  17   11.00    3.60
  -4  -2  17    1.70    2.50
  -4  -2  17    3.60    2.70
  -4   2  17    0.20    2.20
  -4   2  17    1.50    2.50
  -3  -2  17    5.20    3.00
  -3  -2  17   10.20    3.60
  -3   2  17    4.50    3.20
  -3   2  17    5.60    3.00
  -2  -2  17   58.59    6.30
  -2  -2  17   52.49    6.00
  -2   2  17   54.69    6.10
  -2   2  17   43.10    5.80
  -1  -2  17   25.20    5.80
  -1  -2  17   22.90    4.70
  -1  -2  17   22.50    4.30
  -1   2  17   30.80    4.70
  -1   2  17   24.20    4.70
   0  -2  17   41.80    5.30
   0  -2  17   40.00    7.10
   0   2  17   36.20    4.80
   0   2  17   35.30    5.20
   1  -2  17    7.60    4.30
   1  -2  17    5.10    2.70
   1   2  17    8.90    4.00
   1   2  17   10.20    3.10
   1   2  17   12.30    3.40
   2  -2  17    9.80    4.40
   2  -2  17   17.20    3.60
   2  -2  17   23.10    4.90
   2   2  17   12.20    4.30
   2   2  17   19.10    4.10
   2   2  17   18.60    3.80
   3  -2  17   -0.30    2.00
   3  -2  17   -1.70    2.90
   3   2  17   -0.80    2.00
   3   2  17    0.00    2.70
   3   2  17    0.70    2.10
  -5  -3  17    5.40    3.60
  -5  -3  17    5.00    3.30
  -5   3  17    2.60    3.00
  -5   3  17    6.50    3.30
  -4  -3  17    4.90    3.70
  -4  -3  17    6.80    3.00
  -4   3  17    3.60    3.00
  -4   3  17    8.30    3.30
  -3  -3  17    1.50    2.70
  -3  -3  17    9.30    3.60
  -3   3  17    9.00    3.40
  -3   3  17    5.10    2.80
  -2  -3  17    3.40    3.40
  -2  -3  17    4.80    3.20
  -2  -3  17   10.20    3.50
  -2   3  17    4.90    3.10
  -2   3  17    3.20    2.80
  -1  -3  17   12.00    3.60
  -1  -3  17    7.10    4.00
  -1  -3  17    9.60    3.50
  -1   3  17    6.50    2.90
  -1   3  17    7.10    3.40
   0  -3  17   20.00    4.40
   0  -3  17   24.70    5.90
   0  -3  17   18.10    4.30
   0   3  17   17.60    4.00
   0   3  17   14.80    3.60
   1  -3  17   12.80    3.70
   1  -3  17   25.80    4.30
   1  -3  17   14.50    5.10
   1   3  17   16.80    3.80
   1   3  17   14.40    3.80
   1   3  17   15.90    4.50
   2  -3  17   33.40    5.50
   2  -3  17   47.30    5.90
   2  -3  17   36.00    7.20
   2   3  17   31.70    4.90
   2   3  17   28.10    4.50
   2   3  17   54.39    6.90
  -3  -4  17    5.80    3.10
  -3  -4  17   -0.50    3.70
  -3  -4  17    3.10    2.60
  -3   4  17   -0.10    2.50
  -3   4  17   -1.30    2.60
  -2  -4  17   25.50    5.40
  -2  -4  17   18.90    5.60
  -2  -4  17   35.30    5.60
  -2   4  17   27.50    5.00
  -2   4  17   33.00    5.10
  -1  -4  17   33.10    5.30
  -1  -4  17   26.60    5.00
  -1  -4  17   24.10    6.10
  -1   4  17   29.70    5.00
  -1   4  17   31.20    5.30
   0  -4  17    7.70    4.30
   0  -4  17   12.30    3.90
   0  -4  17    5.70    3.30
   0   4  17    7.50    3.30
   0   4  17    8.80    3.30
   1  -4  17    1.70    2.80
   1  -4  17   -1.10    2.80
   1  -4  17    6.30    3.90
   1   4  17    4.30    2.60
   1   4  17    0.00    2.20
   1   4  17   -0.50    2.60
  -4   0  18   10.60    3.50
  -4   0  18    7.80    3.20
  -3   0  18   38.90    5.70
  -3   0  18   41.90    6.00
  -2   0  18   20.70    4.50
  -2   0  18   23.10    4.50
  -1   0  18  250.07   15.00
  -1   0  18  266.97   17.70
  -1   0  18  254.57   15.50
   0   0  18   11.60    3.80
   0   0  18    6.00    2.80
   0   0  18    3.80    4.30
   1   0  18    2.20    2.30
   1   0  18   -0.10    2.20
   1   0  18    1.40    3.30
  -4  -1  18   18.40    4.50
  -4  -1  18   21.00    4.80
  -4   1  18   16.60    4.00
  -4   1  18   26.70    5.10
  -3  -1  18    1.00    2.60
  -3  -1  18    1.10    2.30
  -3   1  18   -3.80    1.60
  -3   1  18   -0.50    2.30
  -2  -1  18    2.50    2.70
  -2  -1  18    5.50    2.80
  -2   1  18   14.00    3.70
  -2   1  18    4.40    3.00
  -1  -1  18   21.90    4.70
  -1  -1  18   27.60    6.70
  -1  -1  18   22.00    4.70
  -1   1  18   30.40    5.40
  -1   1  18   28.10    4.90
   0  -1  18   63.79    6.40
   0  -1  18   58.39    6.90
   0  -1  18   56.99    8.40
   0   1  18   58.19    8.00
   0   1  18   62.19    6.90
   0   1  18   70.49    6.60
   1  -1  18    8.70    2.90
   1  -1  18    2.70    3.60
   1  -1  18    2.50    2.70
   1   1  18    3.90    2.60
   1   1  18    1.40    2.70
   1   1  18    0.20    3.40
  -3  -2  18    1.20    2.90
  -3  -2  18    1.40    2.90
  -3   2  18    2.20    2.50
  -3   2  18    1.30    2.90
  -2  -2  18   -0.60    2.50
  -2  -2  18    1.20    2.60
  -2  -2  18    0.30    3.10
  -2   2  18   -1.30    2.20
  -2   2  18   -0.90    2.20
  -1  -2  18   36.50    7.10
  -1  -2  18   38.00    5.40
  -1  -2  18   36.30    5.80
  -1   2  18   32.90    5.10
  -1   2  18   37.20    5.30
   0  -2  18    0.10    3.30
   0  -2  18    6.10    3.00
   0  -2  18   -0.20    2.60
   0   2  18    6.30    3.10
   0   2  18    7.80    3.30
   0   2  18   -2.90    2.90
   0   0   0    0.00    0.00

_computing_structure_solution     'SHELXT 2018/2 (Sheldrick, 2018)'
;
_shelx_hkl_checksum                72856
_olex2_submission_special_instructions  'No special instructions were received'
