# Supplementary material for: Alkyl sulfonyl fluorides as ambiphiles in the stereoselective palladium(II)-catalysed cyclopropanation of unactivated alkenes
Source: Nat Synth. 2025 Dec 16;5(2):281–9. doi: 10.1038/s44160-025-00925-1 (PMC12885951; doi:10.1038/s44160-025-00925-1)
Supplement: Supplementary file 6 — Crystallographic data for compound (±)-4ad, CCDC 2376390. [file 44160_2025_925_MOESM6_ESM.cif]

data_engle622_0m_a
_audit_creation_date               2024-08-05
_audit_creation_method
;
Olex2 1.5-alpha
(compiled 2024.02.16 svn.r378c4104 for OlexSys, GUI svn.r6928)
;
_shelx_SHELXL_version_number       '2019/1'
_audit_contact_author_address      ?
_audit_contact_author_email        ?
_audit_contact_author_name         ''
_audit_contact_author_phone        ?
_publ_contact_author_id_orcid      ?
_publ_section_references
;
Dolomanov, O.V., Bourhis, L.J., Gildea, R.J, Howard, J.A.K. & Puschmann, H.
 (2009), J. Appl. Cryst. 42, 339-341.

Sheldrick, G.M. (2008). Acta Cryst. A64, 112-122.

Sheldrick, G.M. (2015). Acta Cryst. A71, 3-8.
;
_chemical_name_common              ?
_chemical_name_systematic          ?
_chemical_formula_moiety           'C17 H18 N2 O3'
_chemical_formula_sum              'C17 H18 N2 O3'
_chemical_formula_weight           298.33
_chemical_absolute_configuration   ad
_chemical_melting_point            ?
loop_
  _atom_type_symbol
  _atom_type_description
  _atom_type_scat_dispersion_real
  _atom_type_scat_dispersion_imag
  _atom_type_scat_source
 'C' 'C' 0.0181 0.0091 'International Tables Vol C Tables 4.2.6.8 and 6.1.1.4'
 'H' 'H' 0.0000 0.0000 'International Tables Vol C Tables 4.2.6.8 and 6.1.1.4'
 'N' 'N' 0.0311 0.0180 'International Tables Vol C Tables 4.2.6.8 and 6.1.1.4'
 'O' 'O' 0.0492 0.0322 'International Tables Vol C Tables 4.2.6.8 and 6.1.1.4'

_shelx_space_group_comment
;
The symmetry employed for this shelxl refinement is uniquely defined
by the following loop, which should always be used as a source of
symmetry information in preference to the above space-group names.
They are only intended as comments.
;
_space_group_crystal_system        'orthorhombic'
_space_group_IT_number             19
_space_group_name_H-M_alt          'P 21 21 21'
_space_group_name_Hall             'P 2ac 2ab'
loop_
  _space_group_symop_operation_xyz
 'x, y, z'
 '-x+1/2, -y, z+1/2'
 '-x, y+1/2, -z+1/2'
 'x+1/2, -y+1/2, -z'

_cell_length_a                     9.0977(4)
_cell_length_b                     10.3108(5)
_cell_length_c                     15.6663(7)
_cell_angle_alpha                  90
_cell_angle_beta                   90
_cell_angle_gamma                  90
_cell_volume                       1469.57(12)
_cell_formula_units_Z              4
_cell_measurement_reflns_used      9795
_cell_measurement_temperature      100.15
_cell_measurement_theta_max        70.489
_cell_measurement_theta_min        5.136
_shelx_estimated_absorpt_T_max     0.894
_shelx_estimated_absorpt_T_min     0.863
_exptl_absorpt_coefficient_mu      0.762
_exptl_absorpt_correction_T_max    0.5220
_exptl_absorpt_correction_T_min    0.4464
_exptl_absorpt_correction_type     multi-scan
_exptl_absorpt_process_details
;
SADABS-2016/2 (Bruker,2016/2) was used for absorption correction.
wR2(int) was 0.0696 before and 0.0535 after correction.
The Ratio of minimum to maximum transmission is 0.8552.
The \l/2 correction factor is Not present.
;
_exptl_absorpt_special_details     ?
_exptl_crystal_colour              'clear colourless'
_exptl_crystal_colour_lustre       clear
_exptl_crystal_colour_primary      colourless
_exptl_crystal_density_diffrn      1.348
_exptl_crystal_density_meas        ?
_exptl_crystal_density_method      ?
_exptl_crystal_description         block
_exptl_crystal_F_000               632
_exptl_crystal_size_max            0.2
_exptl_crystal_size_mid            0.15
_exptl_crystal_size_min            0.15
_exptl_transmission_factor_max     ?
_exptl_transmission_factor_min     ?
_diffrn_reflns_av_R_equivalents    0.0376
_diffrn_reflns_av_unetI/netI       0.0139
_diffrn_reflns_Laue_measured_fraction_full  0.988
_diffrn_reflns_Laue_measured_fraction_max  0.985
_diffrn_reflns_limit_h_max         10
_diffrn_reflns_limit_h_min         -9
_diffrn_reflns_limit_k_max         12
_diffrn_reflns_limit_k_min         -12
_diffrn_reflns_limit_l_max         19
_diffrn_reflns_limit_l_min         -19
_diffrn_reflns_number              33503
_diffrn_reflns_point_group_measured_fraction_full  0.991
_diffrn_reflns_point_group_measured_fraction_max  0.987
_diffrn_reflns_theta_full          67.679
_diffrn_reflns_theta_max           70.520
_diffrn_reflns_theta_min           5.135
_diffrn_ambient_temperature        100.15
_diffrn_detector                   'Bruker Platinum135 CCD'
_diffrn_detector_area_resol_mean   7.9
_diffrn_detector_type              'CCD Area Detector'
_diffrn_measured_fraction_theta_full  0.988
_diffrn_measured_fraction_theta_max  0.985
_diffrn_measurement_device         'Fixed Chi Three-Circle Diffractometer'
_diffrn_measurement_device_type    'Rigaku MicroMax-007HF'
_diffrn_measurement_method         '\w and \f scans'
_diffrn_radiation_monochromator    'Double Bounce Multilayer Mirrors'
_diffrn_radiation_probe            X-ray
_diffrn_radiation_type             CuK\a
_diffrn_radiation_wavelength       1.54178
_diffrn_radiation_xray_symbol      K-L~3~
_diffrn_source                     'Micro Focus Rotating Anode'
_diffrn_source_current             30.0
_diffrn_source_power               1.2
_diffrn_source_type                'Bruker TXS'
_diffrn_source_voltage             40.0
_diffrn_standards_number           0
_reflns_Friedel_coverage           0.731
_reflns_Friedel_fraction_full      0.994
_reflns_Friedel_fraction_max       0.990
_reflns_number_gt                  2771
_reflns_number_total               2775
_reflns_special_details
;
 Reflections were merged by SHELXL according to the crystal
 class for the calculation of statistics and refinement.
 
 _reflns_Friedel_fraction is defined as the number of unique
 Friedel pairs measured divided by the number that would be
 possible theoretically, ignoring centric projections and
 systematic absences.
;
_reflns_threshold_expression       'I > 2\s(I)'
_computing_cell_refinement         'SAINT v8.40B (Bruker, 2019)'
_computing_data_collection         'APEX5 v2023.9-2 (Bruker, 2023)'
_computing_data_reduction          'SAINT v8.40B (Bruker, 2019)'
_computing_molecular_graphics      'Olex2 1.5-alpha (Dolomanov et al., 2009)'
_computing_publication_material    'Olex2 1.5-alpha (Dolomanov et al., 2009)'
_computing_structure_refinement    'XL  (Sheldrick, 2008)'
_computing_structure_solution      'XT (Sheldrick, 2008)'
_refine_diff_density_max           0.223
_refine_diff_density_min           -0.150
_refine_diff_density_rms           0.037
_refine_ls_abs_structure_details
;
 Flack x determined using 1168 quotients [(I+)-(I-)]/[(I+)+(I-)]
 (Parsons, Flack and Wagner, Acta Cryst. B69 (2013) 249-259).
;
_refine_ls_abs_structure_Flack     0.02(3)
_refine_ls_extinction_coef         .
_refine_ls_extinction_method       none
_refine_ls_goodness_of_fit_ref     1.057
_refine_ls_hydrogen_treatment      constr
_refine_ls_matrix_type             full
_refine_ls_number_parameters       201
_refine_ls_number_reflns           2775
_refine_ls_number_restraints       0
_refine_ls_R_factor_all            0.0249
_refine_ls_R_factor_gt             0.0249
_refine_ls_restrained_S_all        1.057
_refine_ls_shift/su_max            0.000
_refine_ls_shift/su_mean           0.000
_refine_ls_structure_factor_coef   Fsqd
_refine_ls_weighting_details      
 'w=1/[\s^2^(Fo^2^)+(0.0404P)^2^+0.2454P] where P=(Fo^2^+2Fc^2^)/3'
_refine_ls_weighting_scheme        calc
_refine_ls_wR_factor_gt            0.0663
_refine_ls_wR_factor_ref           0.0663
_refine_special_details            ?
_olex2_refinement_description
;
1. Fixed Uiso
 At 1.2 times of:
  All C(H) groups, All C(H,H) groups, All N(H) groups
 At 1.5 times of:
  All C(H,H,H) groups
2.a Ternary CH refined with riding coordinates:
 C3(H3), C4(H4), C6(H6)
2.b Secondary CH2 refined with riding coordinates:
 C7(H7A,H7B)
2.c Aromatic/amide H refined with riding coordinates:
 N1(H1), C10(H10), C11(H11), C12(H12), C14(H14), C15(H15), C16(H16)
2.d Idealised Me refined as rotating group:
 C1(H1A,H1B,H1C), C5(H5A,H5B,H5C)
;
_atom_sites_solution_hydrogens     geom
_atom_sites_solution_primary       dual
_atom_sites_solution_secondary     ?
loop_
  _atom_site_label
  _atom_site_type_symbol
  _atom_site_fract_x
  _atom_site_fract_y
  _atom_site_fract_z
  _atom_site_U_iso_or_equiv
  _atom_site_adp_type
  _atom_site_occupancy
  _atom_site_site_symmetry_order
  _atom_site_calc_flag
  _atom_site_refinement_flags_posn
  _atom_site_refinement_flags_adp
  _atom_site_refinement_flags_occupancy
  _atom_site_disorder_assembly
  _atom_site_disorder_group
 O1 O 0.36259(12) -0.07923(10) 0.65911(6) 0.0211(2) Uani 1 1 d . . . . .
 O2 O 0.42877(11) 0.11336(10) 0.71485(6) 0.0202(2) Uani 1 1 d . . . . .
 O3 O 0.88427(12) 0.05744(10) 0.64788(7) 0.0216(2) Uani 1 1 d . . . . .
 N1 N 0.86225(14) 0.27272(12) 0.67973(8) 0.0188(3) Uani 1 1 d . . . . .
 H1 H 0.823081 0.326491 0.716953 0.023 Uiso 1 1 calc R U . . .
 N2 N 0.86113(14) 0.53159(12) 0.67316(8) 0.0201(3) Uani 1 1 d . . . . .
 C1 C 0.24773(19) -0.01263(16) 0.61272(10) 0.0253(3) Uani 1 1 d . . . . .
 H1A H 0.202014 -0.072613 0.572099 0.038 Uiso 1 1 calc R U . . .
 H1B H 0.290021 0.060982 0.581691 0.038 Uiso 1 1 calc R U . . .
 H1C H 0.173328 0.018863 0.652924 0.038 Uiso 1 1 calc R U . . .
 C2 C 0.44781(16) -0.00268(13) 0.70875(9) 0.0162(3) Uani 1 1 d . . . . .
 C3 C 0.56181(16) -0.08164(13) 0.75115(9) 0.0175(3) Uani 1 1 d . . . . .
 H3 H 0.570081 -0.172394 0.729157 0.021 Uiso 1 1 calc R U . . .
 C4 C 0.59371(17) -0.06708(14) 0.84727(9) 0.0202(3) Uani 1 1 d . . . . .
 H4 H 0.618637 -0.150705 0.876178 0.024 Uiso 1 1 calc R U . . .
 C5 C 0.51083(18) 0.02660(16) 0.90344(10) 0.0246(3) Uani 1 1 d . . . . .
 H5A H 0.495853 0.108311 0.872695 0.037 Uiso 1 1 calc R U . . .
 H5B H 0.567543 0.043063 0.955505 0.037 Uiso 1 1 calc R U . . .
 H5C H 0.415270 -0.010727 0.918598 0.037 Uiso 1 1 calc R U . . .
 C6 C 0.70668(16) -0.02387(14) 0.78391(9) 0.0185(3) Uani 1 1 d . . . . .
 H6 H 0.792894 -0.083532 0.778831 0.022 Uiso 1 1 calc R U . . .
 C7 C 0.74445(16) 0.11817(13) 0.77307(9) 0.0186(3) Uani 1 1 d . . . . .
 H7A H 0.799069 0.148298 0.823998 0.022 Uiso 1 1 calc R U . . .
 H7B H 0.652378 0.169030 0.769313 0.022 Uiso 1 1 calc R U . . .
 C8 C 0.83653(16) 0.14349(13) 0.69393(9) 0.0164(3) Uani 1 1 d . . . . .
 C9 C 0.94312(16) 0.33032(15) 0.61340(9) 0.0177(3) Uani 1 1 d . . . . .
 C10 C 1.02201(18) 0.26378(15) 0.55207(10) 0.0209(3) Uani 1 1 d . . . . .
 H10 H 1.022741 0.171644 0.552146 0.025 Uiso 1 1 calc R U . . .
 C11 C 1.10179(18) 0.33276(16) 0.48909(9) 0.0230(3) Uani 1 1 d . . . . .
 H11 H 1.157828 0.285639 0.448390 0.028 Uiso 1 1 calc R U . . .
 C12 C 1.10044(17) 0.46537(16) 0.48518(9) 0.0219(3) Uani 1 1 d . . . . .
 H12 H 1.154765 0.509358 0.442236 0.026 Uiso 1 1 calc R U . . .
 C13 C 1.01739(16) 0.53652(15) 0.54568(9) 0.0183(3) Uani 1 1 d . . . . .
 C14 C 1.00418(18) 0.67356(15) 0.54443(10) 0.0222(3) Uani 1 1 d . . . . .
 H14 H 1.051132 0.722430 0.500846 0.027 Uiso 1 1 calc R U . . .
 C15 C 0.92357(18) 0.73549(15) 0.60618(10) 0.0233(3) Uani 1 1 d . . . . .
 H15 H 0.913916 0.827234 0.606044 0.028 Uiso 1 1 calc R U . . .
 C16 C 0.85520(18) 0.65971(15) 0.67003(10) 0.0220(3) Uani 1 1 d . . . . .
 H16 H 0.801660 0.703491 0.713392 0.026 Uiso 1 1 calc R U . . .
 C17 C 0.94005(16) 0.46933(14) 0.61125(9) 0.0170(3) Uani 1 1 d . . . . .

loop_
  _atom_site_aniso_label
  _atom_site_aniso_U_11
  _atom_site_aniso_U_22
  _atom_site_aniso_U_33
  _atom_site_aniso_U_23
  _atom_site_aniso_U_13
  _atom_site_aniso_U_12
 O1 0.0206(5) 0.0181(5) 0.0246(5) -0.0009(4) -0.0046(4) -0.0008(4)
 O2 0.0222(5) 0.0145(5) 0.0239(5) 0.0010(4) 0.0003(4) 0.0016(4)
 O3 0.0239(6) 0.0154(5) 0.0256(5) -0.0022(4) 0.0014(4) 0.0017(4)
 N1 0.0223(7) 0.0149(6) 0.0191(6) -0.0023(5) 0.0023(5) 0.0005(5)
 N2 0.0187(7) 0.0175(6) 0.0240(6) -0.0024(5) 0.0009(5) -0.0002(5)
 C1 0.0209(7) 0.0298(8) 0.0254(8) 0.0016(6) -0.0053(6) 0.0012(6)
 C2 0.0175(7) 0.0149(6) 0.0163(6) 0.0001(5) 0.0034(5) -0.0018(5)
 C3 0.0199(7) 0.0122(6) 0.0205(7) 0.0007(5) -0.0009(5) -0.0006(5)
 C4 0.0229(8) 0.0174(7) 0.0202(7) 0.0036(6) -0.0023(6) -0.0011(6)
 C5 0.0285(9) 0.0256(8) 0.0197(7) 0.0013(6) 0.0010(6) 0.0007(7)
 C6 0.0190(7) 0.0147(6) 0.0218(7) 0.0004(6) -0.0035(6) 0.0002(5)
 C7 0.0193(7) 0.0146(6) 0.0219(7) -0.0017(6) -0.0010(6) -0.0021(6)
 C8 0.0151(7) 0.0156(6) 0.0186(7) -0.0011(6) -0.0047(6) 0.0007(5)
 C9 0.0169(7) 0.0185(7) 0.0178(7) 0.0000(6) -0.0033(6) -0.0008(6)
 C10 0.0230(8) 0.0166(7) 0.0232(7) -0.0019(6) 0.0004(6) 0.0015(6)
 C11 0.0230(8) 0.0258(8) 0.0200(7) -0.0038(6) 0.0031(6) 0.0020(6)
 C12 0.0225(8) 0.0242(7) 0.0190(7) 0.0013(6) 0.0007(6) -0.0017(6)
 C13 0.0166(7) 0.0195(7) 0.0188(7) 0.0006(5) -0.0036(5) -0.0017(6)
 C14 0.0235(8) 0.0192(7) 0.0240(7) 0.0045(6) -0.0023(6) -0.0024(6)
 C15 0.0232(8) 0.0166(7) 0.0301(8) 0.0008(6) -0.0027(7) 0.0010(6)
 C16 0.0199(8) 0.0154(7) 0.0308(8) -0.0024(6) 0.0038(7) 0.0003(6)
 C17 0.0149(7) 0.0169(7) 0.0192(7) -0.0002(6) -0.0026(5) 0.0004(6)

_geom_special_details
;
 All esds (except the esd in the dihedral angle between two l.s. planes)
 are estimated using the full covariance matrix.  The cell esds are taken
 into account individually in the estimation of esds in distances, angles
 and torsion angles; correlations between esds in cell parameters are only
 used when they are defined by crystal symmetry.  An approximate (isotropic)
 treatment of cell esds is used for estimating esds involving l.s. planes.
;
loop_
  _geom_bond_atom_site_label_1
  _geom_bond_atom_site_label_2
  _geom_bond_distance
  _geom_bond_site_symmetry_2
  _geom_bond_publ_flag
 O1 C1 1.4463(18) . ?
 O1 C2 1.3523(17) . ?
 O2 C2 1.2127(17) . ?
 O3 C8 1.2232(18) . ?
 N1 H1 0.8800 . ?
 N1 C8 1.3710(18) . ?
 N1 C9 1.4051(19) . ?
 N2 C16 1.3230(19) . ?
 N2 C17 1.3668(19) . ?
 C1 H1A 0.9800 . ?
 C1 H1B 0.9800 . ?
 C1 H1C 0.9800 . ?
 C2 C3 1.476(2) . ?
 C3 H3 1.0000 . ?
 C3 C4 1.5408(19) . ?
 C3 C6 1.535(2) . ?
 C4 H4 1.0000 . ?
 C4 C5 1.509(2) . ?
 C4 C6 1.497(2) . ?
 C5 H5A 0.9800 . ?
 C5 H5B 0.9800 . ?
 C5 H5C 0.9800 . ?
 C6 H6 1.0000 . ?
 C6 C7 1.5138(19) . ?
 C7 H7A 0.9900 . ?
 C7 H7B 0.9900 . ?
 C7 C8 1.519(2) . ?
 C9 C10 1.382(2) . ?
 C9 C17 1.4340(19) . ?
 C10 H10 0.9500 . ?
 C10 C11 1.416(2) . ?
 C11 H11 0.9500 . ?
 C11 C12 1.369(2) . ?
 C12 H12 0.9500 . ?
 C12 C13 1.417(2) . ?
 C13 C14 1.418(2) . ?
 C13 C17 1.425(2) . ?
 C14 H14 0.9500 . ?
 C14 C15 1.372(2) . ?
 C15 H15 0.9500 . ?
 C15 C16 1.414(2) . ?
 C16 H16 0.9500 . ?

loop_
  _geom_angle_atom_site_label_1
  _geom_angle_atom_site_label_2
  _geom_angle_atom_site_label_3
  _geom_angle
  _geom_angle_site_symmetry_1
  _geom_angle_site_symmetry_3
  _geom_angle_publ_flag
 C2 O1 C1 115.22(11) . . ?
 C8 N1 H1 115.8 . . ?
 C8 N1 C9 128.33(12) . . ?
 C9 N1 H1 115.8 . . ?
 C16 N2 C17 117.65(13) . . ?
 O1 C1 H1A 109.5 . . ?
 O1 C1 H1B 109.5 . . ?
 O1 C1 H1C 109.5 . . ?
 H1A C1 H1B 109.5 . . ?
 H1A C1 H1C 109.5 . . ?
 H1B C1 H1C 109.5 . . ?
 O1 C2 C3 109.86(11) . . ?
 O2 C2 O1 122.63(13) . . ?
 O2 C2 C3 127.51(13) . . ?
 C2 C3 H3 114.4 . . ?
 C2 C3 C4 121.22(13) . . ?
 C2 C3 C6 122.66(12) . . ?
 C4 C3 H3 114.4 . . ?
 C6 C3 H3 114.4 . . ?
 C6 C3 C4 58.24(9) . . ?
 C3 C4 H4 113.7 . . ?
 C5 C4 C3 122.57(13) . . ?
 C5 C4 H4 113.7 . . ?
 C6 C4 C3 60.67(9) . . ?
 C6 C4 H4 113.7 . . ?
 C6 C4 C5 122.65(12) . . ?
 C4 C5 H5A 109.5 . . ?
 C4 C5 H5B 109.5 . . ?
 C4 C5 H5C 109.5 . . ?
 H5A C5 H5B 109.5 . . ?
 H5A C5 H5C 109.5 . . ?
 H5B C5 H5C 109.5 . . ?
 C3 C6 H6 114.1 . . ?
 C4 C6 C3 61.08(9) . . ?
 C4 C6 H6 114.1 . . ?
 C4 C6 C7 121.22(12) . . ?
 C7 C6 C3 122.20(12) . . ?
 C7 C6 H6 114.1 . . ?
 C6 C7 H7A 109.1 . . ?
 C6 C7 H7B 109.1 . . ?
 C6 C7 C8 112.52(11) . . ?
 H7A C7 H7B 107.8 . . ?
 C8 C7 H7A 109.1 . . ?
 C8 C7 H7B 109.1 . . ?
 O3 C8 N1 123.27(13) . . ?
 O3 C8 C7 123.55(13) . . ?
 N1 C8 C7 113.18(12) . . ?
 N1 C9 C17 115.45(13) . . ?
 C10 C9 N1 125.20(13) . . ?
 C10 C9 C17 119.35(14) . . ?
 C9 C10 H10 120.0 . . ?
 C9 C10 C11 120.08(14) . . ?
 C11 C10 H10 120.0 . . ?
 C10 C11 H11 119.1 . . ?
 C12 C11 C10 121.89(14) . . ?
 C12 C11 H11 119.1 . . ?
 C11 C12 H12 120.3 . . ?
 C11 C12 C13 119.48(14) . . ?
 C13 C12 H12 120.3 . . ?
 C12 C13 C14 123.49(14) . . ?
 C12 C13 C17 119.60(14) . . ?
 C14 C13 C17 116.91(14) . . ?
 C13 C14 H14 120.0 . . ?
 C15 C14 C13 119.96(14) . . ?
 C15 C14 H14 120.0 . . ?
 C14 C15 H15 120.8 . . ?
 C14 C15 C16 118.49(14) . . ?
 C16 C15 H15 120.8 . . ?
 N2 C16 C15 124.07(14) . . ?
 N2 C16 H16 118.0 . . ?
 C15 C16 H16 118.0 . . ?
 N2 C17 C9 117.58(13) . . ?
 N2 C17 C13 122.86(13) . . ?
 C13 C17 C9 119.55(13) . . ?

loop_
  _geom_torsion_atom_site_label_1
  _geom_torsion_atom_site_label_2
  _geom_torsion_atom_site_label_3
  _geom_torsion_atom_site_label_4
  _geom_torsion
  _geom_torsion_site_symmetry_1
  _geom_torsion_site_symmetry_2
  _geom_torsion_site_symmetry_3
  _geom_torsion_site_symmetry_4
  _geom_torsion_publ_flag
 O1 C2 C3 C4 -133.21(13) . . . . ?
 O1 C2 C3 C6 156.82(12) . . . . ?
 O2 C2 C3 C4 47.1(2) . . . . ?
 O2 C2 C3 C6 -22.9(2) . . . . ?
 N1 C9 C10 C11 -178.80(14) . . . . ?
 N1 C9 C17 N2 0.5(2) . . . . ?
 N1 C9 C17 C13 -179.26(13) . . . . ?
 C1 O1 C2 O2 0.76(19) . . . . ?
 C1 O1 C2 C3 -178.97(12) . . . . ?
 C2 C3 C4 C5 0.5(2) . . . . ?
 C2 C3 C4 C6 -111.53(15) . . . . ?
 C2 C3 C6 C4 109.11(15) . . . . ?
 C2 C3 C6 C7 -1.5(2) . . . . ?
 C3 C4 C6 C7 112.16(15) . . . . ?
 C3 C6 C7 C8 -94.65(16) . . . . ?
 C4 C3 C6 C7 -110.60(15) . . . . ?
 C4 C6 C7 C8 -168.00(12) . . . . ?
 C5 C4 C6 C3 -111.92(16) . . . . ?
 C5 C4 C6 C7 0.2(2) . . . . ?
 C6 C3 C4 C5 112.05(16) . . . . ?
 C6 C7 C8 O3 -5.3(2) . . . . ?
 C6 C7 C8 N1 175.36(12) . . . . ?
 C8 N1 C9 C10 -4.9(2) . . . . ?
 C8 N1 C9 C17 174.80(14) . . . . ?
 C9 N1 C8 O3 0.3(2) . . . . ?
 C9 N1 C8 C7 179.61(13) . . . . ?
 C9 C10 C11 C12 -1.9(2) . . . . ?
 C10 C9 C17 N2 -179.82(13) . . . . ?
 C10 C9 C17 C13 0.4(2) . . . . ?
 C10 C11 C12 C13 0.1(2) . . . . ?
 C11 C12 C13 C14 -177.14(15) . . . . ?
 C11 C12 C13 C17 1.9(2) . . . . ?
 C12 C13 C14 C15 -178.94(14) . . . . ?
 C12 C13 C17 N2 178.13(13) . . . . ?
 C12 C13 C17 C9 -2.2(2) . . . . ?
 C13 C14 C15 C16 0.0(2) . . . . ?
 C14 C13 C17 N2 -2.8(2) . . . . ?
 C14 C13 C17 C9 176.93(13) . . . . ?
 C14 C15 C16 N2 -1.6(2) . . . . ?
 C16 N2 C17 C9 -178.37(14) . . . . ?
 C16 N2 C17 C13 1.4(2) . . . . ?
 C17 N2 C16 C15 0.9(2) . . . . ?
 C17 C9 C10 C11 1.5(2) . . . . ?
 C17 C13 C14 C15 2.0(2) . . . . ?

_shelx_res_file
;
TITL Engle622_0m_a.res in P2(1)2(1)2(1)
    engle622_0m_a.res
    created by SHELXL-2019/1 at 12:46:17 on 05-Aug-2024
REM Old TITL Engle622_0m in P2(1)2(1)2(1)
REM SHELXT solution in P2(1)2(1)2(1): R1 0.110, Rweak 0.019, Alpha 0.001
REM <I/s> 2.454 for 16 systematic absences, Orientation as input
REM Flack x = 0.081 ( 0.024 ) from 1171 Parsons' quotients
REM Formula found by SHELXT: C17 N2 O3
CELL 1.54178 9.0977 10.3108 15.6663 90 90 90
ZERR 4 0.0004 0.0005 0.0007 0 0 0
LATT -1
SYMM 0.5-X,-Y,0.5+Z
SYMM -X,0.5+Y,0.5-Z
SYMM 0.5+X,0.5-Y,-Z
SFAC C H N O
UNIT 68 72 8 12

L.S. 10
PLAN  5
SIZE 0.2 0.15 0.15
TEMP -173
CONF
BOND
LIST 4
fmap 2
MORE -1
BOND $H
ACTA
OMIT -10 3 7
REM <olex2.extras>
REM <HklSrc "%.\\Engle622_0m_a.hkl">
REM </olex2.extras>

WGHT    0.040400    0.245400
FVAR       0.42018
O1    4    0.362589   -0.079228    0.659114    11.00000    0.02057    0.01808 =
         0.02463   -0.00086   -0.00462   -0.00077
O2    4    0.428765    0.113356    0.714852    11.00000    0.02216    0.01448 =
         0.02393    0.00099    0.00035    0.00156
O3    4    0.884269    0.057440    0.647876    11.00000    0.02386    0.01537 =
         0.02564   -0.00223    0.00141    0.00172
N1    3    0.862252    0.272716    0.679735    11.00000    0.02227    0.01489 =
         0.01912   -0.00228    0.00228    0.00047
AFIX  43
H1    2    0.823081    0.326491    0.716953    11.00000   -1.20000
AFIX   0
N2    3    0.861130    0.531586    0.673161    11.00000    0.01874    0.01753 =
         0.02403   -0.00239    0.00092   -0.00018
C1    1    0.247730   -0.012631    0.612717    11.00000    0.02089    0.02979 =
         0.02535    0.00164   -0.00527    0.00123
AFIX 137
H1A   2    0.202014   -0.072613    0.572099    11.00000   -1.50000
H1B   2    0.290021    0.060982    0.581691    11.00000   -1.50000
H1C   2    0.173328    0.018863    0.652924    11.00000   -1.50000
AFIX   0
C2    1    0.447815   -0.002682    0.708745    11.00000    0.01750    0.01485 =
         0.01625    0.00012    0.00344   -0.00184
C3    1    0.561807   -0.081642    0.751154    11.00000    0.01987    0.01219 =
         0.02054    0.00073   -0.00089   -0.00055
AFIX  13
H3    2    0.570081   -0.172394    0.729157    11.00000   -1.20000
AFIX   0
C4    1    0.593706   -0.067080    0.847270    11.00000    0.02287    0.01743 =
         0.02021    0.00356   -0.00231   -0.00114
AFIX  13
H4    2    0.618637   -0.150705    0.876178    11.00000   -1.20000
AFIX   0
C5    1    0.510834    0.026597    0.903436    11.00000    0.02855    0.02563 =
         0.01966    0.00129    0.00100    0.00069
AFIX 137
H5A   2    0.495853    0.108311    0.872695    11.00000   -1.50000
H5B   2    0.567543    0.043063    0.955505    11.00000   -1.50000
H5C   2    0.415270   -0.010727    0.918598    11.00000   -1.50000
AFIX   0
C6    1    0.706680   -0.023866    0.783908    11.00000    0.01899    0.01472 =
         0.02182    0.00040   -0.00355    0.00017
AFIX  13
H6    2    0.792894   -0.083532    0.778831    11.00000   -1.20000
AFIX   0
C7    1    0.744448    0.118167    0.773067    11.00000    0.01925    0.01464 =
         0.02188   -0.00171   -0.00100   -0.00207
AFIX  23
H7A   2    0.799069    0.148298    0.823998    11.00000   -1.20000
H7B   2    0.652378    0.169030    0.769313    11.00000   -1.20000
AFIX   0
C8    1    0.836529    0.143486    0.693927    11.00000    0.01507    0.01556 =
         0.01863   -0.00106   -0.00469    0.00067
C9    1    0.943124    0.330321    0.613396    11.00000    0.01688    0.01847 =
         0.01781    0.00000   -0.00330   -0.00075
C10   1    1.022006    0.263778    0.552071    11.00000    0.02299    0.01661 =
         0.02321   -0.00191    0.00041    0.00153
AFIX  43
H10   2    1.022741    0.171644    0.552146    11.00000   -1.20000
AFIX   0
C11   1    1.101785    0.332763    0.489085    11.00000    0.02299    0.02584 =
         0.02004   -0.00382    0.00307    0.00202
AFIX  43
H11   2    1.157828    0.285639    0.448390    11.00000   -1.20000
AFIX   0
C12   1    1.100442    0.465371    0.485177    11.00000    0.02250    0.02417 =
         0.01900    0.00130    0.00068   -0.00167
AFIX  43
H12   2    1.154765    0.509358    0.442236    11.00000   -1.20000
AFIX   0
C13   1    1.017390    0.536524    0.545683    11.00000    0.01657    0.01951 =
         0.01884    0.00065   -0.00361   -0.00175
C14   1    1.004183    0.673559    0.544427    11.00000    0.02349    0.01918 =
         0.02397    0.00445   -0.00225   -0.00242
AFIX  43
H14   2    1.051132    0.722430    0.500846    11.00000   -1.20000
AFIX   0
C15   1    0.923572    0.735493    0.606183    11.00000    0.02315    0.01663 =
         0.03012    0.00081   -0.00274    0.00098
AFIX  43
H15   2    0.913916    0.827234    0.606044    11.00000   -1.20000
AFIX   0
C16   1    0.855199    0.659706    0.670032    11.00000    0.01991    0.01543 =
         0.03080   -0.00244    0.00381    0.00033
AFIX  43
H16   2    0.801660    0.703491    0.713392    11.00000   -1.20000
AFIX   0
C17   1    0.940053    0.469334    0.611252    11.00000    0.01492    0.01691 =
         0.01915   -0.00025   -0.00262    0.00039
HKLF 4


REM  Engle622_0m_a.res in P2(1)2(1)2(1)
REM wR2 = 0.0663, GooF = S = 1.057, Restrained GooF = 1.057 for all data
REM R1 = 0.0249 for 2771 Fo > 4sig(Fo) and 0.0249 for all 2775 data
REM 201 parameters refined using 0 restraints

END

WGHT      0.0395      0.2381

REM Highest difference peak  0.223,  deepest hole -0.150,  1-sigma level  0.037
Q1    1   0.5422 -0.0804  0.8001  11.00000  0.05    0.22
Q2    1   0.9783  0.4983  0.5761  11.00000  0.05    0.20
Q3    1   0.5033 -0.0412  0.7392  11.00000  0.05    0.19
Q4    1   0.7203  0.0457  0.7745  11.00000  0.05    0.15
Q5    1   0.6444 -0.0386  0.7415  11.00000  0.05    0.15
;
_shelx_res_checksum                76300
_shelx_hkl_file
;
   2   0   0 1985.80   82.29
   4   0   0  329.67   12.90
   4   0   0  282.47   12.70
   4   0   0  304.57   12.70
   4   0   0  326.67   12.80
   4   0   0  313.77   12.70
   4   0   0  282.87   12.70
   4   0   0  337.27   12.90
   5   0   0    1.30    0.20
   6   0   0   57.99    2.50
   6   0   0   58.99    2.70
   6   0   0   56.99    2.50
   6   0   0   62.89    2.60
   6   0   0   57.09    2.60
   6   0   0   57.39    2.50
  -6   0   0   57.29    2.80
  -6   0   0   58.09    2.80
   7   0   0    0.10    0.20
   7   0   0    0.00    0.10
   0   1   0    0.10    0.10
   0  -1   0    0.20    0.10
   0   1   0    0.20    0.10
   1  -1   0    7.90    0.40
  -1   1   0    7.30    0.40
   1   1   0    7.60    0.40
   1   1   0    8.10    0.40
   1  -1   0    7.30    0.40
   1  -1   0    6.90    0.40
  -1   1   0    7.00    0.40
  -1   1   0    7.20    0.30
  -1   1   0    7.20    0.30
  -1  -1   0    7.20    0.30
  -1   1   0    6.80    0.40
   2   1   0   34.20    1.60
   2  -1   0   40.50    1.60
   2   1   0   40.90    1.70
   2  -1   0   36.00    1.70
   2  -1   0   37.80    1.60
   2   1   0   37.20    1.60
   2  -1   0   40.20    1.70
   2  -1   0   35.20    1.60
  -2   1   0   37.20    1.60
  -2   1   0   38.10    1.60
   2  -1   0   39.10    1.60
   2   1   0   38.90    1.70
   3  -1   0    1.50    0.20
  -3   1   0    1.80    0.10
   3   1   0    2.30    0.20
   3  -1   0    1.70    0.10
   3  -1   0    1.80    0.20
   3  -1   0    1.90    0.20
   3  -1   0    2.10    0.20
   3   1   0    1.80    0.10
   3   1   0    2.00    0.20
   3   1   0    2.20    0.20
   3   1   0    2.30    0.20
   3  -1   0    1.80    0.20
   3   1   0    2.20    0.30
   3  -1   0    2.00    0.20
  -3   1   0    1.80    0.10
   4   1   0   18.60    0.90
   4   1   0   19.70    1.10
   4   1   0   21.50    1.00
   4   1   0   21.10    1.00
   4  -1   0   20.00    0.90
   4  -1   0   18.00    1.00
   4  -1   0   21.20    1.00
   4  -1   0   20.80    0.90
   4  -1   0   20.50    1.00
   4   1   0   21.80    1.10
  -4   1   0   21.40    0.90
   4  -1   0   20.10    0.90
   4  -1   0   20.70    1.00
   4  -1   0   21.40    0.90
   4   1   0   19.40    0.90
  -4   1   0   20.20    0.90
   5   1   0    1.10    0.20
  -5   1   0    0.90    0.10
   5  -1   0    1.10    0.20
   5   1   0    1.00    0.20
   5   1   0    0.90    0.30
   5  -1   0    1.00    0.20
   5   1   0    1.00    0.20
  -5   1   0    1.00    0.30
   5   1   0    0.90    0.20
   5   1   0    0.80    0.10
  -5   1   0    1.10    0.30
   5  -1   0    1.10    0.20
   5  -1   0    1.20    0.20
  -5   1   0    1.20    0.20
   5   1   0    0.90    0.20
   5  -1   0    1.10    0.20
  -6   1   0   22.60    1.40
   6   1   0   20.30    1.00
   6   1   0   21.50    1.00
   6   1   0   23.00    1.10
   6   1   0   24.60    1.20
   6  -1   0   22.80    1.00
   6   1   0   23.80    1.00
  -6  -1   0   20.80    1.00
  -6  -1   0   21.40    1.20
   6  -1   0   24.30    1.10
   6   1   0   20.70    1.30
   6  -1   0   22.90    1.10
   6  -1   0   23.10    1.30
  -6  -1   0   23.10    1.00
   7  -1   0   20.70    0.90
   7  -1   0   21.40    0.90
   7  -1   0   22.10    1.10
  -7   1   0   20.90    1.50
   7  -1   0   19.70    0.90
   8  -1   0    0.70    0.20
   8  -1   0    0.90    0.20
   0  -2   0 2721.63  110.69
   0   2   0 2802.52  112.39
   0   2   0 2432.96  110.49
   0   2   0 2647.04  110.79
   0  -2   0 2798.62  111.19
  -1   2   0  146.79    5.90
   1  -2   0  147.59    5.90
   1   2   0  133.69    5.90
  -1   2   0  144.59    5.90
  -1   2   0  149.49    5.90
   1   2   0  141.99    5.80
   1   2   0  140.29    5.80
   1   2   0  140.79    5.90
   1  -2   0  140.69    5.90
  -1  -2   0  134.69    5.80
  -2   2   0    2.80    0.20
   2  -2   0    3.20    0.30
  -2   2   0    3.80    0.30
   2  -2   0    3.00    0.30
   2  -2   0    3.50    0.30
   2  -2   0    3.20    0.20
  -2   2   0    3.20    0.30
  -2  -2   0    3.80    0.20
   3   2   0  268.77   11.90
   3   2   0  297.77   11.90
  -3   2   0  279.97   11.90
   3  -2   0  282.57   11.90
   3  -2   0  282.17   11.90
  -3   2   0  307.77   12.00
  -3  -2   0  305.17   11.90
  -3   2   0  267.07   11.80
  -3   2   0  270.57   11.80
   3   2   0  303.97   11.90
   3  -2   0  287.27   11.80
   3  -2   0  307.77   11.80
  -3   2   0  305.67   11.90
   3  -2   0  296.87   11.80
   3   2   0  281.27   12.00
   4   2   0    0.50    0.10
  -4   2   0    0.90    0.20
  -4  -2   0    0.70    0.20
   4  -2   0    0.90    0.20
   4  -2   0    0.50    0.10
   4   2   0    0.70    0.20
   4   2   0    0.70    0.10
   4  -2   0    0.50    0.10
  -4   2   0    0.60    0.10
   4   2   0    0.90    0.30
   4  -2   0    0.60    0.10
   4  -2   0    0.70    0.20
   4   2   0    0.80    0.20
   4  -2   0    0.70    0.10
  -4   2   0    0.70    0.10
   5   2   0    9.80    0.60
  -5  -2   0    9.60    0.60
   5  -2   0    9.40    0.50
   5   2   0    9.60    0.80
   5   2   0    8.90    0.70
  -5   2   0   10.60    0.80
  -5   2   0    9.10    0.50
   5  -2   0    9.60    0.60
   5  -2   0    9.00    0.70
   5   2   0    9.90    0.50
   5  -2   0    9.80    0.60
   5  -2   0   10.20    0.60
   5  -2   0    8.60    0.50
   5   2   0    9.90    0.60
   6  -2   0   62.79    2.60
   6  -2   0   59.89    2.60
   6   2   0   60.19    3.00
   6  -2   0   57.19    2.50
   6   2   0   54.79    2.50
   6   2   0   61.09    2.70
  -6   2   0   51.69    2.90
   6   2   0   62.69    2.70
   6   2   0   57.99    2.50
   6  -2   0   60.89    2.90
   6   2   0   60.39    2.60
   7   2   0  195.58    8.30
  -7  -2   0  199.88    8.90
   7   2   0  201.58    8.20
   7  -2   0  221.98    8.40
   7   2   0  201.38    8.40
   7   2   0  193.68    8.40
  -7   2   0  184.88    8.70
   7   2   0  192.48    8.10
   7  -2   0  198.28    8.20
   7  -2   0  192.38    8.60
  -7  -2   0  189.48    8.20
   7  -2   0  217.08    8.40
   7  -2   0  193.48    8.10
   7   2   0  205.48    8.20
   7  -2   0  205.48    8.20
   7  -2   0  199.88    8.20
   7   2   0  205.78    8.20
   8  -2   0    4.40    0.50
   8  -2   0    4.80    0.40
   8  -2   0    5.00    0.30
   8   2   0    4.60    0.30
   8  -2   0    5.00    0.30
   8  -2   0    4.60    0.30
   9  -2   0    2.00    0.20
   9  -2   0    2.10    0.20
   1  -3   0   27.00    1.10
   1  -3   0   25.70    1.30
   1   3   0   25.50    1.20
   1   3   0   25.90    1.30
   1  -3   0   26.30    1.20
  -1   3   0   27.00    1.30
   1  -3   0   27.60    1.20
   1   3   0   25.30    1.30
  -1  -3   0   26.00    1.20
  -1  -3   0   26.30    1.30
   1   3   0   25.70    1.20
   1  -3   0   25.10    1.10
  -1   3   0   26.80    1.10
  -1   3   0   27.20    1.30
   2   3   0  161.88    6.80
  -2   3   0  160.88    6.80
   2   3   0  180.68    7.00
   2  -3   0  181.68    7.00
   2   3   0  168.48    6.90
   2  -3   0  151.78    6.80
   2  -3   0  164.58    6.80
   2  -3   0  169.98    6.90
   2   3   0  157.38    6.90
  -2  -3   0  156.78    6.80
   3   3   0   95.79    4.20
   3   3   0   93.19    4.10
   3   3   0   97.59    4.20
   3  -3   0   96.19    4.10
   3  -3   0  104.19    4.30
  -3  -3   0   91.39    4.10
   3  -3   0   99.49    4.10
   3  -3   0  102.69    4.10
   3   3   0  100.39    4.20
   3   3   0  100.49    4.40
  -3   3   0   96.79    4.10
  -3   3   0  104.59    4.40
   4   3   0  481.65   19.60
   4   3   0  507.65   19.80
   4  -3   0  489.95   19.90
   4  -3   0  481.05   19.90
  -4   3   0  469.25   19.70
   4   3   0  457.65   19.70
   4  -3   0  465.25   19.70
   4   3   0  511.95   19.80
   4  -3   0  511.65   19.70
   4  -3   0  475.35   19.70
   4   3   0  488.95   20.00
  -4   3   0  461.55   20.00
  -4  -3   0  480.75   19.70
   4   3   0  474.65   19.80
   5  -3   0    6.30    0.40
   5  -3   0    6.20    0.30
   5   3   0    6.50    0.30
   5   3   0    6.30    0.50
   5   3   0    7.30    0.40
   5  -3   0    6.60    0.40
   5   3   0    7.40    0.50
   5  -3   0    6.50    0.60
  -5   3   0    8.00    0.70
   5   3   0    7.70    0.70
   5  -3   0    6.20    0.40
  -5  -3   0    6.70    0.50
   5   3   0    7.10    0.50
   6   3   0  221.88    8.70
   6   3   0  208.08    8.40
   6  -3   0  194.38    8.90
   6   3   0  206.68    8.70
   6   3   0  219.48    8.50
   6   3   0  193.98    8.40
   6  -3   0  212.78    8.60
  -6   3   0  218.28    9.00
   6  -3   0  203.58    8.40
   6   3   0  201.98    8.40
   6  -3   0  197.58    8.40
   6  -3   0  204.98    8.40
   6   3   0  211.18    9.00
   6  -3   0  221.28    8.60
  -6  -3   0  198.98    8.60
   6  -3   0  202.48    8.40
   6   3   0  195.38    8.40
   6   3   0  223.68    8.70
   6  -3   0  196.98    8.50
   6   3   0  206.08    8.40
   6   3   0  198.78    8.40
   7   3   0    2.00    0.20
   7   3   0    1.90    0.20
   7  -3   0    2.40    0.20
   7   3   0    2.40    0.30
   7   3   0    2.00    0.20
  -7  -3   0    2.70    0.40
  -7  -3   0    1.90    0.70
   7  -3   0    2.50    0.20
   7  -3   0    2.60    0.20
   7   3   0    2.00    0.40
   7   3   0    2.10    0.40
   7   3   0    2.20    0.20
   7  -3   0    2.80    0.20
   7  -3   0    1.20    0.50
   7   3   0    2.10    0.20
  -7   3   0    2.10    0.60
   7   3   0    2.30    0.20
   7  -3   0    3.10    0.30
   7  -3   0    2.30    0.30
   8   3   0   31.10    1.30
   8  -3   0   31.10    1.50
   8   3   0   30.10    1.30
   8  -3   0   31.60    1.30
   8  -3   0   32.80    1.40
   8  -3   0   30.70    1.30
   8   3   0   30.20    1.30
   8   3   0   29.60    1.30
   8  -3   0   29.40    1.50
   8  -3   0   30.00    1.30
   9   3   0   16.40    0.70
   9  -3   0   16.30    0.90
   9  -3   0   16.40    0.80
   9  -3   0   17.20    0.80
   9  -3   0   17.80    0.80
  10  -3   0   35.40    1.40
  10  -3   0   33.80    1.50
   0  -4   0  277.37   12.60
   0   4   0  340.57   12.80
   0  -4   0  314.37   12.60
   0   4   0  301.57   12.60
   0   4   0  286.27   12.60
   0   4   0  314.77   12.70
   0  -4   0  292.97   12.50
   0  -4   0  335.57   12.80
   1  -4   0  308.77   12.70
   1  -4   0  318.17   12.60
  -1  -4   0  298.57   12.70
   1  -4   0  300.17   12.60
  -1   4   0  302.57   12.80
   1   4   0  326.67   12.80
  -1   4   0  304.57   12.60
   1  -4   0  305.57   12.80
  -1  -4   0  290.67   12.60
   1  -4   0  320.17   12.80
  -1  -4   0  298.87   12.70
  -1  -4   0  337.47   12.90
   1   4   0  311.47   12.70
  -1   4   0  287.17   12.80
   1  -4   0  304.87   12.60
   1   4   0  336.07   12.80
   2   4   0   87.89    4.00
   2   4   0   92.49    3.80
   2  -4   0   87.09    3.70
  -2  -4   0   90.59    3.80
  -2  -4   0   87.89    3.80
   2  -4   0   84.09    3.70
   2   4   0   89.79    4.00
  -2   4   0   92.69    3.80
  -2  -4   0   91.69    3.90
   2  -4   0   88.49    3.80
   2   4   0   93.19    3.90
  -2   4   0   92.19    4.00
   2  -4   0   91.39    3.80
   3  -4   0  205.28    9.20
   3   4   0  206.88    9.30
   3   4   0  215.38    9.20
   3   4   0  239.28    9.40
  -3  -4   0  229.78    9.10
  -3  -4   0  228.08    9.20
  -3  -4   0  218.48    9.10
   3  -4   0  220.18    9.00
  -3   4   0  214.58    9.00
   3   4   0  218.58    9.00
  -3   4   0  211.28    9.30
   3  -4   0  215.98    9.00
   3  -4   0  222.88    9.00
   3   4   0  229.88    9.10
   3  -4   0  219.98    9.00
   4  -4   0   41.40    1.80
   4   4   0   40.80    1.70
   4  -4   0   37.40    1.70
   4   4   0   42.30    2.10
  -4  -4   0   38.40    1.90
  -4  -4   0   40.20    2.00
   4   4   0   40.80    1.90
   4   4   0   42.30    1.90
  -4   4   0   37.80    1.80
   4  -4   0   39.90    2.00
   4   4   0   37.00    1.70
   4  -4   0   40.00    1.80
   4   4   0   40.90    2.00
   4  -4   0   38.30    1.70
  -4   4   0   41.70    2.10
  -5  -4   0  137.29    6.10
   5  -4   0  147.09    6.20
   5  -4   0  139.89    5.80
   5  -4   0  145.59    5.90
  -5  -4   0  133.79    6.00
   5   4   0  143.19    5.80
   5   4   0  132.29    5.80
  -5   4   0  148.59    6.30
   5   4   0  137.79    6.10
   5   4   0  146.29    6.30
   5   4   0  141.49    6.00
   5  -4   0  136.09    5.80
   5  -4   0  143.59    5.90
   6   4   0    6.00    0.40
   6  -4   0    5.20    0.70
   6   4   0    5.80    0.30
   6   4   0    5.90    0.30
  -6  -4   0    5.80    0.50
   6   4   0    5.30    0.30
   6   4   0    5.30    0.30
   6  -4   0    5.30    0.30
   6  -4   0    5.90    0.50
  -6  -4   0    5.10    0.60
   6  -4   0    5.80    0.30
   6   4   0    5.90    0.50
   6  -4   0    5.60    0.30
  -6   4   0    5.70    0.80
   6   4   0    5.40    0.30
   6   4   0    5.80    0.30
   6  -4   0    5.70    0.30
   6  -4   0    5.90    0.30
   6  -4   0    5.70    0.30
   6   4   0    5.80    0.60
   6   4   0    5.80    0.30
   6  -4   0    5.90    0.50
   7   4   0    5.20    0.30
   7  -4   0    5.10    0.30
   7  -4   0    5.20    0.50
   7   4   0    5.00    0.30
   7  -4   0    4.60    0.40
   7  -4   0    4.50    0.30
   7  -4   0    4.70    0.30
  -7  -4   0    6.00    0.60
   7  -4   0    4.80    0.30
   7   4   0    5.10    0.30
   7  -4   0    4.70    0.30
   7   4   0    4.80    0.30
   7   4   0    5.20    0.50
   7   4   0    5.00    0.30
   7  -4   0    5.00    0.50
   7   4   0    4.80    0.30
   8   4   0    7.20    0.40
   8  -4   0    7.20    0.40
   8  -4   0    6.80    0.40
   8  -4   0    7.00    0.40
   8   4   0    7.30    0.40
   8   4   0    7.30    0.40
   8   4   0    7.40    0.40
   8   4   0    6.90    0.30
   8  -4   0    5.90    0.60
   8  -4   0    7.00    0.40
   8  -4   0    6.90    0.60
   9   4   0    5.60    0.30
   9   4   0    5.20    0.30
   9  -4   0    5.90    0.50
   9   4   0    5.40    0.30
   9  -4   0    5.80    0.30
   9  -4   0    5.50    0.30
   9  -4   0    5.40    0.30
   9   4   0    5.30    0.30
  10  -4   0    4.00    0.20
  10  -4   0    3.90    0.20
   0   5   0    0.20    0.10
   0   5   0    0.10    0.10
   0   5   0    0.00    0.10
   0  -5   0    0.10    0.10
   0   5   0    0.10    0.20
   0  -5   0    0.10    0.10
   0  -5   0    0.20    0.20
  -1  -5   0   91.39    3.80
   1  -5   0   85.79    3.70
  -1   5   0   91.19    3.70
   1  -5   0   88.19    3.80
   1  -5   0   88.19    3.60
  -1  -5   0   87.19    3.80
   1  -5   0   85.19    3.60
  -1  -5   0   82.59    3.60
   1   5   0   84.89    3.90
   1   5   0   91.89    4.00
  -1   5   0   89.39    3.90
   1   5   0   89.39    3.90
   1  -5   0   82.69    3.70
   1   5   0   88.79    3.70
  -1  -5   0   89.69    4.00
   2  -5   0    4.60    0.50
   2  -5   0    4.70    0.30
  -2  -5   0    5.30    0.40
  -2   5   0    4.90    0.50
   2  -5   0    4.70    0.40
   2   5   0    5.30    0.50
  -2   5   0    4.80    0.30
   2   5   0    4.30    0.50
  -2  -5   0    5.20    0.40
  -2  -5   0    5.00    0.30
   2  -5   0    5.10    0.30
   2  -5   0    4.80    0.30
  -2  -5   0    4.90    0.50
   2   5   0    4.50    0.40
   3   5   0    0.60    0.20
   3  -5   0    0.80    0.20
  -3  -5   0    0.80    0.10
   3  -5   0    0.60    0.20
  -3   5   0    0.80    0.30
   3   5   0    0.60    0.20
  -3   5   0    0.50    0.10
   3   5   0    0.50    0.10
   3   5   0    0.30    0.30
  -3  -5   0    0.30    0.20
  -3  -5   0    0.60    0.30
   3  -5   0    0.70    0.10
   3   5   0    0.80    0.30
   4  -5   0    2.10    0.40
  -4  -5   0    1.60    0.40
   4   5   0    2.20    0.50
  -4   5   0    2.00    0.40
   4   5   0    1.70    0.30
   4   5   0    1.50    0.20
   4  -5   0    1.80    0.20
  -4  -5   0    1.90    0.30
   4  -5   0    1.50    0.20
   4  -5   0    1.70    0.20
   4   5   0    1.50    0.40
  -4  -5   0    2.00    0.20
   5   5   0   43.70    1.70
   5   5   0   42.70    2.20
   5   5   0   38.80    1.70
   5  -5   0   41.80    1.70
  -5  -5   0   39.00    2.10
   5  -5   0   38.40    1.70
  -5   5   0   44.70    2.30
   5  -5   0   43.30    1.90
   5   5   0   38.30    1.70
   5   5   0   40.90    2.00
   5   5   0   38.60    1.70
  -5  -5   0   41.80    2.00
   5  -5   0   42.90    1.70
   5   5   0   38.90    1.70
   5   5   0   40.50    2.30
   5  -5   0   39.20    1.70
   5  -5   0   41.60    1.90
   5  -5   0   39.30    1.70
   5   5   0   41.50    1.70
   5   5   0   37.70    1.70
   5  -5   0   38.10    2.20
   6  -5   0   10.90    0.70
   6   5   0   10.60    0.90
   6   5   0   11.40    0.50
   6   5   0   10.70    0.50
   6  -5   0   11.00    0.50
  -6   5   0   11.40    1.10
   6   5   0   11.60    0.50
   6   5   0   11.10    0.50
   6   5   0   11.40    0.80
   6   5   0   11.50    0.50
  -6  -5   0   11.70    0.70
   6  -5   0   10.10    0.50
   6  -5   0   10.90    0.60
   6  -5   0   10.90    0.50
   6   5   0   11.50    0.50
   6  -5   0    9.50    1.00
  -6  -5   0   10.60    0.90
   6   5   0   11.10    0.50
   6  -5   0   11.90    0.70
  -6  -5   0   11.80    0.80
   6  -5   0   10.20    0.60
   7   5   0    4.40    0.30
   7   5   0    4.10    0.50
   7  -5   0    4.60    0.30
   7  -5   0    4.60    0.50
  -7   5   0    4.20    0.30
   7   5   0    4.40    0.30
   7   5   0    4.50    0.20
   7   5   0    4.40    0.30
   7  -5   0    4.30    0.30
   7  -5   0    4.00    0.30
   7   5   0    4.30    0.30
   7  -5   0    3.90    0.30
   7  -5   0    4.60    0.40
   7  -5   0    3.90    0.30
  -7  -5   0    4.60    0.40
   7   5   0    4.40    0.30
  -7  -5   0    3.80    0.50
   8   5   0   31.00    1.30
   8   5   0   28.90    1.20
   8   5   0   30.70    1.30
   8   5   0   28.10    1.20
   8  -5   0   30.40    1.30
   8   5   0   30.60    1.30
   8  -5   0   29.70    1.30
   8   5   0   27.70    1.20
   8  -5   0   26.50    1.40
   8  -5   0   28.40    1.30
   8  -5   0   28.70    1.20
   9   5   0   12.90    0.60
   9   5   0   12.80    0.60
   9   5   0   12.10    0.60
   9  -5   0   12.20    0.60
   9   5   0   12.40    0.60
   9  -5   0   12.80    0.60
   9  -5   0   13.50    0.60
  10  -5   0    9.20    0.40
  10  -5   0    8.80    0.40
   0   6   0   40.10    1.70
   0   6   0   38.50    1.80
   0   6   0   40.70    2.00
   0  -6   0   41.10    1.80
   0  -6   0   34.40    1.90
   0  -6   0   40.50    1.70
  -1  -6   0   42.80    2.30
   1  -6   0   44.70    2.00
  -1   6   0   44.50    2.20
  -1  -6   0   46.90    2.00
  -1   6   0   47.10    2.00
   1   6   0   43.40    1.90
  -1   6   0   44.40    1.90
   1  -6   0   42.60    1.90
   1   6   0   46.60    2.40
   1  -6   0   46.00    1.90
   1   6   0   46.60    2.10
   1   6   0   44.00    2.20
  -1  -6   0   45.70    2.10
   1   6   0   45.30    2.20
   1  -6   0   44.50    2.20
  -1  -6   0   41.70    2.10
  -2   6   0    0.70    0.20
   2   6   0    0.60    0.10
   2  -6   0    0.60    0.10
  -2   6   0    0.60    0.30
   2  -6   0    0.70    0.20
   2  -6   0    0.80    0.20
   2   6   0    0.90    0.30
  -2  -6   0    0.70    0.20
   2  -6   0    0.80    0.30
   2  -6   0    0.80    0.10
  -2  -6   0    0.50    0.30
   2   6   0    0.90    0.40
   2   6   0    0.60    0.20
  -3  -6   0    1.60    0.50
  -3   6   0    1.00    0.10
   3   6   0    1.60    0.40
  -3   6   0    1.10    0.40
   3   6   0    1.50    0.30
   3  -6   0    1.30    0.20
   3   6   0    1.10    0.40
   3  -6   0    1.40    0.20
   3  -6   0    1.20    0.20
  -3   6   0    1.10    0.20
   3  -6   0    1.10    0.30
   4  -6   0   81.39    4.10
  -4  -6   0   92.09    3.90
   4  -6   0   85.29    3.60
   4  -6   0   88.79    3.80
   4  -6   0   83.49    3.60
   4   6   0   96.39    3.90
  -4   6   0   88.09    3.60
   4   6   0   88.79    4.20
  -4  -6   0   86.39    4.20
   4  -6   0   84.19    3.60
  -4  -6   0   95.29    3.70
   4   6   0   88.79    3.60
   4  -6   0   88.19    3.70
   4   6   0   88.19    3.60
   4   6   0   95.79    4.30
   4   6   0   87.09    3.60
   4   6   0   78.69    3.60
   4  -6   0   84.09    3.60
  -4   6   0   89.39    4.20
   4   6   0   89.59    3.60
   4   6   0   90.09    3.60
   4  -6   0   85.29    3.60
   4   6   0   81.39    3.60
   4  -6   0   83.49    3.80
   4   6   0   89.09    3.60
   5  -6   0    7.60    0.40
   5  -6   0    7.20    0.40
   5  -6   0    6.40    0.80
   5  -6   0    8.00    0.40
   5   6   0    7.10    0.80
  -5   6   0    7.80    0.90
   5  -6   0    8.00    0.40
   5   6   0    7.60    0.40
   5  -6   0    7.40    0.40
   5  -6   0    8.40    0.60
   5   6   0    8.00    0.40
   5   6   0    8.20    0.40
   5   6   0    8.10    0.40
   5   6   0    8.10    0.40
  -5  -6   0    8.00    0.70
   5   6   0    7.80    0.40
   5  -6   0    7.80    0.60
  -5  -6   0    7.60    0.50
   5   6   0    8.80    0.70
  -5   6   0    8.30    0.40
   5   6   0    8.10    0.40
   5   6   0    8.50    0.40
  -5  -6   0    7.40    0.80
   6  -6   0   22.90    1.10
   6  -6   0   23.20    1.00
   6   6   0   23.80    1.00
   6   6   0   22.70    1.30
   6  -6   0   24.70    1.10
   6  -6   0   23.60    1.00
   6   6   0   23.30    1.00
   6   6   0   23.50    1.00
   6  -6   0   23.50    1.00
  -6  -6   0   25.60    1.40
  -6   6   0   22.90    1.00
   6   6   0   23.70    1.00
   6   6   0   23.30    1.00
   6   6   0   23.10    1.00
  -6  -6   0   22.40    1.20
   6  -6   0   23.70    1.20
   6   6   0   23.80    1.00
   6  -6   0   22.90    1.20
  -7   6   0   10.30    0.50
   7   6   0   10.70    0.50
   7  -6   0    9.80    0.70
   7   6   0   10.50    0.50
   7  -6   0   11.00    0.60
   7  -6   0   10.90    0.50
   7  -6   0   10.60    0.60
   7   6   0   10.80    0.50
  -7  -6   0   10.80    0.70
   7  -6   0   10.90    0.70
   7  -6   0   10.20    0.50
   7  -6   0   10.70    0.50
   7   6   0   11.30    0.50
   7   6   0   10.60    0.50
   7   6   0   10.80    0.50
   7   6   0   10.20    0.80
   8   6   0    0.40    0.10
   8   6   0    0.60    0.10
   8   6   0    0.50    0.10
   8   6   0    0.40    0.10
   8  -6   0    0.80    0.10
   8  -6   0    0.40    0.10
   8  -6   0    0.70    0.10
   8  -6   0    0.30    0.20
   8  -6   0    0.50    0.10
   8   6   0    0.50    0.10
   8   6   0    0.60    0.10
   9   6   0   14.10    0.60
   9   6   0   13.40    0.60
   9  -6   0   14.70    0.70
   9  -6   0   15.00    0.70
   9  -6   0   15.00    0.70
   9   6   0   14.30    0.60
   9   6   0   14.90    0.60
   1  -7   0    3.60    0.20
   1  -7   0    3.30    0.40
  -1   7   0    3.30    0.40
  -1  -7   0    3.40    0.30
  -1  -7   0    3.10    0.40
   1   7   0    3.30    0.40
   1   7   0    3.20    0.20
   1  -7   0    3.70    0.30
  -1  -7   0    3.50    0.50
   1   7   0    3.20    0.50
   1  -7   0    3.50    0.50
  -1   7   0    3.10    0.20
  -1   7   0    3.10    0.50
   2   7   0   19.40    1.00
   2   7   0   22.40    1.20
  -2  -7   0   23.30    1.10
   2   7   0   22.30    1.00
  -2  -7   0   22.90    1.00
   2  -7   0   20.60    1.00
  -2  -7   0   22.20    1.20
  -2  -7   0   22.60    1.50
   2   7   0   20.00    1.00
   2  -7   0   21.80    1.40
   2   7   0   23.20    1.00
   2  -7   0   24.90    1.10
   2  -7   0   22.70    1.10
   2   7   0   21.90    1.00
  -2   7   0   20.90    1.10
   2  -7   0   23.10    1.20
   2   7   0   23.20    0.90
   2   7   0   22.20    1.60
  -2  -7   0   22.50    1.40
  -2   7   0   20.80    1.00
  -2   7   0   20.70    1.40
  -2   7   0   22.30    1.00
   2  -7   0   21.70    1.00
   2   7   0   21.90    1.00
   3   7   0   70.29    3.00
   3   7   0   73.39    3.00
  -3   7   0   76.29    3.60
  -3   7   0   70.89    3.00
   3  -7   0   67.79    3.00
  -3  -7   0   73.19    3.60
   3  -7   0   72.59    3.10
   3  -7   0   66.19    3.00
   3  -7   0   69.49    3.50
  -3   7   0   71.29    3.00
   3   7   0   74.79    3.00
  -3  -7   0   79.19    3.30
   3  -7   0   71.89    3.10
   3   7   0   72.39    3.30
   3   7   0   72.39    3.00
   3   7   0   70.79    3.00
  -3  -7   0   77.99    3.10
   3   7   0   66.49    3.00
  -3  -7   0   70.59    3.00
   3  -7   0   72.39    3.00
   3   7   0   74.89    3.70
   3   7   0   75.49    3.00
   3  -7   0   70.59    3.00
  -4  -7   0    0.80    0.60
   4  -7   0    1.30    0.20
  -4  -7   0    1.00    0.20
   4   7   0    1.10    0.10
   4  -7   0    0.60    0.40
   4  -7   0    1.10    0.10
   4  -7   0    1.10    0.20
   4   7   0    1.00    0.20
  -4  -7   0    0.90    0.30
   4   7   0    1.10    0.10
  -4  -7   0    0.50    0.50
   4   7   0    0.90    0.30
   4  -7   0    1.00    0.20
   4   7   0    1.00    0.10
   4   7   0    1.10    0.10
  -4   7   0    1.10    0.40
   4   7   0    0.90    0.10
   4  -7   0    1.00    0.20
   4   7   0    1.10    0.10
   5  -7   0  135.89    5.40
  -5  -7   0  121.79    5.70
   5   7   0  138.69    5.40
   5  -7   0  137.09    5.40
   5   7   0  135.59    5.40
   5   7   0  130.39    5.40
   5  -7   0  131.29    5.40
   5   7   0  133.69    5.40
   5   7   0  134.19    5.80
   5   7   0  132.39    5.40
  -5   7   0  134.19    5.40
   5  -7   0  133.29    5.60
   5  -7   0  134.79    5.40
   5   7   0  126.79    5.40
   5  -7   0  130.29    5.50
   5  -7   0  121.59    5.60
   5   7   0  129.29    5.40
  -5  -7   0  131.19    5.50
   6   7   0  100.69    4.10
   6   7   0  103.19    4.10
   6   7   0  100.49    4.10
   6   7   0   99.09    4.10
   6  -7   0   93.09    4.10
   6  -7   0   94.09    4.30
   6  -7   0   99.99    4.10
   6   7   0  102.69    4.10
   6   7   0  104.99    4.10
  -6  -7   0   96.19    4.50
   6  -7   0   98.39    4.30
   6  -7   0  101.49    4.20
   6   7   0   93.39    4.40
   6   7   0  104.79    4.10
   6  -7   0  104.49    4.10
  -6   7   0  101.29    4.10
   6  -7   0   95.99    4.10
   7  -7   0    0.30    0.10
   7  -7   0    0.50    0.10
   7   7   0    0.20    0.10
   7   7   0    0.20    0.10
   7   7   0    0.50    0.10
   7  -7   0    0.30    0.10
   7  -7   0    0.20    0.10
   7   7   0    0.20    0.10
   7   7   0    0.40    0.10
  -7  -7   0    0.10    0.20
   7  -7   0    0.20    0.10
   7   7   0    0.20    0.10
   7  -7   0    0.20    0.20
  -7   7   0    0.20    0.10
   8   7   0    0.50    0.10
   8  -7   0    0.40    0.10
   8   7   0    0.60    0.10
   8  -7   0    0.50    0.10
   8  -7   0    0.40    0.10
   8   7   0    0.50    0.10
   8   7   0    0.70    0.10
   8   7   0    0.50    0.10
   8   7   0    0.40    0.10
   9   7   0    0.90    0.10
   9  -7   0    0.90    0.10
   9  -7   0    0.90    0.10
   9   7   0    0.90    0.10
   9  -7   0    0.90    0.10
   9   7   0    0.90    0.10
   9   7   0    1.10    0.10
   0   8   0    0.50    0.10
   0  -8   0    0.50    0.10
   0   8   0    0.50    0.10
   0   8   0    0.60    0.30
   0   8   0    0.70    0.10
   0  -8   0    0.50    0.10
   0  -8   0    0.20    0.30
   0  -8   0    0.60    0.20
   0  -8   0    0.50    0.20
   0   8   0    0.20    0.30
  -1   8   0    0.70    0.20
  -1  -8   0    1.00    0.20
  -1   8   0    0.80    0.10
   1  -8   0    0.70    0.30
  -1   8   0    0.90    0.10
   1  -8   0    1.20    0.20
  -1  -8   0    0.90    0.10
   1  -8   0    0.20    0.40
   1  -8   0    0.50    0.20
   1   8   0    0.80    0.10
   1   8   0    0.90    0.10
  -1   8   0    0.40    0.40
  -1  -8   0    0.80    0.30
  -1   8   0    0.80    0.10
   1  -8   0    0.80    0.10
   1   8   0    1.00    0.30
   1  -8   0    0.80    0.10
   1   8   0    1.00    0.10
  -2   8   0   17.80    0.80
  -2   8   0   19.50    0.80
  -2   8   0   17.20    0.80
  -2  -8   0   18.90    1.10
  -2  -8   0   18.50    0.90
   2   8   0   19.00    0.80
   2   8   0   19.10    0.80
   2   8   0   18.20    1.10
  -2   8   0   16.80    1.30
   2  -8   0   17.60    0.90
   2   8   0   18.70    0.80
  -2  -8   0   18.50    0.80
   2  -8   0   18.50    0.90
   2  -8   0   17.40    1.30
   2   8   0   17.20    0.80
   2   8   0   17.60    0.80
  -2   8   0   16.80    1.00
   2  -8   0   19.10    0.80
   2   8   0   17.70    0.80
   2   8   0   18.30    0.80
   3   8   0   52.39    2.20
  -3   8   0   52.69    2.20
   3   8   0   52.49    2.20
   3   8   0   47.50    2.20
   3   8   0   55.39    2.20
   3   8   0   50.59    2.20
   3   8   0   50.89    2.20
  -3  -8   0   53.69    2.60
   3  -8   0   51.19    2.20
   3   8   0   51.39    2.20
  -3  -8   0   57.29    2.40
  -3   8   0   50.79    2.20
   3  -8   0   54.09    2.30
   3   8   0   52.29    2.20
   3   8   0   52.89    2.50
  -3   8   0   54.39    2.20
  -3  -8   0   53.29    2.20
   3  -8   0   53.29    2.30
  -4   8   0   89.19    3.70
   4   8   0   94.49    3.80
   4   8   0   94.29    3.80
   4   8   0   89.79    3.70
   4  -8   0   88.79    3.80
  -4  -8   0   91.39    4.10
   4   8   0   93.89    3.70
   4  -8   0   86.59    3.70
   4  -8   0   85.79    3.80
  -4   8   0   84.49    3.80
   4  -8   0   91.39    3.90
   4   8   0   94.89    3.80
   4   8   0   95.79    3.80
  -4  -8   0   93.19    3.90
   4   8   0   83.79    4.10
   4   8   0   91.49    3.70
  -4  -8   0   92.59    3.80
   5  -8   0   75.49    3.70
   5  -8   0   83.29    3.60
   5   8   0   86.49    3.50
   5   8   0   83.69    3.50
   5  -8   0   88.69    3.60
   5   8   0   80.79    3.90
   5   8   0   88.19    3.50
   5  -8   0   85.79    3.50
  -5   8   0   89.79    3.60
   5   8   0   87.89    3.50
   5   8   0   90.69    3.50
   5   8   0   85.99    3.60
   5   8   0   87.69    3.50
   5  -8   0   86.09    3.60
  -5  -8   0   82.49    3.50
  -5  -8   0   86.69    3.70
  -5  -8   0   83.49    3.90
   6  -8   0    5.60    0.30
   6   8   0    5.20    0.30
   6  -8   0    5.40    0.30
   6   8   0    6.00    0.30
   6   8   0    5.40    0.30
   6  -8   0    5.80    0.40
   6   8   0    5.30    0.30
   6   8   0    5.10    0.30
   6   8   0    5.70    0.30
   6  -8   0    5.40    0.30
  -6  -8   0    4.90    0.50
  -6   8   0    5.70    0.30
   6  -8   0    5.60    0.50
  -7   8   0   91.59    4.20
   7  -8   0  104.59    4.20
   7   8   0  103.99    4.20
   7   8   0  106.39    4.20
   7   8   0   99.99    4.20
   7   8   0  106.89    4.20
   7  -8   0  102.59    4.20
   7   8   0  105.59    4.20
   7  -8   0  104.59    4.20
   7   8   0  103.39    4.20
   7  -8   0   97.79    4.20
   8   8   0   12.00    0.50
   8   8   0   11.60    0.50
   8  -8   0   12.50    0.60
   8   8   0   12.70    0.50
  -8   8   0   11.40    0.50
   8  -8   0   11.20    0.50
   8  -8   0   12.50    0.50
   8   8   0   11.60    0.50
   8   8   0   11.20    0.50
   0  -9   0   -0.20    0.20
   0   9   0    0.00    0.10
   0   9   0    0.10    0.10
   0   9   0    0.20    0.10
   0  -9   0    0.10    0.10
   0   9   0    0.30    0.30
   0  -9   0    0.30    0.10
   0  -9   0    0.10    0.10
   1  -9   0   38.10    1.60
  -1   9   0   36.50    1.60
  -1   9   0   38.00    1.60
  -1   9   0   38.50    1.60
  -1   9   0   36.90    1.90
  -1  -9   0   38.50    1.70
   1  -9   0   36.40    1.60
  -1  -9   0   40.30    1.60
  -1  -9   0   37.70    1.60
   1   9   0   36.10    1.60
   1   9   0   37.60    1.60
  -1  -9   0   40.10    1.90
   1  -9   0   34.80    1.60
   1   9   0   40.70    1.60
   1   9   0   35.30    1.90
   1  -9   0   37.60    1.70
   2   9   0    1.30    0.20
  -2   9   0    1.30    0.20
  -2   9   0    1.70    0.20
   2   9   0    1.60    0.20
   2   9   0    2.00    0.40
   2  -9   0    1.40    0.20
   2  -9   0    1.50    0.20
   2  -9   0    1.30    0.20
   2   9   0    1.60    0.20
  -2  -9   0    1.70    0.30
  -2  -9   0    1.60    0.20
  -2   9   0    1.40    0.20
   2   9   0    1.30    0.20
  -3  -9   0  174.98    6.80
   3  -9   0  167.88    6.80
   3   9   0  168.18    6.70
   3   9   0  173.68    6.80
   3   9   0  164.28    6.80
  -3   9   0  163.58    6.80
   3   9   0  166.18    6.80
   3   9   0  164.88    6.80
  -3   9   0  180.28    6.80
   3   9   0  155.98    6.80
   3   9   0  162.28    6.80
  -3   9   0  170.98    6.80
   3  -9   0  160.38    6.90
   3   9   0  148.49    7.10
  -3  -9   0  153.58    7.10
   3  -9   0  169.68    6.80
  -3  -9   0  162.88    6.90
   4   9   0   63.39    2.60
   4   9   0   57.39    2.90
  -4  -9   0   57.59    2.90
  -4  -9   0   64.29    2.60
  -4  -9   0   63.59    2.80
   4   9   0   61.69    2.60
   4  -9   0   65.29    2.60
   4   9   0   63.89    2.60
   4   9   0   63.49    2.60
  -4   9   0   66.39    2.60
   4   9   0   59.99    2.60
   4  -9   0   58.99    2.70
   4   9   0   64.39    2.60
   4   9   0   63.09    2.60
  -4   9   0   66.59    2.60
  -5   9   0    2.00    0.20
  -5   9   0    2.10    0.20
   5   9   0    2.40    0.20
  -5  -9   0    2.10    0.30
   5   9   0    2.50    0.20
   5  -9   0    2.20    0.20
   5   9   0    2.10    0.20
   5   9   0    2.20    0.20
   5   9   0    2.10    0.20
  -5  -9   0    1.90    0.20
   5  -9   0    2.80    0.20
   5   9   0    2.10    0.20
   5   9   0    2.30    0.20
   5  -9   0    2.30    0.20
   6   9   0    3.20    0.20
   6   9   0    2.70    0.20
   6   9   0    2.60    0.20
   6  -9   0    2.60    0.20
   6   9   0    2.90    0.20
  -6   9   0    2.70    0.20
  -6   9   0    2.70    0.20
   6   9   0    3.00    0.20
   6  -9   0    2.60    0.20
   6  -9   0    2.90    0.20
   6   9   0    2.80    0.20
   6  -9   0    2.90    0.20
   7  -9   0   22.60    1.00
   7   9   0   22.70    1.00
  -7   9   0   23.70    1.00
   7   9   0   24.40    1.00
   7  -9   0   21.80    1.00
   7  -9   0   20.90    1.00
   7   9   0   23.10    1.00
   7  -9   0   23.50    1.00
   7   9   0   23.30    1.00
   7   9   0   22.50    1.00
   0  10   0   59.19    2.50
   0 -10   0   59.99    2.60
   0  10   0   56.09    2.40
   0  10   0   59.39    2.40
   0  10   0   52.69    2.70
   0 -10   0   56.69    2.40
   0 -10   0   61.49    2.40
   1  10   0  104.39    4.30
   1 -10   0  103.29    4.30
  -1 -10   0  104.29    4.30
  -1  10   0  108.69    4.30
  -1  10   0  106.59    4.30
   1  10   0  104.09    4.30
  -1  10   0  105.89    4.30
   1 -10   0  107.69    4.30
  -1 -10   0  104.89    4.30
   1  10   0   94.69    4.60
   1 -10   0  101.79    4.40
  -1 -10   0  107.49    4.40
   1  10   0  108.29    4.30
  -1 -10   0   91.39    4.60
  -2 -10   0    6.20    0.40
   2  10   0    6.70    0.40
   2 -10   0    6.20    0.40
  -2  10   0    6.90    0.40
   2 -10   0    6.40    0.40
   2 -10   0    6.80    0.50
   2  10   0    6.90    0.40
  -2 -10   0    6.70    0.50
   2  10   0    7.00    0.40
   2  10   0    7.40    0.40
  -2  10   0    6.50    0.40
  -2 -10   0    7.00    0.40
  -2  10   0    6.70    0.40
  -3 -10   0    6.00    0.30
  -3 -10   0    6.10    0.50
  -3 -10   0    6.30    0.30
   3  10   0    6.00    0.30
   3  10   0    6.20    0.30
  -3  10   0    6.10    0.30
   3  10   0    6.00    0.40
  -3  10   0    5.70    0.30
   3  10   0    5.90    0.30
   3  10   0    6.10    0.30
   3 -10   0    6.20    0.40
   3 -10   0    6.30    0.40
  -3  10   0    6.00    0.40
  -4 -10   0   45.70    2.00
   4 -10   0   44.30    2.00
  -4  10   0   48.40    2.00
   4  10   0   49.00    2.00
  -4  10   0   51.29    2.00
   4  10   0   47.90    2.00
   4  10   0   46.80    2.00
  -4 -10   0   47.50    2.10
   4  10   0   46.40    2.00
  -4 -10   0   47.00    2.00
   4  10   0   50.09    2.00
   4 -10   0   47.70    2.00
   5  10   0   12.40    0.60
  -5 -10   0   13.00    0.60
   5  10   0   11.00    0.60
   5  10   0   11.10    0.50
   5 -10   0   13.10    0.60
   5  10   0   10.50    0.60
   5 -10   0   13.00    0.60
   5  10   0   13.10    0.60
  -5  10   0   12.60    0.60
   6  10   0   23.20    1.00
   6 -10   0   23.00    1.00
   6 -10   0   21.60    1.00
   6  10   0   23.20    1.00
   6  10   0   21.60    1.00
  -6  10   0   23.40    1.00
   6  10   0   20.70    0.90
  -6 -10   0   24.00    1.00
   6  10   0   22.40    1.00
   0  11   0    0.00    0.10
   0  11   0    0.10    0.10
   0 -11   0   -0.10    0.10
   0  11   0    0.00    0.10
   0 -11   0    0.20    0.20
   0 -11   0    0.00    0.10
  -1  11   0   11.10    0.50
   1  11   0   12.10    0.50
  -1 -11   0   11.00    0.70
   1  11   0   11.30    0.50
  -1 -11   0   11.60    0.50
   1  11   0   11.10    0.60
   1 -11   0   11.60    0.60
  -1  11   0   11.80    0.50
   1 -11   0   10.90    0.70
  -1 -11   0   11.40    0.50
  -1  11   0   11.50    0.60
   2  11   0    0.60    0.10
   2 -11   0    0.90    0.10
   2  11   0    0.60    0.10
   2  11   0    1.00    0.10
  -2 -11   0    0.70    0.10
  -2  11   0    0.70    0.10
  -2 -11   0    0.50    0.10
  -2  11   0    0.70    0.10
  -2 -11   0    0.30    0.20
   3 -11   0    0.60    0.10
  -3  11   0    0.70    0.10
   3  11   0    0.70    0.10
  -3 -11   0    0.70    0.10
  -3  11   0    0.40    0.10
   3 -11   0    0.50    0.10
  -3 -11   0    0.50    0.10
   3  11   0    0.40    0.10
  -4  11   0    0.40    0.10
  -4 -11   0    0.40    0.10
   4  11   0    0.30    0.10
   4 -11   0    0.60    0.10
  -4 -11   0    0.40    0.10
   4  11   0    0.50    0.10
  -4  11   0    0.60    0.10
   4 -11   0    0.50    0.10
   5  11   0    2.50    0.20
   5  11   0    3.20    0.20
   5  11   0    2.80    0.20
   5 -11   0    3.00    0.20
  -5  11   0    2.60    0.20
  -5 -11   0    3.00    0.20
   5 -11   0    2.70    0.20
   0  12   0   16.00    0.70
   0  12   0   14.10    0.70
   0 -12   0   15.20    0.70
  -1 -12   0   31.30    1.30
  -1  12   0   32.20    1.30
  -1  12   0   31.70    1.30
   1 -12   0   32.10    1.30
   1  12   0   27.50    1.40
  -1  12   0   31.60    1.30
   1  12   0   29.10    1.30
   1  12   0   31.00    1.30
  -1 -12   0   33.10    1.30
  -2 -12   0   15.70    0.70
  -2  12   0   13.90    0.70
   2 -12   0   15.50    0.70
  -2  12   0   15.60    0.70
  -2 -12   0   15.10    0.70
   2  12   0   17.10    0.70
  -3  12   0    1.20    0.10
  -3 -12   0    1.10    0.10
   3 -12   0    1.10    0.10
   3  12   0    1.10    0.10
   0   0  -1    0.10    0.10
   0   0  -1    0.00    0.10
   0   0   1    0.00    0.10
   0   0   1    0.10    0.10
   1   0  -1    3.30    0.20
   1   0   1    3.10    0.20
   1   0  -1    3.10    0.20
  -1   0   1    2.70    0.20
  -1   0   1    3.00    0.20
   1   0   1    2.80    0.20
   1   0   1    3.00    0.20
  -1   0  -1    2.90    0.20
  -1   0  -1    3.00    0.10
   2   0   1  831.82   32.80
   2   0  -1  837.72   32.70
   2   0   1  821.82   32.80
   2   0  -1  750.72   32.80
   2   0  -1  791.52   32.70
   2   0   1  830.62   32.80
   2   0  -1  782.42   32.80
   3   0  -1  384.66   15.20
   3   0   1  360.36   15.10
   3   0  -1  394.06   15.10
   3   0  -1  386.26   15.10
   3   0   1  375.86   15.10
   3   0   1  381.46   15.20
   3   0   1  336.47   15.00
   3   0  -1  346.97   15.10
   3   0  -1  327.77   15.00
   3   0  -1  397.76   15.20
   3   0   1  388.96   15.20
   3   0   1  363.36   15.20
   4   0   1    5.50    0.40
   4   0  -1    5.50    0.30
   4   0   1    5.50    0.30
   4   0   1    5.70    0.30
   4   0  -1    5.00    0.40
   4   0   1    4.70    0.40
   4   0  -1    5.10    0.30
   4   0   1    4.70    0.30
   4   0  -1    5.20    0.30
   4   0   1    5.60    0.40
   4   0   1    4.60    0.30
   4   0  -1    4.90    0.40
   4   0   1    5.70    0.50
   5   0   1    0.40    0.20
   5   0  -1    0.30    0.20
   5   0   1    0.30    0.10
  -5   0   1    0.20    0.20
  -5   0  -1    0.00    0.20
   5   0   1    0.30    0.10
   5   0   1    0.10    0.10
   5   0  -1    0.30    0.10
   5   0  -1    0.30    0.10
   5   0  -1    0.20    0.20
   5   0  -1    0.30    0.10
   5   0   1    0.30    0.10
   5   0  -1    0.30    0.10
   5   0  -1    0.50    0.10
   5   0   1    0.30    0.10
   5   0  -1    0.40    0.10
  -5   0  -1    0.30    0.10
  -5   0   1    0.20    0.10
  -6   0   1   15.30    1.10
   6   0   1   17.90    0.80
   6   0  -1   18.20    0.80
   6   0  -1   17.10    0.80
   6   0   1   17.10    0.90
   6   0   1   17.00    1.20
   6   0   1   16.70    0.90
  -6   0   1   16.20    0.80
   6   0   1   18.00    1.10
   6   0  -1   16.80    1.20
   6   0  -1   18.70    0.90
   6   0  -1   16.10    0.80
   6   0   1   17.10    0.90
   6   0  -1   17.20    0.90
  -6   0  -1   15.90    1.10
   6   0  -1   15.00    1.00
   7   0   1  228.68    9.10
   7   0  -1  223.88    9.10
  -7   0   1  207.58    9.50
   7   0  -1  205.18    8.90
   7   0   1  217.88    9.00
   7   0  -1  219.28    9.00
   7   0   1  219.68    9.10
   7   0  -1  232.88    9.10
   0   1   1  130.39    5.30
   0  -1   1  115.79    5.30
   0  -1  -1  132.29    5.30
   0  -1   1  132.69    5.30
   0   1  -1  116.69    5.30
   0   1   1  131.19    5.30
   0  -1   1  142.49    5.40
   0  -1  -1  139.39    5.40
   0   1  -1  134.99    5.40
   0   1   1  124.59    5.30
   1  -1   1  713.53   28.00
  -1   1   1  645.04   27.90
   1   1  -1  708.43   28.00
   1   1  -1  673.53   28.00
  -1  -1  -1  667.03   27.90
  -1   1  -1  695.63   28.00
  -1   1  -1  698.63   28.00
   1   1   1  740.83   28.00
   1   1   1  651.43   27.90
  -1  -1   1  641.34   27.90
   1  -1  -1  691.23   27.90
   1  -1  -1  678.93   28.00
  -1  -1   1  728.23   28.10
   1   1   1  710.93   28.20
   2  -1   1   23.30    1.10
   2   1  -1   26.00    1.20
   2  -1   1   25.20    1.20
   2   1  -1   26.50    1.20
   2  -1   1   24.70    1.10
  -2  -1  -1   23.20    1.10
   2  -1   1   25.30    1.10
   2  -1   1   26.50    1.10
  -2   1   1   24.80    1.10
  -2   1   1   24.00    1.10
   2  -1   1   24.40    1.10
   2   1  -1   25.70    1.10
   2  -1  -1   24.60    1.10
   2   1   1   27.20    1.20
   2  -1  -1   24.70    1.20
   2  -1  -1   26.40    1.10
   2   1   1   25.90    1.10
   2  -1  -1   25.40    1.10
   2   1   1   27.30    1.10
   2  -1  -1   24.60    1.10
  -2   1  -1   25.50    1.10
  -2   1  -1   24.80    1.20
   2  -1  -1   26.10    1.10
   3  -1   1  107.99    4.50
   3   1  -1  100.29    4.70
   3  -1   1  111.69    4.50
  -3   1   1  107.49    4.60
   3  -1   1  103.79    4.50
   3   1  -1  115.39    4.60
   3   1  -1  108.49    4.50
   3  -1   1  115.79    4.70
   3  -1   1  110.89    4.60
  -3   1   1  112.19    4.50
   3   1  -1  111.39    4.70
  -3   1   1  111.39    4.50
   3  -1   1  110.69    4.50
   3   1  -1  110.89    4.60
   3  -1   1  107.59    4.60
   3   1   1  107.19    4.60
   3  -1  -1  106.59    4.70
   3  -1  -1  110.69    4.50
  -3   1  -1  109.99    4.50
  -3   1  -1  105.29    4.70
   3   1   1  101.49    4.70
   3   1   1  107.69    4.50
   3   1   1  113.19    4.60
   3  -1  -1  113.59    4.50
   3  -1  -1  104.39    4.50
  -3   1  -1  111.09    4.50
   3  -1  -1  114.99    4.50
   3  -1  -1  114.29    4.60
  -4   1   1   70.59    2.80
   4  -1   1   66.29    2.90
  -4   1   1   63.69    3.00
   4  -1   1   70.29    2.90
   4   1  -1   68.39    2.80
   4   1  -1   68.29    2.90
   4   1  -1   75.09    3.10
   4   1  -1   65.89    3.00
   4  -1   1   66.09    2.90
   4  -1   1   68.19    2.90
   4  -1   1   65.79    2.80
   4  -1   1   65.39    2.80
   4  -1   1   68.69    3.00
   4  -1   1   67.29    2.90
   4   1  -1   69.89    2.90
   4  -1   1   67.39    2.80
   4   1   1   62.09    2.80
   4   1   1   68.19    2.90
   4  -1  -1   72.49    2.90
   4  -1  -1   68.09    2.80
   4  -1  -1   66.19    2.80
   4   1   1   70.29    2.90
   4  -1  -1   69.69    2.90
   4   1   1   63.99    2.80
   4   1   1   75.59    3.00
   4  -1  -1   61.99    2.80
  -4   1  -1   68.19    2.90
   4   1   1   66.29    3.10
   4  -1  -1   71.59    3.00
  -4   1  -1   60.49    3.00
   4  -1  -1   68.29    3.10
   4  -1  -1   61.69    2.80
  -5  -1  -1  114.09    4.60
   5   1  -1  104.39    4.40
   5  -1   1  108.99    4.50
   5   1  -1  109.49    4.50
  -5  -1  -1  109.79    4.40
  -5   1   1  105.69    4.60
   5   1  -1  105.89    4.70
   5  -1   1  107.89    4.50
   5  -1   1  101.39    4.40
   5  -1   1  106.29    4.50
  -5   1   1   98.09    4.40
   5   1  -1  113.79    4.40
   5   1  -1  101.69    4.40
   5  -1   1  102.79    4.60
   5  -1   1  105.09    4.40
   5   1  -1  109.59    4.50
   5  -1   1   99.09    4.60
   5   1   1  100.89    4.60
   5  -1  -1  108.59    4.50
   5  -1  -1  111.59    4.50
  -5  -1   1   93.89    4.40
   5   1   1  104.59    4.40
   5   1   1  112.29    4.70
   5   1   1  108.59    4.50
  -5  -1   1  101.29    4.50
   5  -1  -1  110.39    4.60
   5   1   1  102.29    4.40
   5   1   1  104.09    4.50
   5  -1  -1  105.99    4.50
   5   1   1  109.29    4.40
   5  -1  -1  108.99    4.80
   5   1   1  102.49    4.40
   5  -1  -1  114.59    4.50
  -5   1  -1  109.59    4.70
   6  -1   1   35.20    1.70
   6  -1   1   40.40    1.80
  -6   1   1   34.80    2.00
   6   1  -1   39.20    1.70
   6  -1   1   37.30    1.70
   6   1  -1   37.80    2.00
   6  -1   1   38.30    2.00
   6   1  -1   36.50    1.60
   6  -1   1   40.90    1.70
   6   1  -1   38.20    1.80
  -6  -1  -1   36.50    1.90
   6   1   1   36.60    1.70
   6   1   1   39.80    1.80
   6   1   1   39.40    1.70
   6   1   1   36.40    2.00
   6  -1  -1   39.00    1.70
  -6  -1   1   37.10    1.60
   6   1   1   36.50    1.70
   6  -1  -1   37.60    1.60
   6  -1  -1   39.20    1.80
  -6  -1   1   34.80    2.00
   6  -1  -1   40.00    1.70
   6  -1  -1   37.30    1.90
  -6   1  -1   40.10    2.00
   6  -1  -1   39.60    1.70
   7  -1   1    2.60    0.20
   7   1  -1    2.50    0.20
   7   1  -1    2.40    0.30
   7  -1   1    2.90    0.50
   7  -1   1    2.80    0.20
   7   1  -1    2.50    0.20
   7  -1   1    2.80    0.30
   7  -1   1    2.20    0.30
   7  -1   1    2.40    0.20
  -7   1   1    2.10    0.50
   7   1  -1    2.80    0.20
   7  -1  -1    2.10    0.20
   7   1   1    2.70    0.40
   7  -1  -1    2.30    0.20
   7  -1  -1    2.10    0.30
   7  -1  -1    2.20    0.20
   7   1   1    2.80    0.30
   7  -1  -1    2.30    0.30
   7  -1  -1    2.10    0.20
   8  -1   1   10.00    0.50
   8  -1   1    9.60    0.50
   8  -1   1    8.50    0.70
   8  -1   1   10.70    0.60
   8  -1   1    9.90    0.50
   8  -1  -1    9.70    0.50
   8  -1  -1   10.20    0.50
   8  -1  -1    9.80    0.70
   8  -1  -1   10.30    0.50
   0   2   1  236.48   10.20
   0   2  -1  242.18   10.20
   0  -2   1  256.87   10.20
   0  -2   1  265.47   10.20
   0  -2   1  242.58   10.20
   0   2  -1  244.58   10.20
   0   2   1  228.08   10.20
   0  -2  -1  258.17   10.20
   0  -2  -1  241.88   10.30
   0   2   1  276.17   10.20
  -1   2   1  977.00   40.90
  -1   2   1 1040.40   40.90
   1  -2   1  949.01   40.90
  -1   2   1  935.81   40.80
   1   2  -1 1030.50   40.90
   1   2  -1 1054.29   40.90
  -1  -2  -1  979.10   40.90
   1  -2   1 1011.00   40.90
  -1  -2   1  932.91   40.90
   1   2   1 1143.69   41.50
   1  -2  -1 1000.00   41.00
  -1  -2   1 1060.89   40.90
  -1   2  -1 1017.80   40.90
   1   2   1  912.11   40.90
   1  -2  -1 1018.00   40.90
   1   2   1 1079.79   41.00
   1  -2  -1 1021.60   40.90
  -1  -2   1 1045.00   40.90
  -1   2  -1  950.10   40.90
   2   2  -1   87.09    3.60
  -2   2   1   84.69    3.50
  -2  -2  -1   82.49    3.60
   2  -2   1   82.69    3.50
   2  -2   1   85.09    3.60
   2   2  -1   94.69    3.70
  -2   2   1   88.59    3.70
   2   2  -1   83.89    3.60
   2   2  -1   77.09    3.60
  -2   2   1   84.39    3.60
  -2   2   1   83.89    3.50
  -2  -2  -1   83.29    3.60
   2  -2   1   79.89    3.50
   2  -2   1   88.39    3.60
   2  -2   1   83.59    3.50
   2   2   1   87.69    3.60
  -2   2  -1   85.89    3.70
   2  -2  -1   88.99    3.60
  -2  -2   1   86.39    3.50
   2  -2  -1   76.79    3.60
   2  -2  -1   93.59    3.50
   2   2   1   88.19    3.60
   2   2   1   80.99    3.70
  -2  -2   1   86.39    3.60
   2   2   1   86.89    3.60
   3   2  -1   64.19    2.60
   3  -2   1   58.49    2.50
  -3   2   1   66.79    2.60
  -3   2   1   63.89    2.60
  -3   2   1   55.99    2.50
   3  -2   1   57.89    2.60
  -3   2   1   65.49    2.80
   3  -2   1   57.49    2.70
   3  -2   1   58.69    2.60
   3   2  -1   62.39    2.60
   3  -2   1   59.89    2.70
   3   2  -1   65.49    2.60
   3   2  -1   63.89    2.70
   3  -2   1   57.39    2.60
   3   2  -1   63.59    2.80
  -3  -2   1   58.59    2.60
  -3  -2   1   63.69    2.60
   3  -2  -1   60.89    2.60
   3  -2  -1   57.99    2.70
   3   2   1   57.99    2.60
  -3   2  -1   59.09    2.70
  -3   2  -1   54.29    2.50
   3   2   1   67.49    2.80
   3  -2  -1   60.49    2.60
   3  -2  -1   59.19    2.60
   3   2   1   63.59    2.60
   3  -2  -1   64.79    2.70
   3   2   1   55.49    2.60
   4   2  -1    8.90    0.60
   4   2  -1    8.30    0.60
   4  -2   1    7.30    0.40
   4  -2   1    8.20    0.50
   4  -2   1    7.50    0.60
   4  -2   1    7.30    0.50
   4  -2   1    8.50    0.50
  -4   2   1    7.60    0.50
  -4  -2  -1    8.00    0.50
   4   2  -1    8.00    0.50
  -4   2   1    8.10    0.60
  -4  -2  -1    7.60    0.50
   4   2  -1    7.70    0.40
  -4   2   1    8.10    0.50
   4   2  -1    8.40    0.50
   4   2  -1    8.60    0.50
   4  -2  -1    7.20    0.60
   4   2   1    8.30    0.50
   4  -2  -1    8.00    0.40
   4   2   1    7.20    0.50
  -4   2  -1    8.30    0.60
   4  -2  -1    7.60    0.40
  -4  -2   1    7.80    0.50
  -4   2  -1    7.50    0.40
  -4  -2   1    7.70    0.50
   4   2   1    8.00    0.60
   4   2   1    7.30    0.40
   4   2   1    7.00    0.50
   4  -2  -1    7.50    0.50
   5   2  -1  183.08    7.70
   5  -2   1  171.88    7.40
  -5   2   1  171.88    7.40
   5   2  -1  177.78    7.40
   5   2  -1  184.28    7.40
  -5   2   1  187.98    7.40
   5  -2   1  172.78    7.40
   5   2  -1  174.88    7.60
   5   2  -1  174.28    7.40
   5   2  -1  177.68    7.30
   5   2  -1  164.28    7.30
   5  -2   1  174.38    7.30
   5  -2   1  187.08    7.60
  -5   2   1  188.48    7.70
  -5  -2  -1  183.28    7.50
   5  -2   1  179.88    7.40
   5   2   1  177.88    7.70
  -5  -2   1  180.28    7.40
   5  -2  -1  170.68    7.30
   5   2   1  175.88    7.30
   5  -2  -1  181.98    7.50
   5   2   1  185.38    7.50
   5  -2  -1  176.78    7.40
   5   2   1  164.08    7.40
   5  -2  -1  176.78    7.60
   5  -2  -1  187.28    7.40
   6   2  -1    5.90    0.40
   6   2  -1    6.20    0.30
   6  -2   1    6.10    0.40
   6   2  -1    6.60    0.50
   6  -2   1    6.10    0.40
   6  -2   1    6.60    0.60
  -6   2   1    6.00    0.70
  -6  -2  -1    5.40    0.60
   6   2  -1    5.50    0.60
  -6   2   1    6.00    0.40
   6   2  -1    5.90    0.50
   6   2  -1    5.90    0.40
   6  -2   1    5.80    0.40
   6  -2  -1    6.30    0.60
   6  -2  -1    5.90    0.40
  -6  -2   1    5.20    0.70
   6  -2  -1    5.90    0.30
   6  -2  -1    5.80    0.40
   6  -2  -1    5.90    0.50
   6   2   1    5.70    0.40
   6   2   1    5.50    0.60
  -6   2  -1    6.20    0.70
   6   2   1    5.30    0.50
  -6  -2   1    5.30    0.40
   6   2   1    5.80    0.50
   7   2  -1   72.69    3.20
   7  -2   1   81.69    3.30
   7   2  -1   75.29    3.10
   7   2  -1   76.99    3.30
  -7  -2  -1   66.59    3.10
   7   2  -1   73.29    3.10
   7   2  -1   74.49    3.10
   7  -2   1   70.89    3.10
   7  -2   1   64.79    3.50
  -7   2   1   74.69    3.70
   7   2  -1   73.49    3.10
   7  -2   1   73.19    3.10
   7  -2   1   72.79    3.10
   7  -2   1   75.09    3.10
   7  -2   1   80.49    3.30
   7   2  -1   74.49    3.10
   7   2  -1   71.29    3.10
   7   2   1   71.59    3.20
  -7  -2   1   76.39    3.80
   7   2   1   74.49    3.10
   7  -2  -1   75.79    3.10
   7  -2  -1   75.89    3.10
   7   2   1   66.49    3.10
  -7   2  -1   65.59    3.60
   7  -2  -1   79.99    3.30
   7  -2  -1   70.79    3.10
   7   2   1   79.09    3.10
   7   2   1   74.49    3.00
  -7  -2   1   69.69    3.10
   7   2   1   76.39    3.20
   7  -2  -1   80.69    3.30
   7  -2  -1   73.69    3.10
   7  -2  -1   74.09    3.10
   7   2   1   76.29    3.30
   8   2  -1   20.40    0.90
   8   2  -1   21.50    0.90
   8  -2   1   21.40    1.10
   8  -2   1   21.30    0.90
   8  -2   1   22.40    1.00
   8  -2   1   19.60    1.10
   8  -2   1   21.10    1.00
   8   2  -1   20.90    0.90
   8  -2  -1   20.80    0.90
   8   2   1   20.70    0.90
   8  -2  -1   21.50    1.10
   8  -2  -1   21.70    1.10
   8  -2  -1   22.00    1.00
   8  -2  -1   20.20    0.90
   8   2   1   20.80    0.90
   9  -2   1    6.10    0.30
   9  -2   1    5.60    0.30
   9  -2   1    5.40    0.30
   9  -2   1    5.10    0.50
   9  -2  -1    6.00    0.30
   9  -2  -1    5.90    0.30
   0   3   1    5.40    0.40
   0   3  -1    5.50    0.40
   0  -3  -1    5.10    0.30
   0  -3   1    4.70    0.30
   0   3   1    5.10    0.30
   0   3  -1    5.10    0.30
   0   3   1    5.10    0.30
   0  -3   1    4.40    0.30
   0   3  -1    4.50    0.40
   0  -3  -1    4.70    0.40
   0  -3   1    5.00    0.40
   0  -3  -1    4.70    0.30
   0   3   1    4.60    0.30
   1  -3   1  173.28    7.40
   1  -3   1  172.68    7.50
   1   3  -1  181.58    7.50
  -1  -3  -1  187.68    7.50
   1   3  -1  182.08    7.50
   1  -3   1  183.78    7.40
  -1   3   1  170.28    7.40
  -1   3   1  181.68    7.50
  -1   3   1  177.28    7.40
   1   3  -1  186.08    7.60
   1  -3   1  175.28    7.40
   1  -3   1  173.38    7.50
   1   3  -1  190.28    7.40
  -1   3   1  167.48    7.50
  -1   3   1  193.18    7.50
   1  -3  -1  194.48    7.40
   1  -3  -1  169.08    7.40
   1   3   1  174.38    7.50
  -1  -3   1  183.78    7.50
   1  -3  -1  171.98    7.60
   1  -3  -1  185.88    7.50
  -1   3  -1  193.48    7.50
  -1   3  -1  174.08    7.40
  -1  -3   1  176.98    7.40
   1   3   1  172.58    7.50
   1   3   1  197.38    7.40
   1  -3  -1  187.38    7.50
  -1  -3   1  175.38    7.40
  -1   3  -1  186.98    7.60
  -2   3   1    0.10    0.10
   2   3  -1    0.20    0.10
   2  -3   1    0.20    0.10
   2   3  -1    0.30    0.10
   2  -3   1    0.10    0.10
  -2   3   1    0.10    0.10
  -2  -3  -1    0.10    0.10
   2   3  -1    0.20    0.10
  -2   3   1    0.10    0.10
  -2  -3  -1    0.10    0.10
   2  -3   1    0.20    0.10
   2   3  -1    0.20    0.10
  -2   3  -1    0.30    0.10
   2  -3  -1    0.20    0.10
   2   3   1    0.10    0.10
   2  -3  -1    0.10    0.10
   2  -3  -1    0.10    0.10
  -2  -3   1    0.20    0.10
  -2  -3   1    0.10    0.10
   2   3   1    0.20    0.10
   2   3   1    0.20    0.10
   2   3   1    0.10    0.10
   2  -3  -1    0.20    0.10
  -2   3  -1    0.20    0.10
   3  -3   1   87.49    3.70
   3  -3   1   82.09    3.50
  -3   3   1   89.59    3.80
   3   3  -1   87.89    3.60
  -3  -3  -1   80.29    3.60
   3   3  -1   93.29    3.80
   3   3  -1   81.69    3.60
   3  -3   1   84.29    3.50
  -3   3   1   85.19    3.60
   3  -3   1   85.09    3.50
   3  -3   1   78.59    3.50
   3   3  -1   84.29    3.50
  -3   3   1   79.49    3.50
   3   3  -1   89.89    3.70
  -3   3  -1   77.09    3.50
   3   3   1   84.59    3.80
  -3   3  -1   81.69    3.70
   3   3   1   75.29    3.60
  -3  -3   1   85.09    3.60
   3  -3  -1   80.99    3.60
  -3  -3   1   83.79    3.50
   3   3   1   80.59    3.60
   3   3   1   84.29    3.60
   3  -3  -1   74.69    3.50
   3  -3  -1   85.39    3.50
   3  -3  -1   85.59    3.50
   3   3   1   83.79    3.50
   3  -3  -1   89.59    3.70
   4   3  -1  136.99    5.60
   4   3  -1  127.49    5.70
   4   3  -1  125.89    5.50
   4  -3   1  130.69    5.50
   4  -3   1  137.39    5.40
   4  -3   1  133.49    5.60
   4  -3   1  129.39    5.40
  -4  -3  -1  128.79    5.50
  -4   3   1  128.79    5.40
  -4   3   1  133.79    5.50
   4   3  -1  130.19    5.50
  -4   3   1  125.99    5.70
   4  -3   1  125.09    5.40
   4   3  -1  126.99    5.40
  -4  -3   1  121.19    5.40
   4  -3  -1  128.19    5.60
   4   3   1  143.39    5.50
   4   3   1  130.89    5.40
  -4   3  -1  138.09    5.70
  -4  -3   1  122.09    5.50
   4   3   1  119.89    5.50
   4   3   1  117.69    5.70
   4  -3  -1  139.49    5.40
   4  -3  -1  128.49    5.40
   4   3   1  133.29    5.50
   4  -3  -1  138.39    5.60
   5   3  -1    4.00    0.30
  -5   3   1    4.90    0.60
  -5  -3  -1    4.30    0.50
   5  -3   1    4.60    0.40
   5  -3   1    4.70    0.50
   5   3  -1    4.60    0.60
  -5   3   1    4.20    0.30
   5  -3   1    4.80    0.40
   5   3  -1    4.20    0.40
   5  -3   1    5.00    0.40
   5   3  -1    4.60    0.30
   5  -3   1    4.70    0.30
   5   3  -1    4.80    0.50
   5  -3   1    4.20    0.30
   5   3  -1    3.90    0.40
  -5   3   1    4.60    0.40
   5   3   1    3.90    0.50
   5   3   1    4.70    0.40
   5  -3  -1    4.90    0.40
   5  -3  -1    5.10    0.50
   5   3   1    4.50    0.30
  -5   3  -1    4.70    0.60
  -5  -3   1    4.70    0.40
   5  -3  -1    4.70    0.40
   5  -3  -1    4.70    0.50
   5   3   1    4.00    0.40
   5  -3  -1    4.90    0.30
   6   3  -1  155.48    6.60
   6  -3   1  154.18    6.70
   6   3  -1  160.18    6.60
   6  -3   1  160.08    6.70
  -6   3   1  174.48    7.30
   6  -3   1  172.58    6.80
   6   3  -1  159.18    6.70
   6   3  -1  162.88    6.70
   6  -3   1  161.68    6.70
   6  -3   1  165.08    6.80
  -6  -3  -1  165.58    6.90
   6   3  -1  162.68    6.70
   6  -3   1  162.88    6.70
   6   3  -1  158.68    6.90
   6   3  -1  159.68    6.70
   6  -3   1  151.58    7.10
   6   3  -1  171.48    6.90
   6  -3   1  164.08    6.70
   6   3  -1  164.28    6.70
   6  -3  -1  153.38    7.10
   6   3   1  163.38    7.30
   6  -3  -1  166.58    6.80
   6  -3  -1  157.18    6.70
   6   3   1  155.58    6.60
   6   3   1  171.78    6.80
   6  -3  -1  152.78    6.70
   6   3   1  158.48    6.60
   6  -3  -1  152.48    6.70
   6  -3  -1  167.38    6.70
   6   3   1  163.98    6.70
   6   3   1  166.38    6.70
   6   3   1  168.38    6.90
   6  -3  -1  168.38    6.70
  -6  -3   1  169.28    6.90
   6   3   1  168.58    6.90
   6  -3  -1  175.38    6.80
  -6  -3   1  162.48    6.90
   6   3   1  164.98    6.90
   6   3   1  152.28    6.70
  -6  -3   1  171.78    7.40
   7  -3   1    5.10    0.80
   7   3  -1    6.30    0.30
   7  -3   1    7.00    0.50
   7  -3   1    6.70    0.50
   7  -3   1    6.80    0.40
   7   3  -1    6.10    0.30
   7   3  -1    6.30    0.40
   7  -3   1    7.00    0.40
   7  -3   1    6.00    0.40
   7   3  -1    6.90    0.30
   7   3  -1    6.60    0.40
  -7   3   1    6.40    0.90
   7  -3   1    6.60    0.40
   7   3  -1    6.40    0.60
   7   3  -1    6.50    0.50
   7   3  -1    6.20    0.30
   7   3   1    6.90    0.30
   7   3   1    6.40    0.50
  -7  -3   1    5.50    0.50
   7  -3  -1    6.90    0.40
   7   3   1    6.40    0.30
   7   3   1    6.10    0.30
   7   3   1    6.60    0.40
   7  -3  -1    7.10    0.40
   7   3   1    6.30    0.40
   7  -3  -1    6.50    0.40
  -7   3  -1    6.40    0.90
  -7  -3   1    7.00    0.60
  -7  -3   1    6.60    1.00
   7  -3  -1    6.40    0.40
   7  -3  -1    7.00    0.50
   7  -3  -1    6.70    0.50
   7  -3  -1    6.50    0.40
   7   3   1    6.10    0.60
   7   3   1    6.50    0.60
   7   3   1    6.60    0.30
   8  -3   1   47.60    1.90
  -8  -3  -1   40.90    2.20
   8   3  -1   44.90    1.90
   8  -3   1   45.50    2.10
   8   3  -1   38.80    2.10
   8  -3   1   43.20    1.90
   8   3  -1   46.10    1.90
   8  -3   1   44.80    1.90
   8   3  -1   45.30    1.90
   8  -3   1   43.80    2.10
   8   3  -1   41.40    1.90
   8   3  -1   45.00    1.90
   8   3   1   43.00    1.90
   8   3   1   45.60    1.90
   8  -3  -1   44.50    1.90
   8   3   1   44.80    1.90
   8  -3  -1   43.60    2.10
   8   3   1   42.60    1.80
   8  -3  -1   43.60    1.90
   8  -3  -1   44.80    1.90
   8   3   1   44.40    1.90
   8  -3  -1   47.10    1.90
   8  -3  -1   44.90    2.10
   9  -3   1   40.70    1.60
   9   3  -1   38.00    1.60
   9   3  -1   36.90    1.60
   9  -3   1   40.30    1.70
   9   3  -1   38.00    1.60
   9  -3   1   39.40    1.60
   9  -3  -1   40.20    1.60
   9   3   1   38.50    1.60
   9  -3  -1   34.40    1.80
   9   3   1   37.70    1.60
   9  -3  -1   39.00    1.60
  10  -3   1   11.90    0.50
  10  -3   1   11.00    0.50
  10  -3  -1   11.60    0.50
  10  -3  -1   11.50    0.50
   0  -4   1   56.39    2.40
   0   4  -1   52.09    2.40
   0   4   1   49.40    2.20
   0   4  -1   50.09    2.20
   0   4  -1   49.70    2.30
   0  -4   1   49.40    2.20
   0  -4   1   52.09    2.20
   0   4   1   52.49    2.30
   0   4   1   53.39    2.40
   0   4   1   53.19    2.30
   0  -4  -1   55.69    2.40
   0  -4  -1   44.80    2.10
   0  -4  -1   53.19    2.20
   0  -4   1   54.89    2.30
   1  -4   1  255.97   10.10
  -1   4   1  260.87   10.20
  -1   4   1  244.58   10.00
  -1  -4  -1  238.58   10.10
  -1   4   1  267.17   10.30
   1   4  -1  264.47   10.20
   1   4  -1  226.58   10.30
   1  -4   1  242.08   10.20
   1   4  -1  238.68   10.10
  -1   4   1  241.08   10.10
   1  -4   1  236.78   10.20
  -1  -4  -1  233.78   10.00
  -1  -4  -1  264.27   10.30
   1   4  -1  250.97   10.20
   1  -4   1  235.98   10.00
   1  -4   1  233.38   10.00
   1  -4   1  256.07   10.00
  -1  -4  -1  226.58   10.10
   1   4   1  230.18   10.10
   1  -4  -1  242.68   10.00
  -1  -4   1  261.57   10.10
   1   4   1  229.18   10.20
   1  -4  -1  239.58   10.20
  -1   4  -1  269.37   10.30
  -1   4  -1  240.38   10.30
   1   4   1  241.38   10.10
   1   4   1  256.87   10.30
   1  -4  -1  244.08   10.10
  -1  -4   1  239.08   10.10
  -1  -4   1  226.88   10.00
  -1   4  -1  242.28   10.00
   1  -4  -1  271.97   10.20
  -2   4   1   27.60    1.20
   2   4  -1   29.00    1.30
  -2   4   1   28.90    1.40
  -2  -4  -1   28.50    1.30
   2  -4   1   27.20    1.20
  -2  -4  -1   25.70    1.30
   2  -4   1   28.10    1.20
   2  -4   1   26.00    1.20
   2   4  -1   27.40    1.40
   2  -4   1   28.30    1.40
   2   4  -1   28.10    1.40
   2  -4   1   29.00    1.30
   2   4   1   23.70    1.30
   2  -4  -1   27.20    1.20
   2   4   1   27.80    1.30
  -2  -4   1   26.70    1.30
   2  -4  -1   25.50    1.20
   2  -4  -1   28.20    1.20
   2   4   1   26.30    1.40
   2  -4  -1   26.20    1.20
   2   4   1   28.40    1.50
  -2  -4   1   29.60    1.40
  -2  -4   1   27.80    1.30
  -2   4  -1   25.50    1.20
  -2   4  -1   28.90    1.40
  -2  -4   1   27.00    1.20
   2  -4  -1   24.80    1.40
   2   4   1   27.40    1.20
   3   4  -1   19.70    1.00
   3  -4   1   19.40    0.90
   3  -4   1   20.10    1.00
  -3   4   1   19.40    1.10
   3  -4   1   18.50    0.90
   3  -4   1   19.90    1.10
   3   4  -1   18.20    1.10
  -3  -4  -1   19.20    1.00
   3   4  -1   18.80    1.10
   3  -4   1   19.60    0.90
  -3   4   1   19.30    0.90
   3   4  -1   21.20    1.20
   3   4   1   20.30    1.10
  -3   4  -1   17.60    0.90
   3   4   1   19.30    1.00
   3  -4  -1   20.50    0.90
   3  -4  -1   19.00    1.10
  -3  -4   1   19.20    1.00
   3  -4  -1   17.60    0.90
  -3  -4   1   20.00    1.00
   3   4   1   17.00    1.10
   3   4   1   18.80    1.00
   3   4   1   18.40    0.90
  -3   4  -1   19.90    1.10
  -3  -4   1   20.30    1.10
   3  -4  -1   19.40    0.90
   4   4  -1    1.40    0.30
   4  -4   1    1.20    0.20
   4  -4   1    1.30    0.10
   4   4  -1    1.10    0.20
   4   4  -1    1.20    0.20
   4  -4   1    1.40    0.20
  -4   4   1    1.10    0.30
   4   4  -1    0.90    0.10
  -4   4   1    1.20    0.20
   4   4  -1    1.40    0.40
   4  -4   1    1.40    0.30
   4  -4   1    1.10    0.20
   4   4  -1    1.10    0.30
  -4  -4  -1    1.00    0.20
   4  -4   1    1.20    0.20
   4  -4  -1    1.10    0.30
   4  -4  -1    0.80    0.30
   4  -4  -1    1.50    0.20
   4   4   1    1.10    0.30
   4   4   1    1.40    0.20
   4   4   1    1.20    0.20
  -4   4  -1    2.00    0.40
   4   4   1    1.00    0.20
   4   4   1    1.00    0.30
   4  -4  -1    1.20    0.10
  -4  -4   1    1.20    0.20
   4  -4  -1    1.20    0.20
   4  -4  -1    1.30    0.20
  -4  -4   1    1.10    0.30
   5  -4   1  160.18    6.70
   5  -4   1  161.08    6.80
   5   4  -1  164.18    6.80
  -5   4   1  157.68    6.80
   5   4  -1  154.28    6.70
   5   4  -1  163.28    7.10
   5  -4   1  160.98    7.10
   5  -4   1  171.58    6.90
  -5  -4  -1  157.18    7.00
   5   4  -1  166.48    6.90
  -5   4   1  174.08    7.30
   5  -4   1  166.38    6.90
  -5   4  -1  175.18    7.30
   5  -4  -1  163.48    6.70
   5   4   1  161.48    7.10
  -5  -4   1  161.68    7.00
   5   4   1  163.78    7.30
   5   4   1  166.08    6.90
  -5  -4   1  145.19    6.90
   5   4   1  165.88    6.80
   5  -4  -1  165.18    7.10
   5   4   1  169.48    7.00
   5  -4  -1  170.08    6.90
   5  -4  -1  167.38    6.90
   6  -4   1    0.40    0.30
  -6   4   1    0.50    0.40
   6   4  -1    0.30    0.10
   6  -4   1    0.40    0.10
   6   4  -1    0.30    0.20
   6   4  -1    0.60    0.30
   6   4  -1    0.30    0.10
   6  -4   1    0.50    0.20
   6  -4   1    0.60    0.10
   6  -4   1    0.40    0.10
   6   4  -1    0.30    0.10
   6  -4   1    0.40    0.10
  -6  -4  -1    0.60    0.30
   6  -4   1    0.20    0.10
   6  -4   1    0.10    0.20
   6   4  -1    0.50    0.10
   6   4  -1    0.40    0.10
   6  -4   1    0.20    0.10
   6   4  -1    0.60    0.10
   6  -4   1    0.40    0.10
   6   4   1    0.30    0.10
   6  -4  -1    0.30    0.10
   6   4   1    0.50    0.30
  -6  -4   1    0.20    0.20
   6  -4  -1    0.30    0.10
  -6  -4   1    0.70    0.30
   6  -4  -1    0.40    0.20
   6   4   1    0.30    0.10
   6  -4  -1    0.20    0.20
   6  -4  -1    0.50    0.10
   6   4   1    0.60    0.20
   6   4   1    0.50    0.10
   6   4   1    0.30    0.20
   6   4   1    0.40    0.10
  -6  -4   1    0.90    0.50
   6   4   1    0.30    0.30
   6   4   1    0.50    0.10
  -6   4  -1    0.50    0.40
   6  -4  -1    0.30    0.10
   6   4   1    0.40    0.10
   6  -4  -1    0.40    0.30
   7  -4   1   30.70    1.50
   7   4  -1   30.60    1.30
   7  -4   1   32.70    1.40
   7  -4   1   30.60    1.30
  -7  -4  -1   27.50    1.60
   7  -4   1   32.60    1.40
   7   4  -1   31.50    1.30
   7   4  -1   31.80    1.30
   7   4  -1   30.90    1.30
   7   4  -1   32.20    1.30
   7  -4   1   32.40    1.60
   7   4  -1   31.40    1.30
   7  -4   1   32.30    1.40
   7   4  -1   30.20    1.30
   7  -4   1   28.80    1.30
   7   4  -1   30.60    1.60
   7   4   1   29.20    1.60
   7  -4  -1   30.30    1.30
   7  -4  -1   30.80    1.40
  -7  -4   1   31.50    1.60
   7   4   1   31.00    1.30
   7  -4  -1   31.00    1.30
   7  -4  -1   31.80    1.40
   7  -4  -1   31.80    1.50
   7  -4  -1   31.90    1.60
   7   4   1   30.60    1.30
   7   4   1   33.00    1.50
   7   4   1   32.30    1.30
   7   4   1   30.40    1.30
   7   4   1   32.30    1.30
   7  -4  -1   30.50    1.40
   8  -4   1   23.00    1.10
   8  -4   1   22.80    1.30
   8  -4   1   23.30    1.10
   8  -4   1   25.40    1.30
   8   4  -1   25.00    1.10
   8   4  -1   25.60    1.10
  -8  -4  -1   23.90    1.40
   8  -4   1   25.80    1.10
   8   4  -1   23.30    1.10
   8   4  -1   23.90    1.10
   8   4  -1   26.10    1.10
   8  -4   1   23.10    1.10
   8  -4  -1   26.50    1.10
   8   4   1   24.50    1.10
   8   4   1   23.70    1.00
   8  -4  -1   24.50    1.10
   8  -4  -1   24.50    1.10
   8  -4  -1   25.30    1.30
   8  -4  -1   24.00    1.10
   8  -4  -1   22.20    1.30
   8   4   1   25.20    1.10
   8   4   1   24.60    1.10
   8   4   1   25.70    1.10
   9  -4   1    0.70    0.10
   9  -4   1    0.60    0.10
   9   4  -1    0.40    0.10
   9  -4   1    0.60    0.20
   9  -4   1    0.60    0.10
   9   4  -1    0.40    0.10
   9   4  -1    0.50    0.10
   9   4  -1    0.70    0.10
   9   4   1    0.50    0.10
   9  -4  -1    0.60    0.20
   9   4   1    0.70    0.10
   9  -4  -1    0.50    0.10
   9  -4  -1    0.70    0.10
   9   4   1    0.60    0.10
   9  -4  -1    0.50    0.10
   9   4   1    0.40    0.10
  10  -4   1    3.50    0.20
  10  -4   1    3.00    0.20
  10  -4   1    2.90    0.20
  10  -4  -1    3.20    0.20
  10  -4  -1    3.40    0.20
   0   5  -1    0.30    0.20
   0  -5  -1    0.30    0.20
   0  -5   1    0.30    0.20
   0  -5   1    0.40    0.20
   0   5  -1    0.20    0.10
   0   5   1    0.30    0.20
   0   5   1    0.20    0.20
   0  -5  -1    0.30    0.20
   0  -5   1    0.30    0.10
   0  -5   1    0.60    0.20
   0   5   1    0.20    0.10
   0  -5  -1    0.30    0.10
   0   5   1    0.30    0.10
   0  -5   1    0.20    0.10
   0   5  -1    0.30    0.20
   1  -5   1  249.48   10.30
  -1   5   1  246.38   10.60
   1   5  -1  225.28   10.40
  -1  -5  -1  262.37   10.30
  -1  -5  -1  250.97   10.40
   1   5  -1  249.97   10.70
  -1  -5  -1  258.57   10.60
   1   5  -1  257.77   10.60
  -1  -5  -1  245.88   10.50
   1  -5   1  273.97   10.50
   1  -5   1  237.08   10.30
   1  -5   1  251.77   10.30
  -1   5   1  224.48   10.40
   1  -5   1  247.78   10.40
   1   5   1  279.77   10.70
   1  -5  -1  245.58   10.30
  -1  -5   1  258.97   10.50
  -1  -5   1  258.07   10.40
   1   5   1  258.17   10.40
  -1  -5   1  252.37   10.30
   1  -5  -1  246.18   10.50
   1  -5  -1  258.77   10.40
   1   5   1  254.67   10.60
   1  -5  -1  246.78   10.30
  -1   5  -1  252.87   10.40
   1   5   1  264.27   10.50
   1  -5  -1  244.78   10.30
  -1   5  -1  262.57   10.60
   2  -5   1  360.36   14.20
   2  -5   1  369.26   14.30
   2   5  -1  365.46   14.30
  -2  -5  -1  353.86   14.40
   2  -5   1  345.97   14.10
  -2  -5  -1  320.67   14.20
  -2  -5  -1  352.56   14.20
   2  -5   1  357.06   14.00
  -2   5   1  331.87   14.30
  -2   5   1  362.46   14.10
   2   5  -1  367.66   14.20
   2  -5   1  329.47   14.10
   2   5  -1  324.87   14.30
  -2  -5  -1  351.36   14.10
  -2  -5   1  332.77   14.20
   2   5   1  324.47   14.20
   2  -5  -1  363.06   14.10
  -2   5  -1  340.27   14.10
  -2  -5   1  376.36   14.20
   2  -5  -1  342.47   14.10
   2  -5  -1  333.17   14.10
  -2  -5   1  329.17   14.00
   2   5   1  326.77   14.40
   2  -5  -1  334.87   14.00
   2  -5  -1  314.37   14.30
   2   5   1  326.17   14.30
  -2   5  -1  343.37   14.40
  -2  -5   1  355.06   14.40
   2   5   1  352.06   14.20
  -3  -5  -1   63.19    2.80
  -3  -5  -1   65.89    3.00
   3   5  -1   60.19    2.60
   3   5  -1   62.09    2.80
   3  -5   1   63.29    2.90
   3  -5   1   60.79    2.80
  -3   5   1   66.59    3.00
   3  -5   1   62.09    2.70
   3   5  -1   61.59    2.90
   3  -5   1   59.99    2.70
   3   5  -1   62.39    3.00
   3  -5   1   62.69    2.70
   3   5  -1   64.39    3.00
  -3  -5  -1   63.39    2.80
  -3   5   1   64.19    2.70
   3   5   1   69.99    3.10
   3   5   1   61.89    2.80
   3   5   1   58.39    2.60
  -3  -5   1   62.29    3.00
   3   5   1   67.29    3.10
  -3  -5   1   64.59    2.80
   3  -5  -1   58.49    2.70
   3  -5  -1   60.89    2.60
  -3   5  -1   56.39    2.60
   3  -5  -1   64.49    3.00
  -3  -5   1   62.09    2.70
   3  -5  -1   62.39    2.70
  -3   5  -1   67.29    3.10
  -4   5   1   36.40    1.70
   4   5  -1   33.50    1.60
   4  -5   1   41.70    1.70
   4  -5   1   36.50    1.80
   4  -5   1   37.00    1.70
   4  -5   1   38.80    1.70
  -4   5   1   38.30    2.10
   4   5  -1   38.50    2.10
   4   5  -1   40.30    2.10
  -4  -5  -1   38.90    1.80
  -4  -5  -1   36.40    2.00
   4  -5   1   36.00    2.00
   4   5  -1   40.00    1.80
  -4  -5  -1   36.90    1.80
  -4   5  -1   38.90    2.10
   4  -5  -1   36.90    1.70
   4   5   1   36.40    1.70
   4   5   1   38.20    2.00
   4   5   1   38.10    1.80
   4   5   1   34.60    2.00
  -4  -5   1   40.40    2.00
  -4   5  -1   37.00    1.60
   4  -5  -1   38.60    1.60
   4  -5  -1   38.40    1.70
  -4  -5   1   37.60    1.70
   4  -5  -1   35.90    2.00
  -4  -5   1   39.10    1.80
   4   5   1   36.10    1.60
   5   5  -1   34.70    1.70
  -5  -5  -1   32.30    1.80
   5   5  -1   33.20    1.90
   5   5  -1   33.30    1.40
   5  -5   1   32.40    1.50
   5  -5   1   33.60    1.40
   5  -5   1   35.10    1.40
  -5   5   1   33.50    2.00
   5   5  -1   31.60    1.40
   5   5  -1   34.30    1.40
   5  -5   1   34.40    1.50
  -5  -5  -1   35.70    1.70
   5  -5   1   36.30    1.60
   5  -5   1   33.60    1.90
   5   5  -1   32.70    1.40
   5  -5   1   34.00    1.60
   5  -5   1   34.50    1.50
   5  -5   1   32.70    1.40
   5   5  -1   31.30    1.40
   5   5  -1   34.80    1.40
   5   5  -1   33.30    1.40
   5  -5  -1   32.50    1.40
  -5   5  -1   35.10    2.00
   5   5   1   31.80    2.00
   5  -5  -1   32.20    1.50
   5   5   1   34.30    1.40
  -5  -5   1   33.80    1.70
   5  -5  -1   34.50    1.50
  -5  -5   1   33.40    1.50
   5  -5  -1   33.00    1.90
   5   5   1   30.50    1.40
  -5   5  -1   34.70    1.40
   5   5   1   34.10    1.40
   5  -5  -1   32.10    1.40
   5  -5  -1   33.70    1.40
   5  -5  -1   33.40    1.40
   5   5   1   34.80    1.70
  -5  -5   1   34.60    2.10
   5  -5  -1   35.40    1.60
   5   5   1   36.20    1.40
   5   5   1   35.00    1.90
   5   5   1   32.90    1.40
   5  -5  -1   34.30    1.60
   5   5   1   31.00    1.40
   5   5   1   32.30    1.40
   5   5   1   32.80    1.40
  -5  -5   1   31.50    1.80
   6   5  -1   22.90    1.00
   6   5  -1   22.70    1.00
   6  -5   1   24.40    1.20
   6   5  -1   23.40    1.00
   6   5  -1   23.10    1.30
   6  -5   1   23.50    1.20
   6  -5   1   23.20    1.00
  -6  -5  -1   20.50    1.40
   6  -5   1   23.40    1.00
   6   5  -1   23.80    1.00
   6  -5   1   22.50    1.10
  -6  -5  -1   23.60    1.30
   6  -5   1   22.50    1.00
   6  -5   1   23.60    1.00
   6   5  -1   22.60    1.50
   6  -5   1   23.90    1.60
  -6   5   1   23.70    1.60
   6   5  -1   23.80    1.00
   6   5  -1   22.40    1.00
   6   5  -1   22.30    1.00
  -6  -5   1   20.50    1.40
   6   5   1   22.50    1.00
   6  -5  -1   22.00    1.00
  -6  -5   1   21.20    1.30
   6   5   1   23.80    1.00
   6   5   1   24.10    1.30
   6  -5  -1   23.70    1.00
   6   5   1   22.50    1.00
   6  -5  -1   24.00    1.20
   6  -5  -1   23.90    1.00
   6   5   1   22.40    1.00
   6   5   1   22.30    1.50
   6  -5  -1   23.10    1.20
  -6   5  -1   22.70    1.00
  -6  -5   1   21.10    1.70
   6  -5  -1   22.30    1.50
  -6  -5   1   24.20    1.10
   6  -5  -1   22.60    1.00
   6   5   1   20.80    1.60
   6   5   1   23.00    1.00
   6   5   1   24.30    1.00
   6  -5  -1   23.30    1.00
  -6   5  -1   20.90    1.60
   6  -5  -1   23.30    1.10
   6   5   1   23.00    1.00
   7   5  -1   10.30    0.50
   7  -5   1   11.10    0.70
   7  -5   1   11.50    0.60
  -7  -5  -1   11.50    0.90
   7   5  -1   11.00    0.50
   7   5  -1   11.20    0.50
   7  -5   1   10.60    0.50
   7  -5   1   10.70    0.50
  -7  -5  -1   11.20    0.70
   7  -5   1   10.90    0.60
   7   5  -1   10.40    0.50
   7   5  -1   10.00    0.80
   7   5  -1   10.50    0.50
   7  -5   1   10.80    0.70
   7   5  -1   11.20    0.50
   7   5  -1   10.40    0.50
   7  -5   1   10.70    0.50
   7   5   1   11.10    0.50
   7  -5  -1   10.80    0.70
   7  -5  -1   10.80    0.50
   7  -5  -1   11.00    0.50
  -7  -5   1   12.20    0.90
   7  -5  -1   10.70    0.70
   7   5   1   11.00    0.50
   7   5   1   10.90    0.50
   7   5   1   10.60    0.80
   7  -5  -1   11.40    0.60
   7   5   1   11.40    0.50
  -7  -5   1   11.50    0.70
   7   5   1   11.20    0.50
   7   5   1   10.90    0.50
   7  -5  -1   11.70    0.60
  -8  -5  -1    3.40    0.40
   8  -5   1    4.10    0.30
   8  -5   1    3.70    0.40
   8  -5   1    3.50    0.30
   8   5  -1    3.30    0.20
   8  -5   1    3.70    0.20
   8   5  -1    3.40    0.20
   8   5  -1    3.30    0.20
   8   5  -1    3.60    0.20
   8  -5   1    3.10    0.20
   8   5  -1    3.40    0.20
   8  -5   1    3.70    0.30
   8   5  -1    3.80    0.20
   8   5   1    3.40    0.20
   8   5   1    3.60    0.20
   8  -5  -1    3.50    0.30
   8   5   1    3.50    0.20
   8  -5  -1    3.30    0.20
   8  -5  -1    3.40    0.30
   8   5   1    3.40    0.20
   8  -5  -1    3.70    0.20
   8  -5  -1    3.40    0.40
   8   5   1    3.30    0.20
   9  -5   1   18.40    0.90
   9  -5   1   19.60    0.80
   9   5  -1   18.60    0.80
   9  -5   1   20.00    0.90
   9   5  -1   19.00    0.80
   9   5  -1   19.80    0.80
   9   5  -1   18.20    0.80
   9  -5  -1   18.60    0.80
   9   5   1   18.00    0.80
   9   5   1   19.00    0.80
   9  -5  -1   19.70    0.80
   9   5   1   18.40    0.80
   9   5   1   19.20    0.80
   9  -5  -1   19.40    0.90
   9   5   1   18.20    0.80
   9  -5  -1   19.50    0.90
  10  -5   1    4.50    0.20
  10  -5   1    5.20    0.20
  10   5  -1    4.70    0.20
  10  -5  -1    4.20    0.20
  10   5   1    4.80    0.30
   0  -6   1  199.08    8.20
   0  -6  -1  208.08    8.10
   0   6   1  200.08    8.20
   0   6   1  185.18    8.00
   0   6  -1  197.18    8.20
   0   6  -1  194.28    8.00
   0   6  -1  184.08    8.40
   0  -6  -1  204.18    8.30
   0   6   1  188.28    8.30
   0  -6   1  189.88    8.10
   0  -6   1  212.18    8.30
   0  -6  -1  197.38    8.20
   1   6  -1   94.19    4.10
   1   6  -1   93.99    4.40
   1   6  -1  100.29    4.30
   1  -6   1  101.59    4.10
  -1  -6  -1   98.59    4.50
   1  -6   1  101.49    4.30
  -1   6   1  104.49    4.50
  -1   6   1   92.39    4.10
  -1  -6  -1  100.99    4.10
  -1  -6  -1  108.19    4.30
  -1   6   1   90.69    4.20
   1  -6   1  100.59    4.40
  -1  -6  -1   91.89    4.30
   1   6  -1   99.79    4.60
   1   6   1  104.69    4.40
   1   6   1   94.29    4.10
  -1   6  -1   99.29    4.50
  -1  -6   1   98.49    4.30
   1   6   1  105.69    4.70
   1  -6  -1  101.69    4.20
   1  -6  -1  101.49    4.10
  -1  -6   1   99.59    4.60
  -1  -6   1   90.39    4.30
   1  -6  -1   90.69    4.10
   1  -6  -1  102.79    4.40
   1   6   1   99.59    4.40
  -1  -6   1   99.89    4.40
  -1   6  -1  102.49    4.20
   1   6   1  103.09    4.30
  -1   6  -1  104.19    4.10
  -1  -6   1   96.09    4.10
  -2  -6  -1   74.89    3.60
  -2   6   1   81.99    3.60
   2  -6   1   69.09    3.20
   2  -6   1   72.19    3.20
   2   6  -1   78.89    3.50
  -2   6   1   75.39    3.30
  -2  -6  -1   74.59    3.20
   2  -6   1   74.59    3.30
  -2  -6  -1   73.69    3.40
   2   6  -1   76.19    3.70
   2  -6   1   75.99    3.20
  -2  -6  -1   78.19    3.30
   2   6  -1   74.49    3.30
   2   6  -1   72.69    3.10
   2  -6   1   83.19    3.50
  -2   6   1   73.69    3.10
   2  -6  -1   70.29    3.20
  -2  -6   1   67.49    3.30
   2  -6  -1   75.59    3.20
  -2  -6   1   71.19    3.30
   2   6   1   74.39    3.30
   2  -6  -1   79.49    3.20
   2   6   1   75.79    3.50
   2  -6  -1   79.29    3.20
  -2  -6   1   74.49    3.50
  -2   6  -1   79.39    3.60
   2   6   1   77.99    3.70
  -2   6  -1   76.09    3.20
   2  -6  -1   73.69    3.50
  -2  -6   1   73.39    3.60
  -2  -6   1   79.29    3.20
  -2   6  -1   72.79    3.10
   2   6   1   70.59    3.10
   3  -6   1   27.00    1.30
  -3  -6  -1   27.30    1.30
   3   6  -1   27.90    1.40
   3   6  -1   25.20    1.70
   3  -6   1   29.00    1.40
  -3   6   1   28.70    1.40
   3   6  -1   28.00    1.60
   3  -6   1   27.60    1.30
  -3  -6  -1   25.60    1.50
   3   6  -1   27.70    1.20
  -3   6   1   28.10    1.20
  -3  -6  -1   30.70    1.70
   3  -6   1   27.40    1.30
   3  -6   1   28.30    1.60
  -3   6   1   28.20    1.70
  -3  -6  -1   30.10    1.50
   3   6   1   25.00    1.60
   3   6   1   27.70    1.40
   3  -6  -1   28.40    1.60
  -3   6  -1   32.10    1.70
  -3  -6   1   31.80    1.70
   3  -6  -1   27.60    1.30
  -3  -6   1   28.70    1.30
  -3   6  -1   26.30    1.20
   3  -6  -1   27.30    1.30
  -3  -6   1   30.40    1.50
   3   6   1   26.00    1.70
   3   6   1   26.90    1.20
   3  -6  -1   26.70    1.30
   4   6  -1   11.70    1.00
   4   6  -1   10.90    0.50
  -4   6   1   11.30    0.50
   4  -6   1   11.40    0.50
   4  -6   1   10.80    0.70
  -4   6   1   12.20    1.00
   4  -6   1   11.70    0.70
   4   6  -1   11.10    0.60
  -4  -6  -1   11.90    1.00
   4  -6   1   12.30    0.60
  -4  -6  -1   11.80    0.80
   4   6  -1   11.50    0.50
   4   6  -1   11.80    0.50
   4   6  -1   11.30    0.80
  -4   6   1   10.20    0.70
   4  -6   1   12.00    0.60
   4   6  -1   12.00    0.50
   4  -6   1   11.20    0.90
   4  -6   1   11.20    0.50
  -4  -6  -1   12.20    0.70
   4   6  -1   10.50    0.50
   4  -6   1   11.40    0.60
   4  -6   1   11.00    0.50
   4   6  -1   11.10    0.50
   4   6  -1   10.90    0.50
  -4   6  -1   11.60    0.50
   4   6   1   11.20    0.80
   4  -6  -1   12.50    0.70
   4   6   1   12.00    0.50
   4  -6  -1   11.50    0.60
   4   6   1   11.60    0.50
  -4  -6   1   12.00    0.80
   4  -6  -1   10.80    0.50
  -4  -6   1   11.90    1.00
  -4  -6   1   11.20    1.10
  -4  -6   1   11.60    0.60
   4  -6  -1   11.00    0.70
   4   6   1   11.70    1.00
   4   6   1   10.60    0.50
   4   6   1   12.00    0.50
   4   6   1   11.40    1.00
   4   6   1   11.30    0.50
   4  -6  -1   11.40    0.50
  -4   6  -1   12.20    1.00
   4   6   1   11.20    0.50
   4   6   1   11.10    0.50
   4  -6  -1   11.30    0.90
   4  -6  -1   11.40    0.60
   4  -6  -1   11.00    0.50
   4   6   1   11.10    0.60
   5  -6   1   14.00    0.80
   5  -6   1   14.00    0.60
   5   6  -1   13.70    0.60
   5  -6   1   13.40    0.60
   5   6  -1   14.50    0.60
  -5  -6  -1   12.60    1.10
   5  -6   1   13.90    0.70
   5   6  -1   13.60    0.60
   5   6  -1   14.20    1.20
  -5   6   1   13.40    0.70
  -5   6   1   11.40    1.10
   5   6  -1   14.00    0.60
   5  -6   1   13.90    0.70
   5   6  -1   13.40    0.60
   5  -6   1   13.90    0.80
  -5  -6  -1   14.60    1.00
   5  -6   1   13.10    0.70
   5  -6   1   13.60    0.60
  -5  -6  -1   14.20    0.80
   5   6  -1   13.50    0.70
   5  -6   1   13.80    1.10
   5   6  -1   13.20    0.60
   5   6  -1   13.60    0.90
  -5  -6   1   13.60    0.70
   5   6   1   13.80    0.90
   5   6   1   14.20    1.10
   5  -6  -1   13.50    0.60
   5  -6  -1   13.80    0.70
   5   6   1   13.50    0.60
   5   6   1   13.00    0.60
  -5   6  -1   13.50    0.60
   5   6   1   13.10    0.60
   5   6   1   14.60    0.60
  -5  -6   1   15.10    1.00
   5   6   1   15.70    1.20
  -5   6  -1   13.50    1.20
   5  -6  -1   12.70    0.60
   5  -6  -1   13.20    0.70
   5  -6  -1   13.40    1.10
  -5  -6   1   13.70    1.30
   5  -6  -1   13.80    0.60
   5   6   1   14.30    0.60
   5   6   1   13.30    0.60
   5  -6  -1   13.40    0.80
   5   6   1   13.20    0.60
  -5  -6   1   13.80    1.10
   5   6   1   12.40    0.60
   5  -6  -1   14.40    0.80
   6  -6   1   79.99    3.50
   6  -6   1   81.89    3.40
   6  -6   1   80.79    3.40
   6   6  -1   86.89    3.40
  -6  -6  -1   82.29    3.80
   6   6  -1   83.79    3.40
   6   6  -1   80.39    3.40
   6   6  -1   84.59    3.40
   6   6  -1   84.59    3.40
   6  -6   1   86.49    3.70
   6  -6   1   79.89    3.40
  -6   6   1   83.59    3.40
   6  -6   1   81.39    3.60
   6   6  -1   85.79    3.40
   6  -6   1   83.19    3.50
   6   6  -1   83.19    3.50
   6   6  -1   82.29    3.80
   6  -6  -1   82.89    3.40
   6   6   1   79.59    3.40
   6   6   1   84.79    3.40
   6  -6  -1   81.09    3.40
   6  -6  -1   80.39    3.40
  -6  -6   1   85.89    3.60
   6   6   1   84.49    3.40
   6  -6  -1   82.19    3.60
   6   6   1   78.79    3.70
   6   6   1   83.89    3.40
   6  -6  -1   83.79    3.50
   6  -6  -1   82.99    3.60
   6   6   1   80.09    3.40
  -6   6  -1   82.39    3.40
   6  -6  -1   82.39    3.50
  -6  -6   1   84.79    3.80
   6   6   1   82.89    3.40
   6   6   1   81.49    3.40
   7  -6   1   56.19    2.30
   7   6  -1   58.69    2.30
   7  -6   1   57.69    2.40
   7   6  -1   54.99    2.30
   7  -6   1   56.89    2.60
   7   6  -1   58.29    2.30
   7   6  -1   55.09    2.30
  -7  -6  -1   56.39    2.50
   7  -6   1   56.69    2.40
   7   6  -1   56.09    2.30
   7   6  -1   55.09    2.30
   7  -6   1   54.49    2.30
   7   6  -1   54.59    2.30
   7  -6   1   56.99    2.30
  -7  -6  -1   55.19    2.70
   7  -6   1   51.79    2.50
  -7   6   1   54.19    2.30
   7  -6  -1   55.09    2.50
   7   6   1   56.09    2.30
  -7  -6   1   49.90    2.60
  -7  -6   1   51.69    2.40
   7   6   1   52.39    2.60
   7   6   1   59.29    2.30
   7   6   1   58.29    2.30
   7   6   1   54.69    2.30
   7  -6  -1   57.69    2.40
   7   6   1   56.19    2.30
   7  -6  -1   51.29    2.50
   7  -6  -1   56.99    2.30
   7   6   1   56.89    2.30
   7  -6  -1   56.29    2.30
   7  -6  -1   56.19    2.40
   8   6  -1   54.49    2.20
  -8  -6  -1   50.69    2.30
   8   6  -1   54.39    2.20
   8  -6   1   53.99    2.20
   8  -6   1   50.79    2.20
   8  -6   1   51.59    2.20
   8  -6   1   52.29    2.20
   8  -6   1   52.89    2.30
   8   6  -1   53.39    2.20
   8  -6   1   50.59    2.40
   8   6  -1   55.09    2.20
   8   6  -1   52.89    2.20
   8   6  -1   52.29    2.20
   8   6   1   57.19    2.20
   8  -6  -1   50.49    2.40
   8   6   1   55.29    2.20
   8  -6  -1   52.49    2.20
   8   6   1   52.59    2.20
   8  -6  -1   55.09    2.30
   8   6   1   50.99    2.20
   8  -6  -1   52.49    2.20
   8  -6  -1   51.99    2.20
   8   6   1   54.59    2.20
   9  -6   1   21.60    0.90
   9  -6   1   21.80    0.90
   9   6  -1   22.20    0.90
   9   6  -1   22.10    0.90
   9  -6   1   20.70    0.90
   9   6  -1   20.30    0.90
   9   6  -1   21.70    0.90
   9   6   1   19.20    0.90
   9  -6  -1   21.70    0.90
   9   6   1   22.00    0.90
   9  -6  -1   21.70    0.90
   9   6   1   21.00    0.90
   9  -6  -1   22.50    0.90
   9   6   1   21.30    0.90
   9   6   1   21.60    0.90
   0  -7  -1   -0.10    0.20
   0  -7   1    0.10    0.10
   0   7   1    0.30    0.20
   0  -7   1    0.20    0.20
   0  -7  -1    0.10    0.20
   0   7  -1    0.10    0.10
   0   7  -1    0.20    0.20
   0   7   1    0.10    0.10
   0   7  -1    0.30    0.20
   0  -7   1    0.00    0.20
   0  -7  -1    0.30    0.10
   0   7   1    0.10    0.20
   1  -7   1   19.80    1.00
  -1  -7  -1   20.90    1.10
  -1   7   1   18.80    1.30
  -1  -7  -1   20.60    1.20
  -1   7   1   20.80    0.90
   1   7  -1   19.40    0.90
   1  -7   1   18.00    1.20
   1  -7   1   20.30    1.10
  -1   7   1   20.00    1.10
   1   7  -1   20.50    1.30
   1  -7   1   19.20    0.90
  -1  -7  -1   20.60    1.00
   1   7  -1   18.30    1.10
  -1  -7  -1   20.80    0.90
   1  -7  -1   20.90    1.10
  -1  -7   1   21.10    1.00
   1   7   1   20.60    0.90
  -1  -7   1   21.30    1.20
  -1   7  -1   19.20    0.90
   1   7   1   17.90    0.90
   1   7   1   20.20    1.10
   1  -7  -1   19.80    0.90
  -1   7  -1   19.90    1.10
   1  -7  -1   20.00    1.00
  -1   7  -1   19.30    0.90
  -1   7  -1   19.40    1.30
  -1  -7   1   20.80    1.10
   1  -7  -1   19.50    1.20
   2  -7   1   13.40    1.00
   2   7  -1   13.00    0.60
  -2  -7  -1   14.70    0.90
  -2  -7  -1   14.60    0.80
  -2  -7  -1   14.80    0.70
   2   7  -1   14.80    0.90
  -2  -7  -1   13.70    1.00
   2  -7   1   13.00    0.60
  -2   7   1   13.00    0.60
   2  -7   1   14.00    0.70
   2   7  -1   13.50    0.60
  -2   7   1   13.70    0.70
  -2  -7  -1   13.50    1.10
   2   7  -1   13.10    0.70
   2  -7   1   13.30    0.70
  -2   7   1   13.00    1.00
   2  -7   1   14.40    0.90
   2   7  -1   14.10    0.60
  -2   7   1   13.90    0.80
   2   7  -1   13.70    0.60
   2   7  -1   15.00    1.20
   2   7  -1   14.30    0.60
   2   7  -1   14.40    1.10
  -2  -7   1   14.00    0.90
  -2   7  -1   13.00    0.60
  -2  -7   1   15.30    1.10
   2  -7  -1   14.20    0.80
  -2  -7   1   15.90    0.80
  -2  -7   1   13.90    0.60
   2  -7  -1   14.90    1.00
   2   7   1   13.70    1.20
  -2   7  -1   12.90    0.80
   2   7   1   14.00    0.60
   2  -7  -1   14.50    0.70
   2   7   1   12.90    0.60
  -2   7  -1   14.00    0.70
   2   7   1   14.90    1.10
   2  -7  -1   15.20    0.70
  -2   7  -1   13.40    0.60
  -2  -7   1   15.40    1.20
  -2   7  -1   13.40    1.10
   2   7   1   14.70    0.90
   2   7   1   14.60    0.70
   2  -7  -1   13.80    0.70
   2   7   1   13.90    0.60
   2   7   1   14.90    0.60
   2  -7  -1   13.30    0.60
   3  -7   1  136.79    5.60
  -3   7   1  134.69    5.60
   3   7  -1  132.49    5.40
  -3  -7  -1  139.39    5.50
  -3   7   1  123.89    5.40
   3   7  -1  127.79    5.40
   3  -7   1  132.69    5.90
   3  -7   1  132.69    5.40
   3  -7   1  133.89    5.50
  -3  -7  -1  133.19    6.10
   3  -7   1  131.89    5.40
   3  -7   1  137.59    5.40
   3   7  -1  123.69    5.40
   3   7  -1  125.89    5.40
   3   7  -1  129.79    5.40
   3   7  -1  128.49    5.40
   3   7  -1  124.89    5.40
  -3   7   1  131.39    5.40
   3   7  -1  125.49    6.10
  -3  -7  -1  135.99    5.70
   3   7  -1  131.59    5.40
   3   7  -1  128.49    5.70
   3  -7   1  137.69    5.50
  -3   7   1  134.19    6.00
   3   7   1  129.29    5.40
   3  -7  -1  133.59    5.50
   3  -7  -1  128.39    5.40
  -3   7  -1  129.19    6.00
   3  -7  -1  134.09    5.60
   3   7   1  131.59    5.70
   3   7   1  140.89    6.00
  -3  -7   1  137.09    5.50
   3   7   1  133.99    5.40
  -3   7  -1  136.39    5.40
  -3  -7   1  119.29    6.00
  -3  -7   1  129.09    5.40
  -3  -7   1  132.69    6.10
  -3  -7   1  138.19    5.70
   3  -7  -1  134.29    5.40
   3  -7  -1  122.59    5.40
   3  -7  -1  134.99    5.90
   3   7   1  128.09    5.40
   3   7   1  125.99    5.40
   3   7   1  133.89    5.40
   3   7   1  134.59    5.40
   3   7   1  139.99    6.20
   3   7   1  120.89    5.40
   3  -7  -1  134.89    5.50
   3  -7  -1  130.09    5.40
   4   7  -1  162.18    6.50
   4  -7   1  173.48    6.70
   4   7  -1  158.68    6.50
   4   7  -1  161.88    6.50
   4   7  -1  168.98    6.60
  -4   7   1  164.18    7.30
  -4  -7  -1  151.98    6.90
   4  -7   1  160.88    6.60
   4  -7   1  163.18    6.50
   4   7  -1  164.38    6.90
   4  -7   1  145.59    7.10
   4  -7   1  168.18    6.70
   4  -7   1  154.18    6.60
  -4  -7  -1  166.88    7.30
   4  -7   1  158.78    6.70
   4   7  -1  165.18    6.50
   4   7  -1  145.79    6.50
   4   7  -1  161.08    6.50
   4   7  -1  167.88    6.50
  -4   7   1  175.88    6.60
   4  -7   1  166.88    6.60
  -4   7   1  156.78    6.50
   4  -7   1  166.88    6.50
   4  -7  -1  164.48    6.60
  -4   7  -1  155.18    7.20
   4   7   1  160.28    6.50
  -4  -7   1  163.28    6.70
   4   7   1  164.88    6.90
   4  -7  -1  158.58    6.60
   4   7   1  157.48    6.50
   4  -7  -1  159.18    6.60
   4  -7  -1  152.68    6.70
   4  -7  -1  156.18    6.50
   4   7   1  143.29    7.10
   4   7   1  162.38    6.50
   4   7   1  164.78    6.50
   4   7   1  162.08    6.60
   4   7   1  153.08    6.50
  -4  -7   1  142.99    7.20
  -4  -7   1  159.08    6.90
   4  -7  -1  155.38    7.10
  -4  -7   1  157.58    6.50
   4   7   1  150.08    6.50
  -4   7  -1  164.28    6.60
   4  -7  -1  165.28    6.60
   4   7   1  158.28    6.50
  -4  -7   1  158.48    7.30
   4  -7  -1  148.09    6.70
   5  -7   1  159.58    6.40
   5   7  -1  157.38    6.30
   5   7  -1  148.19    6.30
   5  -7   1  157.08    6.30
  -5   7   1  143.39    6.30
  -5   7   1  145.79    6.30
   5  -7   1  142.79    6.50
   5  -7   1  158.98    6.30
   5   7  -1  156.18    6.30
   5  -7   1  159.88    6.30
   5  -7   1  146.29    6.50
   5   7  -1  156.98    6.30
  -5  -7  -1  155.18    6.40
   5  -7   1  160.28    6.40
   5  -7   1  157.98    6.30
   5   7  -1  148.69    6.60
   5   7  -1  160.88    6.30
  -5  -7  -1  163.78    6.70
   5   7  -1  156.48    6.30
   5   7  -1  149.49    6.30
   5   7   1  155.18    6.30
   5  -7  -1  158.48    6.30
   5  -7  -1  154.48    6.30
  -5  -7   1  147.99    6.40
   5  -7  -1  157.68    6.30
   5   7   1  155.38    6.30
   5   7   1  156.68    6.30
   5  -7  -1  160.98    6.50
   5   7   1  157.08    6.30
   5   7   1  154.28    6.30
   5  -7  -1  137.19    6.50
   5   7   1  148.59    6.60
   5   7   1  155.18    6.30
   5  -7  -1  148.19    6.30
  -5   7  -1  160.58    6.30
  -5  -7   1  142.29    6.60
   5   7   1  154.28    6.30
   5  -7  -1  153.48    6.30
   5   7   1  156.38    6.30
   6  -7   1  177.88    7.00
   6   7  -1  171.98    7.00
   6  -7   1  179.08    7.00
  -6  -7  -1  180.28    7.10
   6   7  -1  173.58    7.00
   6  -7   1  167.28    7.20
  -6  -7  -1  157.38    7.30
   6  -7   1  175.68    7.00
   6   7  -1  172.88    6.90
   6   7  -1  180.18    7.00
   6   7  -1  168.18    7.00
   6   7  -1  177.48    7.00
  -6   7   1  182.78    7.00
   6   7  -1  175.28    7.00
   6  -7   1  158.08    7.00
   6  -7   1  173.88    7.20
   6  -7   1  155.78    7.00
  -6  -7   1  165.98    7.10
   6   7   1  165.78    7.00
   6   7   1  165.18    7.30
   6  -7  -1  172.98    7.00
  -6  -7   1  168.28    7.30
   6  -7  -1  157.38    7.00
   6   7   1  174.68    7.00
   6   7   1  171.38    6.90
   6   7   1  168.88    7.00
   6  -7  -1  175.38    7.00
   6  -7  -1  170.88    7.00
   6   7   1  171.18    7.00
   6  -7  -1  164.68    7.00
   6  -7  -1  158.98    7.20
   6   7   1  172.28    7.00
   6  -7  -1  176.48    7.20
  -6   7  -1  162.08    7.00
  -7   7   1   18.00    0.80
   7   7  -1   19.20    0.80
   7   7  -1   18.80    0.80
   7   7  -1   18.50    0.80
   7  -7   1   19.50    0.90
   7   7  -1   18.40    0.80
   7   7  -1   18.90    0.80
   7   7  -1   17.80    0.80
   7  -7   1   18.30    0.80
   7  -7   1   18.80    0.90
   7  -7   1   18.70    1.00
   7  -7   1   18.90    0.80
   7  -7  -1   18.00    0.80
   7   7   1   18.70    0.80
   7   7   1   17.40    0.80
   7  -7  -1   18.50    0.90
   7   7   1   19.20    0.80
   7   7   1   19.40    0.80
   7  -7  -1   19.20    0.80
   7  -7  -1   18.20    1.00
   7   7   1   19.10    0.80
   7  -7  -1   18.60    0.90
  -7  -7   1   17.40    1.00
   7   7   1   19.10    0.80
   8  -7   1   47.70    1.90
   8   7  -1   46.90    1.90
   8   7  -1   44.10    1.90
   8   7  -1   44.90    1.90
   8   7  -1   46.80    1.90
   8  -7   1   46.00    2.00
   8  -7   1   48.90    2.00
   8  -7   1   44.60    1.90
   8   7  -1   44.80    1.90
   8   7  -1   49.20    1.90
   8  -7  -1   49.20    2.00
   8   7   1   46.70    1.90
   8  -7  -1   46.10    1.90
  -8   7  -1   46.20    1.90
   8  -7  -1   46.50    2.00
   8   7   1   46.90    1.90
   8   7   1   46.40    1.90
   8   7   1   46.60    1.90
   8   7   1   45.60    1.90
   8  -7  -1   46.60    1.90
   9  -7   1   22.00    0.90
   9   7  -1   20.10    0.90
   9   7  -1   21.80    0.90
   9   7  -1   21.30    0.90
   9   7  -1   20.40    0.90
   9  -7   1   22.00    0.90
   9   7   1   22.60    0.90
   9  -7  -1   22.90    0.90
   9   7   1   21.70    0.90
   9   7   1   22.10    0.90
   9  -7  -1   20.80    0.90
   9  -7  -1   22.70    0.90
   9   7   1   20.70    0.90
   0  -8  -1   63.69    2.80
   0  -8   1   65.29    2.80
   0  -8   1   71.09    3.00
   0   8  -1   67.79    2.90
   0  -8   1   63.79    3.30
   0  -8  -1   60.79    2.90
   0  -8  -1   71.89    2.90
   0   8  -1   76.89    3.10
   0   8  -1   64.29    3.40
   0   8   1   74.19    2.90
   0  -8  -1   68.09    3.00
   0  -8   1   72.29    2.90
   0   8  -1   67.99    2.80
   0   8   1   71.49    2.80
   0   8   1   65.69    2.80
   0  -8  -1   68.99    3.10
   0  -8  -1   68.29    3.30
   0   8   1   68.09    3.10
   0  -8   1   68.19    3.10
   0   8  -1   69.89    2.80
  -1   8   1   21.90    1.00
   1  -8   1   20.90    1.40
  -1  -8  -1   23.00    1.40
  -1   8   1   23.30    1.30
   1  -8   1   23.00    1.30
  -1   8   1   23.30    1.00
   1  -8   1   22.80    1.00
  -1   8   1   20.50    1.50
  -1  -8  -1   24.50    1.00
  -1  -8  -1   23.60    1.10
   1   8  -1   22.20    1.00
   1  -8   1   22.30    1.10
   1   8  -1   22.50    1.00
   1   8  -1   22.20    1.00
  -1   8   1   22.60    1.00
   1  -8   1   21.60    1.00
  -1  -8  -1   25.30    1.30
   1   8  -1   20.30    1.50
   1  -8  -1   21.40    1.00
   1   8   1   21.90    1.00
   1   8   1   23.00    1.00
  -1  -8   1   24.10    1.30
  -1   8  -1   20.80    1.50
   1   8   1   21.60    1.00
   1   8   1   23.90    1.00
   1   8   1   22.40    1.00
   1  -8  -1   23.30    1.00
  -1   8  -1   21.70    1.20
   1  -8  -1   23.20    1.00
   1   8   1   24.50    1.00
   1  -8  -1   21.20    1.40
   1   8   1   25.60    1.30
   1  -8  -1   25.00    1.10
   1  -8  -1   22.00    1.20
  -1  -8   1   24.80    1.00
  -1   8  -1   23.70    1.00
  -1   8  -1   23.60    1.00
  -1  -8   1   24.20    1.00
  -1  -8   1   25.50    1.10
  -1   8  -1   23.00    1.00
   2  -8   1    4.20    0.30
   2   8  -1    4.60    0.50
   2   8  -1    4.50    0.30
   2   8  -1    4.60    0.30
   2   8  -1    4.80    0.30
  -2   8   1    4.70    0.30
   2   8  -1    4.50    0.30
   2  -8   1    3.80    0.50
   2  -8   1    4.70    0.40
  -2   8   1    4.70    0.50
  -2   8   1    4.40    0.30
  -2  -8  -1    5.20    0.60
  -2  -8  -1    4.60    0.30
  -2  -8  -1    4.70    0.40
   2   8  -1    4.20    0.30
   2   8  -1    4.50    0.30
   2  -8   1    4.50    0.30
   2   8  -1    4.80    0.30
   2  -8   1    3.70    0.60
  -2   8   1    4.40    0.70
  -2   8   1    4.50    0.30
   2  -8   1    4.40    0.30
   2  -8  -1    4.80    0.70
  -2   8  -1    4.70    0.30
  -2   8  -1    4.60    0.30
   2   8   1    4.80    0.30
  -2  -8   1    5.10    0.40
  -2  -8   1    4.90    0.50
   2   8   1    4.30    0.30
   2   8   1    4.70    0.30
   2  -8  -1    4.90    0.30
  -2   8  -1    3.30    0.60
   2   8   1    5.00    0.50
  -2  -8   1    4.90    0.30
   2   8   1    4.70    0.30
   2   8   1    4.60    0.30
   2  -8  -1    4.70    0.40
   2   8   1    4.60    0.30
   2   8   1    4.50    0.30
  -2   8  -1    4.40    0.30
   2  -8  -1    4.60    0.30
   3  -8   1   19.90    0.90
   3  -8   1   20.70    0.90
  -3  -8  -1   21.70    1.00
   3   8  -1   20.30    0.90
   3   8  -1   19.80    0.90
   3   8  -1   19.90    0.90
   3   8  -1   19.40    0.90
   3   8  -1   21.00    0.90
  -3  -8  -1   20.60    0.90
   3   8  -1   19.90    0.90
  -3   8   1   20.70    0.90
   3   8  -1   20.40    1.20
   3   8  -1   20.50    0.90
   3  -8   1   21.30    1.00
  -3   8   1   20.10    0.90
  -3  -8  -1   21.20    1.20
  -3  -8   1   21.50    1.00
  -3   8  -1   19.40    0.90
   3  -8  -1   18.20    0.90
   3  -8  -1   19.40    0.90
   3   8   1   19.90    0.90
   3  -8  -1   20.30    1.00
   3   8   1   19.40    1.20
   3   8   1   18.90    0.90
  -3   8  -1   19.70    0.90
   3   8   1   20.20    0.90
   3   8   1   18.50    0.90
   3   8   1   18.50    0.90
   3   8   1   20.20    0.90
  -3   8  -1   19.70    0.90
  -3  -8   1   19.30    1.20
   3   8   1   21.00    0.90
  -3  -8   1   19.30    0.90
   4   8  -1  102.09    4.20
   4   8  -1   95.29    4.20
   4  -8   1   96.39    4.20
   4   8  -1   93.99    4.20
   4  -8   1   98.29    4.20
   4   8  -1  105.09    4.20
   4   8  -1   98.09    4.20
  -4   8   1  103.49    4.20
   4  -8   1  103.29    4.20
   4   8  -1  102.19    4.20
  -4  -8  -1  106.29    4.20
   4  -8   1  101.79    4.40
   4   8  -1  108.09    4.20
  -4  -8  -1   99.69    4.50
   4   8  -1   98.59    4.20
  -4  -8  -1  101.29    4.30
   4  -8   1  101.79    4.30
   4  -8   1   95.79    4.20
  -4   8   1   99.89    4.20
   4   8  -1  103.59    4.50
   4  -8  -1  107.59    4.40
   4   8   1  105.69    4.20
   4   8   1  102.49    4.20
  -4  -8   1  101.39    4.20
   4  -8  -1   99.39    4.20
   4   8   1  101.49    4.50
   4  -8  -1   96.99    4.20
   4   8   1  100.09    4.20
   4   8   1   96.39    4.20
   4   8   1  104.69    4.20
  -4  -8   1  108.99    4.60
   4  -8  -1  106.39    4.20
   4   8   1  101.79    4.20
  -4  -8   1   94.89    4.30
  -4   8  -1  105.99    4.20
   4   8   1  103.39    4.20
   4  -8  -1  104.09    4.20
  -4   8  -1  105.69    4.20
   5   8  -1   56.79    2.90
   5   8  -1   63.39    2.60
   5  -8   1   60.09    2.60
  -5   8   1   60.09    2.60
  -5  -8  -1   66.29    3.00
   5  -8   1   64.19    2.60
   5   8  -1   61.59    2.60
   5  -8   1   58.39    2.60
   5   8  -1   64.39    2.60
   5   8  -1   61.19    2.60
  -5  -8  -1   61.19    2.60
  -5  -8  -1   66.19    2.70
   5  -8   1   62.19    2.60
   5  -8   1   61.19    2.80
   5   8  -1   59.79    2.60
   5   8  -1   63.09    2.60
   5   8  -1   61.49    2.60
   5   8   1   65.59    2.60
  -5   8  -1   63.69    2.60
   5  -8  -1   58.69    2.80
  -5   8  -1   60.39    2.60
   5  -8  -1   61.19    2.60
   5  -8  -1   60.69    2.60
   5   8   1   62.79    2.60
   5  -8  -1   60.29    2.60
   5  -8  -1   63.69    2.60
   5   8   1   62.19    2.60
   5   8   1   61.89    2.60
   5   8   1   55.49    2.90
  -5  -8   1   59.99    2.90
   5  -8  -1   63.59    2.60
   5   8   1   65.19    2.60
  -5  -8   1   60.49    2.70
   5   8   1   62.09    2.60
   5   8   1   59.19    2.60
   6   8  -1  107.19    4.20
   6   8  -1  109.49    4.20
   6  -8   1  101.89    4.20
   6   8  -1  105.39    4.30
   6   8  -1  100.19    4.20
   6  -8   1  105.29    4.30
  -6  -8  -1  101.29    4.20
   6   8  -1  104.79    4.20
  -6  -8  -1   97.89    4.40
   6   8  -1  100.59    4.20
   6  -8   1  104.79    4.20
   6  -8   1  107.39    4.30
   6  -8   1   93.39    4.40
   6   8  -1  111.99    4.20
  -6   8   1  100.89    4.30
   6  -8  -1  105.19    4.30
  -6   8  -1  100.89    4.20
   6   8   1  108.69    4.20
   6  -8  -1  108.79    4.20
   6   8   1  102.99    4.20
  -6   8  -1   90.49    4.20
   6  -8  -1  100.59    4.20
   6  -8  -1   95.99    4.40
  -6  -8   1  103.79    4.40
   6   8   1   99.39    4.20
   6   8   1  103.39    4.20
   6  -8  -1  100.89    4.30
   6   8   1  104.99    4.20
   6   8   1  103.09    4.20
   6  -8  -1  106.29    4.20
   7   8  -1   65.49    2.70
   7   8  -1   69.49    2.70
   7   8  -1   66.59    2.70
   7  -8   1   66.29    2.80
  -7   8   1   63.49    2.80
   7  -8   1   59.39    2.80
   7  -8   1   66.09    2.80
   7   8  -1   65.39    2.70
   7   8  -1   65.79    2.70
   7   8  -1   67.39    2.70
   7  -8   1   65.29    2.70
   7  -8  -1   67.79    2.80
   7   8   1   64.39    2.70
   7   8   1   68.19    2.80
  -7   8  -1   68.19    2.70
   7   8   1   66.39    2.70
   7   8   1   69.49    2.70
   7   8   1   67.89    2.70
   7  -8  -1   68.19    2.80
   7   8   1   65.59    2.70
   8  -8   1   55.19    2.30
   8   8  -1   57.69    2.30
  -8   8   1   52.79    2.20
   8  -8   1   55.29    2.30
   8   8  -1   51.39    2.20
   8  -8   1   55.49    2.30
   8   8  -1   54.09    2.30
   8   8  -1   57.49    2.30
   8   8  -1   56.69    2.30
   8   8   1   51.79    2.20
   8   8   1   55.59    2.30
   8   8   1   53.89    2.20
   8  -8  -1   54.69    2.30
  -8   8  -1   52.29    2.20
   8  -8  -1   57.09    2.30
  -8  -8   1   50.59    2.20
   8   8   1   54.09    2.20
   8   8   1   56.89    2.30
   0   9  -1    0.20    0.10
   0   9  -1    0.40    0.30
   0  -9  -1    0.00    0.20
   0  -9  -1    0.20    0.10
   0  -9  -1    0.20    0.20
   0  -9   1    0.20    0.10
   0  -9   1    0.20    0.20
   0   9   1    0.10    0.20
   0   9   1    0.20    0.10
   0  -9  -1    0.20    0.10
   0  -9   1    0.00    0.30
   0   9  -1    0.00    0.10
   0   9   1    0.20    0.10
   0   9   1    0.20    0.10
   0   9  -1    0.10    0.10
   0  -9   1    0.10    0.10
   1  -9   1    1.10    0.30
  -1   9   1    1.10    0.30
  -1  -9  -1    0.70    0.30
  -1  -9  -1    1.00    0.10
   1  -9   1    1.00    0.10
   1   9  -1    0.70    0.10
  -1   9   1    1.30    0.20
  -1  -9  -1    0.90    0.10
   1  -9   1    1.00    0.20
  -1  -9  -1    0.80    0.20
   1   9  -1    0.80    0.30
   1  -9   1    1.00    0.10
   1   9  -1    0.80    0.10
  -1   9   1    0.70    0.10
  -1   9   1    0.60    0.10
   1   9  -1    0.80    0.10
   1   9   1    1.00    0.10
   1  -9  -1    1.00    0.10
   1  -9  -1    0.80    0.20
  -1   9  -1    0.70    0.10
   1   9   1    0.70    0.10
  -1  -9   1    0.80    0.10
  -1  -9   1    1.10    0.30
   1   9   1    1.00    0.30
  -1  -9   1    0.80    0.10
   1  -9  -1    1.00    0.10
   1   9   1    1.10    0.10
   1  -9  -1    1.10    0.20
   1   9   1    0.80    0.10
  -1  -9   1    0.80    0.20
  -1   9  -1    1.20    0.10
  -1   9  -1    1.10    0.20
   2   9  -1    4.00    0.30
  -2  -9  -1    3.70    0.50
   2   9  -1    3.80    0.50
   2  -9   1    3.70    0.20
   2  -9   1    4.70    0.40
   2  -9   1    3.90    0.30
   2   9  -1    4.20    0.30
  -2   9   1    4.20    0.30
   2   9  -1    4.00    0.20
  -2   9   1    4.20    0.30
   2   9  -1    4.00    0.30
  -2   9   1    4.20    0.30
  -2  -9  -1    4.20    0.30
   2  -9   1    4.20    0.30
  -2  -9  -1    4.70    0.40
   2   9  -1    4.10    0.30
  -2  -9   1    4.80    0.60
  -2   9  -1    3.90    0.30
  -2  -9   1    4.20    0.40
  -2   9  -1    4.30    0.30
   2   9   1    3.90    0.50
  -2  -9   1    4.40    0.30
   2   9   1    4.10    0.30
  -2  -9   1    4.40    0.30
   2  -9  -1    4.70    0.30
   2   9   1    4.20    0.30
   2   9   1    4.40    0.30
  -2   9  -1    3.80    0.30
   2  -9  -1    4.00    0.30
   2   9   1    4.10    0.30
   2   9   1    3.70    0.30
   2  -9  -1    3.80    0.40
  -3   9   1    3.20    0.30
  -3  -9  -1    3.50    0.50
   3  -9   1    3.00    0.20
   3   9  -1    2.80    0.20
  -3  -9  -1    3.30    0.20
  -3   9   1    3.00    0.20
  -3  -9  -1    3.30    0.40
   3   9  -1    3.00    0.20
  -3   9   1    2.80    0.20
   3  -9   1    3.20    0.30
   3  -9   1    3.20    0.40
   3   9  -1    3.20    0.20
   3   9  -1    3.00    0.20
   3   9  -1    3.00    0.30
   3   9  -1    3.10    0.50
   3   9  -1    3.20    0.20
   3   9   1    3.40    0.20
  -3   9  -1    3.00    0.20
   3   9   1    3.20    0.30
   3  -9  -1    2.60    0.30
   3   9   1    3.10    0.50
  -3   9  -1    2.90    0.20
   3  -9  -1    3.20    0.30
   3   9   1    3.40    0.20
  -3   9  -1    2.80    0.20
  -3  -9   1    3.90    0.60
  -3  -9   1    3.20    0.40
   3   9   1    3.30    0.20
   3   9   1    3.20    0.20
   3   9   1    3.20    0.20
  -3  -9   1    3.30    0.20
  -4   9   1   68.69    2.60
   4   9  -1   61.69    2.60
   4   9  -1   62.19    2.60
   4  -9   1   62.19    2.60
   4   9  -1   66.19    2.60
  -4  -9  -1   60.89    2.70
   4   9  -1   64.79    2.60
   4   9  -1   62.39    2.60
   4   9  -1   59.99    2.90
   4   9  -1   61.89    2.60
   4   9  -1   62.89    2.60
   4  -9   1   56.79    2.70
   4  -9   1   62.19    2.60
  -4   9   1   60.79    2.60
  -4  -9  -1   63.69    2.60
  -4   9   1   67.89    2.60
   4   9   1   64.59    2.60
   4   9   1   63.09    2.60
   4   9   1   57.09    2.90
   4   9   1   60.89    2.60
  -4   9  -1   55.99    2.60
   4  -9  -1   62.79    2.60
   4   9   1   63.79    2.60
  -4  -9   1   62.99    2.70
  -4  -9   1   60.79    2.60
  -4   9  -1   64.59    2.60
   4   9   1   62.39    2.60
   4   9   1   60.39    2.60
   4   9   1   61.39    2.60
   4  -9  -1   64.09    2.60
  -4  -9   1   62.59    3.00
   5   9  -1   43.90    2.00
   5  -9   1   48.70    2.00
   5   9  -1   49.00    2.00
   5   9  -1   48.90    2.00
   5   9  -1   49.50    2.00
  -5   9   1   52.69    2.10
   5  -9   1   50.39    2.10
   5  -9   1   45.30    2.00
  -5   9   1   50.89    2.00
  -5  -9  -1   45.90    2.20
   5   9  -1   47.30    2.10
   5   9  -1   48.30    2.00
  -5  -9  -1   48.20    2.00
   5   9   1   44.10    2.00
   5   9   1   47.80    2.00
   5  -9  -1   49.60    2.00
   5  -9  -1   50.09    2.00
   5   9   1   48.90    2.00
   5   9   1   47.20    2.00
  -5   9  -1   51.19    2.00
  -5   9  -1   50.39    2.10
   5   9   1   49.40    2.00
  -5  -9   1   49.20    2.20
   5  -9  -1   50.79    2.10
   5   9   1   47.70    2.00
   6   9  -1   23.00    1.10
   6  -9   1   24.00    1.10
   6   9  -1   24.90    1.10
   6  -9   1   23.80    1.10
  -6   9   1   26.30    1.10
   6   9  -1   25.50    1.10
   6   9  -1   23.00    1.00
   6   9  -1   24.50    1.10
   6   9  -1   25.00    1.10
   6  -9   1   24.80    1.10
   6  -9   1   23.00    1.10
  -6   9  -1   25.10    1.10
   6  -9  -1   23.90    1.10
   6   9   1   24.70    1.10
   6  -9  -1   25.10    1.10
   6   9   1   24.70    1.00
   6   9   1   24.10    1.10
   6  -9  -1   25.50    1.10
   6  -9  -1   24.50    1.10
   6   9   1   24.70    1.10
   6   9   1   23.40    1.00
  -6   9  -1   25.80    1.10
   6   9   1   26.30    1.10
   7   9  -1    3.80    0.20
   7  -9   1    3.40    0.20
   7   9  -1    3.50    0.20
   7  -9   1    3.60    0.20
   7  -9   1    3.40    0.20
   7   9  -1    3.60    0.20
   7   9  -1    3.60    0.20
  -7   9   1    3.60    0.20
   7   9  -1    3.30    0.20
   7  -9   1    3.70    0.20
   7   9   1    3.40    0.20
   7   9   1    3.40    0.20
  -7  -9   1    3.60    0.20
   7   9   1    3.50    0.20
   7   9   1    3.30    0.20
   7   9   1    3.40    0.20
   7  -9  -1    3.60    0.20
   7  -9  -1    3.50    0.20
   7  -9  -1    3.10    0.20
   0 -10  -1   59.09    2.30
   0  10   1   48.90    2.50
   0  10   1   54.79    2.30
   0  10   1   53.59    2.30
   0 -10  -1   53.29    2.40
   0  10  -1   57.29    2.30
   0 -10   1   56.19    2.30
   0 -10   1   50.29    2.40
   0 -10  -1   50.49    2.20
   0 -10   1   55.09    2.30
   0  10   1   54.09    2.30
   0  10  -1   55.49    2.30
   0  10  -1   55.79    2.30
  -1  10   1   97.39    4.50
   1  10  -1  113.79    4.50
   1 -10   1  108.59    4.40
   1  10  -1  111.39    4.50
   1 -10   1  106.89    4.60
  -1  10   1  109.99    4.50
  -1 -10  -1  109.59    4.60
  -1 -10  -1  111.79    4.50
   1 -10   1  110.19    4.50
  -1 -10  -1  109.49    4.40
   1  10  -1  111.09    4.50
  -1  10   1  113.19    4.50
  -1 -10   1  103.19    4.50
  -1  10  -1  113.09    4.50
  -1  10  -1  107.69    4.50
  -1 -10   1  105.09    4.40
  -1  10  -1  110.99    4.50
   1  10   1  110.69    4.50
   1 -10  -1  103.89    4.50
   1  10   1  107.69    4.50
  -1 -10   1  115.29    4.60
   1 -10  -1   97.79    4.60
   1  10   1  104.39    4.80
   1  10   1  112.59    4.50
   1 -10  -1  106.29    4.50
   2  10  -1   21.90    1.00
   2 -10   1   21.60    1.10
  -2  10   1   23.10    1.00
  -2  10   1   21.70    1.00
   2 -10   1   21.40    1.00
   2 -10   1   21.30    1.00
   2  10  -1   22.40    1.00
   2 -10   1   23.20    1.00
  -2 -10  -1   23.40    1.00
   2  10  -1   22.30    1.00
  -2 -10  -1   23.30    1.00
  -2 -10  -1   21.90    1.10
   2  10   1   23.20    1.00
   2 -10  -1   21.90    1.00
  -2 -10   1   21.40    1.00
   2 -10  -1   20.10    1.10
   2  10   1   22.60    1.00
   2  10   1   21.10    1.00
  -2  10  -1   22.80    1.00
   2  10   1   21.80    1.00
  -2 -10   1   22.30    1.00
  -2  10  -1   23.10    1.00
  -2 -10   1   24.30    1.10
  -2  10  -1   22.00    1.00
   2 -10  -1   22.40    1.00
  -3 -10  -1   14.30    0.80
   3  10  -1   13.30    0.60
   3  10  -1   13.00    0.70
   3  10  -1   14.40    0.60
  -3  10   1   14.10    0.70
   3 -10   1   13.30    0.80
   3  10  -1   13.20    0.60
   3  10  -1   12.60    0.60
  -3  10   1   14.10    0.60
  -3 -10  -1   13.20    0.60
   3 -10   1   14.10    0.70
   3 -10   1   13.90    0.70
  -3 -10  -1   12.90    0.60
   3  10  -1   13.40    0.70
  -3  10   1   14.90    0.60
  -3  10  -1   14.20    0.60
   3 -10  -1   13.90    0.70
  -3 -10   1   13.70    0.80
   3 -10  -1   15.00    0.70
   3  10   1   14.60    0.70
  -3 -10   1   14.30    0.60
   3  10   1   14.20    0.60
  -3 -10   1   14.10    0.60
   3  10   1   14.10    0.60
   3  10   1   14.60    0.60
  -3  10  -1   15.20    0.70
  -4  10   1    3.70    0.20
   4  10  -1    3.80    0.20
   4  10  -1    3.60    0.20
  -4  10   1    3.70    0.30
   4 -10   1    3.90    0.30
  -4 -10  -1    4.00    0.20
   4  10  -1    3.50    0.20
  -4  10   1    3.90    0.20
   4  10  -1    3.80    0.30
   4  10  -1    3.80    0.20
  -4 -10  -1    3.80    0.40
   4 -10   1    4.00    0.30
  -4 -10   1    3.50    0.20
   4  10   1    3.40    0.20
   4 -10  -1    3.60    0.30
   4 -10  -1    3.80    0.20
  -4 -10   1    3.80    0.40
  -4  10  -1    4.00    0.20
   4  10   1    3.70    0.20
  -4 -10   1    3.50    0.20
   4  10   1    3.20    0.30
   4  10   1    3.30    0.20
  -4  10  -1    4.30    0.30
   4  10   1    3.40    0.20
  -5 -10  -1   10.70    0.50
  -5  10   1   11.70    0.60
   5  10  -1   12.30    0.50
   5 -10   1   12.10    0.60
   5  10  -1   11.90    0.60
   5  10  -1   12.10    0.50
   5 -10   1   10.80    0.60
  -5  10   1   12.50    0.50
   5  10   1   11.60    0.50
   5 -10  -1   12.00    0.60
   5  10   1   11.60    0.50
   5 -10  -1   12.00    0.50
  -5 -10   1   11.80    0.50
  -5  10  -1   11.50    0.60
   5  10   1   12.00    0.50
   5  10   1   12.10    0.50
  -5  10  -1   11.80    0.50
   6 -10   1   19.10    0.80
   6  10  -1   19.10    0.80
   6  10  -1   19.70    0.80
  -6  10   1   17.40    0.80
   6  10  -1   17.60    0.80
   6  10  -1   18.90    0.80
  -6 -10  -1   18.50    0.80
   6 -10   1   18.30    0.80
   6  10  -1   18.30    0.80
   6  10   1   20.20    0.80
   6 -10  -1   19.80    0.80
   6  10   1   19.40    0.80
   6  10   1   18.60    0.80
   6  10   1   18.60    0.80
  -6 -10   1   21.10    0.80
   6 -10  -1   18.50    0.80
   6  10   1   17.90    0.80
   0  11  -1   10.50    0.50
   0 -11   1   10.20    0.50
   0 -11  -1   10.30    0.60
   0 -11  -1   11.60    0.50
   0  11  -1   10.90    0.50
   0 -11   1   10.40    0.60
   0  11   1   10.70    0.50
   0  11  -1   10.10    0.50
   0  11   1   10.50    0.50
   0 -11   1   10.80    0.50
   0  11   1   10.50    0.50
   0 -11  -1   10.50    0.50
   1  11  -1    2.00    0.20
  -1  11   1    2.10    0.20
   1 -11   1    2.00    0.20
   1 -11   1    1.90    0.30
  -1  11   1    2.10    0.20
   1 -11   1    2.10    0.20
  -1 -11  -1    2.20    0.20
  -1 -11  -1    2.10    0.20
  -1  11   1    2.00    0.20
   1  11  -1    1.80    0.20
   1  11  -1    1.90    0.20
   1  11   1    2.10    0.20
  -1  11  -1    2.30    0.20
  -1 -11   1    2.00    0.20
   1  11   1    2.10    0.20
  -1  11  -1    2.60    0.20
   1 -11  -1    2.10    0.20
  -1 -11   1    2.00    0.20
   1  11   1    2.30    0.20
  -1 -11   1    2.00    0.30
  -1  11  -1    2.30    0.20
  -2 -11  -1    7.40    0.70
   2  11  -1    6.50    0.30
  -2  11   1    6.20    0.30
   2  11  -1    6.50    0.40
  -2  11   1    7.00    0.40
  -2  11   1    6.20    0.30
  -2 -11  -1    6.80    0.30
  -2 -11  -1    6.70    0.30
   2 -11   1    6.80    0.30
   2  11  -1    6.30    0.30
   2  11   1    6.60    0.30
  -2  11  -1    6.00    0.30
   2 -11  -1    6.10    0.40
  -2 -11   1    5.70    0.60
  -2  11  -1    6.80    0.40
   2  11   1    6.00    0.40
   2 -11  -1    6.20    0.30
  -2 -11   1    6.70    0.30
  -2  11  -1    6.40    0.30
  -2 -11   1    6.40    0.30
  -3  11   1    3.40    0.20
   3  11  -1    3.30    0.20
  -3  11   1    3.40    0.20
  -3 -11  -1    3.00    0.20
   3  11  -1    3.40    0.20
  -3 -11  -1    3.70    0.20
   3 -11   1    3.10    0.20
  -3  11   1    3.80    0.20
  -3 -11   1    3.80    0.20
   3  11   1    3.50    0.20
   3  11   1    4.00    0.20
   3  11   1    3.80    0.20
  -3 -11   1    3.40    0.20
  -3  11  -1    3.60    0.30
   3 -11  -1    3.50    0.20
  -3  11  -1    3.70    0.20
   3 -11  -1    3.70    0.20
  -4 -11  -1    4.70    0.30
  -4  11   1    4.80    0.30
   4 -11   1    4.70    0.30
   4  11  -1    4.90    0.30
  -4  11   1    5.00    0.30
  -4 -11  -1    5.10    0.30
   4 -11   1    4.90    0.30
   4 -11  -1    4.20    0.30
  -4  11  -1    5.00    0.30
   4  11   1    4.60    0.20
   4  11   1    4.90    0.30
   4 -11  -1    5.00    0.30
  -4 -11   1    5.10    0.30
  -4  11  -1    4.60    0.40
   4  11   1    4.80    0.30
  -5  11   1   24.50    1.00
   5 -11   1   23.60    1.00
   5  11  -1   22.40    1.00
  -5 -11  -1   23.40    1.00
  -5  11  -1   22.40    1.00
   5 -11  -1   24.50    1.00
   5  11   1   24.30    1.00
   5 -11  -1   23.70    1.00
  -5 -11   1   24.50    1.00
   5  11   1   22.20    1.00
   0  12   1    0.30    0.10
   0  12  -1    0.20    0.10
   0 -12   1    0.30    0.10
   0  12   1    0.10    0.10
   0 -12   1    0.10    0.10
   0  12   1    0.20    0.10
   0 -12  -1    0.10    0.10
   0  12  -1    0.20    0.10
   0  12  -1    0.10    0.10
  -1  12   1    9.20    0.40
   1 -12   1   10.00    0.40
  -1  12   1    8.50    0.50
   1  12  -1    9.60    0.40
  -1 -12  -1   10.20    0.50
   1  12  -1    9.10    0.40
   1  12  -1   10.00    0.50
  -1  12   1    9.80    0.40
   1  12   1   10.20    0.40
  -1 -12   1    9.60    0.40
  -1 -12   1    9.50    0.40
   1 -12  -1    9.80    0.50
  -1  12  -1    9.90    0.40
  -1  12  -1    9.60    0.40
  -2 -12  -1    9.80    0.40
   2 -12   1   10.30    0.50
  -2 -12  -1   10.00    0.50
   2  12  -1   10.60    0.50
  -2  12   1   10.20    0.40
  -2  12   1    9.70    0.40
  -2 -12   1   10.20    0.40
  -2 -12   1    9.40    0.40
   2  12   1   10.60    0.50
   2 -12  -1   10.10    0.50
  -2  12  -1   10.10    0.50
  -3  12   1   22.70    1.00
   3 -12   1   26.30    1.10
  -3 -12  -1   23.00    1.10
  -3 -12  -1   24.30    1.00
   3  12  -1   25.90    1.00
   3  12   1   27.30    1.00
  -3 -12   1   25.80    1.00
   3 -12  -1   25.30    1.00
  -3  12  -1   23.90    1.00
   0   0   2 1173.88   48.40
   0   0  -2 1191.28   48.00
   0   0   2 1126.49   48.40
   1   0  -2   50.99    2.40
   1   0   2   52.59    2.30
  -1   0  -2   56.29    2.30
   1   0   2   58.39    2.30
  -1   0  -2   53.59    2.30
   1   0  -2   54.09    2.30
  -1   0   2   55.09    2.40
   1   0  -2   57.39    2.30
  -1   0   2   59.99    2.30
   2   0  -2  998.00   43.80
  -2   0  -2 1220.08   44.50
  -2   0   2 1091.79   44.00
   2   0   2 1066.39   43.90
   2   0   2 1069.09   43.90
   2   0   2 1009.50   43.80
   2   0   2 1060.59   43.90
  -2   0   2 1199.28   45.10
   2   0  -2 1032.50   43.90
   3   0  -2  713.73   28.40
   3   0   2  672.73   28.30
  -3   0   2  667.93   28.30
   3   0  -2  733.73   28.50
   3   0   2  709.83   28.50
  -3   0  -2  681.03   28.30
   3   0   2  742.23   28.50
   3   0  -2  699.83   28.30
   3   0   2  675.33   28.40
   3   0  -2  677.73   28.40
   3   0   2  675.03   28.30
  -3   0  -2  727.13   28.40
  -4   0   2  298.77   12.00
   4   0   2  297.47   12.00
  -4   0  -2  318.47   12.20
  -4   0  -2  290.47   12.00
   4   0  -2  288.57   12.20
   4   0   2  287.07   12.00
   4   0  -2  289.67   12.00
   4   0   2  268.47   12.10
   4   0  -2  324.37   12.10
   4   0  -2  300.67   12.10
   4   0   2  280.77   12.00
   4   0   2  284.67   12.00
   4   0   2  305.67   12.20
   4   0  -2  287.87   12.00
  -4   0   2  286.07   12.20
   4   0  -2  301.97   12.00
   4   0   2  288.77   12.00
   5   0   2  226.38    9.10
   5   0   2  219.38    9.00
  -5   0   2  197.28    9.00
   5   0   2  236.08    9.30
   5   0   2  230.18    9.20
   5   0  -2  211.08    9.00
   5   0   2  219.68    9.00
   5   0  -2  233.38    9.10
   5   0   2  212.98    9.00
   5   0  -2  204.78    9.30
  -5   0  -2  219.28    9.20
  -5   0  -2  221.48    9.00
  -5   0   2  224.68    9.30
   5   0  -2  211.68    9.00
   5   0  -2  208.38    9.10
   5   0  -2  229.28    9.00
   5   0   2  216.78    9.00
   6   0  -2   21.80    1.40
   6   0  -2   22.50    1.10
   6   0  -2   22.50    1.10
   6   0  -2   22.80    1.10
   6   0  -2   21.40    1.00
   6   0  -2   20.40    1.00
   6   0   2   21.30    1.00
  -6   0   2   21.00    1.40
   6   0   2   22.20    1.20
   6   0   2   21.50    1.10
   6   0   2   21.90    1.10
   7   0  -2    0.20    0.10
   7   0   2    0.30    0.10
  -7   0   2    0.10    0.10
   7   0   2    0.10    0.10
   7   0  -2    0.00    0.20
   7   0  -2    0.20    0.10
   7   0   2    0.30    0.10
   7   0   2    0.30    0.20
   7   0  -2    0.10    0.10
   7   0   2   -0.20    0.20
  -7   0  -2    0.00    0.30
   7   0  -2    0.10    0.20
   7   0   2    0.30    0.10
   7   0   2    0.10    0.10
   7   0   2    0.30    0.10
   7   0  -2    0.20    0.10
   8   0  -2   44.90    1.90
   8   0   2   44.30    1.90
   8   0  -2   44.20    1.90
   8   0   2   44.30    1.90
   8   0  -2   45.00    1.90
   0  -1  -2  129.19    5.60
   0  -1  -2  144.39    5.60
   0   1   2  144.99    5.60
   0  -1   2  120.29    5.60
   0  -1   2  139.99    5.70
   0   1   2  133.59    5.60
   0  -1  -2  122.19    5.70
   0  -1   2  150.38    5.60
   0   1  -2  146.39    5.60
  -1  -1  -2   18.20    0.90
   1   1  -2   20.40    0.90
  -1   1   2   19.70    0.90
   1   1  -2   19.20    0.90
   1  -1   2   17.20    0.80
  -1   1   2   19.40    0.90
   1  -1   2   18.10    0.90
   1  -1   2   20.90    0.90
  -1  -1  -2   18.20    0.90
   1  -1  -2   20.60    0.90
  -1  -1   2   16.90    0.90
   1   1   2   17.80    0.90
   1  -1  -2   20.50    0.90
  -1   1  -2   17.90    0.90
  -1   1  -2   18.10    0.90
  -1   1  -2   18.40    0.90
   1   1   2   19.40    0.90
  -1  -1   2   18.80    0.90
   1  -1  -2   19.80    0.90
   2  -1   2 1015.40   40.40
   2   1  -2  958.70   40.40
   2  -1   2  998.20   40.40
   2   1  -2 1074.59   40.50
  -2  -1  -2  959.40   40.40
  -2  -1  -2  966.40   40.50
   2  -1   2 1056.49   40.50
  -2   1   2 1039.00   40.50
   2  -1   2 1005.60   40.50
   2  -1   2  980.30   40.50
   2  -1  -2 1082.09   40.60
  -2  -1   2 1118.39   41.00
   2   1   2 1020.70   40.50
  -2   1  -2  892.71   40.40
   2  -1  -2  997.80   40.40
  -2  -1   2  962.20   40.40
  -2  -1   2  937.61   40.50
   2  -1  -2  988.90   40.40
   2  -1  -2  982.10   40.40
   2   1   2  956.80   40.40
  -2   1  -2  946.41   40.50
  -3   1   2  724.83   27.50
   3   1  -2  655.73   27.50
   3  -1   2  715.13   27.60
   3  -1   2  665.33   27.50
  -3   1   2  668.63   27.60
  -3  -1  -2  642.24   27.60
   3  -1   2  691.83   27.50
   3  -1   2  674.33   27.50
  -3  -1  -2  665.23   27.50
   3   1  -2  685.53   27.50
   3  -1   2  720.53   27.50
   3   1  -2  717.03   27.50
   3   1  -2  669.63   27.60
   3  -1  -2  690.73   27.50
   3   1   2  667.43   27.50
   3   1   2  642.44   27.40
   3  -1  -2  708.53   27.50
  -3   1  -2  630.24   27.60
  -3   1  -2  679.73   27.50
   3   1   2  636.44   27.50
  -3  -1   2  690.03   27.70
   3   1   2  603.94   27.60
   3   1   2  673.83   27.50
   3   1   2  732.13   27.50
   3  -1  -2  650.43   27.50
  -3  -1   2  686.93   27.50
   4   1  -2  228.68    9.20
   4   1  -2  242.88    9.30
   4  -1   2  232.48    9.30
   4   1  -2  227.38    9.20
   4   1  -2  217.98    9.40
   4  -1   2  225.38    9.20
   4  -1   2  244.58    9.20
  -4   1   2  237.78    9.20
   4  -1   2  220.18    9.40
   4  -1   2  229.68    9.30
   4  -1   2  205.88    9.20
   4  -1   2  213.28    9.20
  -4   1   2  227.88    9.30
  -4  -1  -2  223.38    9.20
  -4  -1  -2  230.78    9.30
   4   1   2  211.98    9.20
   4  -1  -2  226.08    9.20
   4   1   2  236.58    9.30
   4  -1  -2  226.78    9.20
  -4   1  -2  224.78    9.40
  -4   1  -2  214.48    9.20
   4   1   2  231.18    9.40
   4   1   2  216.68    9.20
   4   1   2  208.28    9.20
   4   1   2  221.68    9.20
   4  -1  -2  208.78    9.20
  -4  -1   2  221.88    9.50
   4  -1  -2  233.38    9.20
   4  -1  -2  200.58    9.30
  -4  -1   2  220.68    9.20
   4  -1  -2  237.78    9.50
   5  -1   2   23.30    1.10
   5  -1   2   22.70    1.10
   5  -1   2   23.40    1.30
   5  -1   2   23.50    1.00
  -5  -1  -2   21.80    1.20
   5  -1   2   22.70    1.10
  -5   1   2   23.50    1.10
   5   1  -2   20.80    1.00
   5  -1   2   21.20    1.20
  -5   1   2   21.80    1.20
   5   1  -2   24.60    1.10
   5   1  -2   22.40    1.10
   5   1  -2   22.90    1.10
   5   1  -2   25.30    1.30
   5   1  -2   24.20    1.10
   5  -1  -2   24.60    1.40
   5   1   2   21.90    1.30
   5   1   2   24.00    1.10
  -5  -1   2   20.00    1.30
  -5   1  -2   23.40    1.30
  -5  -1   2   22.90    1.10
   5   1   2   21.00    1.10
   5  -1  -2   22.30    1.10
   5   1   2   22.70    1.00
   5   1   2   21.50    1.10
   5   1   2   23.60    1.20
   5  -1  -2   23.40    1.10
   5  -1  -2   21.10    1.20
   5  -1  -2   23.80    1.10
   5  -1  -2   22.70    1.10
   5  -1  -2   21.40    1.00
   6   1  -2   26.30    1.20
   6   1  -2   24.20    1.30
   6  -1   2   25.00    1.40
  -6   1   2   25.90    1.20
   6  -1   2   25.10    1.20
   6   1  -2   25.40    1.10
   6  -1   2   27.10    1.30
   6  -1   2   25.10    1.20
  -6  -1  -2   23.80    1.40
   6   1  -2   24.40    1.50
   6  -1   2   25.00    1.20
   6  -1  -2   25.00    1.20
   6  -1  -2   23.90    1.20
   6   1   2   25.20    1.30
   6   1   2   24.80    1.20
   6  -1  -2   24.70    1.20
  -6  -1   2   26.00    1.60
   6  -1  -2   24.90    1.10
  -6   1  -2   24.00    1.40
   6   1   2   26.10    1.50
   6  -1  -2   25.30    1.20
   6   1   2   23.40    1.20
   7   1  -2   25.10    1.10
   7  -1   2   24.20    1.50
   7   1  -2   25.80    1.10
   7  -1   2   24.80    1.10
   7   1  -2   24.30    1.10
   7  -1   2   25.90    1.50
  -7   1   2   23.50    1.60
   7   1  -2   23.90    1.60
   7   1  -2   24.60    1.10
   7  -1   2   26.40    1.20
   7  -1   2   27.90    1.30
   7  -1   2   24.60    1.10
  -7   1   2   24.90    1.30
  -7  -1  -2   24.40    1.50
   7  -1   2   25.50    1.30
   7   1  -2   23.60    1.10
   7   1  -2   25.20    1.30
   7  -1   2   25.20    1.10
   7   1  -2   24.00    1.20
   7  -1   2   25.90    1.10
   7  -1  -2   25.80    1.10
   7   1   2   24.60    1.10
   7  -1  -2   25.80    1.10
   7   1   2   24.80    1.10
   7  -1  -2   25.50    1.30
   7   1   2   25.60    1.30
   7  -1  -2   24.70    1.20
   7  -1  -2   25.40    1.10
   7   1   2   25.10    1.10
   7  -1  -2   25.60    1.20
   7  -1  -2   25.10    1.10
  -7  -1   2   22.90    1.10
   7  -1  -2   25.20    1.10
   8  -1   2   11.00    0.50
   8  -1   2   11.30    0.60
   8   1  -2   10.40    0.50
   8  -1   2   11.60    0.70
   8   1  -2    9.10    0.90
   8   1  -2   10.00    0.50
   8   1  -2   11.00    0.50
   8  -1   2   11.40    0.50
   8   1  -2   10.70    0.50
   8  -1   2   11.80    0.50
   8   1  -2   10.80    0.50
   8  -1  -2    9.30    0.70
   8  -1  -2   11.70    0.60
   8  -1  -2   11.30    0.50
   8  -1  -2   12.00    0.60
   8   1   2   10.60    0.50
   8   1   2   10.90    0.60
   9  -1   2   13.20    0.60
   9  -1   2   12.70    0.60
   9  -1  -2   12.10    0.60
   9  -1  -2   12.00    0.60
   0  -2   2  359.06   14.00
   0   2   2  335.87   14.00
   0   2   2  348.77   13.90
   0  -2   2  319.47   13.90
   0   2  -2  311.97   14.00
   0  -2  -2  364.56   14.00
   0   2   2  321.97   14.00
   0   2  -2  335.97   14.00
   0   2   2  336.17   14.00
   0  -2  -2  367.46   14.10
   0  -2   2  367.06   14.00
   1  -2   2  484.75   20.80
  -1   2   2  479.15   20.80
  -1   2   2  533.75   20.90
   1  -2   2  522.35   20.70
   1  -2   2  486.65   20.80
  -1   2   2  517.45   20.90
  -1  -2  -2  549.15   20.80
   1   2  -2  513.35   20.90
  -1   2   2  502.65   20.80
   1   2  -2  477.75   20.90
   1  -2   2  571.64   20.80
   1  -2   2  505.85   20.80
  -1  -2   2  541.35   20.90
   1  -2  -2  530.25   20.70
   1   2   2  537.55   20.80
   1  -2  -2  538.65   20.80
   1   2   2  516.15   20.90
  -1  -2   2  525.65   20.80
  -1   2  -2  486.75   20.80
   1   2   2  488.25   20.80
   1  -2  -2  491.05   20.90
  -1   2  -2  456.25   20.80
   1   2   2  476.05   20.70
  -1  -2   2  535.35   20.70
   2   2  -2   44.80    2.00
  -2  -2  -2   44.20    2.00
   2  -2   2   43.70    1.90
  -2   2   2   49.40    2.00
   2   2  -2   44.90    2.00
   2  -2   2   45.10    2.10
   2  -2   2   49.50    2.00
   2   2  -2   40.70    2.00
   2  -2   2   46.60    1.90
   2  -2   2   47.60    2.00
  -2   2   2   43.90    1.90
  -2   2   2   46.50    1.90
  -2  -2  -2   40.70    2.00
   2   2   2   44.70    2.00
   2   2   2   44.50    2.00
  -2  -2   2   47.60    2.00
   2  -2  -2   48.40    2.10
   2  -2  -2   46.90    2.00
  -2   2  -2   43.20    2.00
   2  -2  -2   48.20    2.10
  -2   2  -2   48.50    2.10
  -2  -2   2   42.60    1.90
   2   2   2   45.60    1.90
  -2  -2   2   41.60    1.90
   2   2   2   46.50    2.10
   2  -2  -2   49.60    1.90
   2   2   2   40.70    1.90
  -3  -2  -2  312.37   12.60
  -3   2   2  339.97   12.50
   3   2  -2  301.97   12.50
  -3  -2  -2  294.97   12.50
   3  -2   2  318.97   12.60
   3  -2   2  318.47   12.50
   3  -2   2  296.07   12.60
   3  -2   2  328.07   12.50
   3  -2   2  315.57   12.50
  -3   2   2  285.87   12.50
   3  -2   2  316.07   12.50
   3   2  -2  302.47   12.50
   3   2  -2  283.17   12.60
   3  -2   2  287.47   12.40
  -3   2   2  300.97   12.50
   3   2   2  323.97   12.50
   3   2   2  308.97   12.40
   3  -2  -2  318.57   12.50
   3  -2  -2  302.27   12.40
   3   2   2  278.97   12.50
  -3  -2   2  305.87   12.50
  -3  -2   2  281.17   12.50
   3   2   2  327.17   12.70
  -3   2  -2  309.17   12.60
   3  -2  -2  319.97   12.70
   3  -2  -2  304.57   12.60
  -3   2  -2  274.87   12.50
   3   2   2  312.47   12.50
   3   2   2  288.97   12.50
  -3  -2   2  290.67   12.40
   4  -2   2   58.19    2.40
   4  -2   2   52.69    2.40
   4  -2   2   52.69    2.50
  -4   2   2   59.59    2.40
   4  -2   2   56.39    2.40
  -4  -2  -2   49.50    2.50
   4  -2   2   54.59    2.30
   4   2  -2   56.99    2.60
   4   2  -2   48.80    2.30
   4   2  -2   54.19    2.40
  -4   2   2   55.99    2.40
   4   2  -2   57.79    2.40
   4   2   2   56.59    2.40
   4  -2  -2   57.49    2.40
   4   2   2   51.59    2.30
   4  -2  -2   56.19    2.50
   4   2   2   56.69    2.40
   4   2   2   54.49    2.30
   4  -2  -2   56.29    2.50
   4  -2  -2   59.19    2.40
  -4   2  -2   50.39    2.50
  -4  -2   2   52.39    2.40
   4   2   2   55.09    2.60
   5   2  -2   83.29    3.70
  -5   2   2   90.99    3.70
  -5   2   2   90.59    4.00
   5   2  -2   86.89    3.70
   5   2  -2   79.19    3.90
   5  -2   2   86.59    3.70
  -5   2   2   87.39    3.70
   5  -2   2   87.89    3.60
  -5  -2  -2   90.29    3.80
   5   2  -2   81.19    3.60
   5   2  -2   77.99    3.50
   5  -2   2   86.79    3.70
   5  -2   2   89.09    3.90
   5  -2   2   89.69    3.70
  -5  -2   2   80.99    4.00
   5   2   2   86.79    3.70
   5  -2  -2   87.69    3.80
   5   2   2   93.09    4.00
  -5  -2   2   84.89    3.70
   5  -2  -2   87.99    3.70
  -5   2  -2   82.19    3.90
   5  -2  -2   86.29    3.70
   5   2   2   86.69    3.60
   5   2   2   82.19    3.70
   5  -2  -2   89.89    3.80
   5   2   2   81.89    3.60
   5  -2  -2   80.49    3.50
  -6   2   2   16.00    0.90
  -6   2   2   14.60    1.10
   6  -2   2   15.50    0.90
  -6   2   2   15.60    0.90
   6   2  -2   14.00    1.10
   6  -2   2   13.20    0.70
   6   2  -2   15.80    0.90
   6  -2   2   14.50    1.10
   6  -2   2   15.40    0.80
   6   2  -2   15.10    0.70
   6   2  -2   15.70    0.90
   6  -2   2   15.90    0.80
   6  -2   2   15.80    0.80
   6  -2   2   14.20    0.70
  -6  -2  -2   17.10    1.00
   6   2   2   15.70    0.80
   6  -2  -2   14.40    0.80
   6  -2  -2   14.60    0.90
   6  -2  -2   13.90    0.70
  -6  -2   2   15.70    0.90
   6  -2  -2   15.20    0.80
  -6  -2   2   13.60    1.10
   6  -2  -2   15.40    1.00
  -6  -2   2   16.20    0.90
  -6   2  -2   15.40    1.10
   6   2   2   15.60    0.80
   6   2   2   14.10    1.10
   6   2   2   15.70    0.90
   6  -2  -2   14.70    0.70
   7  -2   2    2.20    0.20
   7   2  -2    2.70    0.20
   7   2  -2    2.40    0.20
   7  -2   2    2.40    0.30
   7   2  -2    2.40    0.20
  -7   2   2    2.50    0.60
   7   2  -2    2.50    0.20
   7   2  -2    2.70    0.40
   7  -2   2    2.60    0.20
   7  -2   2    2.40    0.40
   7   2  -2    2.30    0.20
   7  -2   2    2.40    0.20
   7  -2   2    2.30    0.30
   7   2  -2    2.50    0.30
   7   2  -2    2.10    0.20
   7  -2   2    2.40    0.50
   7  -2   2    2.40    0.20
   7   2   2    2.40    0.20
   7  -2  -2    2.50    0.20
   7  -2  -2    2.50    0.30
   7  -2  -2    2.20    0.20
   7   2   2    2.70    0.40
   7  -2  -2    2.90    0.20
   7   2   2    2.60    0.30
  -7  -2   2    2.60    0.30
  -7  -2   2    2.80    0.70
   7   2   2    2.20    0.50
   7  -2  -2    2.50    0.20
   7   2   2    2.70    0.20
   7   2   2    2.60    0.20
   7   2   2    2.40    0.20
   7  -2  -2    2.70    0.20
   8  -2   2   13.20    0.80
   8   2  -2   15.00    0.70
   8  -2   2   13.80    0.70
   8   2  -2   14.70    0.60
   8   2  -2   13.40    0.60
   8  -2   2   14.30    0.70
   8  -2   2   14.10    0.80
   8   2  -2   13.90    0.60
   8  -2   2   14.00    0.70
   8   2  -2   14.40    0.60
   8  -2   2   13.70    0.70
   8   2  -2   12.70    0.90
   8  -2  -2   14.20    0.70
   8   2   2   14.30    0.80
   8   2   2   14.20    0.60
   8   2   2   14.90    0.60
   8  -2  -2   14.80    0.70
   8  -2  -2   14.00    0.80
   8   2   2   13.30    0.90
   8   2   2   14.30    0.70
   8  -2  -2   14.40    0.70
   8  -2  -2   15.20    0.70
   8  -2  -2   13.10    0.80
   9   2  -2    2.60    0.20
   9  -2   2    2.20    0.20
   9  -2   2    2.10    0.20
   9  -2   2    2.30    0.30
   9   2  -2    2.40    0.20
   9  -2   2    2.30    0.20
   9  -2  -2    2.60    0.20
   9  -2  -2    2.30    0.20
   9  -2  -2    2.20    0.20
   0  -3  -2   78.49    3.40
   0   3   2   74.89    3.30
   0  -3   2   83.19    3.40
   0   3  -2   78.89    3.40
   0   3   2   75.69    3.40
   0  -3   2   78.29    3.30
   0   3   2   75.99    3.30
   0   3  -2   76.99    3.20
   0   3   2   81.09    3.30
   0  -3  -2   80.69    3.30
   0  -3  -2   76.39    3.20
   0   3  -2   76.29    3.40
   0  -3   2   77.59    3.30
  -1   3   2   21.50    1.00
   1   3  -2   21.10    1.00
  -1  -3  -2   19.50    1.00
   1  -3   2   19.90    0.90
  -1   3   2   20.30    1.00
   1   3  -2   19.50    0.90
   1  -3   2   21.20    0.90
  -1   3   2   19.20    1.00
  -1   3   2   19.00    0.90
   1  -3   2   20.80    1.00
  -1   3   2   20.70    0.90
   1   3  -2   20.40    1.10
   1  -3   2   19.30    1.00
   1  -3   2   20.30    0.90
   1  -3  -2   20.30    1.00
  -1  -3   2   19.40    0.90
   1  -3  -2   17.70    1.00
  -1   3  -2   19.70    1.00
  -1   3  -2   18.00    0.90
  -1  -3   2   20.70    1.00
   1   3   2   19.10    0.90
   1   3   2   20.00    0.90
   1  -3  -2   20.90    0.90
   1   3   2   21.00    1.00
   1   3   2   20.30    0.90
  -1   3  -2   18.90    1.00
  -1  -3   2   20.70    0.90
   2  -3   2   83.79    3.60
   2  -3   2   80.59    3.50
  -2   3   2   79.29    3.50
   2   3  -2   86.49    3.50
  -2   3   2   76.49    3.40
  -2   3   2   87.99    3.70
   2  -3   2   84.79    3.50
  -2  -3  -2   81.89    3.60
   2   3  -2   82.29    3.60
   2   3  -2   82.49    3.60
  -2   3   2   89.49    3.60
   2   3   2   82.89    3.40
   2  -3  -2   85.69    3.60
  -2  -3   2   86.09    3.50
   2   3   2   79.89    3.50
  -2  -3   2   78.99    3.60
   2   3   2   88.19    3.70
   2  -3  -2   82.39    3.50
   2   3   2   81.69    3.50
  -2  -3   2   77.09    3.50
  -2   3  -2   89.19    3.70
   2  -3  -2   85.59    3.50
   2   3   2   83.69    3.50
   3   3  -2    8.90    0.60
   3  -3   2    8.00    0.50
   3   3  -2    7.70    0.50
   3  -3   2    8.30    0.50
   3  -3   2    8.80    0.50
  -3   3   2    8.50    0.60
   3  -3   2    8.50    0.60
  -3   3   2    8.90    0.50
   3  -3   2    7.90    0.40
  -3   3   2    8.20    0.60
   3   3  -2    7.90    0.60
  -3  -3   2    7.90    0.60
  -3  -3   2    7.30    0.40
   3  -3  -2    9.40    0.50
   3   3   2    7.30    0.50
   3  -3  -2    9.10    0.60
   3   3   2    7.30    0.50
   3   3   2    8.20    0.40
  -3   3  -2    8.90    0.60
   3  -3  -2    7.80    0.60
   3   3   2    8.60    0.50
   3  -3  -2    8.80    0.50
   3   3   2    8.90    0.70
  -3  -3   2    8.10    0.50
   4   3  -2   98.19    4.40
  -4   3   2  103.49    4.60
   4  -3   2  106.89    4.70
   4  -3   2  107.59    4.50
   4   3  -2  111.99    4.60
   4   3  -2  110.69    4.70
  -4  -3  -2  118.39    4.70
   4   3  -2  103.99    4.70
   4  -3   2  108.69    4.50
  -4   3   2  113.59    4.80
  -4   3   2  105.39    4.50
   4  -3   2  105.99    4.50
   4  -3   2  107.79    4.60
   4   3   2  101.99    4.50
   4  -3  -2  108.69    4.50
   4   3   2  103.89    4.80
   4  -3  -2  109.89    4.70
   4  -3  -2  102.49    4.50
   4  -3  -2  110.19    4.70
  -4  -3   2  100.89    4.50
  -4  -3   2  109.29    4.60
   4   3   2  111.09    4.60
  -4   3  -2  107.39    4.70
   4   3   2  103.79    4.50
  -5   3   2   16.40    0.90
   5  -3   2   16.00    0.90
  -5   3   2   16.50    0.90
  -5  -3  -2   15.40    1.00
   5  -3   2   16.30    0.80
   5   3  -2   16.70    1.00
   5   3  -2   14.60    0.70
   5   3  -2   15.00    0.80
   5  -3   2   16.20    1.10
   5   3  -2   16.60    0.90
   5  -3   2   16.50    0.80
  -5   3   2   16.60    1.10
   5  -3   2   16.00    0.80
   5   3  -2   16.00    1.10
   5   3   2   16.20    0.90
   5   3   2   16.30    1.20
   5  -3  -2   15.00    1.00
   5   3   2   14.40    0.90
  -5  -3   2   15.00    0.90
  -5  -3   2   16.20    1.20
   5   3   2   15.70    0.80
   5  -3  -2   15.20    0.80
  -5  -3   2   17.00    0.90
   5  -3  -2   16.30    0.80
   5  -3  -2   16.30    1.00
   5  -3  -2   15.70    0.70
   6   3  -2   28.90    1.30
   6   3  -2   30.60    1.30
   6  -3   2   31.00    1.40
   6   3  -2   30.80    1.30
   6  -3   2   33.10    1.80
   6  -3   2   31.40    1.40
   6  -3   2   33.00    1.50
  -6   3   2   30.80    1.90
   6  -3   2   32.90    1.50
  -6   3   2   32.00    1.50
   6   3  -2   31.00    1.30
   6   3  -2   31.60    1.40
   6   3  -2   32.30    1.60
   6   3  -2   30.50    1.30
   6   3  -2   29.50    1.30
   6  -3   2   32.00    1.40
   6  -3   2   31.70    1.40
  -6   3   2   34.80    1.70
  -6  -3  -2   29.70    1.70
   6   3  -2   30.20    1.60
   6  -3   2   31.40    1.40
   6  -3  -2   32.00    1.40
   6   3   2   31.50    1.30
   6   3   2   32.50    1.40
   6  -3  -2   31.60    1.50
   6   3   2   34.00    1.90
  -6  -3   2   32.20    1.60
  -6  -3   2   31.30    2.00
   6   3   2   31.80    1.30
   6  -3  -2   32.10    1.40
   6  -3  -2   30.40    1.30
   6   3   2   30.30    1.30
  -6   3  -2   33.60    1.90
   6  -3  -2   30.60    1.40
   6  -3  -2   32.10    1.40
   6  -3  -2   32.10    1.50
  -6  -3   2   30.70    1.60
   6   3   2   31.00    1.30
   6  -3  -2   33.30    1.80
   6  -3  -2   30.90    1.30
   6  -3  -2   33.60    1.70
   6   3   2   34.10    1.60
   6   3   2   30.60    1.30
   6   3   2   30.90    1.50
   7   3  -2   10.00    0.70
   7   3  -2    9.90    0.50
   7  -3   2   10.70    0.70
   7  -3   2   10.10    0.70
   7   3  -2    9.80    0.50
   7   3  -2    9.40    0.50
   7  -3   2    9.90    0.60
   7  -3   2   10.40    0.50
   7   3  -2    9.00    0.50
   7  -3   2    9.80    0.50
   7   3  -2    9.50    0.50
   7  -3   2   10.90    0.50
   7   3  -2    9.50    0.50
   7  -3   2   10.30    0.50
   7   3  -2    9.50    0.50
   7   3   2   10.20    0.50
   7   3   2    9.50    0.50
   7  -3  -2    9.60    0.50
   7  -3  -2   10.30    0.50
   7   3   2   10.10    1.40
   7  -3  -2   10.30    0.70
   7   3   2    9.90    0.50
   7   3   2   10.20    0.50
   7   3   2   10.00    0.50
   7   3   2   10.70    0.60
   7   3   2   10.40    0.50
   7  -3  -2   11.00    0.50
   7   3   2   10.70    0.80
   7  -3  -2    9.70    0.50
   7  -3  -2    9.20    0.60
   7  -3  -2   10.70    0.50
   8   3  -2   51.99    2.20
   8   3  -2   51.29    2.20
   8  -3   2   52.59    2.30
   8  -3   2   53.39    2.20
   8  -3   2   54.69    2.20
   8   3  -2   48.00    2.50
   8   3  -2   52.79    2.20
   8  -3   2   54.19    2.40
   8   3  -2   54.89    2.20
   8  -3   2   50.49    2.40
   8  -3   2   51.29    2.20
   8   3  -2   52.99    2.20
   8  -3  -2   51.59    2.40
   8  -3  -2   59.79    2.30
   8   3   2   51.59    2.20
   8  -3  -2   54.09    2.20
   8  -3  -2   52.29    2.20
   8   3   2   51.89    2.30
   8  -3  -2   54.19    2.20
   8   3   2   52.79    2.20
   8   3   2   52.79    2.20
   8  -3  -2   54.39    2.20
   8  -3  -2   52.99    2.40
   9   3  -2   14.60    0.70
   9   3  -2   15.30    0.70
   9  -3   2   14.20    0.70
   9  -3   2   14.40    0.80
   9   3  -2   14.90    0.70
   9   3  -2   14.40    0.70
   9  -3   2   15.30    0.70
   9  -3   2   14.40    0.70
   9  -3  -2   15.10    0.70
   9  -3  -2   15.90    0.70
   9   3   2   15.40    0.70
   9   3   2   15.30    0.70
   9  -3  -2   14.40    0.70
   9   3   2   15.10    0.70
  10  -3   2   50.19    2.00
  10  -3   2   49.50    2.00
  10  -3   2   47.10    2.00
  10  -3  -2   49.30    2.00
   0  -4  -2  363.36   16.30
   0  -4   2  447.56   16.60
   0  -4   2  404.26   16.40
   0  -4   2  432.56   16.40
   0   4  -2  369.16   16.30
   0  -4  -2  376.16   16.30
   0   4   2  413.36   16.40
   0   4   2  423.56   16.50
   0   4  -2  394.06   16.60
   0   4  -2  380.86   16.30
   0   4  -2  396.26   16.50
   0  -4   2  378.96   16.30
   0   4   2  433.36   16.60
   0  -4  -2  392.36   16.50
   0  -4  -2  420.66   16.50
   0  -4   2  372.46   16.40
   0   4   2  416.46   16.40
  -1   4   2  152.18    6.20
  -1   4   2  130.79    6.20
  -1   4   2  150.48    6.20
   1  -4   2  145.39    6.20
   1  -4   2  135.99    6.10
  -1  -4  -2  159.08    6.20
   1   4  -2  137.99    6.00
   1  -4   2  150.28    6.00
   1  -4   2  150.28    6.10
   1  -4   2  148.79    6.00
   1  -4   2  142.19    6.00
  -1  -4  -2  147.39    6.10
   1   4  -2  148.79    6.20
   1   4  -2  154.48    6.30
  -1   4   2  134.59    6.00
  -1   4   2  150.98    6.00
   1  -4  -2  141.89    6.10
   1  -4  -2  134.09    6.00
  -1  -4   2  144.99    6.10
   1   4   2  158.18    6.10
  -1  -4   2  135.89    6.10
   1   4   2  144.49    6.20
  -1   4  -2  133.99    6.20
  -1   4  -2  145.19    6.00
  -1  -4   2  144.99    6.00
  -1  -4   2  152.58    6.20
   1  -4  -2  149.59    6.30
   1  -4  -2  143.79    6.20
   1  -4  -2  134.89    6.00
   1   4   2  152.88    6.10
  -1  -4   2  160.88    6.30
  -2   4   2   37.90    1.80
   2  -4   2   42.50    1.80
   2  -4   2   40.70    1.80
   2   4  -2   38.20    1.90
  -2  -4  -2   40.60    1.90
   2  -4   2   37.50    1.70
  -2   4   2   42.60    2.00
   2  -4   2   38.10    1.80
  -2   4   2   36.70    1.90
   2   4  -2   41.50    2.00
   2   4  -2   42.20    1.80
   2  -4   2   43.40    1.90
   2   4   2   43.10    1.70
   2   4   2   41.40    1.80
   2  -4  -2   42.30    1.90
  -2  -4   2   45.00    2.00
   2  -4  -2   42.80    1.80
   2   4   2   36.80    1.80
  -2   4  -2   42.20    2.00
  -2  -4   2   39.10    1.80
  -2  -4   2   37.50    1.70
   2   4   2   44.50    2.00
   2  -4  -2   42.10    1.80
  -2   4  -2   39.30    1.70
  -2  -4   2   38.80    1.80
   3   4  -2  174.88    7.90
   3  -4   2  182.58    7.70
  -3   4   2  200.88    8.00
   3  -4   2  184.78    7.80
   3   4  -2  188.68    8.00
   3  -4   2  187.18    7.70
   3  -4   2  179.98    7.70
   3   4  -2  198.98    7.80
  -3   4   2  188.78    7.70
  -3  -4  -2  167.78    7.80
  -3   4   2  191.98    8.00
   3  -4   2  195.18    7.90
  -3  -4   2  199.08    7.70
   3  -4  -2  176.48    7.70
   3  -4  -2  184.78    7.90
   3   4   2  178.18    7.80
   3   4   2  206.68    8.10
  -3   4  -2  183.48    8.00
   3   4   2  191.88    7.80
   3  -4  -2  202.38    8.10
  -3  -4   2  176.28    7.80
  -3  -4   2  173.98    7.90
   3   4   2  179.68    7.70
   3  -4  -2  199.58    7.70
   4  -4   2   19.70    1.00
   4   4  -2   18.50    0.90
  -4   4   2   20.60    1.00
  -4   4   2   20.80    1.20
   4  -4   2   19.70    1.20
   4  -4   2   22.30    1.10
   4  -4   2   21.50    1.00
   4   4  -2   20.40    1.20
   4  -4   2   21.10    1.00
   4   4  -2   21.10    1.10
   4   4  -2   21.30    1.20
  -4  -4  -2   20.10    1.10
  -4   4   2   19.80    1.30
   4   4   2   22.20    1.10
  -4  -4   2   19.60    1.10
  -4  -4   2   20.70    1.40
  -4  -4   2   19.30    0.90
   4   4   2   20.30    1.30
   4  -4  -2   20.50    0.90
   4   4   2   21.40    1.10
   4  -4  -2   20.00    1.30
   4  -4  -2   20.00    1.20
  -4   4  -2   21.60    1.30
   4  -4  -2   19.00    1.00
   4  -4  -2   22.00    1.00
   4   4   2   19.70    1.00
  -4  -4   2   20.10    1.20
   5  -4   2   30.90    1.70
  -5   4   2   33.70    1.90
   5  -4   2   30.30    1.40
  -5   4   2   27.80    1.60
   5   4  -2   29.20    1.50
   5   4  -2   30.50    1.30
  -5   4   2   32.90    1.50
  -5  -4  -2   32.50    1.60
   5  -4   2   30.80    1.50
   5  -4   2   31.60    1.50
   5   4  -2   29.10    1.70
   5   4  -2   29.90    1.70
   5  -4   2   31.50    1.50
  -5  -4   2   30.40    1.40
   5  -4  -2   28.90    1.70
  -5  -4   2   28.40    1.90
   5  -4  -2   30.60    1.50
   5  -4  -2   28.80    1.70
   5   4   2   28.80    1.80
  -5  -4   2   32.00    1.50
   5  -4  -2   31.40    1.50
  -5   4  -2   33.70    1.80
   5   4   2   32.00    1.40
   5  -4  -2   31.60    1.30
   5   4   2   31.70    1.50
   5   4   2   30.60    1.60
  -5  -4   2   27.30    1.60
   6  -4   2   16.30    0.90
   6  -4   2   15.10    0.70
   6  -4   2   14.60    1.20
   6   4  -2   15.50    0.70
   6   4  -2   16.10    0.70
   6  -4   2   15.30    0.70
   6   4  -2   15.60    0.70
   6   4  -2   14.40    0.70
   6  -4   2   16.70    0.80
   6  -4   2   15.00    0.70
   6   4  -2   14.10    0.70
   6   4  -2   15.30    0.70
   6   4  -2   16.40    1.00
  -6   4   2   14.90    1.20
   6   4  -2   13.90    0.70
   6   4  -2   15.30    0.70
  -6  -4  -2   14.10    1.00
   6  -4   2   16.60    0.90
   6  -4   2   14.40    0.70
   6  -4   2   15.10    0.70
   6   4  -2   15.10    1.00
   6   4   2   15.90    0.90
   6  -4  -2   15.40    0.90
   6  -4  -2   16.10    0.70
   6   4   2   15.50    0.70
   6  -4  -2   16.00    0.90
  -6   4  -2   13.30    1.20
   6   4   2   15.70    0.70
   6   4   2   15.00    1.00
   6  -4  -2   13.60    0.70
   6   4   2   15.50    0.70
   6   4   2   14.50    1.20
   6   4   2   14.60    0.70
  -6  -4   2   16.70    1.40
   6  -4  -2   15.10    1.10
  -6  -4   2   15.90    0.90
   6  -4  -2   14.30    0.70
  -6  -4   2   14.50    1.00
   6   4   2   14.00    0.70
  -6  -4   2   16.00    0.80
   6   4   2   15.50    0.80
   6   4   2   14.80    0.70
   6  -4  -2   15.80    0.70
   6  -4  -2   17.00    0.70
   6   4   2   16.20    1.00
   6  -4  -2   15.60    0.70
   7   4  -2   27.60    1.50
   7  -4   2   28.50    1.30
   7  -4   2   28.20    1.20
   7   4  -2   28.30    1.20
   7   4  -2   29.00    1.20
   7   4  -2   27.30    1.20
   7  -4   2   28.80    1.30
   7   4  -2   26.60    1.20
   7  -4   2   29.30    1.40
   7  -4   2   28.20    1.40
   7  -4   2   28.80    1.20
   7   4  -2   27.30    1.20
   7   4  -2   28.10    1.20
   7   4   2   27.70    1.20
   7  -4  -2   28.60    1.30
   7   4   2   27.70    1.20
   7   4   2   27.20    1.20
   7  -4  -2   29.60    1.20
   7  -4  -2   28.50    1.40
   7  -4  -2   28.40    1.40
   7   4   2   26.30    1.20
   7   4   2   28.00    1.20
   7   4   2   27.10    1.20
   7   4   2   28.10    1.30
   7  -4  -2   29.60    1.30
   7  -4  -2   28.70    1.20
  -7  -4   2   31.70    1.70
   7  -4  -2   27.70    1.20
   8   4  -2    0.30    0.10
   8  -4   2    0.40    0.20
   8   4  -2    0.50    0.10
   8  -4   2    0.50    0.10
   8   4  -2    0.50    0.10
   8  -4   2    0.40    0.10
   8  -4   2    0.10    0.30
   8   4  -2    0.60    0.10
  -8  -4  -2    0.60    0.40
   8   4  -2    0.50    0.10
   8   4  -2    0.40    0.10
   8  -4   2    0.30    0.10
   8  -4   2    0.60    0.20
   8   4  -2    0.20    0.30
   8   4   2    0.60    0.10
   8  -4  -2    0.50    0.10
   8  -4  -2    0.80    0.10
   8   4   2    0.60    0.10
   8  -4  -2    0.40    0.10
   8   4   2    0.70    0.10
   8  -4  -2    0.30    0.10
   8  -4  -2    0.50    0.10
   8   4   2    0.40    0.10
   8  -4  -2    0.50    0.20
   8   4   2    0.60    0.10
   8  -4  -2    0.50    0.30
   9   4  -2   10.90    0.50
   9  -4   2   12.00    0.50
   9  -4   2   10.30    0.70
   9  -4   2   10.90    0.60
   9   4  -2   11.60    0.50
   9  -4   2   12.20    0.60
   9   4  -2   11.40    0.50
   9   4  -2   11.50    0.50
   9  -4  -2   11.60    0.50
   9  -4  -2   11.80    0.60
   9   4   2   11.20    0.50
   9  -4  -2   11.00    0.80
   9  -4  -2   11.10    0.50
   9   4   2   10.60    0.50
   9   4   2   11.20    0.50
  10  -4   2    7.40    0.40
  10  -4   2    8.80    0.40
  10  -4   2    8.60    0.40
  10  -4  -2    8.70    0.40
  10  -4  -2    8.30    0.40
   0  -5   2  503.45   20.70
   0   5   2  529.35   20.60
   0   5  -2  524.25   20.60
   0   5   2  522.45   20.90
   0  -5  -2  499.45   20.60
   0  -5  -2  481.75   20.50
   0   5  -2  491.45   20.90
   0  -5  -2  494.65   20.50
   0  -5   2  522.55   20.70
   0  -5   2  478.55   20.60
   0  -5   2  491.15   20.50
   0   5   2  499.05   20.70
   0  -5  -2  484.85   20.80
   0   5   2  517.25   20.70
   0   5  -2  481.55   20.80
   0  -5  -2  504.75   20.70
   0  -5   2  546.55   20.90
   1  -5   2  120.69    5.10
   1  -5   2  122.89    5.10
  -1  -5  -2  123.99    5.30
   1  -5   2  127.79    5.20
  -1   5   2  129.89    5.20
   1  -5   2  107.49    5.10
  -1  -5  -2  120.79    5.40
  -1   5   2  119.79    5.30
  -1  -5  -2  130.99    5.20
   1   5  -2  128.59    5.40
   1   5  -2  127.89    5.50
  -1  -5  -2  115.79    5.10
   1   5   2  117.59    5.20
  -1  -5   2  125.09    5.10
  -1  -5   2  130.49    5.30
  -1  -5   2  119.19    5.20
   1   5   2  126.59    5.30
   1  -5  -2  115.39    5.10
  -1  -5   2  122.79    5.40
   1  -5  -2  122.79    5.10
  -1   5  -2  121.69    5.40
   1  -5  -2  120.59    5.10
   1  -5  -2  125.29    5.30
   1   5   2  124.69    5.20
   1  -5  -2  120.39    5.10
  -1   5  -2  117.49    5.10
  -1  -5   2  125.79    5.20
  -2  -5  -2  123.29    4.80
  -2   5   2  113.79    4.90
   2  -5   2  113.99    4.70
   2  -5   2  121.89    4.90
   2   5  -2  107.49    4.60
   2  -5   2  106.49    4.70
   2   5  -2  110.19    4.90
   2  -5   2  112.89    4.70
   2  -5   2  114.39    4.80
   2   5  -2  119.89    4.80
  -2   5   2  104.49    4.70
   2   5  -2   99.79    5.00
  -2  -5  -2  108.29    5.00
   2   5   2  114.99    4.80
  -2   5  -2  107.99    4.70
   2  -5  -2  118.39    4.70
   2  -5  -2  111.69    4.70
   2  -5  -2  105.89    4.60
  -2   5  -2  111.59    5.00
  -2  -5   2  105.99    4.70
   2  -5  -2  117.59    4.90
  -2  -5   2  112.79    5.00
  -2  -5   2  118.19    4.70
  -2  -5   2  119.39    5.00
   2   5   2  102.39    5.00
   3  -5   2   23.20    1.20
  -3  -5  -2   23.80    1.30
   3  -5   2   22.80    1.10
   3  -5   2   24.90    1.40
   3   5  -2   25.00    1.20
   3  -5   2   22.60    1.10
  -3   5   2   23.80    1.10
   3  -5   2   23.60    1.10
  -3   5   2   23.50    1.40
   3   5  -2   22.50    1.00
   3   5  -2   22.10    1.40
   3   5  -2   24.70    1.40
  -3  -5  -2   23.10    1.20
   3   5   2   22.00    1.10
   3  -5  -2   22.70    1.10
   3  -5  -2   23.40    1.00
   3  -5  -2   22.00    1.00
   3   5   2   25.20    1.40
  -3  -5   2   22.30    1.40
  -3   5  -2   21.90    1.40
  -3   5  -2   21.90    1.00
   3   5   2   25.60    1.00
  -3  -5   2   22.70    1.40
  -3  -5   2   24.40    1.10
   3   5   2   22.60    1.20
  -3  -5   2   22.30    1.20
   3  -5  -2   24.20    1.30
   3  -5  -2   22.10    1.10
   3   5   2   24.90    1.50
   4   5  -2   66.19    2.70
  -4  -5  -2   60.99    3.00
  -4  -5  -2   66.49    3.10
   4  -5   2   64.49    2.90
   4  -5   2   69.09    3.00
  -4   5   2   65.19    3.20
   4  -5   2   65.99    2.80
  -4   5   2   63.89    2.90
   4   5  -2   59.59    3.10
   4  -5   2   63.19    2.90
  -4  -5  -2   61.89    3.00
   4   5  -2   63.99    3.00
   4   5  -2   66.99    3.20
   4  -5   2   68.49    3.20
   4   5   2   60.99    3.20
  -4   5  -2   61.99    3.20
  -4  -5   2   69.79    3.40
   4  -5  -2   68.19    2.90
  -4  -5   2   66.29    3.00
   4  -5  -2   66.69    2.80
  -4   5  -2   60.39    2.70
   4  -5  -2   63.89    2.90
  -4  -5   2   74.09    2.80
   4   5   2   71.29    3.00
   4  -5  -2   69.19    3.20
   4   5   2   66.49    2.70
   4   5   2   69.39    2.80
   4   5   2   69.89    3.20
  -4  -5   2   66.69    3.20
   5  -5   2    6.20    0.30
  -5   5   2    5.80    0.50
   5  -5   2    5.90    0.30
  -5  -5  -2    5.90    0.50
   5  -5   2    6.40    0.40
   5   5  -2    5.90    0.30
   5   5  -2    5.70    0.30
   5   5  -2    5.90    0.30
   5  -5   2    6.40    0.50
   5   5  -2    5.70    0.30
   5   5  -2    5.90    0.30
  -5  -5  -2    6.80    0.70
   5  -5   2    5.80    0.30
   5   5  -2    5.80    0.70
   5  -5   2    6.40    0.70
  -5   5   2    5.70    0.70
   5   5  -2    5.70    0.50
   5   5  -2    6.00    0.30
   5  -5   2    6.40    0.30
   5   5  -2    5.40    0.30
   5  -5   2    6.10    0.40
   5   5  -2    5.50    0.30
   5   5   2    5.30    0.30
   5   5   2    5.20    0.70
   5   5   2    5.70    0.50
  -5   5  -2    5.50    0.30
   5  -5  -2    6.30    0.70
   5  -5  -2    5.60    0.40
   5  -5  -2    5.90    0.30
   5  -5  -2    6.00    0.30
  -5  -5   2    5.80    0.80
   5  -5  -2    5.50    0.30
   5   5   2    5.50    0.30
   5  -5  -2    5.50    0.30
  -5  -5   2    5.80    0.70
   5   5   2    5.20    0.30
   5   5   2    5.80    0.30
   5   5   2    5.60    0.30
  -5   5  -2    5.40    0.80
   5   5   2    5.60    0.30
   5  -5  -2    5.80    0.50
   5  -5  -2    5.70    0.30
   5   5   2    6.30    0.40
   5  -5  -2    5.20    0.30
   5   5   2    5.80    0.70
   5   5   2    5.00    0.30
  -5  -5   2    5.60    0.40
  -5  -5   2    4.60    0.50
   6  -5   2   39.30    1.70
   6  -5   2   39.50    1.70
   6  -5   2   38.10    1.60
   6  -5   2   38.40    1.60
   6  -5   2   39.40    1.80
   6  -5   2   41.00    1.80
   6   5  -2   37.60    1.70
   6   5  -2   35.70    1.60
   6   5  -2   37.80    1.60
   6  -5   2   38.60    1.80
   6   5  -2   38.30    1.60
   6   5  -2   36.80    1.60
   6   5  -2   38.50    1.90
  -6  -5  -2   40.30    2.00
   6   5  -2   38.70    1.60
   6   5  -2   37.40    1.60
   6  -5   2   41.00    1.70
   6   5  -2   36.70    1.60
   6  -5  -2   37.00    2.20
   6   5   2   38.00    1.60
  -6  -5   2   38.30    1.70
   6  -5  -2   39.10    1.80
   6   5   2   38.70    1.90
   6   5   2   36.20    1.60
   6  -5  -2   40.50    1.70
   6  -5  -2   38.40    1.60
   6   5   2   40.00    1.80
   6  -5  -2   40.60    1.70
  -6  -5   2   39.30    1.90
   6  -5  -2   37.20    1.60
   6   5   2   37.20    1.60
   6   5   2   38.50    1.60
   6  -5  -2   38.90    1.70
   6   5   2   40.70    1.60
  -6   5  -2   34.60    2.60
   6  -5  -2   39.40    1.60
   6   5   2   41.40    1.70
   6   5   2   38.20    1.60
   6  -5  -2   38.40    1.80
  -7  -5  -2   62.79    2.90
   7   5  -2   61.99    2.60
   7  -5   2   60.39    2.60
   7  -5   2   58.19    2.60
   7   5  -2   61.69    2.60
   7   5  -2   64.49    2.60
   7  -5   2   62.69    2.60
   7  -5   2   63.89    2.80
   7  -5   2   62.29    2.60
   7  -5   2   65.19    2.60
   7  -5   2   58.99    2.80
   7   5  -2   58.09    2.50
   7   5  -2   61.89    2.60
   7   5  -2   60.39    2.60
   7   5  -2   59.89    2.90
   7   5  -2   62.79    2.60
   7   5   2   63.89    2.60
   7  -5  -2   57.99    2.80
   7  -5  -2   63.59    2.60
   7  -5  -2   63.99    2.80
   7  -5  -2   60.39    2.60
   7   5   2   62.49    2.60
   7   5   2   60.49    2.60
   7  -5  -2   64.19    2.60
   7   5   2   63.19    2.60
   7   5   2   61.99    2.60
   7   5   2   60.09    2.60
   7  -5  -2   62.39    2.60
   7  -5  -2   62.79    2.60
   7   5   2   56.49    2.80
  -7  -5   2   59.69    2.90
   8  -5   2    6.70    0.40
   8   5  -2    6.40    0.30
   8   5  -2    6.10    0.40
   8   5  -2    6.10    0.30
  -8  -5  -2    6.80    0.50
   8  -5   2    7.00    0.40
   8   5  -2    6.20    0.30
   8   5  -2    6.50    0.40
  -8   5   2    6.50    0.40
   8  -5   2    6.80    0.40
   8  -5   2    6.80    0.40
   8  -5   2    6.60    0.50
   8   5   2    6.90    0.30
   8  -5  -2    6.80    0.40
   8  -5  -2    6.90    0.40
   8   5   2    6.60    0.30
   8  -5  -2    6.80    0.60
   8  -5  -2    6.40    0.40
   8   5   2    7.00    0.40
   8   5   2    6.10    0.30
   8   5   2    6.10    0.30
   8  -5  -2    6.30    0.40
   9   5  -2   30.00    1.20
   9  -5   2   30.50    1.30
   9  -5   2   27.50    1.30
   9   5  -2   27.50    1.20
   9   5  -2   28.30    1.20
   9  -5   2   30.10    1.30
   9   5  -2   30.70    1.20
   9   5  -2   30.30    1.20
   9  -5  -2   29.70    1.30
   9   5   2   30.70    1.20
   9   5   2   29.70    1.20
   9   5   2   30.00    1.20
   9   5   2   28.20    1.20
   9  -5  -2   30.10    1.30
   9   5   2   28.90    1.20
   9  -5  -2   29.60    1.30
   9  -5  -2   27.30    1.20
  10  -5   2    3.50    0.20
  10  -5   2    3.90    0.20
  10  -5   2    3.60    0.20
  10  -5  -2    3.40    0.20
   0  -6   2   92.19    3.90
   0  -6  -2   93.19    3.90
   0   6  -2   99.19    4.00
   0  -6  -2   97.79    4.20
   0   6  -2   89.39    3.80
   0  -6   2  100.89    4.10
   0   6   2   94.09    4.00
   0  -6  -2   87.29    4.00
   0   6   2   84.49    3.80
   0   6  -2   94.29    4.20
   0  -6  -2   88.99    3.90
   0   6   2   94.09    4.10
  -1  -6  -2   93.49    4.10
  -1  -6  -2   93.49    4.20
   1   6  -2   95.99    4.30
   1  -6   2   96.29    3.80
   1  -6   2   89.49    3.90
   1  -6   2   92.79    4.10
   1   6  -2   83.99    3.70
   1   6  -2  100.89    4.20
  -1   6   2   93.99    4.10
   1   6  -2   85.89    3.90
  -1  -6  -2   93.89    3.80
  -1   6   2   89.29    3.90
  -1   6   2   87.09    3.70
   1   6   2   98.89    4.40
  -1   6  -2   93.39    4.20
   1  -6  -2   90.79    3.80
   1  -6  -2   92.49    4.10
  -1  -6   2   97.59    3.80
   1  -6  -2   87.69    3.90
  -1  -6   2   85.89    4.20
   1  -6  -2   90.59    3.80
   1   6   2   83.09    3.70
   1   6   2   93.69    4.10
  -1   6  -2   86.79    3.70
  -1  -6   2   84.59    4.00
  -1   6  -2   87.69    3.90
  -1  -6   2   95.59    4.00
   1   6   2   89.19    4.00
   1   6   2   92.69    3.90
  -1  -6   2   86.59    4.10
   2   6  -2   60.39    2.70
  -2  -6  -2   58.39    2.80
   2  -6   2   59.49    2.60
   2  -6   2   57.99    2.50
   2   6  -2   59.79    2.50
  -2   6   2   66.89    3.00
  -2  -6  -2   58.69    2.50
   2  -6   2   57.49    2.80
   2   6  -2   61.29    2.90
   2  -6   2   62.39    2.70
  -2  -6  -2   61.39    3.00
   2   6  -2   60.89    3.10
  -2  -6  -2   58.39    2.70
   2  -6   2   58.09    2.60
  -2   6   2   55.79    2.60
  -2   6   2   58.09    2.50
   2  -6  -2   61.49    2.60
   2  -6  -2   59.89    2.80
   2  -6  -2   60.49    2.60
   2  -6  -2   57.89    2.50
  -2  -6   2   55.49    3.00
  -2  -6   2   59.19    2.70
   2   6   2   66.29    2.70
  -2   6  -2   58.49    2.50
  -2  -6   2   59.29    2.90
   2   6   2   53.19    2.50
  -2   6  -2   60.09    2.90
  -2  -6   2   60.59    2.60
   2   6   2   59.99    3.00
   2   6   2   59.09    2.90
  -3  -6  -2   66.39    2.80
   3   6  -2   68.49    2.90
  -3  -6  -2   62.79    3.20
  -3  -6  -2   66.29    2.90
   3  -6   2   65.79    2.80
  -3   6   2   63.49    2.70
   3  -6   2   72.69    3.20
  -3   6   2   68.19    3.20
   3  -6   2   69.49    2.90
  -3   6   2   65.29    2.90
   3  -6   2   65.09    2.80
   3   6  -2   60.99    3.10
   3   6  -2   62.29    2.70
   3  -6   2   65.69    2.80
   3   6   2   62.89    2.70
   3  -6  -2   58.29    2.80
  -3   6  -2   61.99    3.20
   3  -6  -2   66.29    2.80
   3  -6  -2   68.39    3.10
   3   6   2   62.29    3.20
  -3  -6   2   66.69    3.30
  -3  -6   2   59.89    2.90
  -3   6  -2   60.99    2.70
  -3  -6   2   61.19    2.80
   3   6   2   63.99    2.90
  -4  -6  -2   11.70    0.80
   4  -6   2   11.90    0.80
  -4  -6  -2   11.80    0.60
   4   6  -2   10.20    0.50
   4   6  -2   11.50    0.50
   4  -6   2   10.50    0.50
   4   6  -2   11.30    0.50
   4   6  -2   12.10    0.80
   4  -6   2   11.50    0.60
   4   6  -2   11.40    0.50
   4  -6   2   11.20    0.50
   4  -6   2   10.40    0.70
  -4   6   2   11.30    0.50
   4   6  -2   10.50    0.50
  -4  -6  -2   10.70    0.90
   4   6  -2   10.90    0.50
   4  -6   2   10.50    0.90
   4  -6   2   11.00    0.50
  -4   6   2    9.90    0.70
   4  -6   2   10.40    0.50
   4   6  -2   12.40    0.50
   4  -6   2   10.30    0.70
   4   6  -2   11.10    0.50
   4   6  -2   10.20    1.00
   4  -6   2   11.30    0.60
  -4   6   2    9.90    0.90
   4   6   2   10.60    1.00
   4   6   2   11.30    0.50
  -4  -6   2   11.30    1.00
   4  -6  -2   10.30    0.70
   4  -6  -2   10.50    0.90
   4   6   2   11.20    0.50
   4   6   2   10.60    0.50
   4   6   2   10.70    0.50
   4   6   2   10.70    0.50
   4  -6  -2   11.00    0.50
  -4   6  -2   11.60    1.00
   4   6   2   10.60    0.70
  -4  -6   2   11.80    1.10
   4  -6  -2   11.20    0.60
   4   6   2   11.10    0.50
  -4  -6   2   11.70    0.80
   4  -6  -2   10.80    0.50
  -4   6  -2   10.40    0.50
   4  -6  -2   10.00    0.50
   4   6   2   11.60    0.50
   4  -6  -2   10.30    0.50
  -4  -6   2   11.40    0.60
   4  -6  -2   10.70    0.70
   4   6   2   10.30    0.50
   4   6   2   12.00    1.00
   4  -6  -2   10.60    0.50
   5   6  -2   46.10    1.90
   5  -6   2   42.20    1.90
  -5  -6  -2   45.50    2.20
   5  -6   2   45.90    2.00
   5  -6   2   42.60    1.90
   5   6  -2   44.60    1.80
   5  -6   2   43.00    1.90
  -5  -6  -2   42.80    2.40
  -5   6   2   43.00    2.50
   5   6  -2   48.40    2.20
   5  -6   2   41.90    1.90
   5   6  -2   43.20    1.90
   5   6  -2   42.50    2.50
   5   6  -2   45.80    1.90
  -5  -6  -2   44.90    2.00
   5   6  -2   44.10    1.90
   5   6  -2   45.50    1.90
   5  -6   2   43.30    2.00
   5  -6   2   46.30    2.10
   5   6  -2   44.80    1.90
   5  -6   2   41.70    1.90
   5   6  -2   44.90    1.90
   5  -6   2   42.50    2.40
  -5  -6   2   42.00    2.40
   5   6   2   45.80    2.20
   5  -6  -2   43.50    1.90
   5  -6  -2   43.40    1.90
  -5  -6   2   48.50    2.00
   5   6   2   44.10    1.90
   5  -6  -2   44.50    1.90
  -5   6  -2   43.80    1.90
  -5  -6   2   42.90    2.60
   5  -6  -2   42.70    1.90
   5  -6  -2   41.00    2.40
   5   6   2   43.30    1.90
   5   6   2   44.00    1.90
   5   6   2   40.80    2.40
  -5  -6   2   46.00    2.20
   5   6   2   42.40    1.80
   5   6   2   43.60    1.90
  -5   6  -2   45.80    2.50
   5  -6  -2   43.40    1.90
   5  -6  -2   49.10    2.10
   5   6   2   40.90    2.50
   5   6   2   44.10    1.90
   5  -6  -2   45.60    2.10
   5   6   2   45.10    1.90
   5  -6  -2   44.60    1.90
   6   6  -2   44.00    2.00
   6  -6   2   48.60    2.20
   6   6  -2   47.60    2.00
   6   6  -2   46.90    2.00
   6  -6   2   47.40    2.10
  -6  -6  -2   46.50    2.10
   6   6  -2   46.90    2.00
   6   6  -2   44.70    2.00
   6   6  -2   46.40    2.00
   6   6  -2   48.70    2.00
   6  -6   2   52.79    2.00
   6   6  -2   50.09    2.00
   6   6  -2   44.80    2.30
  -6  -6  -2   48.60    2.40
   6  -6   2   47.90    2.00
   6  -6   2   48.20    2.20
   6  -6   2   48.40    2.00
   6  -6   2   49.50    2.00
   6  -6   2   46.80    2.10
  -6   6   2   47.90    2.00
   6   6   2   46.90    2.00
   6   6   2   45.10    2.30
   6  -6  -2   46.40    2.00
   6   6   2   45.30    2.00
   6  -6  -2   48.70    2.00
   6  -6  -2   48.90    2.10
   6   6   2   44.10    2.00
   6   6   2   48.00    2.00
   6   6   2   47.20    2.00
   6   6   2   47.30    2.00
  -6  -6   2   49.90    2.10
   6  -6  -2   47.40    2.20
   6  -6  -2   47.50    2.20
   6   6   2   46.70    2.00
   6  -6  -2   48.70    2.00
   7  -6   2   49.70    2.30
   7  -6   2   47.60    2.10
   7   6  -2   44.30    2.40
   7   6  -2   51.79    2.10
   7  -6   2   54.29    2.20
   7   6  -2   52.89    2.10
   7  -6   2   49.70    2.10
  -7   6   2   51.59    2.20
   7   6  -2   51.49    2.20
   7   6  -2   51.59    2.10
  -7  -6  -2   50.19    2.50
  -7  -6  -2   52.79    2.30
   7  -6   2   48.60    2.30
   7  -6   2   51.19    2.20
   7   6  -2   52.69    2.10
   7   6  -2   49.99    2.10
   7  -6   2   53.39    2.10
   7   6  -2   49.70    2.10
   7  -6  -2   49.70    2.30
   7  -6  -2   51.49    2.20
   7  -6  -2   50.39    2.20
   7   6   2   53.19    2.10
   7   6   2   49.90    2.10
   7   6   2   56.09    2.10
   7  -6  -2   51.29    2.10
   7   6   2   47.00    2.40
   7  -6  -2   48.80    2.30
   7   6   2   52.99    2.10
   7  -6  -2   51.99    2.10
  -7  -6   2   47.00    2.40
   7   6   2   51.79    2.10
   7   6   2   47.70    2.10
  -8  -6  -2   11.50    0.70
   8   6  -2   12.40    0.60
   8   6  -2   12.90    0.60
  -8   6   2   11.90    0.60
   8  -6   2   12.30    0.60
   8  -6   2   11.10    0.70
   8   6  -2   12.00    0.60
   8  -6   2   12.70    0.60
   8  -6   2   12.20    0.60
   8   6  -2   11.50    0.60
   8  -6   2   12.80    0.60
   8   6  -2   12.50    0.60
   8  -6  -2   11.90    0.80
   8   6   2   12.10    0.60
   8  -6  -2   12.70    0.60
   8   6   2   11.70    0.50
   8  -6  -2   12.20    0.60
   8   6   2   12.60    0.60
   8   6   2   12.00    0.60
   8   6   2   12.90    0.60
   8  -6  -2   12.30    0.60
   8  -6  -2   12.00    0.60
   9   6  -2    5.70    0.30
   9   6  -2    5.00    0.30
   9  -6   2    5.40    0.30
   9   6  -2    5.40    0.30
   9   6  -2    5.40    0.30
   9   6  -2    5.80    0.30
   9  -6   2    5.20    0.30
   9  -6   2    5.20    0.30
   9  -6  -2    5.00    0.30
   9   6   2    5.00    0.30
   9   6   2    5.10    0.30
   9  -6  -2    5.50    0.30
   9   6   2    5.00    0.30
   9   6   2    5.00    0.30
   9  -6  -2    5.40    0.30
   9  -6  -2    5.00    0.30
   9   6   2    4.90    0.20
   0   7  -2    0.10    0.10
   0   7   2    0.20    0.10
   0  -7  -2    0.50    0.30
   0  -7   2    0.10    0.20
   0   7   2    0.30    0.30
   0  -7  -2    0.30    0.10
   0  -7   2    0.20    0.10
   0   7   2    0.20    0.10
   0   7  -2    0.30    0.10
   0  -7  -2    0.50    0.20
   0   7   2    0.20    0.10
   0   7  -2    0.80    0.30
   0  -7  -2    0.20    0.10
   0   7  -2    0.10    0.10
   1   7  -2   11.70    0.60
   1   7  -2   11.70    1.00
   1   7  -2   11.20    0.60
   1  -7   2   11.00    0.90
   1   7  -2   11.70    0.60
   1  -7   2   12.60    0.60
  -1   7   2   10.70    0.70
  -1  -7  -2   12.90    0.70
  -1   7   2   12.30    0.90
  -1  -7  -2   11.60    0.90
   1   7  -2   12.70    0.80
  -1  -7  -2   11.70    0.60
  -1   7   2   11.30    0.60
   1  -7   2   12.00    0.80
   1  -7   2   14.00    0.60
  -1  -7  -2   12.60    0.80
  -1   7   2   11.90    0.60
   1  -7  -2   12.10    0.70
   1  -7  -2   11.80    0.60
   1   7   2   11.60    0.60
  -1   7  -2   13.00    0.60
  -1   7  -2   11.20    0.60
  -1  -7   2   13.00    0.80
  -1   7  -2   14.00    1.00
   1  -7  -2   13.40    0.70
   1   7   2   13.00    0.60
   1  -7  -2   12.00    0.60
  -1   7  -2   11.90    0.70
   1   7   2   12.30    0.80
   1  -7  -2   11.80    0.90
  -1  -7   2   13.20    0.70
  -2  -7  -2    6.80    0.60
  -2   7   2    6.80    0.30
   2   7  -2    6.60    0.30
   2  -7   2    6.70    0.40
   2   7  -2    7.50    0.40
   2   7  -2    6.30    0.30
  -2   7   2    6.60    0.40
   2   7  -2    6.40    0.90
   2  -7   2    7.00    0.40
  -2  -7  -2    6.60    0.80
   2  -7   2    6.30    0.30
   2   7  -2    7.00    0.30
  -2  -7  -2    7.60    0.50
   2  -7   2    5.80    0.70
   2   7  -2    6.70    0.40
   2  -7   2    7.20    0.60
  -2   7   2    7.10    0.50
   2   7  -2    7.40    0.60
  -2  -7  -2    6.80    0.70
   2  -7   2    7.20    0.40
   2   7  -2    6.70    0.30
  -2   7   2    7.20    0.70
   2   7  -2    6.90    0.70
  -2  -7   2    7.30    0.50
   2   7   2    6.80    0.90
   2  -7  -2    7.00    0.70
   2   7   2    7.20    0.30
   2   7   2    6.80    0.80
  -2  -7   2    6.60    1.40
   2   7   2    6.70    0.30
  -2  -7   2    6.90    0.40
   2   7   2    6.60    0.40
   2  -7  -2    7.20    0.40
   2  -7  -2    7.00    0.40
  -2   7  -2    7.00    0.80
   2  -7  -2    7.20    0.50
  -2  -7   2    6.90    0.60
   2   7   2    7.40    0.40
  -2   7  -2    6.60    0.40
   2  -7  -2    6.90    0.40
   2   7   2    7.70    0.60
  -2   7  -2    7.10    0.40
   2  -7  -2    7.00    0.40
  -2  -7   2    6.90    0.80
   2   7   2    6.60    0.40
   3  -7   2  133.89    5.30
   3   7  -2  127.69    5.10
   3   7  -2  122.89    5.10
  -3  -7  -2  119.29    5.80
   3   7  -2  127.39    5.40
   3  -7   2  123.79    5.10
   3  -7   2  124.89    5.20
  -3   7   2  126.89    5.40
  -3  -7  -2  126.49    5.30
   3  -7   2  121.29    5.60
   3  -7   2  131.69    5.40
   3  -7   2  132.19    5.30
   3   7  -2  121.59    5.90
  -3   7   2  133.39    5.80
   3  -7   2  120.39    5.20
   3   7  -2  124.09    5.20
   3  -7   2  127.69    5.30
  -3  -7  -2  129.99    5.50
  -3   7   2  122.69    5.10
   3   7  -2  118.69    5.10
   3   7  -2  127.29    5.10
   3   7  -2  123.19    5.10
   3   7  -2  129.59    5.20
  -3   7   2  132.09    5.20
   3   7  -2  124.99    5.10
  -3   7  -2  125.79    5.80
   3   7   2  131.79    5.80
  -3  -7   2  125.29    5.10
  -3   7  -2  130.59    5.10
  -3  -7   2  123.49    5.30
   3   7   2  121.79    5.10
  -3  -7   2  118.99    5.80
   3  -7  -2  130.19    5.30
   3   7   2  119.49    5.20
  -3   7  -2  127.99    5.20
   3   7   2  121.89    5.10
   3  -7  -2  122.99    5.10
   3   7   2  123.39    5.10
   3  -7  -2  130.19    5.30
   3  -7  -2  131.79    5.20
   3   7   2  119.99    5.10
  -3  -7   2  128.99    5.50
   3  -7  -2  127.79    5.20
   3   7   2  126.99    5.10
   3  -7  -2  125.79    5.70
   3   7   2  123.09    5.40
   3  -7  -2  130.29    5.10
  -3  -7   2  114.59    5.80
   3   7   2  112.29    5.10
   3   7   2  123.59    5.10
  -4   7   2   41.80    1.80
  -4  -7  -2   45.30    1.90
  -4   7   2   39.60    2.00
   4   7  -2   43.00    1.80
  -4   7   2   42.30    1.80
   4  -7   2   44.30    1.80
  -4  -7  -2   40.70    2.40
   4  -7   2   45.90    1.90
   4   7  -2   42.30    1.80
   4  -7   2   42.10    1.80
   4  -7   2   43.30    2.00
   4   7  -2   43.50    1.80
   4   7  -2   45.00    2.10
   4  -7   2   43.00    1.80
   4   7  -2   42.70    1.80
   4   7  -2   42.70    1.80
  -4  -7  -2   43.20    2.10
   4  -7   2   40.90    2.30
   4   7  -2   39.90    1.80
   4   7  -2   42.50    1.80
   4  -7   2   42.00    1.80
  -4   7   2   41.90    2.40
   4   7  -2   44.00    1.80
  -4   7  -2   39.60    2.40
   4   7   2   38.80    1.80
   4   7   2   42.40    1.80
   4   7   2   40.10    1.80
   4   7   2   42.30    1.80
   4  -7  -2   42.80    1.80
  -4  -7   2   37.10    2.40
   4  -7  -2   42.40    1.80
   4  -7  -2   43.10    1.80
   4  -7  -2   42.00    2.30
   4   7   2   38.80    1.80
   4  -7  -2   43.30    1.80
   4   7   2   41.60    1.80
   4  -7  -2   42.60    2.00
  -4   7  -2   43.40    1.80
  -4  -7   2   40.70    2.50
   4   7   2   43.60    2.10
   4   7   2   41.50    1.80
   4  -7  -2   39.80    1.80
  -4  -7   2   41.80    1.90
  -4  -7   2   44.00    2.10
   4   7   2   41.60    1.80
   4  -7  -2   41.60    2.00
   5   7  -2   46.70    2.10
   5   7  -2   48.80    2.10
  -5   7   2   50.49    2.10
   5  -7   2   44.60    2.30
   5   7  -2   49.80    2.10
   5   7  -2   49.10    2.10
   5  -7   2   51.39    2.10
  -5  -7  -2   49.80    2.20
   5   7  -2   52.89    2.10
   5  -7   2   50.39    2.20
   5  -7   2   50.19    2.10
  -5  -7  -2   53.19    2.50
   5   7  -2   46.20    2.40
   5   7  -2   48.80    2.10
  -5   7   2   46.40    2.10
   5  -7   2   50.09    2.10
   5  -7   2   50.99    2.10
   5   7  -2   50.69    2.10
   5   7  -2   46.60    2.10
   5  -7  -2   48.50    2.10
   5   7   2   47.10    2.10
   5   7   2   48.20    2.40
   5   7   2   48.70    2.10
  -5   7  -2   49.40    2.10
   5   7   2   49.30    2.10
   5   7   2   46.30    2.10
   5  -7  -2   51.59    2.30
   5  -7  -2   49.10    2.10
  -5  -7   2   50.29    2.20
  -5  -7   2   50.29    2.40
   5   7   2   48.70    2.10
   5   7   2   50.29    2.10
   5  -7  -2   50.69    2.10
   5  -7  -2   49.60    2.10
   5  -7  -2   50.99    2.10
   5   7   2   50.49    2.10
   6   7  -2   25.50    1.10
   6  -7   2   22.70    1.30
  -6  -7  -2   24.10    1.40
   6  -7   2   25.60    1.20
  -6   7   2   25.30    1.10
   6   7  -2   24.80    1.10
   6   7  -2   26.60    1.10
   6   7  -2   25.90    1.10
   6  -7   2   23.90    1.10
   6   7  -2   26.20    1.10
   6  -7   2   25.10    1.30
   6   7  -2   27.00    1.10
  -6  -7  -2   25.80    1.30
   6  -7   2   26.90    1.10
   6   7  -2   25.60    1.10
   6   7  -2   23.50    1.40
   6  -7   2   23.70    1.10
  -6   7   2   22.60    1.10
  -6  -7   2   25.20    1.20
   6   7   2   25.30    1.40
   6  -7  -2   24.20    1.30
   6   7   2   26.30    1.10
   6   7   2   26.70    1.10
   6   7   2   26.50    1.10
   6  -7  -2   23.60    1.30
   6   7   2   26.20    1.10
   6  -7  -2   26.20    1.10
   6  -7  -2   25.80    1.20
  -6  -7   2   24.60    1.40
   6   7   2   24.90    1.10
   6  -7  -2   26.80    1.10
   6   7   2   25.70    1.10
   6  -7  -2   25.10    1.10
   6   7   2   24.20    1.10
   6  -7  -2   23.60    1.10
   7  -7   2   90.89    3.80
   7   7  -2   91.89    3.70
   7  -7   2   85.09    3.90
   7   7  -2   90.79    3.70
  -7  -7  -2   87.79    3.90
   7   7  -2   89.49    3.70
   7  -7   2   90.79    3.70
   7   7  -2   91.39    3.70
   7  -7   2   92.99    3.80
   7  -7   2   93.49    3.80
   7   7  -2   88.69    3.70
  -7   7   2   92.49    3.80
   7   7  -2   90.59    3.70
   7   7  -2   92.49    3.80
   7   7   2   90.59    3.80
   7  -7  -2   95.19    3.80
  -7   7  -2   89.19    3.70
   7  -7  -2   91.79    3.80
   7   7   2   88.79    3.70
   7   7   2   93.79    3.70
   7  -7  -2   93.09    3.80
   7  -7  -2   84.59    3.90
   7   7   2   87.99    3.70
   7   7   2   93.29    3.70
   7  -7  -2   93.69    3.80
   7   7   2   88.09    3.70
   8   7  -2   58.29    2.50
  -8   7   2   54.39    2.50
   8  -7   2   57.89    2.40
   8   7  -2   61.59    2.50
   8   7  -2   56.39    2.40
   8  -7   2   59.29    2.50
   8  -7   2   55.59    2.50
   8   7  -2   56.79    2.40
   8   7  -2   59.09    2.40
   8  -7   2   61.49    2.50
   8   7   2   58.49    2.50
   8  -7  -2   61.19    2.50
   8   7   2   59.69    2.50
   8   7   2   58.59    2.40
   8  -7  -2   60.99    2.50
   8   7   2   61.79    2.40
   8  -7  -2   60.79    2.50
   8   7   2   59.09    2.40
   8  -7  -2   63.19    2.50
   9   7  -2   29.80    1.20
   9   7  -2   30.90    1.20
  -9   7   2   27.40    1.30
   9  -7   2   29.30    1.30
   9   7  -2   31.50    1.30
   9  -7   2   30.40    1.30
   9  -7   2   31.00    1.30
   9   7  -2   29.90    1.20
   9  -7  -2   31.60    1.30
   9   7   2   31.20    1.20
   9   7   2   30.20    1.20
   9   7   2   27.10    1.30
   9   7   2   30.30    1.20
   9  -7  -2   27.50    1.30
   9  -7  -2   31.50    1.30
   0   8  -2   50.69    2.30
   0  -8   2   51.09    2.40
   0   8   2   50.59    2.10
   0   8  -2   46.30    2.10
   0  -8   2   50.59    2.20
   0  -8   2   51.19    2.10
   0  -8  -2   50.29    2.30
   0  -8  -2   49.40    2.10
   0  -8  -2   52.79    2.10
   0   8   2   45.00    2.10
   0   8   2   54.09    2.40
   0  -8  -2   47.60    2.50
   0   8  -2   45.50    2.60
   0  -8   2   51.09    2.10
   0   8   2   48.70    2.10
   0  -8  -2   46.00    2.10
   0   8  -2   49.40    2.10
   0  -8  -2   53.19    2.20
   0   8  -2   51.89    2.10
   0   8   2   50.09    2.10
  -1   8   2   27.30    1.20
  -1   8   2   27.60    1.20
   1   8  -2   25.80    1.20
   1   8  -2   28.50    1.50
  -1  -8  -2   27.70    1.40
   1   8  -2   28.60    1.20
   1   8  -2   25.60    1.70
   1  -8   2   26.70    1.20
   1  -8   2   25.70    1.60
  -1   8   2   24.80    1.40
  -1   8   2   27.20    1.20
  -1  -8  -2   28.00    1.20
   1   8  -2   25.40    1.20
   1  -8   2   28.10    1.20
  -1  -8  -2   26.20    1.60
  -1  -8  -2   27.00    1.20
   1  -8   2   28.80    1.50
   1   8  -2   27.00    1.20
   1  -8   2   28.30    1.30
  -1  -8  -2   25.80    1.30
   1   8   2   28.40    1.50
   1  -8  -2   27.50    1.20
  -1  -8   2   28.40    1.50
  -1   8  -2   24.60    1.70
   1  -8  -2   28.80    1.30
  -1  -8   2   27.90    1.30
   1  -8  -2   27.70    1.20
   1   8   2   28.50    1.20
   1  -8  -2   27.60    1.70
   1   8   2   27.30    1.20
   1   8   2   28.20    1.20
   1   8   2   28.40    1.20
   1   8   2   25.30    1.20
  -1  -8   2   28.60    1.20
  -1  -8   2   28.40    1.20
  -1   8  -2   29.90    1.20
  -1   8  -2   27.40    1.20
   1   8   2   27.70    1.20
  -1   8  -2   27.10    1.20
   2   8  -2   25.50    1.10
  -2   8   2   26.70    1.40
  -2   8   2   26.20    1.10
   2  -8   2   24.00    1.10
   2  -8   2   24.30    1.10
  -2  -8  -2   26.90    1.20
   2   8  -2   24.00    1.40
   2  -8   2   25.70    1.10
   2   8  -2   24.50    1.10
  -2  -8  -2   26.70    1.10
  -2   8   2   25.40    1.10
   2   8  -2   24.00    1.10
  -2  -8  -2   25.40    1.40
   2   8  -2   23.40    1.10
  -2   8   2   26.50    1.10
   2   8  -2   25.20    1.10
   2  -8   2   25.40    1.20
   2  -8   2   25.60    1.40
   2  -8   2   24.60    1.60
   2   8   2   23.40    1.10
  -2   8  -2   25.40    1.70
   2   8   2   24.70    1.10
   2  -8  -2   25.70    1.10
   2   8   2   25.40    1.40
   2  -8  -2   24.40    1.20
   2   8   2   23.70    1.10
   2   8   2   24.80    1.10
  -2   8  -2   25.30    1.10
   2  -8  -2   22.80    1.60
   2  -8  -2   24.60    1.10
  -2  -8   2   25.60    1.20
  -2  -8   2   24.70    1.10
  -2   8  -2   23.50    1.10
   2   8   2   23.60    1.10
  -2  -8   2   28.50    1.40
  -2   8  -2   25.00    1.10
   3  -8   2  116.79    4.70
   3  -8   2  109.09    4.70
   3   8  -2  116.89    4.70
   3   8  -2  116.59    4.70
  -3   8   2  109.79    5.00
  -3  -8  -2  123.99    5.10
   3   8  -2  107.19    4.80
  -3   8   2  112.39    4.70
   3   8  -2  122.09    4.70
   3  -8   2  111.79    4.70
   3   8  -2  119.49    4.70
  -3  -8  -2  122.19    4.90
   3  -8   2  115.89    4.80
   3   8  -2  111.69    5.00
  -3   8   2  124.99    4.70
   3   8  -2  109.69    4.70
   3   8  -2  112.69    4.70
   3   8  -2  116.19    4.70
  -3  -8  -2  112.49    4.70
   3   8   2  116.09    4.70
   3   8   2  112.39    4.70
  -3  -8   2  111.89    4.80
   3   8   2  106.59    4.70
   3   8   2  111.49    5.00
   3   8   2  115.99    4.70
   3  -8  -2  115.69    4.80
   3  -8  -2  114.69    4.90
   3  -8  -2  103.29    4.70
  -3   8  -2  121.29    4.70
   3   8   2  112.09    4.70
   3  -8  -2  114.09    4.70
  -3   8  -2  118.09    4.70
   3   8   2  109.89    4.70
  -3  -8   2  110.09    4.70
  -3  -8   2  116.99    5.10
   3  -8  -2  119.49    4.70
   4   8  -2  102.99    4.80
   4  -8   2  104.59    4.60
  -4  -8  -2   98.19    4.80
   4   8  -2  107.29    4.40
   4   8  -2  102.89    4.50
   4   8  -2  115.19    4.40
   4   8  -2  105.79    4.40
   4   8  -2  110.69    4.40
   4   8  -2  108.49    4.40
  -4  -8  -2  108.49    4.60
   4   8  -2  115.29    4.50
   4  -8   2  106.49    4.50
   4  -8   2  109.29    4.50
  -4   8   2  101.79    4.40
  -4  -8  -2  110.99    4.40
   4   8  -2  104.19    4.40
   4  -8   2  105.39    4.50
  -4   8   2  112.29    4.50
   4  -8  -2  107.09    4.40
  -4   8  -2  108.19    4.50
   4   8   2  106.59    4.40
   4   8   2  106.79    4.40
   4   8   2  106.59    4.40
   4  -8  -2  109.79    4.70
   4   8   2  105.09    4.80
   4   8   2  107.99    4.50
   4   8   2  109.99    4.40
  -4   8  -2  109.79    4.40
   4   8   2  111.79    4.50
  -4  -8   2  113.19    4.60
   4  -8  -2  102.09    4.40
   4  -8  -2  110.99    4.50
   4   8   2  111.09    4.40
  -4  -8   2  108.79    4.80
   4  -8  -2  106.69    4.50
   5  -8   2   62.39    2.80
   5   8  -2   62.39    2.60
   5  -8   2   62.29    2.60
   5   8  -2   63.69    2.60
   5   8  -2   62.89    2.60
   5  -8   2   60.19    2.70
  -5  -8  -2   64.09    2.70
   5  -8   2   63.09    2.60
  -5  -8  -2   62.09    3.00
   5   8  -2   57.79    2.60
   5   8  -2   61.39    2.60
  -5  -8  -2   63.09    2.60
   5   8  -2   59.19    2.90
   5   8  -2   64.09    2.60
   5   8  -2   57.99    2.60
  -5   8   2   62.89    2.60
   5  -8   2   61.09    2.60
   5  -8   2   61.39    2.60
  -5   8   2   63.99    2.60
   5   8  -2   64.89    2.60
   5  -8  -2   57.19    2.80
   5  -8  -2   63.59    2.60
  -5  -8   2   58.19    2.70
   5   8   2   64.09    2.60
  -5   8  -2   58.99    2.60
   5  -8  -2   61.49    2.60
  -5  -8   2   61.29    2.90
   5  -8  -2   62.69    2.60
   5   8   2   63.49    2.60
   5   8   2   61.79    2.90
   5  -8  -2   64.99    2.60
  -5   8  -2   64.29    2.60
   5   8   2   55.19    2.60
   5   8   2   61.99    2.60
   5   8   2   65.09    2.60
   5   8   2   64.39    2.60
   5  -8  -2   63.99    2.60
   5  -8  -2   61.79    2.80
  -6  -8  -2  134.99    5.70
   6   8  -2  135.09    5.60
   6   8  -2  138.79    5.60
  -6  -8  -2  131.09    5.60
   6   8  -2  132.19    5.60
   6  -8   2  135.69    5.60
   6   8  -2  142.79    5.60
   6  -8   2  142.09    5.60
   6   8  -2  133.79    5.50
   6  -8   2  137.79    5.60
   6   8  -2  138.89    5.60
   6  -8   2  139.59    5.60
  -6   8   2  133.89    5.60
   6   8  -2  138.29    5.60
   6   8   2  132.39    5.60
   6   8   2  135.09    5.60
  -6   8  -2  137.79    5.60
   6   8   2  143.39    5.60
   6  -8  -2  133.49    5.60
   6   8   2  130.29    5.60
   6  -8  -2  135.19    5.80
   6  -8  -2  139.29    5.60
   6   8   2  137.09    5.60
   6   8   2  135.39    5.60
   6  -8  -2  132.79    5.60
   6  -8  -2  139.89    5.60
   6  -8  -2  123.59    5.60
   7   8  -2    2.70    0.20
   7  -8   2    2.70    0.20
   7   8  -2    3.00    0.20
   7  -8   2    2.50    0.20
   7   8  -2    2.90    0.30
   7   8  -2    3.00    0.20
   7  -8   2    2.50    0.20
   7  -8   2    2.90    0.20
  -7   8   2    2.60    0.20
   7   8  -2    2.90    0.20
   7   8  -2    3.00    0.20
   7   8   2    3.10    0.20
   7  -8  -2    2.40    0.20
   7   8   2    3.10    0.20
  -7   8  -2    2.90    0.20
   7   8   2    3.10    0.20
   7   8   2    3.00    0.20
   7  -8  -2    2.60    0.20
   7  -8  -2    2.80    0.20
   7   8   2    3.30    0.20
   7   8   2    3.00    0.20
   8   8  -2   19.40    0.80
   8  -8   2   20.40    0.90
   8  -8   2   18.50    0.80
  -8   8   2   19.90    0.80
   8   8  -2   20.50    0.80
   8   8  -2   20.10    0.80
   8   8  -2   19.80    0.80
   8  -8   2   20.40    0.90
   8  -8   2   19.50    0.80
   8   8  -2   20.80    0.80
   8   8   2   19.00    0.80
   8  -8  -2   19.60    0.90
   8   8   2   20.40    0.80
   8   8   2   19.20    0.80
   8  -8  -2   20.00    0.80
   8   8   2   20.90    0.80
  -8  -8   2   18.10    0.80
   8  -8  -2   17.90    0.90
   8   8   2   20.40    0.80
   0  -9   2    1.70    0.30
   0   9  -2    1.90    0.20
   0  -9  -2    1.80    0.20
   0   9   2    1.60    0.20
   0  -9  -2    2.00    0.30
   0  -9  -2    1.60    0.20
   0  -9   2    1.90    0.20
   0  -9  -2    1.60    0.20
   0   9  -2    1.80    0.20
   0   9   2    2.00    0.20
   0   9   2    1.70    0.40
   0   9   2    1.70    0.20
   0   9  -2    1.70    0.20
   0  -9   2    1.80    0.20
   0  -9   2    1.70    0.40
  -1   9   2    0.10    0.10
   1   9  -2   -0.20    0.20
   1  -9   2    0.30    0.10
  -1   9   2    0.30    0.10
  -1   9   2    0.30    0.10
  -1  -9  -2    0.40    0.30
  -1  -9  -2    0.30    0.20
   1   9  -2    0.20    0.10
   1  -9   2    0.20    0.10
   1   9  -2    0.20    0.10
  -1  -9  -2    0.50    0.10
   1   9  -2    0.20    0.10
  -1   9   2    0.10    0.20
   1  -9   2    0.50    0.30
   1  -9   2    0.20    0.20
  -1  -9  -2    0.20    0.10
  -1  -9   2    0.50    0.20
   1   9   2    0.30    0.10
   1  -9  -2    0.40    0.10
   1   9   2    0.20    0.10
   1   9   2    0.20    0.20
  -1  -9   2    0.30    0.30
  -1  -9   2    0.20    0.10
   1   9   2    0.40    0.10
  -1   9  -2    0.30    0.10
   1  -9  -2    0.40    0.10
   1   9   2    0.40    0.10
  -1  -9   2    0.30    0.10
  -1   9  -2    0.30    0.10
   1  -9  -2    0.20    0.20
  -1   9  -2    0.20    0.10
   1   9   2    0.40    0.10
  -2   9   2   12.50    0.60
  -2  -9  -2   11.30    0.70
   2   9  -2   10.70    0.60
   2   9  -2   10.80    0.50
  -2  -9  -2   10.90    0.50
  -2  -9  -2   10.70    0.80
  -2   9   2    9.60    0.50
   2  -9   2   11.60    1.10
  -2   9   2   10.30    0.80
   2   9  -2   10.60    0.50
   2   9  -2   10.70    0.50
   2  -9   2   11.80    0.60
   2  -9   2   10.70    0.70
   2  -9   2   10.80    0.50
   2  -9   2   10.20    0.50
  -2   9   2   11.20    0.50
  -2   9  -2   10.60    0.60
  -2  -9   2   11.70    0.50
  -2   9  -2    9.80    0.50
   2  -9  -2   11.10    0.60
  -2  -9   2   11.00    0.70
   2   9   2   10.70    0.50
   2   9   2   10.80    0.50
   2  -9  -2   10.00    0.60
   2   9   2   11.20    0.80
  -2   9  -2   11.20    0.50
  -2  -9   2   12.10    0.90
  -2  -9   2   10.50    0.50
   2   9   2   10.80    0.60
   2   9   2   10.30    0.50
   2  -9  -2   11.50    0.50
   2   9   2   11.00    0.50
  -3   9   2   78.19    3.30
  -3  -9  -2   82.69    3.40
   3   9  -2   76.69    3.30
  -3   9   2   80.79    3.30
   3   9  -2   74.89    3.30
   3   9  -2   79.19    3.30
   3  -9   2   81.19    3.40
   3  -9   2   81.49    3.30
   3  -9   2   75.99    3.20
   3   9  -2   81.59    3.30
   3  -9   2   73.99    3.30
  -3   9   2   81.89    3.30
   3   9  -2   80.09    3.30
   3   9  -2   80.29    3.60
  -3  -9  -2   79.79    3.30
  -3  -9  -2   78.19    3.60
   3   9  -2   79.09    3.30
  -3  -9   2   82.69    3.40
   3   9   2   75.39    3.30
  -3  -9   2   82.19    3.30
   3   9   2   81.49    3.30
   3   9   2   83.49    3.30
   3   9   2   75.39    3.30
   3   9   2   76.99    3.60
  -3   9  -2   73.19    3.30
  -3   9  -2   82.79    3.30
   3  -9  -2   82.69    3.30
   3  -9  -2   76.29    3.30
  -3  -9   2   74.99    3.30
   3   9   2   76.39    3.30
  -3  -9   2   76.79    3.60
   3   9   2   81.09    3.30
  -4  -9  -2   37.70    1.80
  -4   9   2   41.70    1.70
   4   9  -2   39.30    1.60
   4   9  -2   40.30    1.70
   4   9  -2   42.20    1.70
   4  -9   2   38.50    1.80
   4   9  -2   36.60    1.70
   4   9  -2   41.70    1.70
   4   9  -2   39.40    2.00
  -4   9   2   39.60    1.70
  -4   9   2   38.60    1.60
   4  -9   2   39.70    1.70
   4   9  -2   35.90    1.60
   4   9  -2   41.00    1.60
  -4  -9  -2   38.10    1.70
   4  -9   2   37.70    1.70
   4   9   2   38.60    1.60
   4   9   2   36.80    1.60
  -4  -9   2   39.10    1.80
   4   9   2   40.40    1.60
  -4   9  -2   40.20    1.70
   4   9   2   36.70    1.70
   4  -9  -2   39.00    1.70
   4   9   2   37.70    1.70
  -4   9  -2   38.80    1.70
   4   9   2   38.70    1.70
   4  -9  -2   40.00    1.70
   4  -9  -2   35.80    1.60
   4   9   2   38.60    2.00
   4   9   2   40.30    1.70
  -4  -9   2   38.00    2.00
  -5  -9  -2   11.60    0.70
  -5   9   2   11.40    0.50
   5   9  -2   11.40    0.50
   5   9  -2   10.90    0.50
  -5   9   2   11.50    0.60
   5  -9   2   11.70    0.60
   5   9  -2   11.30    0.50
   5  -9   2   10.30    0.60
   5   9  -2   11.40    0.50
   5   9  -2   11.70    0.50
  -5  -9  -2   11.50    0.50
   5  -9   2   11.30    0.60
  -5   9   2   11.40    0.50
   5   9  -2   11.70    0.60
   5   9   2   11.90    0.50
   5  -9  -2   11.80    0.50
   5   9   2   10.60    0.50
   5   9   2   11.50    0.50
   5   9   2   11.70    0.60
  -5   9  -2   11.30    0.50
   5  -9  -2   11.40    0.50
  -5   9  -2   11.10    0.60
   5   9   2   11.30    0.50
   5   9   2   11.00    0.50
   5  -9  -2   11.70    0.60
  -5  -9   2   10.30    0.70
   6  -9   2    2.50    0.20
   6   9  -2    2.30    0.20
   6   9  -2    2.30    0.20
   6  -9   2    2.20    0.20
   6   9  -2    2.10    0.20
  -6   9   2    2.40    0.20
  -6  -9  -2    2.20    0.20
   6   9  -2    2.50    0.20
   6   9  -2    2.40    0.20
  -6   9   2    2.50    0.20
   6   9  -2    2.40    0.20
   6  -9   2    2.50    0.20
   6  -9   2    2.60    0.20
   6  -9  -2    2.40    0.20
   6   9   2    2.40    0.20
   6   9   2    2.70    0.20
   6  -9  -2    2.60    0.20
  -6  -9   2    2.30    0.20
   6  -9  -2    2.20    0.20
  -6   9  -2    2.20    0.20
   6   9   2    2.30    0.20
   6   9   2    2.60    0.20
   6   9   2    2.50    0.20
   6   9   2    2.40    0.20
   6  -9  -2    2.30    0.20
   7   9  -2   18.50    0.80
   7   9  -2   18.10    0.80
   7  -9   2   17.90    0.80
   7   9  -2   18.20    0.80
   7  -9   2   17.90    0.80
   7  -9   2   17.30    0.80
   7   9  -2   18.60    0.80
   7   9  -2   19.50    0.80
   7  -9   2   18.80    0.80
  -7   9   2   18.90    0.80
   7   9   2   17.90    0.80
   7  -9  -2   17.30    0.80
   7   9   2   18.30    0.80
   7   9   2   18.30    0.80
   7   9   2   18.20    0.80
   7  -9  -2   17.30    0.80
   7   9   2   18.80    0.80
  -7   9  -2   17.60    0.80
   7  -9  -2   17.70    0.80
   0  10  -2   31.90    1.40
   0  10   2   32.50    1.40
   0 -10  -2   33.40    1.40
   0 -10  -2   32.90    1.40
   0 -10   2   31.30    1.70
   0  10  -2   33.10    1.40
   0  10  -2   33.70    1.40
   0 -10  -2   32.80    1.50
   0 -10   2   33.20    1.50
   0  10   2   33.40    1.40
   0 -10  -2   31.70    1.40
   0  10   2   33.50    1.40
   0 -10   2   34.00    1.40
   0  10   2   30.70    1.70
   0 -10   2   31.70    1.40
  -1  10   2   62.69    2.70
  -1  10   2   66.49    2.70
  -1 -10  -2   65.39    2.80
   1  10  -2   60.19    2.70
   1  10  -2   64.59    2.70
  -1 -10  -2   67.69    2.70
   1  10  -2   62.49    2.70
   1 -10   2   67.59    2.70
  -1  10   2   63.29    2.70
   1 -10   2   64.09    2.70
   1 -10   2   67.79    2.80
  -1 -10  -2   63.49    2.70
  -1 -10   2   67.29    2.80
  -1 -10   2   61.99    2.70
  -1  10  -2   67.29    2.70
  -1 -10   2   64.89    2.70
   1 -10  -2   66.89    2.70
   1 -10  -2   66.49    2.70
  -1  10  -2   67.79    2.70
   1 -10  -2   61.19    2.80
   1  10   2   64.09    2.70
   1  10   2   62.39    2.70
   1  10   2   63.19    3.00
  -1  10  -2   61.89    2.70
   1  10   2   62.89    2.70
   1  10   2   65.09    2.70
   2 -10   2   53.99    2.20
   2 -10   2   50.69    2.20
  -2 -10  -2   47.00    2.30
   2 -10   2   52.89    2.30
   2  10  -2   53.29    2.20
  -2  10   2   48.80    2.20
   2  10  -2   52.59    2.20
   2  10  -2   52.09    2.20
  -2 -10  -2   53.89    2.20
  -2 -10  -2   50.99    2.20
  -2  10   2   52.69    2.20
  -2  10   2   53.69    2.20
   2  10   2   49.50    2.20
   2 -10  -2   50.39    2.20
  -2  10  -2   53.19    2.20
  -2  10  -2   47.20    2.20
   2  10   2   52.99    2.20
  -2 -10   2   54.29    2.30
   2 -10  -2   54.09    2.20
  -2 -10   2   51.09    2.20
   2  10   2   53.09    2.20
  -2 -10   2   51.79    2.20
  -2  10  -2   52.89    2.20
   2  10   2   55.69    2.20
   3 -10   2   21.20    1.00
   3  10  -2   22.20    1.00
  -3  10   2   22.50    1.00
   3  10  -2   22.80    1.00
   3  10  -2   22.00    1.00
   3 -10   2   19.50    1.10
  -3  10   2   21.60    1.00
   3  10  -2   21.50    1.00
  -3  10   2   23.10    1.00
  -3 -10  -2   22.00    1.00
  -3 -10  -2   21.50    1.10
   3 -10   2   21.30    1.00
   3  10   2   22.90    1.00
  -3 -10   2   22.10    1.00
  -3 -10   2   22.80    1.00
   3  10   2   21.60    1.00
   3 -10  -2   22.10    1.00
  -3  10  -2   21.40    1.00
   3 -10  -2   20.40    1.00
   3  10   2   21.80    1.00
  -3 -10   2   22.40    1.10
  -3  10  -2   22.10    1.00
   3  10   2   22.70    1.00
  -4 -10  -2   25.30    1.20
  -4  10   2   27.60    1.20
   4  10  -2   27.20    1.20
   4  10  -2   28.30    1.20
  -4  10   2   28.10    1.20
   4  10  -2   27.70    1.20
   4 -10   2   27.20    1.20
  -4 -10  -2   27.70    1.30
   4  10  -2   27.30    1.20
   4  10  -2   26.60    1.20
  -4  10   2   29.30    1.20
   4 -10   2   27.00    1.20
   4  10  -2   27.60    1.20
  -4  10  -2   27.40    1.20
   4  10   2   26.70    1.20
   4  10   2   27.30    1.20
   4  10   2   26.00    1.20
   4 -10  -2   30.30    1.20
  -4 -10   2   29.70    1.20
   4  10   2   25.80    1.20
  -4 -10   2   26.70    1.30
   4 -10  -2   28.30    1.20
  -4  10  -2   28.90    1.20
   5  10  -2   48.80    2.00
   5 -10   2   47.10    2.00
  -5  10   2   46.50    2.00
   5  10  -2   44.70    2.00
   5  10  -2   47.90    2.00
  -5 -10  -2   47.90    2.00
  -5  10   2   49.30    2.00
   5  10  -2   49.10    2.00
   5 -10   2   45.50    2.00
   5  10  -2   49.10    2.00
   5 -10  -2   48.50    2.00
   5  10   2   50.19    2.00
  -5  10  -2   43.80    2.00
  -5  10  -2   50.49    2.00
   5  10   2   49.60    2.00
   5  10   2   48.50    2.00
   5 -10  -2   46.80    2.00
  -5 -10   2   47.20    2.00
   5  10   2   46.60    2.00
   6 -10   2   18.50    0.80
   6  10  -2   18.20    0.80
   6  10  -2   19.00    0.80
  -6  10   2   18.70    0.80
   6  10  -2   17.20    0.80
   6 -10   2   18.70    0.80
   6  10  -2   17.10    0.80
  -6 -10  -2   18.80    0.80
   6  10  -2   16.50    0.80
  -6 -10   2   18.20    0.80
   6  10   2   18.90    0.80
   6  10   2   16.90    0.80
   6 -10  -2   19.00    0.80
   6  10   2   19.40    0.80
  -6  10  -2   18.20    0.80
   6  10   2   16.50    0.80
   0  11   2   35.60    1.50
   0  11   2   35.90    1.50
   0 -11   2   36.80    1.50
   0  11  -2   33.80    1.50
   0 -11  -2   33.60    1.50
   0 -11  -2   35.80    1.80
   0  11  -2   35.10    1.50
   0  11   2   34.00    1.50
   0 -11   2   35.20    1.50
   0  11  -2   34.90    1.50
   0 -11   2   32.50    1.60
   1  11  -2    1.00    0.10
   1  11  -2    0.90    0.10
   1 -11   2    0.80    0.10
  -1 -11  -2    1.10    0.10
  -1 -11  -2    0.70    0.30
  -1  11   2    1.00    0.10
  -1  11   2    0.90    0.10
   1 -11   2    1.30    0.20
   1  11  -2    0.80    0.10
   1 -11   2    1.10    0.10
  -1 -11  -2    1.20    0.10
  -1  11   2    1.00    0.10
  -1  11  -2    0.90    0.20
  -1 -11   2    1.10    0.10
  -1 -11   2    0.90    0.10
   1  11   2    0.90    0.10
   1 -11  -2    0.70    0.10
   1 -11  -2    0.70    0.10
  -1  11  -2    0.90    0.10
   1  11   2    0.80    0.10
  -1  11  -2    0.70    0.10
  -1 -11   2    0.70    0.20
   2  11  -2    1.30    0.20
   2 -11   2    1.30    0.10
   2  11  -2    0.90    0.10
   2  11  -2    1.40    0.10
  -2  11   2    1.30    0.10
  -2  11   2    1.20    0.10
   2 -11   2    1.40    0.20
  -2 -11  -2    1.20    0.10
  -2  11   2    1.50    0.20
  -2 -11  -2    1.30    0.10
  -2 -11   2    1.30    0.10
  -2 -11   2    1.20    0.20
   2 -11  -2    1.40    0.10
  -2  11  -2    1.20    0.10
   2  11   2    1.20    0.20
  -2  11  -2    1.50    0.20
   2  11   2    0.90    0.10
   2 -11  -2    1.20    0.20
  -3  11   2   14.70    0.70
   3 -11   2   15.30    0.70
  -3  11   2   15.20    0.70
  -3 -11  -2   14.60    0.60
   3  11  -2   13.80    0.70
  -3  11   2   15.80    0.70
   3  11  -2   15.40    0.70
  -3 -11  -2   14.90    0.70
   3  11  -2   14.00    0.60
  -3 -11   2   14.30    0.60
  -3  11  -2   15.20    0.70
   3 -11  -2   15.20    0.70
  -3  11  -2   14.80    0.70
   3 -11  -2   14.80    0.70
   3  11   2   14.00    0.60
   3  11   2   15.20    0.70
   3  11   2   14.80    0.60
   3  11   2   13.70    0.70
  -4  11   2    3.80    0.20
  -4  11   2    3.70    0.20
   4 -11   2    3.50    0.20
  -4 -11  -2    3.60    0.20
  -4  11   2    3.40    0.20
  -4 -11  -2    3.20    0.20
   4  11  -2    3.50    0.20
   4 -11  -2    3.40    0.20
   4  11   2    3.70    0.20
   4 -11  -2    3.70    0.20
  -4 -11   2    3.40    0.20
  -4  11  -2    3.10    0.20
   4  11   2    3.00    0.20
  -4 -11   2    3.80    0.20
   4  11   2    3.70    0.20
   5 -11   2    0.70    0.10
  -5 -11  -2    0.60    0.10
  -5  11   2    0.70    0.10
   5  11  -2    0.60    0.10
  -5 -11   2    0.50    0.10
  -5 -11   2    0.50    0.10
  -5  11  -2    0.70    0.10
   5  11   2    0.50    0.10
   5  11   2    0.70    0.10
   5 -11  -2    0.60    0.10
   0  12  -2    0.10    0.10
   0  12   2    0.20    0.10
   0  12  -2    0.20    0.10
   0 -12  -2    0.20    0.10
   0  12  -2    0.20    0.10
   0 -12   2    0.30    0.10
   0 -12   2    0.30    0.10
  -1 -12  -2    9.50    0.40
  -1  12   2    9.70    0.40
   1  12  -2    8.90    0.40
   1 -12   2    9.10    0.40
  -1  12   2    9.00    0.40
  -1  12  -2    9.40    0.40
   1  12   2   10.00    0.40
   1 -12  -2    9.20    0.40
  -1 -12   2    9.10    0.40
  -2 -12  -2   12.30    0.50
   2  12  -2   11.20    0.50
   2 -12   2   12.40    0.50
   2  12  -2   11.10    0.50
  -2  12   2   11.50    0.50
   2  12   2   11.40    0.50
  -2 -12   2   11.20    0.50
   2 -12  -2   11.80    0.50
  -2 -12   2   13.10    0.60
  -2  12  -2   12.00    0.50
   3 -12   2    7.10    0.30
   3  12  -2    7.00    0.30
  -3  12   2    6.20    0.30
  -3 -12  -2    6.50    0.30
   3 -12  -2    6.30    0.30
  -3 -12   2    6.50    0.30
   3  12   2    6.00    0.30
  -3  12  -2    7.00    0.30
   0   0   3    0.40    0.10
   0   0   3    0.20    0.10
   1   0   3 2237.78   92.49
   1   0   3 2275.27   92.09
   1   0   3 2109.19   91.19
   1   0  -3 2330.47   90.59
   1   0  -3 2228.98   92.79
  -1   0  -3 2227.78   90.59
   1   0  -3 2163.38   91.89
  -1   0  -3 2393.26   91.49
   1   0  -3 2301.47   91.19
   1   0   3 1988.80   90.49
   1   0  -3 2064.19   91.39
   2   0   3 9903.11  374.26
  -2   0   3 9999.00  374.96
   2   0   3 8402.56  373.56
   2   0  -3 8747.92  369.96
   2   0   3 9169.38  371.66
  -2   0   3 9180.38  372.56
  -2   0  -3 9240.18  372.16
   2   0  -3 9106.89  372.96
  -2   0  -3 8915.11  370.76
   2   0   3 8270.97  372.56
   3   0  -3  560.64   22.90
   3   0   3  496.35   22.80
   3   0   3  578.34   23.00
   3   0   3  530.55   23.00
   3   0  -3  617.84   22.90
   3   0   3  533.65   22.90
   3   0   3  614.14   22.80
  -3   0  -3  576.84   22.90
  -3   0  -3  534.85   22.90
   3   0  -3  574.74   23.00
   3   0   3  529.35   22.90
   3   0  -3  579.64   22.80
  -3   0   3  584.14   22.90
   3   0  -3  554.94   22.80
  -4   0  -3  185.18    8.20
   4   0   3  180.98    8.20
   4   0   3  199.38    8.30
   4   0  -3  208.78    8.40
   4   0   3  199.98    8.10
   4   0   3  209.88    8.10
  -4   0   3  204.28    8.40
  -4   0   3  200.18    8.20
   4   0  -3  204.78    8.20
   4   0   3  202.88    8.30
   4   0  -3  192.08    8.10
  -4   0  -3  193.08    8.20
   4   0  -3  187.38    8.20
   4   0   3  202.88    8.20
   4   0  -3  201.08    8.20
   4   0   3  187.98    8.10
   5   0   3    0.20    0.10
   5   0   3    0.30    0.20
   5   0   3    0.10    0.20
   5   0  -3    0.10    0.20
   5   0   3    0.40    0.10
   5   0  -3    0.10    0.10
   5   0   3    0.20    0.10
   5   0  -3    0.10    0.10
   5   0   3    0.10    0.10
  -5   0   3    0.20    0.10
   5   0  -3    0.10    0.10
   5   0  -3    0.20    0.10
  -5   0   3    0.20    0.20
  -6   0   3  132.39    5.60
   6   0   3  134.49    5.60
   6   0  -3  118.39    5.50
   6   0  -3  133.89    5.40
   6   0  -3  133.29    5.60
   6   0   3  139.89    5.50
   6   0  -3  140.29    5.60
   6   0   3  131.59    5.70
   6   0   3  136.99    5.60
  -6   0   3  118.59    5.80
   6   0  -3  135.69    6.00
   7   0  -3  180.58    7.50
   7   0   3  176.18    7.50
   7   0  -3  201.18    7.80
   7   0   3  199.08    7.80
   7   0  -3  164.98    8.10
  -7   0  -3  184.68    7.70
   7   0  -3  170.38    7.70
  -7   0  -3  183.28    8.00
  -7   0   3  165.58    7.60
   7   0  -3  194.28    7.50
   7   0   3  189.38    7.50
   7   0  -3  191.08    7.50
   7   0  -3  177.68    7.70
   7   0   3  195.78    7.70
   7   0   3  182.68    7.60
   7   0  -3  178.68    7.50
   7   0  -3  183.48    7.50
   7   0  -3  179.38    7.50
   7   0   3  203.88    7.70
   8   0   3   10.70    0.70
   8   0   3   12.10    0.60
   8   0  -3   11.40    0.50
   8   0   3   10.90    0.50
   8   0   3   11.10    0.50
   8   0   3   11.30    0.60
   8   0   3   10.50    0.60
   8   0  -3   10.80    0.50
   8   0  -3   11.40    0.60
   9   0  -3   24.20    1.00
   9   0   3   24.60    1.10
   9   0  -3   23.00    1.10
   9   0   3   25.40    1.20
   0   1   3    8.70    0.50
   0  -1   3    8.60    0.50
   0   1  -3    8.80    0.50
   0   1  -3    8.70    0.50
   0  -1  -3    9.90    0.50
   0  -1   3    7.90    0.50
   0  -1  -3    8.90    0.50
   0  -1  -3    8.60    0.40
   0  -1   3    9.30    0.40
   1  -1   3   29.50    1.30
  -1   1   3   28.00    1.30
   1  -1   3   30.90    1.30
   1  -1   3   29.20    1.30
   1   1  -3   33.00    1.40
   1  -1   3   28.30    1.30
  -1  -1  -3   28.40    1.30
   1   1  -3   29.30    1.40
   1   1  -3   30.30    1.30
   1  -1  -3   32.20    1.40
  -1   1  -3   27.00    1.40
  -1  -1   3   29.60    1.40
   1   1   3   28.60    1.40
  -1   1  -3   30.70    1.30
  -1   1  -3   30.60    1.30
   1   1   3   30.00    1.30
   1  -1  -3   30.80    1.30
   1  -1  -3   29.90    1.30
   1  -1  -3   32.30    1.40
  -1  -1   3   28.00    1.40
  -2  -1  -3   66.49    2.90
   2   1  -3   70.49    3.10
   2  -1   3   69.29    2.90
   2   1  -3   74.59    3.00
   2  -1   3   66.69    3.00
   2   1  -3   72.09    2.90
   2  -1   3   70.69    3.00
   2  -1   3   71.09    2.90
  -2  -1  -3   72.39    3.00
   2  -1   3   75.09    3.00
  -2  -1  -3   67.49    3.00
  -2   1   3   70.19    3.00
  -2   1   3   67.09    3.00
   2   1   3   69.79    3.00
  -2  -1   3   67.89    3.00
   2  -1  -3   76.99    3.10
  -2  -1   3   68.59    2.90
   2  -1  -3   75.69    3.00
   2  -1  -3   67.79    2.90
  -2   1  -3   65.39    3.00
   2   1   3   62.89    3.00
   2  -1  -3   73.49    3.00
   2  -1  -3   66.89    2.90
  -2   1  -3   73.09    3.00
   2   1   3   68.59    3.00
  -2  -1   3   64.49    3.10
  -3   1   3   88.49    3.60
  -3  -1  -3   73.99    3.40
  -3  -1  -3   82.19    3.50
   3   1  -3   82.89    3.60
   3  -1   3   78.59    3.40
   3  -1   3   78.89    3.40
   3   1  -3   85.29    3.50
   3  -1   3   81.49    3.50
   3   1  -3   76.79    3.40
   3   1  -3   91.79    3.50
  -3   1   3   85.19    3.50
   3  -1   3   88.29    3.60
   3  -1   3   80.09    3.50
   3  -1   3   82.79    3.50
  -3  -1  -3   88.09    3.60
   3  -1   3   79.79    3.60
  -3  -1  -3   83.39    3.40
  -3   1  -3   77.09    3.50
   3   1   3   78.89    3.50
  -3  -1   3   81.49    3.40
   3   1   3   75.69    3.40
   3   1   3   80.49    3.50
   3  -1  -3   77.99    3.40
  -3   1  -3   84.99    3.50
   3  -1  -3   83.39    3.50
   3   1   3   81.49    3.40
   3  -1  -3   89.49    3.70
   3  -1  -3   74.29    3.50
  -3  -1   3   89.79    3.50
   3  -1  -3   89.59    3.60
  -3  -1   3   83.79    3.70
   3   1   3   85.79    3.60
  -4   1   3  153.68    6.60
   4  -1   3  158.08    6.50
  -4   1   3  165.68    6.50
   4  -1   3  158.68    6.40
   4  -1   3  160.18    6.40
   4  -1   3  161.98    6.50
   4   1  -3  136.59    6.40
   4  -1   3  157.68    6.60
   4   1  -3  152.48    6.50
   4  -1   3  153.68    6.40
   4   1  -3  146.29    6.60
  -4  -1  -3  156.78    6.60
   4   1  -3  162.98    6.50
   4   1   3  157.98    6.40
  -4   1  -3  150.78    6.50
   4  -1  -3  157.18    6.70
  -4  -1   3  153.28    6.70
   4  -1  -3  156.68    6.40
   4   1   3  158.28    6.70
   4  -1  -3  159.28    6.50
   4   1   3  152.18    6.40
   4   1   3  154.68    6.50
   4  -1  -3  159.08    6.50
  -4  -1   3  157.78    6.50
   4  -1  -3  150.28    6.40
   4  -1  -3  150.48    6.50
   4   1   3  143.89    6.40
   5  -1   3   19.10    1.20
   5   1  -3   19.10    1.00
   5   1  -3   20.10    0.90
   5  -1   3   19.60    1.00
   5  -1   3   19.90    1.00
  -5   1   3   18.60    1.10
   5   1  -3   18.80    1.00
   5   1  -3   18.90    1.20
   5  -1   3   19.00    0.90
  -5   1   3   20.80    1.00
   5   1  -3   20.30    0.90
  -5  -1  -3   19.80    1.10
   5  -1   3   20.40    1.00
   5  -1  -3   20.40    0.90
   5  -1  -3   19.70    1.00
   5   1   3   19.00    1.00
   5  -1  -3   20.50    1.00
  -5   1  -3   20.00    1.10
   5  -1  -3   18.70    1.20
  -5  -1   3   20.10    1.00
   5  -1  -3   20.20    1.00
   5   1   3   19.90    1.20
   5   1   3   20.20    0.90
   5  -1  -3   17.70    0.90
   5  -1  -3   18.90    1.10
   5   1   3   19.70    0.90
   6   1  -3   12.20    0.60
   6  -1   3   12.40    0.70
   6  -1   3   12.30    0.70
   6   1  -3   13.30    1.00
   6   1  -3   12.10    0.80
   6  -1   3   12.30    0.80
   6   1  -3   12.50    0.80
   6  -1   3   12.60    0.90
  -6  -1  -3   10.90    0.90
  -6   1   3   12.70    0.70
   6  -1   3   12.30    0.70
   6   1   3   12.60    0.70
   6   1   3   12.40    1.00
   6  -1  -3   13.50    0.70
   6  -1  -3   12.30    1.00
  -6  -1   3   13.10    0.70
   6  -1  -3   12.90    0.80
   6  -1  -3   12.90    0.80
   6  -1  -3   12.60    0.70
   6  -1  -3   13.30    0.60
   6   1   3   11.50    0.70
   6   1   3   12.90    0.80
  -6  -1   3   12.20    1.10
   7   1  -3    6.00    0.30
  -7   1   3    5.30    0.50
  -7  -1  -3    5.80    0.70
   7   1  -3    6.10    0.30
   7   1  -3    5.80    0.50
   7  -1   3    7.00    0.50
   7  -1   3    6.60    0.50
  -7   1   3    5.30    0.90
   7  -1   3    6.70    0.60
   7   1  -3    6.00    0.50
   7  -1   3    5.80    0.30
   7   1  -3    5.60    0.70
   7  -1   3    6.10    0.30
   7  -1   3    6.70    0.40
   7   1  -3    6.30    0.30
   7   1  -3    6.10    0.30
  -7   1   3    5.90    0.50
   7  -1   3    5.90    0.40
   7   1  -3    5.70    0.30
   7  -1   3    6.30    0.40
   7  -1   3    6.00    0.30
  -7  -1   3    5.50    0.40
   7  -1  -3    5.60    0.30
   7  -1  -3    5.80    0.30
   7   1   3    6.30    0.30
   7   1   3    7.10    0.50
   7  -1  -3    6.10    0.30
   7  -1  -3    7.10    0.50
   7   1   3    6.40    0.60
   7   1   3    6.10    0.40
   7  -1  -3    6.20    0.30
   7  -1  -3    5.90    0.40
   7   1   3    6.30    0.30
   7  -1  -3    6.10    0.50
   7   1   3    6.50    0.30
   8   1  -3    9.70    0.50
   8   1  -3    9.30    0.50
   8   1  -3    9.60    0.50
   8   1  -3    9.00    0.70
   8   1  -3   10.40    0.50
   8  -1   3    9.90    0.50
   8  -1   3    9.60    0.60
   8  -1   3    9.30    0.50
   8  -1   3   10.20    0.60
   8  -1   3    9.50    0.50
   8  -1   3    9.90    0.50
   8   1  -3    9.60    0.50
   8  -1  -3    9.10    0.70
   8  -1  -3    9.40    0.50
   8   1   3    8.40    0.70
   8   1   3   10.10    0.60
   8  -1  -3    9.50    0.50
   8   1   3    9.50    0.50
   8   1   3    9.80    0.50
   8   1   3    9.00    0.50
   8  -1  -3    9.80    0.50
   8   1   3    9.80    0.50
  -8   1  -3    9.60    0.70
   8  -1  -3   10.10    0.50
   9  -1   3  113.19    4.60
   9   1  -3  109.69    4.60
   9   1  -3  111.69    4.60
   9  -1   3  114.19    4.60
   9  -1   3  115.29    4.60
   9   1  -3  115.59    4.60
   9  -1  -3  108.39    4.60
   9  -1  -3  115.09    4.60
   9  -1  -3  106.59    4.60
   0  -2   3   44.50    1.80
   0   2  -3   36.10    1.70
   0  -2  -3   39.60    1.80
   0   2  -3   42.10    1.80
   0   2   3   42.70    1.80
   0   2   3   38.20    1.70
   0   2   3   42.80    1.80
   0   2  -3   40.60    1.90
   0  -2   3   41.40    1.70
   0  -2  -3   35.80    1.70
   0   2   3   38.90    1.80
   0  -2   3   44.60    1.90
   0  -2   3   39.70    1.70
   1   2  -3  190.08    8.10
   1   2  -3  209.38    8.20
  -1   2   3  209.48    8.10
  -1   2   3  204.48    8.00
   1  -2   3  186.48    8.00
  -1  -2  -3  179.08    8.10
   1  -2   3  216.08    8.10
   1  -2   3  185.38    8.10
   1  -2   3  199.68    8.00
   1  -2   3  197.28    8.00
  -1  -2  -3  192.58    8.10
  -1   2   3  215.28    8.10
   1   2  -3  196.68    8.00
   1  -2  -3  188.58    8.20
   1   2   3  201.28    8.10
   1   2   3  184.08    7.90
  -1  -2   3  181.98    8.10
   1  -2  -3  203.18    8.00
  -1   2  -3  199.68    8.10
   1  -2  -3  199.68    8.10
   1  -2  -3  199.78    8.10
  -1  -2   3  176.78    7.90
   1   2   3  202.58    8.10
   1   2   3  177.48    8.00
  -1   2  -3  208.88    8.10
  -1  -2   3  181.48    8.00
   1   2   3  191.88    8.00
  -2   2   3  365.26   14.00
   2  -2   3  353.36   13.90
   2  -2   3  334.67   13.90
   2  -2   3  363.56   14.00
   2  -2   3  352.76   13.90
   2   2  -3  376.26   14.10
  -2  -2  -3  300.77   13.80
  -2   2   3  361.26   14.00
  -2  -2  -3  369.46   14.00
   2   2  -3  338.37   13.90
   2   2  -3  341.87   14.10
  -2   2   3  336.67   13.90
   2  -2  -3  344.37   14.00
  -2  -2   3  337.47   13.90
   2   2   3  320.07   13.90
   2   2   3  317.67   14.10
  -2  -2   3  322.77   14.10
   2  -2  -3  335.47   14.10
  -2   2  -3  319.37   14.00
   2   2   3  322.87   13.90
  -2  -2   3  326.67   14.00
   2  -2  -3  357.56   14.10
   2  -2  -3  347.47   13.90
   3   2  -3   91.09    4.10
   3  -2   3  101.79    4.20
   3  -2   3  105.49    4.20
   3  -2   3  107.99    4.30
  -3   2   3   94.19    4.20
   3   2  -3  103.99    4.40
   3  -2   3   95.49    4.10
  -3  -2  -3   97.39    4.10
   3  -2   3   96.89    4.10
  -3   2   3  101.29    4.20
  -3   2   3  100.09    4.20
   3   2  -3  100.79    4.20
   3  -2   3   91.89    4.20
  -3  -2  -3  103.69    4.30
   3   2  -3  103.49    4.30
  -3  -2   3   96.39    4.40
   3   2   3   95.69    4.20
   3   2   3  104.19    4.40
  -3  -2   3  100.09    4.20
   3  -2  -3  102.09    4.20
  -3  -2   3  104.79    4.30
   3   2   3   95.19    4.10
   3  -2  -3  104.59    4.40
   3   2   3  106.49    4.20
   3  -2  -3   97.69    4.10
  -3   2  -3   88.39    4.30
   3  -2  -3   95.79    4.30
  -4  -2  -3   37.40    1.80
   4  -2   3   36.30    1.60
   4  -2   3   35.00    1.80
   4   2  -3   34.40    1.90
   4  -2   3   36.10    1.60
   4   2  -3   36.60    1.70
   4  -2   3   39.90    1.70
   4   2  -3   36.30    1.70
   4  -2   3   38.20    1.60
  -4   2   3   37.60    1.70
  -4   2  -3   38.90    1.80
   4  -2  -3   36.50    1.60
   4   2   3   36.20    1.60
   4   2   3   34.20    1.60
  -4  -2   3   37.10    1.70
   4  -2  -3   40.70    1.80
   4   2   3   33.60    1.60
   4   2   3   34.80    1.70
   4  -2  -3   37.40    1.80
   4  -2  -3   38.10    1.60
   4   2   3   36.00    1.90
   4  -2  -3   40.00    1.90
  -4  -2   3   34.60    1.60
  -4  -2   3   36.90    1.90
   5  -2   3  278.37   11.80
  -5   2   3  281.37   11.70
   5   2  -3  258.17   11.90
   5  -2   3  305.17   11.70
   5  -2   3  286.77   11.50
  -5   2   3  289.97   11.60
   5  -2   3  288.47   11.60
   5   2  -3  274.47   11.70
   5  -2   3  302.17   11.60
   5   2  -3  261.57   11.50
   5   2  -3  291.67   11.70
  -5  -2   3  285.67   11.70
   5   2   3  294.17   11.70
  -5  -2   3  269.87   11.60
  -5   2  -3  276.27   11.80
   5  -2  -3  251.97   11.70
   5  -2  -3  274.97   11.60
   5  -2  -3  290.97   11.80
   5  -2  -3  290.97   11.60
   5  -2  -3  257.67   11.50
  -5  -2   3  311.97   12.10
   5   2   3  274.27   11.50
   5   2   3  275.07   11.90
   5   2   3  293.77   11.60
   6  -2   3   52.79    2.30
   6  -2   3   54.79    2.50
   6   2  -3   54.69    2.30
   6   2  -3   51.99    2.80
   6   2  -3   58.69    2.50
   6  -2   3   53.79    2.30
   6   2  -3   52.39    2.30
  -6  -2  -3   55.99    2.70
   6   2  -3   53.09    2.30
   6   2  -3   54.19    2.50
   6  -2   3   54.59    2.70
  -6   2   3   57.39    2.90
   6  -2   3   58.59    2.50
   6  -2   3   53.39    2.30
   6   2  -3   56.19    2.30
   6  -2   3   56.49    2.40
  -6   2   3   59.39    2.50
   6   2  -3   53.29    2.30
   6  -2   3   54.99    2.30
   6  -2   3   55.99    2.50
  -6   2   3   58.19    2.50
   6   2  -3   52.89    2.30
  -6   2  -3   48.50    2.70
   6   2   3   57.59    2.40
   6  -2  -3   51.19    2.30
   6   2   3   52.49    2.30
   6  -2  -3   54.59    2.60
   6  -2  -3   56.99    2.30
   6   2   3   50.19    2.30
   6  -2  -3   56.59    2.30
   6  -2  -3   60.89    2.30
   6   2   3   55.99    2.60
   6  -2  -3   55.59    2.40
   6   2   3   57.69    2.90
   6  -2  -3   55.09    2.30
  -6  -2   3   52.69    2.90
   6   2   3   52.79    2.30
   6  -2  -3   55.09    2.50
  -6  -2   3   55.89    2.50
   7   2  -3   24.60    1.00
   7  -2   3   23.30    1.00
   7  -2   3   23.80    1.20
   7  -2   3   25.50    1.20
   7  -2   3   24.60    1.20
   7   2  -3   24.20    1.10
   7   2  -3   24.00    1.00
   7  -2   3   25.10    1.10
   7  -2   3   25.00    1.10
   7   2  -3   24.50    1.00
   7  -2   3   23.30    1.60
  -7   2   3   23.80    1.30
   7   2  -3   24.70    1.30
   7   2  -3   25.20    1.10
   7   2  -3   23.20    1.00
   7  -2   3   26.20    1.10
   7   2  -3   23.60    1.30
   7  -2   3   23.90    1.10
  -7   2   3   23.70    1.70
  -7   2   3   23.20    1.30
   7   2   3   23.70    1.00
   7   2   3   24.50    1.00
   7  -2  -3   23.70    1.00
   7   2   3   24.10    1.20
   7   2   3   24.70    1.40
  -7  -2   3   21.30    1.60
   7   2   3   24.30    1.10
   7  -2  -3   23.30    1.10
   7  -2  -3   23.20    1.10
   7  -2  -3   23.80    1.20
   7   2   3   23.90    1.10
   7  -2  -3   24.30    1.10
   7   2   3   21.60    1.60
   7  -2  -3   23.80    1.40
   7  -2  -3   24.90    1.10
   7  -2  -3   24.00    1.20
   8   2  -3   15.50    0.70
   8   2  -3   16.20    0.70
   8  -2   3   16.80    0.80
   8   2  -3   13.90    1.00
   8   2  -3   15.60    0.70
   8   2  -3   16.20    0.70
   8  -2   3   15.80    0.70
   8  -2   3   15.80    0.70
   8   2  -3   16.20    0.70
   8  -2   3   16.30    0.90
   8   2  -3   16.30    0.70
   8  -2   3   15.50    0.80
   8   2   3   15.80    0.70
   8  -2  -3   15.40    0.70
   8   2   3   15.50    1.00
   8   2   3   16.60    0.70
   8   2   3   15.80    0.70
   8  -2  -3   15.80    0.70
   8  -2  -3   15.90    0.80
   8  -2  -3   16.00    0.80
   8  -2  -3   16.20    0.70
   8   2   3   16.90    0.80
   8  -2  -3   15.40    0.90
   8   2   3   16.00    0.70
   9  -2   3   43.80    1.80
   9  -2   3   38.80    1.90
   9   2  -3   40.90    1.70
   9  -2   3   39.10    1.70
   9   2  -3   41.00    1.70
   9   2  -3   41.40    1.70
   9  -2   3   41.70    1.80
   9  -2   3   42.20    1.70
   9   2   3   41.70    1.70
   9  -2  -3   40.50    1.80
   9  -2  -3   43.20    1.80
   9  -2  -3   42.10    1.70
   9   2   3   42.10    1.70
  10  -2   3   30.60    1.30
  10  -2   3   32.10    1.30
  10  -2  -3   30.50    1.30
   0   3  -3   17.60    0.80
   0  -3   3   17.60    0.90
   0  -3   3   17.30    0.80
   0   3   3   17.50    0.90
   0   3  -3   17.90    1.00
   0  -3  -3   18.90    1.00
   0   3   3   17.20    0.90
   0   3  -3   18.00    0.80
   0  -3  -3   16.90    0.80
   0  -3   3   19.60    1.00
   0   3   3   18.40    0.80
   0   3   3   17.90    0.90
   0  -3   3   17.40    0.90
  -1   3   3  134.69    6.10
   1  -3   3  145.59    5.90
   1  -3   3  135.49    6.00
  -1  -3  -3  146.59    6.10
   1  -3   3  147.19    6.10
   1  -3   3  139.39    6.00
  -1   3   3  144.99    6.00
   1   3  -3  151.28    6.00
  -1   3   3  137.29    6.00
  -1   3   3  140.99    6.10
  -1   3   3  150.48    6.10
   1   3  -3  136.99    6.10
  -1  -3   3  155.38    6.20
  -1   3  -3  147.69    6.10
   1   3   3  147.19    6.00
  -1  -3   3  138.79    6.00
   1   3   3  146.89    6.10
   1   3   3  143.29    6.00
   1  -3  -3  139.69    5.90
   1  -3  -3  151.38    6.20
  -1  -3   3  138.39    5.90
  -1  -3   3  152.98    6.10
   1   3   3  155.18    6.00
  -2   3   3  196.98    8.00
   2  -3   3  186.98    7.90
   2   3  -3  208.98    8.20
  -2   3   3  194.98    8.10
  -2   3   3  177.78    8.10
   2  -3   3  198.28    7.90
   2   3  -3  186.98    8.10
   2  -3   3  190.98    7.90
  -2   3   3  185.98    7.90
  -2  -3  -3  201.58    8.10
   2  -3   3  182.68    7.90
   2  -3   3  179.18    8.00
   2   3  -3  192.58    8.00
   2  -3   3  195.98    8.10
   2   3   3  207.48    8.20
  -2  -3   3  173.58    7.90
   2  -3  -3  200.38    8.10
  -2  -3   3  198.78    8.20
   2  -3  -3  195.58    7.90
   2   3   3  205.38    8.00
  -2   3  -3  189.88    8.10
   2   3   3  180.18    7.90
   2  -3  -3  195.08    7.90
   2   3   3  179.78    7.90
  -2  -3   3  212.88    8.10
   2  -3  -3  200.88    8.20
  -3  -3  -3  561.64   22.40
   3  -3   3  532.25   22.30
   3   3  -3  578.94   22.30
   3  -3   3  569.14   22.30
  -3   3   3  557.84   22.50
   3   3  -3  535.65   22.50
   3  -3   3  567.64   22.30
  -3   3   3  558.74   22.40
   3  -3   3  544.15   22.40
  -3   3   3  514.95   22.30
   3  -3   3  511.35   22.20
  -3  -3  -3  484.75   22.20
   3   3  -3  599.04   22.50
   3  -3  -3  579.04   22.30
  -3  -3   3  524.45   22.50
  -3   3  -3  549.54   22.50
   3   3   3  574.94   22.60
  -3  -3   3  510.15   22.40
   3  -3  -3  545.15   22.40
   3   3   3  584.74   22.30
   3  -3  -3  554.84   22.30
   3  -3  -3  522.15   22.50
  -3  -3   3  506.95   22.20
   3   3   3  574.44   22.30
   3   3   3  523.45   22.20
  -4   3   3   48.10    2.30
   4  -3   3   50.59    2.20
   4  -3   3   51.79    2.30
   4   3  -3   48.70    2.50
  -4  -3  -3   47.40    2.20
   4  -3   3   51.59    2.50
  -4   3   3   53.89    2.40
   4  -3   3   51.69    2.30
   4   3  -3   56.19    2.50
   4   3  -3   54.09    2.30
   4  -3   3   55.59    2.30
  -4   3   3   52.49    2.60
   4   3  -3   47.80    2.10
   4  -3  -3   52.59    2.50
   4  -3  -3   48.30    2.40
   4   3   3   51.09    2.30
   4  -3  -3   51.59    2.20
  -4  -3   3   55.39    2.40
  -4   3  -3   45.50    2.40
  -4  -3   3   47.90    2.20
   4   3   3   52.19    2.60
   4   3   3   51.79    2.20
   4  -3  -3   49.80    2.10
  -4  -3   3   54.49    2.60
  -4  -3   3   47.90    2.30
   4  -3  -3   53.69    2.30
   4   3   3   56.79    2.40
   5   3  -3   88.99    4.00
   5  -3   3   92.09    3.80
   5  -3   3   91.79    4.10
   5  -3   3   88.89    3.80
   5   3  -3   81.19    4.10
  -5   3   3   94.09    4.00
  -5  -3  -3   87.49    4.00
   5   3  -3   86.59    3.90
   5   3  -3   87.19    3.70
   5  -3   3   93.89    3.90
   5  -3   3   97.89    3.90
  -5   3   3   92.99    4.20
  -5   3   3   87.19    3.90
   5  -3  -3   92.69    3.90
   5   3   3   87.69    3.90
  -5  -3   3   93.39    4.30
  -5   3  -3   85.49    4.10
   5   3   3   90.89    4.20
  -5  -3   3   88.49    3.90
   5   3   3   91.49    3.90
   5   3   3   91.59    3.80
   5  -3  -3   85.39    4.00
   5  -3  -3   91.39    3.70
   5  -3  -3   89.69    3.80
  -5  -3   3   81.29    4.00
   5  -3  -3   94.19    4.10
  -6   3   3   47.30    2.50
   6  -3   3   44.10    2.10
   6   3  -3   43.20    1.90
   6   3  -3   42.90    2.20
   6  -3   3   47.20    2.10
   6  -3   3   45.90    2.10
   6   3  -3   43.10    1.90
   6   3  -3   43.40    1.90
   6   3  -3   44.60    1.90
  -6   3   3   45.10    2.10
  -6   3   3   47.50    2.20
   6  -3   3   43.60    1.90
   6  -3   3   44.60    1.90
   6  -3   3   44.00    2.40
   6  -3   3   46.70    2.00
   6   3  -3   44.70    2.10
  -6  -3  -3   43.90    2.30
   6  -3   3   43.50    1.90
   6   3  -3   39.40    2.30
   6   3  -3   45.30    1.90
   6   3  -3   45.10    1.90
   6   3  -3   43.70    1.90
   6  -3   3   43.80    1.90
   6  -3  -3   42.90    1.90
  -6  -3   3   46.40    2.10
   6   3   3   42.90    1.90
   6   3   3   44.00    1.90
   6  -3  -3   45.10    1.90
   6  -3  -3   41.50    2.30
   6  -3  -3   45.30    2.30
  -6   3  -3   45.90    2.40
   6  -3  -3   45.10    1.90
   6  -3  -3   49.20    2.10
  -6  -3   3   45.00    2.20
   6   3   3   45.30    2.50
   6   3   3   42.10    1.90
   6   3   3   41.00    1.90
   6  -3  -3   43.80    1.90
   6  -3  -3   46.40    1.90
   6  -3  -3   44.60    2.10
  -6  -3   3   45.50    2.60
   6   3   3   49.90    2.00
   6   3   3   48.50    2.20
   6  -3  -3   46.80    1.90
   6   3   3   42.70    1.90
   6   3   3   46.60    1.90
   7  -3   3   18.90    0.80
   7   3  -3   16.50    0.80
   7   3  -3   17.30    0.80
   7   3  -3   18.20    0.80
   7   3  -3   17.90    0.80
   7  -3   3   17.60    1.00
   7  -3   3   18.00    0.80
   7  -3   3   17.30    0.80
   7  -3   3   16.90    0.80
   7   3  -3   17.90    0.80
   7   3  -3   17.90    0.80
   7  -3   3   17.90    0.90
   7  -3   3   17.60    1.00
   7   3  -3   17.70    0.80
   7   3  -3   17.30    1.10
   7   3   3   17.30    0.90
   7  -3  -3   17.60    0.80
   7  -3  -3   17.40    0.80
   7  -3  -3   18.50    0.80
   7   3   3   17.60    0.80
   7   3   3   18.70    0.80
   7   3   3   17.40    0.80
   7  -3  -3   18.50    0.80
   7  -3  -3   17.00    0.80
   7   3   3   19.00    1.10
   7   3   3   15.70    0.80
   7  -3  -3   17.10    1.00
   7   3   3   17.60    0.80
   7   3   3   18.40    0.80
   7  -3  -3   17.00    1.00
   7  -3  -3   17.50    0.80
   8   3  -3   52.89    2.20
   8   3  -3   49.30    2.20
   8   3  -3   55.69    2.20
   8  -3   3   55.29    2.30
   8  -3   3   53.79    2.20
   8  -3   3   55.29    2.30
   8   3  -3   52.09    2.30
   8   3  -3   50.59    2.20
   8  -3   3   55.89    2.30
   8  -3   3   55.49    2.50
   8   3  -3   48.60    2.50
   8   3  -3   54.49    2.20
   8  -3  -3   53.99    2.20
   8   3   3   54.09    2.20
   8  -3  -3   55.19    2.30
   8   3   3   54.29    2.20
   8   3   3   54.29    2.20
   8   3   3   55.79    2.40
   8  -3  -3   53.89    2.20
   8   3   3   53.89    2.20
   8  -3  -3   53.39    2.40
   8  -3  -3   56.29    2.30
   8  -3  -3   49.00    2.20
   8  -3  -3   50.99    2.40
   8   3   3   49.99    2.50
   9  -3   3    8.70    0.50
   9  -3   3    8.80    0.40
   9   3  -3    9.20    0.40
   9  -3   3    8.90    0.50
   9  -3   3    8.40    0.60
   9   3  -3    9.20    0.40
   9  -3   3    8.90    0.40
   9   3  -3    8.80    0.40
   9   3  -3    9.30    0.40
   9   3   3    9.70    0.40
   9   3   3    8.90    0.40
   9   3   3    9.50    0.40
   9  -3  -3    8.70    0.50
   9  -3  -3    8.20    0.40
   9  -3  -3    8.60    0.40
   9  -3  -3    9.00    0.40
  10  -3   3   29.00    1.20
  10  -3   3   28.20    1.20
  10  -3   3   26.40    1.20
  10  -3  -3   27.90    1.20
   0  -4   3   75.69    3.00
   0   4   3   72.69    3.10
   0  -4  -3   65.39    3.00
   0  -4   3   73.19    3.10
   0   4   3   68.69    3.20
   0   4  -3   75.89    3.30
   0  -4  -3   65.09    3.30
   0  -4   3   71.99    3.30
   0   4  -3   69.19    3.00
   0  -4   3   65.09    3.10
   0  -4  -3   71.79    3.20
   0  -4  -3   67.39    3.00
   0  -4  -3   72.49    3.00
   0  -4   3   74.69    3.20
   0   4   3   70.89    3.10
   0   4  -3   77.09    3.30
   0   4   3   78.59    3.20
   0  -4  -3   73.29    3.00
   0   4  -3   77.59    3.00
   1  -4   3  293.87   12.80
   1  -4   3  316.27   12.80
  -1   4   3  284.17   12.90
   1   4  -3  318.97   13.10
   1  -4   3  316.87   12.80
  -1   4   3  288.37   12.90
   1   4  -3  327.87   13.00
   1  -4   3  308.37   12.90
   1  -4   3  306.87   12.90
  -1  -4  -3  307.77   12.80
  -1   4   3  325.57   12.80
  -1  -4  -3  289.47   12.90
   1   4  -3  338.17   12.90
  -1   4   3  302.27   13.00
   1   4   3  319.77   12.90
  -1   4  -3  340.27   13.00
   1  -4  -3  305.17   12.80
  -1   4  -3  312.07   12.80
   1   4   3  337.67   12.90
  -1  -4   3  296.27   13.00
   1   4   3  330.17   12.80
  -1  -4   3  300.57   12.80
   1  -4  -3  321.47   12.80
   1  -4  -3  328.17   13.00
  -1  -4   3  324.87   13.10
   1  -4  -3  308.87   12.80
  -1  -4   3  288.97   12.90
  -1  -4   3  338.37   12.80
   2  -4   3   35.90    1.50
   2   4  -3   34.80    1.70
  -2  -4  -3   32.50    1.40
   2  -4   3   33.60    1.60
   2   4  -3   32.50    1.70
  -2   4   3   33.80    1.70
   2  -4   3   32.10    1.50
  -2   4   3   32.80    1.50
   2  -4   3   33.90    1.60
   2   4  -3   35.10    1.60
   2  -4   3   32.80    1.50
  -2  -4  -3   34.50    1.60
  -2   4   3   34.90    1.70
   2   4   3   34.50    1.70
   2  -4  -3   35.20    1.70
  -2  -4   3   30.90    1.50
   2  -4  -3   33.70    1.50
  -2   4  -3   34.00    1.70
   2   4   3   34.30    1.50
  -2  -4   3   31.80    1.40
  -2  -4   3   33.30    1.70
   2  -4  -3   34.60    1.50
   2   4   3   35.00    1.50
   2   4   3   32.90    1.60
  -2  -4   3   30.50    1.70
  -3  -4  -3  170.48    7.30
   3   4  -3  165.68    7.10
   3  -4   3  185.98    7.20
   3   4  -3  177.68    7.50
  -3   4   3  169.48    7.50
  -3   4   3  162.08    7.40
   3   4  -3  177.08    7.30
   3  -4   3  167.78    7.20
   3  -4   3  184.48    7.40
  -3   4   3  151.88    7.20
   3   4  -3  185.58    7.50
   3  -4   3  179.98    7.30
   3  -4  -3  183.58    7.40
   3  -4  -3  167.08    7.10
   3   4   3  178.58    7.20
   3   4   3  172.08    7.30
  -3  -4   3  153.68    7.20
  -3  -4   3  187.28    7.60
   3  -4  -3  174.98    7.50
   3  -4  -3  181.68    7.20
   3   4   3  169.38    7.50
  -3   4  -3  175.98    7.50
  -3  -4   3  169.18    7.10
   3   4   3  168.58    7.10
  -3  -4   3  188.38    7.50
   3  -4  -3  165.68    7.20
   4   4  -3   15.20    0.90
   4  -4   3   18.00    0.90
   4  -4   3   15.40    0.80
  -4   4   3   16.40    0.90
  -4   4   3   18.30    1.20
   4   4  -3   16.70    1.10
  -4  -4  -3   15.20    1.00
  -4   4   3   16.40    1.00
   4  -4   3   16.50    0.80
   4   4  -3   14.70    1.00
   4   4  -3   16.90    0.70
   4  -4   3   17.50    0.90
   4  -4   3   16.50    1.10
  -4  -4   3   16.40    0.90
   4   4   3   16.80    0.90
   4  -4  -3   16.20    0.90
   4  -4  -3   15.30    1.10
   4  -4  -3   16.70    0.70
   4   4   3   16.40    1.10
  -4   4  -3   16.60    1.10
   4  -4  -3   17.20    0.90
  -4  -4   3   15.90    1.00
  -4  -4   3   16.00    1.20
   4  -4  -3   19.00    1.10
   4   4   3   16.70    0.90
  -4  -4   3   16.90    0.80
   4   4   3   15.40    0.80
   5   4  -3   50.99    2.10
   5   4  -3   48.60    2.10
   5  -4   3   46.90    2.10
   5  -4   3   52.89    2.20
   5   4  -3   47.80    2.40
   5  -4   3   50.29    2.20
   5  -4   3   55.39    2.40
   5   4  -3   53.49    2.60
   5  -4   3   50.29    2.10
  -5   4   3   48.60    2.50
   5  -4   3   52.59    2.60
   5   4  -3   54.79    2.20
  -5  -4  -3   52.49    2.50
   5   4  -3   46.10    2.60
  -5   4   3   50.29    2.30
   5   4  -3   49.90    2.10
   5  -4   3   48.30    2.20
  -5   4   3   56.59    2.80
   5   4  -3   49.30    2.10
   5  -4   3   51.89    2.30
   5  -4   3   53.89    2.30
   5   4  -3   47.40    2.10
  -5  -4   3   49.60    2.50
  -5  -4   3   53.89    2.80
   5  -4  -3   54.09    2.60
  -5  -4   3   49.80    2.20
   5  -4  -3   48.50    2.10
   5  -4  -3   55.79    2.70
   5  -4  -3   51.09    2.20
   5   4   3   48.20    2.10
   5  -4  -3   51.89    2.30
   5   4   3   53.49    2.40
   5  -4  -3   49.00    2.10
   5   4   3   49.99    2.10
   5   4   3   54.09    2.20
   5   4   3   53.09    2.10
   5  -4  -3   51.49    2.20
   5  -4  -3   54.99    2.30
   5   4   3   54.59    2.80
   5   4   3   50.09    2.40
   6   4  -3   13.60    1.00
   6   4  -3   13.40    0.60
  -6   4   3   13.80    0.80
   6   4  -3   13.60    0.60
   6   4  -3   13.60    0.60
   6   4  -3   13.90    0.60
   6   4  -3   13.50    0.70
   6  -4   3   13.60    0.60
   6  -4   3   14.00    0.70
   6   4  -3   13.80    0.60
   6  -4   3   13.60    0.60
   6   4  -3   13.70    0.90
   6  -4   3   14.80    0.80
   6  -4   3   13.50    0.70
  -6   4   3   13.70    1.20
   6  -4   3   14.10    0.70
   6   4  -3   13.30    0.60
   6  -4   3   12.90    1.10
   6  -4   3   13.90    0.80
   6  -4  -3   11.90    1.00
   6  -4  -3   13.30    0.80
  -6  -4   3   13.00    1.00
  -6   4  -3   11.80    1.10
   6   4   3   11.30    1.10
   6  -4  -3   14.30    0.70
   6   4   3   12.90    0.80
   6   4   3   13.60    0.60
   6  -4  -3   13.70    0.60
   6   4   3   12.80    0.60
   6   4   3   13.10    0.70
   6  -4  -3   13.10    0.60
   6   4   3   13.80    0.60
   6  -4  -3   13.00    0.70
   6   4   3   12.80    0.60
   6  -4  -3   13.90    0.80
   6  -4  -3   14.10    0.60
   6  -4  -3   14.40    0.70
   6  -4  -3   11.40    1.00
  -6  -4   3   13.10    0.90
   6   4   3   14.20    0.90
   6   4   3   13.70    0.60
  -6  -4   3   11.90    1.20
   6   4   3   14.40    0.60
   7  -4   3   33.50    1.40
   7   4  -3   31.50    1.40
   7  -4   3   31.10    1.60
   7   4  -3   33.70    1.40
   7   4  -3   33.70    1.40
   7  -4   3   31.10    1.40
   7   4  -3   33.00    1.40
   7  -4   3   32.10    1.50
   7   4  -3   31.20    1.40
   7  -4   3   30.90    1.40
   7   4  -3   33.50    1.40
   7  -4   3   32.40    1.40
   7   4  -3   31.70    1.70
   7   4  -3   34.70    1.40
   7  -4   3   28.90    1.60
   7   4   3   30.50    1.40
   7  -4  -3   31.60    1.40
   7   4   3   31.70    1.40
   7   4   3   31.70    1.40
   7   4   3   30.80    1.70
   7   4   3   32.40    1.50
   7  -4  -3   30.90    1.60
   7  -4  -3   32.80    1.40
   7   4   3   32.90    1.40
   7  -4  -3   31.60    1.40
   7  -4  -3   31.90    1.60
   7  -4  -3   30.50    1.40
   7  -4  -3   31.90    1.40
   7   4   3   30.80    1.40
   7   4   3   31.80    1.40
   7  -4  -3   31.80    1.40
   8   4  -3    3.60    0.20
   8  -4   3    3.50    0.30
   8  -4   3    3.30    0.40
   8  -4   3    3.50    0.30
   8   4  -3    3.60    0.20
   8   4  -3    3.30    0.30
   8   4  -3    3.60    0.20
  -8  -4  -3    3.50    0.60
   8   4  -3    3.10    0.50
   8   4  -3    3.50    0.20
   8  -4   3    3.40    0.30
   8   4  -3    3.50    0.20
   8  -4   3    3.20    0.30
   8  -4  -3    3.40    0.30
   8   4   3    3.50    0.20
   8   4   3    3.50    0.20
   8   4   3    3.60    0.20
   8  -4  -3    3.80    0.20
   8   4   3    3.60    0.20
   8   4   3    3.60    0.20
   8   4   3    3.20    0.30
   8  -4  -3    3.00    0.40
   8  -4  -3    3.60    0.40
   8   4   3    3.50    0.20
   8  -4  -3    3.80    0.30
   8  -4  -3    3.50    0.30
   8  -4  -3    3.10    0.30
   9  -4   3    9.30    0.70
   9  -4   3   11.80    0.50
   9   4  -3   10.90    0.50
   9  -4   3   11.70    0.50
   9   4  -3   10.80    0.50
   9  -4   3   11.40    0.60
   9   4  -3   10.80    0.50
   9  -4   3   10.70    0.50
   9   4  -3   10.30    0.50
   9   4   3   10.90    0.50
   9   4   3   10.80    0.50
   9   4   3   11.40    0.50
   9  -4  -3   11.10    0.50
   9  -4  -3   11.30    0.50
   9  -4  -3   11.10    0.50
  10  -4   3   11.40    0.50
  10  -4   3   10.40    0.50
  10   4  -3   11.00    0.50
  10  -4   3   11.50    0.50
  10   4  -3   10.90    0.50
  10  -4  -3   11.40    0.50
  10  -4  -3   11.60    0.50
  10   4   3   10.50    0.50
   0  -5  -3   14.10    0.70
   0   5   3   14.00    1.00
   0   5  -3   14.80    0.70
   0   5   3   13.50    0.70
   0   5   3   14.90    0.80
   0   5   3   14.00    0.80
   0   5  -3   13.00    1.00
   0  -5   3   12.40    0.70
   0  -5  -3   13.40    0.70
   0  -5  -3   15.10    0.70
   0  -5   3   15.30    0.80
   0  -5   3   13.50    1.00
   0  -5   3   13.70    0.70
   0   5  -3   12.00    0.90
   0  -5   3   12.80    0.80
   0  -5  -3   15.50    0.90
   0  -5  -3   13.80    0.90
   1   5  -3   81.59    3.70
  -1   5   3   74.29    3.50
  -1  -5  -3   75.19    3.20
   1  -5   3   76.19    3.20
  -1   5   3   76.09    3.30
  -1  -5  -3   76.49    3.30
   1   5  -3   82.89    3.30
  -1  -5  -3   81.69    3.50
   1  -5   3   78.19    3.40
   1   5  -3   77.59    3.50
   1  -5   3   82.79    3.50
  -1  -5  -3   75.19    3.20
   1  -5  -3   73.29    3.30
   1   5   3   78.89    3.40
  -1   5  -3   77.79    3.50
  -1  -5   3   73.89    3.20
   1  -5  -3   71.99    3.30
   1  -5  -3   80.89    3.50
  -1  -5   3   67.99    3.30
  -1  -5   3   82.89    3.60
  -1   5  -3   77.09    3.30
   1  -5  -3   73.89    3.20
  -1  -5   3   80.29    3.50
   1  -5  -3   76.69    3.30
  -1  -5   3   80.79    3.40
   1   5   3   80.49    3.70
   2   5  -3    9.40    0.70
  -2  -5  -3    9.60    0.60
  -2   5   3   10.50    0.80
   2   5  -3   10.40    0.80
  -2   5   3   10.00    0.70
   2   5  -3    9.50    0.60
   2  -5   3    9.90    0.50
  -2  -5  -3   10.10    0.70
   2  -5   3   10.50    0.60
   2  -5   3   10.20    0.60
   2   5  -3    9.60    0.50
   2  -5   3    9.90    0.50
   2  -5   3    9.70    0.70
  -2   5   3    9.70    0.60
   2   5   3    8.60    0.80
  -2  -5   3   10.00    0.80
   2   5   3    8.10    0.70
   2  -5  -3    9.30    0.50
  -2   5  -3   10.00    0.80
  -2  -5   3    9.70    0.80
  -2  -5   3    8.80    0.50
   2  -5  -3    9.60    0.50
   2  -5  -3    9.10    0.50
   2   5   3   10.60    0.60
  -2  -5   3   10.00    0.60
   2  -5  -3   10.30    0.70
   2   5   3    9.70    0.50
   2  -5  -3   10.70    0.50
  -3   5   3   33.20    1.80
  -3   5   3   31.10    1.60
   3  -5   3   32.90    1.80
   3   5  -3   30.70    1.80
   3   5  -3   33.70    1.80
   3   5  -3   33.40    1.50
   3  -5   3   35.90    1.60
   3  -5   3   36.10    1.60
  -3   5   3   36.30    1.90
   3  -5   3   35.90    1.50
   3  -5   3   37.50    1.70
   3   5  -3   36.20    1.70
   3  -5  -3   33.80    1.80
   3   5   3   32.90    1.90
  -3  -5   3   30.00    1.60
  -3  -5   3   34.00    1.90
   3   5   3   32.50    1.60
  -3   5  -3   33.50    1.40
   3  -5  -3   35.40    1.50
  -3  -5   3   34.40    1.50
  -3  -5   3   35.70    1.90
  -3   5  -3   35.70    1.90
   3   5   3   33.80    1.50
   3  -5  -3   35.30    1.60
   3  -5  -3   30.20    1.50
   4  -5   3   74.49    3.20
   4  -5   3   70.19    3.50
   4   5  -3   71.39    3.60
  -4   5   3   68.39    3.50
   4   5  -3   72.29    3.60
  -4   5   3   71.99    3.60
  -4  -5  -3   72.19    3.40
   4  -5   3   76.89    3.40
   4  -5   3   75.19    3.30
   4   5  -3   78.19    3.40
  -4   5   3   75.99    3.30
   4   5  -3   71.19    3.10
   4  -5   3   68.59    3.20
   4  -5  -3   72.99    3.70
   4   5   3   75.09    3.40
  -4  -5   3   76.99    3.60
   4   5   3   77.49    3.40
  -4  -5   3   76.39    3.20
   4  -5  -3   77.39    3.60
   4  -5  -3   79.19    3.30
  -4   5  -3   79.49    3.20
  -4  -5   3   75.89    3.70
   4  -5  -3   75.69    3.10
   4   5   3   77.99    3.20
   4   5   3   78.99    3.70
   4  -5  -3   78.59    3.30
  -4   5  -3   76.49    3.60
  -4  -5   3   78.69    3.40
   5   5  -3   10.80    0.50
  -5   5   3   10.70    0.70
   5  -5   3   10.70    0.50
   5  -5   3    9.50    0.50
  -5   5   3   11.00    1.00
   5   5  -3   10.40    0.50
   5   5  -3   10.70    0.70
   5  -5   3   10.40    0.60
   5  -5   3    9.40    0.90
   5   5  -3   10.60    0.50
   5   5  -3   11.00    0.50
   5  -5   3   11.40    0.80
   5  -5   3   10.50    0.50
  -5  -5  -3   10.60    0.90
   5  -5   3   11.20    0.50
   5   5  -3   11.40    0.50
   5  -5   3   11.90    0.60
   5   5  -3   10.80    0.50
   5   5  -3   10.70    0.50
   5  -5   3   10.80    0.70
   5  -5   3   10.20    0.50
   5   5  -3   10.80    0.50
   5  -5   3   11.00    0.70
   5   5  -3   10.10    0.90
   5   5   3   11.10    0.50
   5   5   3   12.20    0.80
   5  -5  -3    9.80    0.90
   5  -5  -3   10.20    0.50
  -5  -5   3   11.50    1.20
  -5  -5   3   11.00    0.60
   5   5   3   10.20    0.50
   5  -5  -3   10.10    0.50
   5   5   3   10.80    0.90
   5   5   3   11.00    0.50
   5  -5  -3   11.00    0.50
   5   5   3    8.90    1.00
   5  -5  -3   10.70    0.70
   5  -5  -3   10.90    0.70
   5  -5  -3    9.80    0.50
  -5  -5   3   10.60    0.90
   5   5   3   10.20    0.50
   5   5   3   12.10    0.60
   5   5   3   11.20    0.50
   5  -5  -3   10.50    0.50
  -5  -5   3   10.70    0.80
   5   5   3   10.50    0.50
   5  -5  -3   10.30    0.50
  -5   5  -3   10.10    1.00
   6   5  -3   21.50    0.90
   6   5  -3   23.40    1.00
   6  -5   3   23.10    1.10
   6  -5   3   21.20    1.00
   6   5  -3   21.80    1.00
   6   5  -3   21.70    1.30
   6  -5   3   22.20    1.00
   6   5  -3   22.80    1.00
   6  -5   3   21.60    1.00
   6  -5   3   21.20    1.20
   6   5  -3   22.20    1.00
   6  -5   3   23.00    1.20
   6   5  -3   21.90    1.00
   6   5  -3   22.10    1.00
   6  -5   3   22.90    1.00
   6   5  -3   20.20    1.00
   6   5   3   21.50    1.20
   6  -5  -3   22.60    1.00
   6  -5  -3   22.80    1.20
   6   5   3   22.10    1.00
   6   5   3   23.00    1.00
   6  -5  -3   22.80    1.00
   6  -5  -3   22.60    1.00
   6   5   3   21.40    1.10
   6  -5  -3   21.90    1.00
   6   5   3   21.20    1.00
  -6  -5   3   23.90    1.30
   6  -5  -3   23.00    1.20
   6  -5  -3   21.20    1.00
   6   5   3   22.00    1.00
   6   5   3   23.00    1.00
   6   5   3   21.40    1.00
   6  -5  -3   23.40    1.00
   7  -5   3    0.10    0.10
   7   5  -3    0.10    0.30
   7  -5   3    0.00    0.20
   7   5  -3    0.30    0.10
   7  -5   3    0.00    0.10
   7   5  -3    0.10    0.10
   7   5  -3    0.30    0.10
   7   5  -3   -0.10    0.10
   7  -5   3    0.10    0.10
   7  -5   3    0.10    0.20
   7   5  -3    0.10    0.10
   7   5  -3    0.20    0.10
   7  -5   3    0.10    0.20
  -7  -5  -3    0.20    0.30
   7   5  -3    0.30    0.10
   7  -5  -3    0.00    0.10
   7  -5  -3    0.00    0.10
   7  -5  -3    0.10    0.10
   7  -5  -3    0.10    0.10
   7   5   3    0.30    0.10
   7   5   3    0.10    0.10
   7   5   3    0.10    0.10
   7   5   3    0.20    0.10
   7  -5  -3    0.40    0.10
   7   5   3    0.30    0.10
   7  -5  -3    0.10    0.10
   7  -5  -3    0.20    0.20
   7  -5  -3    0.20    0.20
   7   5   3    0.20    0.20
   8  -5   3    5.20    0.30
  -8  -5  -3    4.50    0.40
   8  -5   3    5.10    0.50
   8  -5   3    5.30    0.30
   8  -5   3    5.30    0.30
   8   5  -3    4.70    0.30
   8  -5   3    5.50    0.40
   8   5  -3    5.00    0.30
   8   5  -3    5.10    0.30
   8   5  -3    5.20    0.30
   8   5  -3    5.30    0.30
   8   5  -3    5.00    0.30
   8   5   3    5.20    0.30
   8  -5  -3    5.70    0.30
   8  -5  -3    5.00    0.30
   8   5   3    5.50    0.30
   8  -5  -3    5.20    0.30
   8   5   3    5.50    0.30
   8   5   3    5.30    0.30
   8  -5  -3    4.90    0.50
   8  -5  -3    5.40    0.30
   8   5   3    4.70    0.30
   8   5   3    5.10    0.30
   9   5  -3   23.30    1.00
   9  -5   3   22.20    1.00
   9  -5   3   23.60    1.00
   9   5  -3   22.90    1.00
   9   5  -3   22.80    1.00
   9  -5   3   22.70    1.00
   9   5  -3   21.10    1.00
   9   5  -3   22.00    1.00
   9  -5   3   22.70    1.00
   9   5   3   23.00    1.00
   9  -5  -3   22.50    1.00
   9  -5  -3   22.60    1.00
   9   5   3   22.50    1.00
   9   5   3   23.80    1.00
   9  -5  -3   23.40    1.00
  10  -5   3    8.60    0.40
  10  -5   3    7.30    0.40
  10  -5   3    8.20    0.40
  10  -5  -3    8.70    0.40
   0  -6  -3  256.37   10.90
   0   6   3  279.67   11.00
   0   6  -3  264.87   11.20
   0  -6  -3  269.07   11.00
   0   6  -3  262.57   10.80
   0   6  -3  257.87   10.90
   0   6   3  254.47   10.80
   0  -6   3  267.87   11.10
   0  -6  -3  260.77   11.20
   0   6   3  271.57   11.10
   0  -6  -3  250.67   10.90
   0  -6   3  285.57   10.90
   0  -6   3  268.47   11.00
   1   6  -3   45.50    2.20
   1  -6   3   39.20    1.80
  -1   6   3   42.10    2.10
   1   6  -3   42.50    1.90
  -1  -6  -3   41.20    2.10
  -1   6   3   44.40    1.90
  -1   6   3   40.50    1.80
   1  -6   3   40.30    1.90
  -1  -6  -3   41.10    2.20
   1   6  -3   40.50    1.80
   1  -6   3   40.50    2.00
  -1  -6  -3   42.30    1.80
  -1  -6  -3   41.50    1.90
   1   6  -3   45.10    2.30
  -1   6  -3   41.00    1.80
  -1  -6   3   41.50    1.80
   1  -6  -3   38.30    1.80
   1   6   3   43.60    2.10
  -1   6  -3   43.10    2.20
   1  -6  -3   41.30    1.80
  -1  -6   3   41.50    2.00
  -1  -6   3   41.10    2.10
   1   6   3   38.60    1.70
   1   6   3   44.10    2.30
  -1   6  -3   39.10    1.90
   1  -6  -3   42.60    2.10
   1   6   3   43.30    2.00
  -1  -6   3   44.70    2.30
  -2   6   3    5.20    0.60
   2  -6   3    3.90    0.50
  -2   6   3    4.50    0.30
  -2   6   3    4.10    0.40
  -2  -6  -3    4.70    0.60
  -2  -6  -3    4.10    0.50
   2   6  -3    4.80    0.60
   2  -6   3    4.60    0.40
   2  -6   3    5.00    0.40
  -2  -6  -3    5.00    0.50
  -2  -6  -3    5.10    0.40
   2   6  -3    3.70    0.40
   2   6  -3    5.00    0.30
   2  -6   3    4.80    0.30
   2   6  -3    3.80    0.60
  -2  -6   3    4.70    0.70
   2   6   3    4.60    0.40
   2  -6  -3    4.10    0.30
  -2   6  -3    4.50    0.30
   2   6   3    5.20    0.60
   2  -6  -3    4.80    0.40
   2  -6  -3    4.90    0.40
   2   6   3    4.60    0.30
  -2  -6   3    4.40    0.40
  -2   6  -3    4.90    0.60
   2   6   3    4.40    0.60
  -2  -6   3    4.00    0.30
   2  -6  -3    3.60    0.50
  -2  -6   3    5.60    0.70
   3  -6   3    4.30    0.30
  -3  -6  -3    4.50    0.50
   3   6  -3    2.90    0.60
  -3   6   3    4.40    0.60
  -3  -6  -3    4.90    0.60
   3  -6   3    4.60    0.60
  -3  -6  -3    3.80    0.60
   3   6  -3    4.50    0.30
   3  -6   3    3.80    0.20
   3   6  -3    4.10    0.30
  -3   6   3    4.10    0.40
   3   6  -3    4.40    0.40
   3   6  -3    4.00    0.20
   3   6  -3    3.80    0.20
   3   6  -3    4.20    0.20
  -3   6   3    4.10    0.30
   3  -6   3    4.40    0.40
   3  -6   3    3.90    0.30
   3  -6   3    3.90    0.40
  -3  -6  -3    4.50    0.30
   3   6   3    4.70    0.20
   3  -6  -3    4.40    0.40
   3   6   3    4.00    0.20
   3   6   3    4.10    0.20
   3  -6  -3    3.60    0.30
   3   6   3    3.80    0.30
  -3  -6   3    4.20    0.40
   3   6   3    3.60    0.40
   3  -6  -3    3.70    0.40
  -3   6  -3    4.30    0.60
   3  -6  -3    4.00    0.30
  -3  -6   3    3.70    0.60
  -3  -6   3    3.90    0.30
   3   6   3    4.00    0.30
   3  -6  -3    3.90    0.60
   3  -6  -3    4.50    0.20
  -3  -6   3    4.20    0.70
   3   6   3    3.50    0.60
  -3   6  -3    3.60    0.20
   4  -6   3    4.30    0.40
  -4   6   3    5.40    0.70
  -4  -6  -3    4.10    0.70
   4   6  -3    4.50    0.30
   4   6  -3    4.60    0.30
  -4   6   3    4.80    0.40
   4   6  -3    5.20    0.30
   4  -6   3    5.10    0.40
   4  -6   3    5.50    0.40
   4  -6   3    5.00    0.60
   4  -6   3    4.70    0.30
   4   6  -3    4.50    0.30
   4   6  -3    4.90    0.30
   4   6  -3    4.70    0.30
   4   6  -3    4.10    0.70
   4   6  -3    4.60    0.70
   4  -6   3    4.90    0.30
   4   6  -3    4.40    0.30
   4   6  -3    5.70    0.50
   4  -6   3    5.40    0.50
  -4  -6  -3    4.90    0.50
   4  -6   3    4.90    0.30
  -4  -6  -3    4.30    0.60
   4  -6   3    5.00    0.30
   4  -6   3    4.70    0.30
   4   6  -3    4.60    0.30
   4  -6   3    5.10    0.30
   4   6   3    5.00    0.30
   4  -6  -3    4.30    0.30
   4  -6  -3    4.60    0.30
   4   6   3    4.50    0.30
   4  -6  -3    5.30    0.40
   4   6   3    4.70    0.30
   4  -6  -3    4.70    0.30
  -4   6  -3    4.70    0.30
  -4  -6   3    5.40    0.50
   4   6   3    4.30    0.70
   4  -6  -3    4.70    0.40
  -4  -6   3    4.70    0.70
   4  -6  -3    4.70    0.60
   4   6   3    4.30    0.70
   4   6   3    4.60    0.30
   4   6   3    4.30    0.30
   4   6   3    4.60    0.30
   4  -6  -3    4.40    0.30
   4  -6  -3    5.10    0.30
  -4  -6   3    4.80    0.40
   4   6   3    5.30    0.30
  -4  -6   3    5.50    0.90
   4   6   3    4.50    0.50
  -4   6  -3    5.20    0.70
   5   6  -3   22.70    1.00
   5  -6   3   23.70    1.20
   5   6  -3   22.50    1.00
   5  -6   3   22.50    1.20
   5   6  -3   23.60    1.00
   5  -6   3   24.50    1.10
   5   6  -3   23.70    1.00
   5  -6   3   22.70    1.00
   5  -6   3   22.80    1.60
   5   6  -3   23.60    1.00
   5  -6   3   21.10    1.00
  -5   6   3   20.80    1.60
   5   6  -3   21.40    1.60
   5  -6   3   22.20    1.00
   5  -6   3   22.70    1.00
   5   6  -3   22.60    1.00
  -5   6   3   21.00    1.20
   5   6  -3   22.90    1.30
  -5  -6  -3   23.10    1.50
   5  -6   3   21.20    1.00
   5  -6   3   21.40    1.00
  -5  -6  -3   24.70    1.40
   5   6  -3   22.90    1.00
   5   6  -3   23.30    1.00
   5   6   3   23.70    1.00
  -5  -6   3   24.30    1.10
  -5   6  -3   20.20    1.50
   5   6   3   20.90    1.60
   5  -6  -3   24.60    1.20
   5  -6  -3   23.30    1.20
  -5  -6   3   23.50    1.30
   5   6   3   21.80    1.00
  -5  -6   3   20.20    1.60
   5  -6  -3   22.90    1.10
   5   6   3   22.50    1.00
   5   6   3   23.00    1.00
   5  -6  -3   22.80    1.00
   5  -6  -3   21.40    1.00
   5  -6  -3   23.20    1.00
   5   6   3   23.40    1.00
   5   6   3   22.40    1.00
  -5  -6   3   24.70    1.90
   5  -6  -3   23.80    1.00
   5   6   3   25.40    1.30
   5   6   3   24.00    1.00
   6   6  -3   25.40    1.10
   6   6  -3   25.80    1.20
   6  -6   3   25.00    1.30
   6   6  -3   25.50    1.10
   6  -6   3   25.60    1.10
   6   6  -3   25.80    1.40
   6   6  -3   26.30    1.10
   6  -6   3   25.70    1.10
   6   6  -3   24.80    1.10
   6   6  -3   25.40    1.10
   6   6  -3   23.90    1.10
   6  -6   3   25.80    1.30
   6  -6   3   26.30    1.20
   6  -6   3   24.20    1.10
   6  -6   3   25.50    1.20
   6   6  -3   26.40    1.10
   6  -6   3   25.90    1.20
  -6  -6  -3   26.30    1.30
  -6  -6  -3   27.00    1.50
   6   6   3   25.10    1.40
   6  -6  -3   25.80    1.10
   6   6   3   26.60    1.10
   6   6   3   26.40    1.10
   6   6   3   26.50    1.10
   6  -6  -3   25.20    1.10
   6  -6  -3   26.30    1.20
   6   6   3   27.60    1.10
   6  -6  -3   24.50    1.30
  -6  -6   3   24.70    1.40
   6  -6  -3   26.80    1.10
   6   6   3   27.10    1.10
   6   6   3   27.40    1.10
   6  -6  -3   24.70    1.20
   6  -6  -3   26.10    1.30
   7   6  -3   12.00    0.60
   7  -6   3   11.60    0.60
   7  -6   3   11.70    0.60
   7  -6   3   10.90    0.70
   7  -6   3   11.50    0.60
  -7   6   3   10.10    0.60
  -7  -6  -3   11.00    0.90
   7   6  -3   11.20    0.50
   7   6  -3   11.20    0.50
   7  -6   3   12.70    0.60
   7   6  -3   11.00    0.50
   7   6  -3   12.10    0.50
   7   6  -3   11.20    0.50
   7   6  -3   11.60    0.50
   7   6  -3   11.40    0.50
  -7  -6  -3   11.70    0.70
   7  -6  -3   10.70    0.50
   7  -6  -3   10.70    0.50
   7  -6  -3   11.20    0.70
   7   6   3   11.80    0.60
   7   6   3   10.60    0.50
   7  -6  -3   11.40    0.60
   7  -6  -3   10.00    0.70
   7   6   3   10.90    0.50
   7   6   3   12.10    0.50
   7   6   3   11.00    0.50
   7  -6  -3   11.50    0.60
   7   6   3   11.00    0.50
   8   6  -3    8.90    0.50
   8   6  -3    9.30    0.40
   8  -6   3    8.60    0.50
  -8  -6  -3    8.70    0.60
   8  -6   3    8.90    0.40
   8  -6   3    9.30    0.50
   8   6  -3    9.20    0.40
   8   6  -3    8.90    0.40
   8   6  -3    8.70    0.40
  -8   6   3    9.20    0.50
   8  -6   3    9.20    0.50
   8   6  -3    9.30    0.40
   8  -6   3    8.90    0.60
   8   6   3    9.10    0.40
   8   6   3    9.30    0.40
   8  -6  -3    9.20    0.40
   8  -6  -3    9.40    0.50
   8   6   3    9.50    0.40
   8   6   3    9.30    0.40
   8   6   3    9.20    0.40
   8  -6  -3    8.00    0.60
   8  -6  -3    9.30    0.50
   8  -6  -3    8.90    0.50
   9   6  -3    0.30    0.10
   9  -6   3    0.20    0.10
   9   6  -3    0.30    0.10
   9   6  -3    0.20    0.10
   9   6  -3    0.30    0.10
   9  -6   3    0.10    0.10
   9   6  -3    0.10    0.10
   9  -6   3    0.20    0.10
   9  -6   3    0.10    0.10
   9  -6  -3    0.30    0.10
   9   6   3    0.20    0.10
   9   6   3    0.20    0.10
   9   6   3    0.20    0.10
   9  -6  -3    0.20    0.10
   9  -6  -3    0.20    0.10
   9  -6  -3    0.30    0.10
   9   6   3    0.20    0.10
   9   6   3    0.20    0.10
   0  -7   3    1.30    0.10
   0   7  -3    1.20    0.10
   0  -7  -3    1.20    0.30
   0   7  -3    1.30    0.30
   0  -7  -3    1.10    0.10
   0   7   3    1.20    0.10
   0   7   3    1.00    0.20
   0  -7   3    1.50    0.20
   0  -7  -3    1.10    0.20
   0  -7   3    0.80    0.30
   0  -7   3    1.20    0.10
   0   7  -3    1.40    0.40
   0   7  -3    1.30    0.10
   0  -7  -3    1.00    0.20
   0  -7  -3    1.20    0.30
   0   7   3    1.50    0.10
   1  -7   3   75.39    3.20
   1  -7   3   69.29    2.90
   1  -7   3   77.79    3.00
   1   7  -3   69.99    2.90
   1   7  -3   70.39    2.90
  -1   7   3   69.99    3.20
   1  -7   3   66.29    2.90
   1   7  -3   70.49    2.90
  -1   7   3   67.39    2.90
  -1  -7  -3   75.09    3.40
   1  -7   3   71.79    3.30
  -1  -7  -3   71.09    3.00
  -1  -7  -3   72.49    2.90
   1   7  -3   69.49    2.90
  -1  -7  -3   73.99    3.00
   1   7  -3   69.99    3.10
  -1   7   3   70.59    2.90
   1   7  -3   67.89    3.40
  -1   7   3   65.29    3.30
  -1  -7  -3   70.29    3.20
  -1  -7   3   74.19    3.20
   1   7   3   67.89    2.90
  -1  -7   3   73.79    2.90
   1  -7  -3   70.59    3.00
   1   7   3   73.89    2.90
   1  -7  -3   66.99    3.00
  -1   7  -3   71.59    2.90
   1   7   3   69.09    2.90
   1   7   3   70.09    2.90
  -1  -7   3   65.09    2.90
  -1   7  -3   70.99    3.50
   1   7   3   70.19    3.20
   1  -7  -3   70.79    3.00
  -1  -7   3   74.69    3.00
  -1   7  -3   68.19    2.90
   1  -7  -3   70.39    3.40
   1  -7  -3   70.69    2.90
   1   7   3   67.69    2.90
  -2  -7  -3   48.60    2.20
   2   7  -3   50.09    2.20
   2  -7   3   53.29    2.50
   2  -7   3   55.09    2.30
   2   7  -3   51.89    2.20
  -2   7   3   55.29    2.20
   2   7  -3   54.19    2.80
  -2   7   3   55.09    2.20
   2   7  -3   53.69    2.20
   2   7  -3   52.99    2.20
   2  -7   3   55.29    2.20
  -2   7   3   49.10    2.40
  -2  -7  -3   50.39    2.50
  -2  -7  -3   52.49    2.30
   2   7  -3   50.99    2.20
  -2   7   3   48.80    2.60
   2   7  -3   46.30    2.40
   2  -7   3   54.79    2.70
   2  -7   3   49.60    2.20
   2  -7   3   49.80    2.20
   2   7   3   55.49    2.70
  -2  -7   3   53.09    2.30
  -2   7  -3   54.99    2.20
   2  -7  -3   50.79    2.20
   2   7   3   52.29    2.20
   2   7   3   52.49    2.50
   2   7   3   51.69    2.20
  -2  -7   3   58.29    2.50
   2  -7  -3   55.29    2.20
   2   7   3   52.19    2.20
   2  -7  -3   56.99    2.40
   2   7   3   54.79    2.20
   2  -7  -3   55.69    2.30
  -2   7  -3   55.09    2.20
  -2   7  -3   54.99    2.80
   2  -7  -3   53.69    2.20
  -2  -7   3   49.50    2.20
   2   7   3   54.29    2.20
   2  -7  -3   50.69    2.70
   2   7   3   51.89    2.20
  -3  -7  -3   43.40    2.60
   3   7  -3   50.79    1.90
   3   7  -3   48.80    1.90
   3   7  -3   44.40    1.90
   3   7  -3   48.70    1.90
   3   7  -3   45.00    2.50
  -3  -7  -3   49.80    2.30
   3   7  -3   46.80    1.90
  -3   7   3   46.00    2.50
  -3  -7  -3   46.30    2.10
   3  -7   3   43.50    2.40
   3   7  -3   45.30    1.90
   3  -7   3   44.10    2.00
   3   7  -3   46.20    2.20
   3   7  -3   47.40    2.00
  -3   7   3   47.20    2.00
  -3   7   3   47.30    2.20
   3   7  -3   43.10    2.60
   3  -7   3   45.70    2.10
  -3   7   3   44.70    1.90
  -3  -7  -3   44.70    2.40
   3  -7   3   45.90    2.00
   3  -7   3   46.50    2.00
   3   7  -3   47.20    1.90
   3  -7   3   44.80    1.90
   3  -7   3   46.40    2.20
   3  -7  -3   42.50    2.40
   3   7   3   45.30    1.90
   3   7   3   42.80    2.50
   3  -7  -3   44.00    2.10
   3  -7  -3   47.90    2.00
   3   7   3   48.20    2.00
   3   7   3   45.30    1.90
   3  -7  -3   45.00    1.90
  -3   7  -3   46.60    1.90
   3   7   3   49.60    2.30
  -3  -7   3   42.40    2.60
   3   7   3   44.60    1.90
  -3  -7   3   43.20    2.60
   3  -7  -3   49.99    2.10
  -3   7  -3   45.10    2.00
   3   7   3   45.80    2.70
   3   7   3   45.70    2.00
   3   7   3   48.10    2.00
   3  -7  -3   48.10    2.00
  -3   7  -3   46.10    2.50
  -3  -7   3   45.40    2.10
   3   7   3   46.20    1.90
   3   7   3   47.00    1.90
  -3  -7   3   49.20    2.30
   3  -7  -3   47.30    1.90
   4   7  -3  132.09    5.50
   4   7  -3  137.99    5.50
   4   7  -3  130.99    5.50
  -4   7   3  128.59    5.50
   4   7  -3  134.19    5.50
  -4  -7  -3  134.99    6.30
   4   7  -3  141.89    5.40
  -4  -7  -3  136.39    5.60
   4   7  -3  138.49    5.50
   4  -7   3  130.39    5.60
   4  -7   3  136.49    5.60
   4  -7   3  126.39    5.50
   4  -7   3  135.59    5.50
   4   7  -3  134.09    5.50
  -4   7   3  129.59    5.70
   4  -7   3  134.89    5.50
   4  -7   3  128.19    5.40
   4  -7   3  133.09    5.80
   4   7  -3  131.79    5.50
  -4   7   3  135.49    5.50
   4   7  -3  139.99    5.80
   4  -7   3  126.89    5.50
  -4  -7  -3  136.99    5.80
   4   7   3  116.39    6.40
  -4  -7   3  142.19    5.80
   4   7   3  128.89    5.40
   4  -7  -3  124.59    5.50
   4  -7  -3  133.09    5.50
  -4  -7   3  116.09    6.20
   4  -7  -3  141.39    5.70
   4  -7  -3  133.29    5.50
   4  -7  -3  131.89    5.50
   4   7   3  134.89    5.50
   4  -7  -3  130.89    5.50
   4   7   3  134.79    5.50
   4   7   3  139.09    5.80
  -4  -7   3  144.29    5.60
   4  -7  -3  131.19    5.60
   4   7   3  130.79    5.50
  -4   7  -3  132.49    5.50
   4   7   3  135.89    5.50
  -4   7  -3  134.09    5.50
   4   7   3  131.89    5.50
   4   7   3  134.79    5.50
   5   7  -3   55.29    2.40
   5  -7   3   55.69    2.60
  -5   7   3   55.99    2.40
   5  -7   3   56.49    2.40
   5   7  -3   59.69    2.40
   5   7  -3   58.29    2.40
   5   7  -3   55.09    2.40
   5   7  -3   59.59    2.70
   5  -7   3   58.09    2.40
   5   7  -3   60.29    2.40
   5  -7   3   52.39    2.40
   5   7  -3   60.39    2.40
   5   7  -3   55.39    2.40
  -5  -7  -3   54.39    2.50
  -5  -7  -3   57.39    2.80
  -5   7   3   60.19    2.40
   5  -7   3   59.79    2.40
   5   7  -3   57.19    2.40
   5  -7   3   57.99    2.50
   5   7   3   55.79    2.40
  -5  -7   3   60.99    2.50
   5   7   3   60.29    2.40
   5   7   3   57.29    2.70
   5   7   3   60.39    2.40
   5  -7  -3   59.69    2.50
   5   7   3   52.49    2.40
   5  -7  -3   55.89    2.60
   5  -7  -3   50.49    2.40
   5  -7  -3   54.79    2.40
   5  -7  -3   59.29    2.40
  -5  -7   3   57.19    2.70
   5   7   3   53.89    2.40
   5   7   3   59.59    2.40
   5   7   3   56.79    2.40
  -5   7  -3   56.09    2.40
   5  -7  -3   57.89    2.40
   6  -7   3    8.10    0.40
   6   7  -3    8.90    0.40
   6  -7   3    8.00    0.50
  -6   7   3    8.90    0.50
  -6  -7  -3    8.10    0.70
   6  -7   3    8.50    0.50
  -6  -7  -3    9.00    0.60
   6   7  -3    7.60    0.70
   6   7  -3    8.80    0.40
   6  -7   3    8.60    0.60
   6   7  -3    8.50    0.40
   6   7  -3    8.20    0.40
   6   7  -3    8.70    0.40
   6  -7   3    8.40    0.50
   6   7  -3    8.60    0.40
   6   7  -3    9.00    0.50
   6   7  -3    8.90    0.40
  -6   7   3    8.20    0.40
   6  -7   3    8.30    0.40
  -6   7  -3    8.30    0.40
   6  -7  -3    8.10    0.40
   6  -7  -3    8.20    0.50
   6  -7  -3    8.80    0.60
  -6  -7   3    8.10    0.80
   6   7   3    8.90    0.40
   6  -7  -3    7.20    0.60
   6   7   3    8.30    0.70
   6   7   3    8.70    0.40
   6   7   3    8.70    0.40
   6   7   3    8.60    0.40
   6  -7  -3    8.30    0.40
   6   7   3    7.70    0.40
   6  -7  -3    8.20    0.50
   6   7   3    8.50    0.40
   6   7   3    8.60    0.40
   7   7  -3   21.00    0.90
   7  -7   3   19.90    0.90
   7  -7   3   20.00    0.90
  -7   7   3   19.30    0.90
   7   7  -3   20.60    0.90
   7   7  -3   20.00    0.90
   7  -7   3   19.70    0.90
   7   7  -3   21.60    0.90
   7   7  -3   19.70    0.90
   7  -7   3   19.20    1.10
  -7  -7  -3   20.10    1.00
   7  -7   3   20.00    0.90
   7   7  -3   20.90    0.90
   7   7  -3   20.20    0.90
   7  -7  -3   19.50    0.90
  -7   7  -3   18.40    0.90
   7  -7  -3   19.80    0.90
   7   7   3   20.40    0.90
   7   7   3   20.30    0.90
   7  -7  -3   19.50    0.90
   7  -7  -3   18.80    1.10
   7  -7  -3   20.00    0.90
   7   7   3   20.40    0.90
   7   7   3   20.70    0.90
   7   7   3   20.70    0.90
   7   7   3   20.80    0.90
   8   7  -3   19.40    0.80
   8   7  -3   19.90    0.80
   8  -7   3   18.60    0.80
   8  -7   3   18.90    0.90
   8  -7   3   18.90    0.90
   8   7  -3   19.90    0.80
   8   7  -3   18.80    0.80
   8  -7   3   18.80    0.80
  -8   7   3   18.60    0.80
   8   7  -3   18.80    0.80
   8   7   3   20.30    0.80
   8   7   3   19.60    0.80
   8  -7  -3   19.00    0.80
   8   7   3   18.80    0.80
   8   7   3   19.60    0.80
   8  -7  -3   18.70    0.90
   8  -7  -3   18.00    0.80
   8  -7  -3   18.50    0.80
   9  -7   3   14.60    0.60
   9   7  -3   14.80    0.60
   9   7  -3   14.00    0.60
   9  -7   3   14.30    0.60
   9   7  -3   14.50    0.60
   9  -7  -3   13.40    0.60
   9   7   3   14.10    0.60
   9   7   3   14.10    0.60
   9  -7  -3   15.20    0.60
   9   7   3   13.10    0.60
   0  -8   3    3.80    0.20
   0  -8  -3    3.80    0.30
   0   8   3    3.80    0.50
   0   8   3    3.40    0.20
   0  -8  -3    3.40    0.30
   0   8  -3    3.50    0.20
   0   8  -3    3.10    0.60
   0   8   3    3.50    0.20
   0  -8   3    3.60    0.30
   0  -8   3    3.60    0.20
   0  -8  -3    3.60    0.40
   0   8  -3    3.50    0.20
   0  -8  -3    3.80    0.70
   0   8   3    3.60    0.20
   0   8  -3    3.60    0.40
   0   8  -3    3.70    0.30
   0  -8   3    3.10    0.40
   1  -8   3   35.50    1.50
  -1   8   3   36.20    1.80
   1   8  -3   35.60    1.80
  -1  -8  -3   35.40    1.60
  -1  -8  -3   36.00    1.50
   1   8  -3   36.40    1.50
   1  -8   3   36.70    1.60
   1  -8   3   36.30    1.80
  -1   8   3   34.80    1.50
  -1   8   3   33.30    1.50
   1   8  -3   34.40    1.50
  -1   8   3   35.80    1.50
   1   8  -3   35.20    1.50
  -1  -8  -3   34.70    1.50
   1  -8   3   34.40    1.50
  -1  -8  -3   35.00    1.80
   1   8  -3   35.40    1.50
   1   8   3   36.30    1.50
  -1  -8   3   37.00    1.60
   1  -8  -3   34.70    2.00
   1   8   3   33.90    1.50
  -1   8  -3   35.60    1.50
   1  -8  -3   35.90    1.50
  -1  -8   3   34.70    1.80
   1   8   3   35.20    1.50
  -1  -8   3   35.70    1.50
   1   8   3   33.90    1.50
  -1   8  -3   35.40    2.10
   1   8   3   34.60    1.50
   1  -8  -3   34.50    1.60
   1  -8  -3   35.70    1.50
  -1   8  -3   33.90    1.50
  -1   8  -3   34.00    1.50
  -1  -8   3   33.50    1.50
   1   8   3   37.20    1.80
  -2  -8  -3   28.40    1.50
   2   8  -3   28.00    1.50
   2  -8   3   25.30    1.20
  -2   8   3   26.90    1.20
  -2   8   3   26.40    1.20
  -2  -8  -3   27.70    1.20
  -2  -8  -3   24.40    1.60
   2   8  -3   28.00    1.20
  -2  -8  -3   28.60    1.30
   2   8  -3   25.50    1.20
   2   8  -3   28.40    1.20
   2   8  -3   27.30    1.20
   2  -8   3   25.30    1.20
   2  -8   3   26.60    1.50
   2  -8   3   26.70    1.30
   2  -8  -3   26.20    1.20
   2   8   3   28.00    1.20
   2   8   3   26.10    1.20
   2   8   3   27.00    1.20
  -2  -8   3   27.20    1.20
  -2   8  -3   28.10    1.20
   2   8   3   26.90    1.20
   2   8   3   28.00    1.50
  -2  -8   3   29.20    1.50
  -2   8  -3   26.90    1.20
   2   8   3   26.70    1.20
  -2  -8   3   26.70    1.20
  -2  -8   3   29.90    1.30
   2  -8  -3   26.80    1.20
   2  -8  -3   29.60    1.40
   3  -8   3   10.20    0.80
   3   8  -3   10.00    0.50
   3   8  -3   10.60    0.50
   3   8  -3    9.60    0.50
   3  -8   3    9.90    0.50
  -3   8   3   10.10    0.50
   3  -8   3   10.40    0.60
   3  -8   3    9.90    0.50
   3   8  -3   10.00    0.50
  -3   8   3    9.50    0.70
   3   8  -3   10.30    0.80
   3  -8   3   10.50    0.50
  -3   8   3    9.60    0.50
   3   8  -3   10.50    0.50
   3   8  -3    9.50    0.50
   3   8  -3    9.90    0.50
  -3  -8  -3   10.60    0.50
  -3  -8  -3    9.70    0.80
  -3  -8  -3    9.60    0.60
   3   8   3    9.40    0.50
   3   8   3    9.30    0.50
   3  -8  -3    9.60    0.50
  -3   8  -3   10.50    0.50
  -3   8  -3   10.20    0.50
   3  -8  -3   10.20    0.50
   3   8   3    9.80    0.80
   3  -8  -3    8.70    0.50
   3   8   3    9.00    0.50
   3   8   3    9.80    0.50
   3   8   3    9.60    0.50
   3   8   3    8.70    0.50
   3  -8  -3   10.50    0.70
   3  -8  -3    9.80    0.50
  -3  -8   3   10.00    0.80
  -3  -8   3    9.60    0.60
   4  -8   3   37.30    1.60
  -4   8   3   38.20    1.50
   4   8  -3   36.80    1.50
  -4  -8  -3   37.00    1.70
   4   8  -3   37.40    1.50
   4  -8   3   35.30    1.60
  -4   8   3   35.70    1.60
   4   8  -3   35.40    1.90
   4   8  -3   36.20    1.50
  -4  -8  -3   35.80    1.90
   4  -8   3   37.80    1.60
   4  -8   3   36.40    1.70
   4   8  -3   37.40    1.50
   4   8  -3   37.50    1.60
   4  -8   3   33.90    1.50
   4   8  -3   34.60    1.50
   4   8  -3   36.80    1.50
  -4   8  -3   34.90    1.50
   4   8   3   36.60    1.60
   4   8   3   35.90    1.50
   4  -8  -3   37.10    1.60
  -4   8  -3   35.50    1.60
  -4  -8   3   32.90    1.70
  -4  -8   3   36.80    1.90
   4  -8  -3   36.30    1.60
   4   8   3   36.10    1.50
   4   8   3   34.80    1.50
   4   8   3   35.80    1.50
   4  -8  -3   36.80    1.50
   4   8   3   34.70    1.90
   4  -8  -3   33.80    1.70
   4   8   3   36.70    1.50
   4  -8  -3   38.90    1.60
   5   8  -3   31.70    1.30
   5  -8   3   27.10    1.30
   5   8  -3   27.90    1.60
   5  -8   3   31.50    1.80
  -5  -8  -3   27.30    1.60
   5   8  -3   32.90    1.30
  -5   8   3   30.60    1.30
   5  -8   3   29.90    1.30
  -5   8   3   31.50    1.30
  -5  -8  -3   30.80    1.50
   5   8  -3   31.30    1.30
   5   8  -3   31.00    1.30
   5  -8   3   31.50    1.30
   5   8  -3   29.20    1.30
   5   8  -3   27.50    1.30
   5  -8   3   30.50    1.40
   5   8  -3   31.00    1.30
   5  -8   3   29.40    1.30
   5   8   3   29.60    1.30
   5   8   3   30.60    1.30
   5   8   3   31.40    1.30
  -5   8  -3   30.30    1.30
   5  -8  -3   30.50    1.50
  -5  -8   3   31.10    1.40
   5   8   3   30.50    1.30
   5  -8  -3   30.50    1.30
  -5  -8   3   28.80    1.60
   5  -8  -3   32.20    1.40
   5  -8  -3   29.40    1.30
   5   8   3   28.70    1.60
   5   8   3   31.60    1.30
   5  -8  -3   31.20    1.30
   5  -8  -3   30.90    1.30
   5   8   3   29.30    1.30
   6   8  -3   76.19    3.10
   6   8  -3   74.39    3.10
   6   8  -3   76.79    3.10
   6  -8   3   66.59    3.20
  -6  -8  -3   75.49    3.20
  -6   8   3   78.99    3.10
   6   8  -3   76.39    3.10
   6  -8   3   76.29    3.10
   6   8  -3   75.59    3.10
  -6   8   3   75.19    3.10
   6  -8   3   76.29    3.10
   6   8  -3   66.79    3.10
   6  -8   3   73.59    3.10
   6  -8   3   73.39    3.10
   6   8  -3   76.49    3.10
   6  -8  -3   75.99    3.10
   6  -8  -3   73.69    3.10
   6   8   3   72.29    3.10
   6   8   3   76.79    3.10
   6   8   3   76.59    3.10
  -6   8  -3   76.39    3.10
   6   8   3   74.99    3.10
   6  -8  -3   74.49    3.10
   6   8   3   79.19    3.10
   6  -8  -3   71.59    3.30
   6  -8  -3   74.59    3.10
   6   8   3   76.99    3.10
   7  -8   3   31.20    1.50
   7  -8   3   36.80    1.50
   7  -8   3   33.80    1.50
  -7   8   3   36.80    1.50
   7   8  -3   37.00    1.50
   7   8  -3   37.30    1.50
   7   8  -3   32.50    1.50
   7   8  -3   35.70    1.50
   7   8  -3   36.70    1.50
  -7  -8  -3   35.30    1.50
   7   8  -3   37.10    1.50
   7  -8   3   35.40    1.50
   7   8   3   34.30    1.50
   7   8   3   35.40    1.50
  -7  -8   3   34.60    1.50
   7  -8  -3   37.00    1.50
   7   8   3   36.30    1.50
   7   8   3   36.30    1.50
  -7   8  -3   34.10    1.50
   7   8   3   35.90    1.50
   7  -8  -3   33.70    1.50
   7  -8  -3   36.80    1.50
   8   8  -3   42.10    1.70
   8   8  -3   42.50    1.70
   8   8  -3   40.00    1.70
   8   8  -3   40.70    1.70
   8  -8   3   37.90    1.70
   8   8  -3   40.50    1.70
  -8   8   3   41.40    1.70
   8  -8   3   40.90    1.70
   8  -8   3   40.60    1.70
   8  -8   3   38.30    1.70
   8  -8  -3   40.60    1.70
   8   8   3   39.50    1.70
   8  -8  -3   40.00    1.70
   8   8   3   39.70    1.70
   8   8   3   39.30    1.70
   8   8   3   41.00    1.70
   8   8   3   39.90    1.70
   8  -8  -3   42.30    1.70
   0  -9   3    1.10    0.40
   0  -9  -3    0.80    0.20
   0   9   3    0.90    0.10
   0  -9  -3    1.10    0.20
   0  -9  -3    0.70    0.20
   0  -9   3    0.80    0.10
   0   9   3    0.70    0.30
   0  -9   3    0.70    0.10
   0   9  -3    1.00    0.20
   0   9  -3    0.90    0.10
   0   9   3    1.20    0.10
   0   9   3    1.30    0.20
   0  -9   3    0.70    0.20
   0   9  -3    0.70    0.10
   0   9   3    1.00    0.20
  -1   9   3   85.29    3.50
  -1   9   3   85.29    3.80
  -1   9   3   88.79    3.50
   1  -9   3   77.59    3.50
   1  -9   3   83.79    3.90
  -1  -9  -3   81.99    3.60
   1   9  -3   88.89    3.50
  -1  -9  -3   85.49    3.50
   1   9  -3   91.59    3.50
   1   9  -3   87.79    3.60
   1  -9   3   89.09    3.50
  -1  -9  -3   88.79    3.70
   1   9  -3   82.59    3.80
  -1   9   3   86.79    3.60
   1  -9   3   89.59    3.70
  -1   9  -3   80.49    3.50
  -1  -9   3   79.49    3.70
   1   9   3   85.69    3.50
  -1   9  -3   85.99    3.60
  -1   9  -3   85.29    3.50
  -1  -9   3   88.99    3.50
   1   9   3   82.79    3.50
   1  -9  -3   79.69    3.60
   1  -9  -3   87.59    3.60
   1  -9  -3   88.39    3.50
   1   9   3   87.69    3.60
   1   9   3   79.89    3.80
  -1  -9   3   83.09    3.50
   1   9   3   88.89    3.50
  -1  -9   3   85.09    3.90
   2   9  -3   12.80    0.60
  -2  -9  -3   12.20    0.90
  -2   9   3   12.50    0.60
  -2   9   3   12.80    0.90
  -2  -9  -3   13.00    0.60
   2   9  -3   12.80    0.60
   2   9  -3   11.80    0.60
  -2  -9  -3   13.90    0.80
   2  -9   3   13.10    0.70
   2  -9   3   12.80    0.90
   2   9  -3   13.90    0.60
   2  -9   3   13.00    0.60
  -2   9   3   13.20    0.60
   2  -9   3   13.10    0.60
  -2   9   3   14.00    0.60
   2   9   3   12.30    0.60
  -2   9  -3   11.80    0.60
   2  -9  -3   13.10    0.60
   2   9   3   13.40    0.90
  -2  -9   3   13.50    0.70
   2   9   3   13.20    0.60
  -2  -9   3   13.10    0.60
  -2  -9   3   13.00    0.60
  -2  -9   3   12.20    0.90
   2   9   3   13.10    0.60
   2   9   3   12.50    0.60
   2  -9  -3   12.90    0.70
   2   9   3   12.10    0.60
  -2   9  -3   12.90    0.60
  -3  -9  -3    5.30    0.30
   3   9  -3    5.70    0.30
   3  -9   3    5.20    0.40
  -3   9   3    4.90    0.30
   3   9  -3    4.70    0.60
  -3  -9  -3    5.10    0.60
   3   9  -3    5.90    0.30
   3   9  -3    5.40    0.30
  -3   9   3    4.80    0.30
   3   9  -3    5.30    0.30
   3  -9   3    5.00    0.30
  -3   9   3    5.50    0.30
   3  -9   3    4.90    0.30
  -3  -9  -3    5.50    0.50
   3  -9   3    5.00    0.30
   3   9  -3    5.30    0.30
  -3   9   3    5.50    0.60
   3   9   3    5.20    0.30
   3  -9  -3    5.70    0.40
   3   9   3    5.00    0.60
   3   9   3    5.00    0.30
  -3  -9   3    5.50    0.50
  -3  -9   3    6.00    0.30
  -3   9  -3    6.20    0.30
   3   9   3    5.30    0.30
   3  -9  -3    5.50    0.30
   3   9   3    4.50    0.30
   3   9   3    5.60    0.30
  -3   9  -3    5.30    0.30
   4   9  -3    9.40    0.50
   4  -9   3    9.20    0.50
  -4  -9  -3    9.70    0.50
   4   9  -3    9.60    0.50
   4  -9   3    8.90    0.60
   4   9  -3    9.50    0.50
  -4   9   3    9.70    0.50
  -4   9   3    9.90    0.50
   4   9  -3    9.50    0.50
  -4   9   3    9.80    0.50
   4  -9   3    9.20    0.50
   4   9  -3    9.60    0.50
   4   9  -3    9.40    0.50
   4   9  -3    9.90    0.50
  -4  -9  -3    8.90    0.60
  -4   9  -3    9.60    0.50
   4  -9  -3    8.70    0.60
   4   9   3    9.10    0.50
  -4   9  -3   10.30    0.50
   4   9   3   10.10    0.50
  -4  -9   3    9.70    0.60
   4  -9  -3    9.80    0.50
   4   9   3   10.40    0.50
   4  -9  -3    9.50    0.50
   4   9   3    9.90    0.50
  -4  -9   3   10.50    0.50
   4  -9  -3    9.10    0.50
   4   9   3   10.10    0.50
   4   9   3    9.80    0.50
  -5   9   3   47.40    1.90
   5   9  -3   46.80    1.90
  -5   9   3   47.80    2.00
   5  -9   3   44.10    1.90
   5   9  -3   46.40    1.90
   5   9  -3   48.90    1.90
  -5  -9  -3   45.60    2.10
   5  -9   3   47.90    2.00
   5   9  -3   46.90    2.00
   5   9  -3   47.60    1.90
   5  -9   3   40.80    2.00
   5   9  -3   47.00    1.90
   5  -9   3   46.90    2.00
   5   9  -3   46.60    1.90
  -5  -9  -3   41.20    1.90
   5  -9  -3   47.10    1.90
   5   9   3   46.30    1.90
   5   9   3   47.30    1.90
   5  -9  -3   41.20    2.10
   5  -9  -3   47.50    1.90
   5   9   3   46.00    1.90
  -5  -9   3   46.50    2.10
   5   9   3   48.30    1.90
   5   9   3   48.30    2.00
  -5   9  -3   42.00    1.90
   5   9   3   45.50    1.90
   5  -9  -3   46.60    2.00
  -5  -9   3   48.30    1.90
   6   9  -3   16.20    0.70
   6   9  -3   15.40    0.70
  -6   9   3   15.80    0.70
   6   9  -3   15.60    0.70
   6  -9   3   15.40    0.70
   6  -9   3   14.40    0.70
  -6   9   3   14.60    0.70
   6  -9   3   15.50    0.70
   6   9  -3   15.00    0.70
  -6   9   3   14.70    0.70
  -6  -9  -3   15.10    0.70
   6  -9   3   15.20    0.70
   6   9  -3   14.20    0.70
   6   9  -3   15.10    0.70
   6  -9  -3   15.10    0.70
   6   9   3   13.70    0.70
   6   9   3   15.70    0.70
   6  -9  -3   15.40    0.70
   6   9   3   15.00    0.70
  -6  -9   3   15.10    0.70
   6   9   3   16.10    0.70
   6   9   3   14.40    0.70
  -6   9  -3   15.80    0.70
   6   9   3   15.20    0.70
   7  -9   3    1.30    0.10
   7   9  -3    1.40    0.10
   7  -9   3    1.30    0.10
   7  -9   3    1.50    0.20
   7   9  -3    1.20    0.10
   7  -9   3    1.00    0.10
   7   9  -3    1.30    0.10
   7   9  -3    1.20    0.10
  -7   9   3    1.20    0.10
   7   9  -3    1.30    0.10
   7  -9  -3    1.20    0.10
  -7   9  -3    1.30    0.10
  -7  -9   3    1.00    0.10
   7  -9  -3    1.50    0.10
   7  -9  -3    1.30    0.10
   7   9   3    1.20    0.10
   7   9   3    1.30    0.10
   7   9   3    1.20    0.10
   7   9   3    1.40    0.10
   7   9   3    1.40    0.10
   0  10  -3    9.20    0.50
   0 -10  -3    8.60    0.60
   0 -10   3    9.50    0.40
   0  10  -3    8.70    0.40
   0 -10   3    8.70    0.60
   0 -10  -3    8.90    0.50
   0 -10  -3    9.00    0.50
   0  10   3    8.80    0.40
   0  10   3    9.10    0.50
   0  10   3    9.10    0.50
   0 -10   3    8.80    0.50
   0  10  -3    8.90    0.40
  -1  10   3   12.40    0.60
   1  10  -3   12.50    0.60
   1 -10   3   11.40    0.70
  -1  10   3   12.80    0.60
   1 -10   3   12.10    0.60
  -1 -10  -3   11.10    0.70
  -1 -10  -3   12.20    0.60
   1  10  -3   11.90    0.60
  -1  10   3   11.90    0.50
  -1 -10  -3   11.60    0.50
   1 -10   3   12.00    0.50
   1  10  -3   11.90    0.60
   1 -10  -3   11.60    0.60
  -1  10  -3   12.10    0.60
   1  10   3   11.20    0.60
  -1 -10   3   11.40    0.70
  -1 -10   3   12.10    0.60
  -1  10  -3   11.80    0.60
   1  10   3   10.90    0.60
   1  10   3   11.70    0.60
  -1 -10   3   12.50    0.60
   1 -10  -3   11.60    0.60
  -1  10  -3   11.80    0.60
   2  10  -3   57.39    2.40
   2 -10   3   53.59    2.50
   2 -10   3   55.99    2.30
  -2 -10  -3   59.29    2.40
   2  10  -3   54.49    2.30
  -2  10   3   55.69    2.40
  -2  10   3   56.59    2.30
  -2 -10  -3   54.89    2.30
  -2 -10  -3   56.49    2.50
  -2  10   3   58.39    2.40
   2 -10   3   60.29    2.40
   2  10  -3   55.29    2.40
   2  10   3   55.59    2.30
  -2 -10   3   57.09    2.50
  -2  10  -3   60.09    2.40
  -2  10  -3   55.89    2.40
  -2 -10   3   56.49    2.30
   2 -10  -3   56.89    2.40
   2  10   3   51.39    2.40
   2  10   3   57.09    2.40
  -2 -10   3   57.99    2.30
  -2 -10   3   53.99    2.30
   2 -10  -3   56.29    2.40
   2  10   3   54.09    2.30
   3 -10   3   30.40    1.50
  -3  10   3   32.80    1.40
   3  10  -3   34.40    1.40
  -3 -10  -3   33.30    1.60
   3 -10   3   32.90    1.40
   3  10  -3   33.70    1.50
  -3 -10  -3   36.20    1.40
  -3  10   3   34.80    1.50
  -3  10   3   31.60    1.40
   3 -10   3   33.40    1.40
   3  10  -3   32.40    1.40
  -3 -10   3   33.40    1.40
  -3  10  -3   31.80    1.40
   3 -10  -3   32.90    1.40
   3  10   3   34.90    1.40
  -3 -10   3   34.80    1.50
  -3  10  -3   34.60    1.40
   3  10   3   34.80    1.40
   3  10   3   31.10    1.40
   3 -10  -3   32.70    1.50
   3  10   3   32.50    1.40
  -4 -10  -3    5.10    0.40
  -4  10   3    5.20    0.30
   4  10  -3    5.30    0.30
  -4 -10  -3    5.10    0.30
   4  10  -3    4.90    0.30
   4  10  -3    5.60    0.30
  -4  10   3    5.50    0.30
   4  10  -3    5.50    0.30
  -4  10   3    5.60    0.30
   4 -10   3    5.50    0.30
   4 -10   3    4.90    0.30
   4 -10  -3    5.50    0.30
   4  10   3    5.50    0.30
  -4 -10   3    5.10    0.30
  -4  10  -3    5.40    0.30
   4  10   3    4.40    0.30
   4  10   3    5.10    0.30
  -4  10  -3    5.30    0.30
   4 -10  -3    5.20    0.30
   5 -10   3    6.10    0.30
  -5  10   3    6.40    0.30
   5  10  -3    6.20    0.30
   5  10  -3    5.90    0.30
   5  10  -3    6.00    0.30
  -5  10   3    6.40    0.30
  -5  10   3    5.90    0.30
   5 -10   3    6.00    0.30
   5  10  -3    5.90    0.30
   5  10  -3    6.10    0.30
   5 -10  -3    5.80    0.30
   5  10   3    6.30    0.30
   5  10   3    5.70    0.30
   5  10   3    6.10    0.30
   5 -10  -3    5.70    0.30
  -5  10  -3    6.60    0.30
  -5 -10   3    6.10    0.30
   5  10   3    6.40    0.30
   6 -10   3   28.00    1.20
  -6 -10  -3   27.30    1.20
   6  10  -3   27.60    1.10
  -6  10   3   27.70    1.20
   6  10  -3   28.20    1.20
   6  10  -3   29.70    1.20
   6 -10   3   25.10    1.20
   6  10   3   30.50    1.20
   6  10   3   27.80    1.10
   6  10   3   25.60    1.10
  -6  10  -3   24.60    1.10
  -6 -10   3   28.90    1.10
   0  11   3    0.20    0.10
   0 -11   3    0.00    0.20
   0  11  -3    0.10    0.10
   0 -11   3    0.10    0.10
   0  11  -3    0.10    0.10
   0 -11   3    0.00    0.10
   0 -11  -3    0.10    0.10
   0  11   3    0.00    0.10
   0  11  -3    0.00    0.10
   1  11  -3   13.60    0.70
   1  11  -3   14.20    0.60
   1 -11   3   14.50    0.60
  -1 -11  -3   14.50    0.60
  -1  11   3   13.80    0.60
   1  11  -3   13.30    0.60
  -1  11   3   13.80    0.60
  -1  11   3   13.90    0.70
   1 -11   3   13.60    0.60
  -1 -11   3   14.10    0.60
   1 -11  -3   14.80    0.60
   1  11   3   13.30    0.60
   1  11   3   13.80    0.60
   1 -11  -3   13.90    0.60
  -1 -11   3   13.40    0.60
  -1 -11   3   12.40    0.80
  -1  11  -3   13.20    0.60
  -1  11  -3   14.10    0.70
  -2 -11  -3    1.10    0.10
  -2  11   3    1.60    0.20
  -2 -11  -3    1.30    0.20
   2  11  -3    1.20    0.10
   2 -11   3    1.10    0.10
   2  11  -3    1.20    0.10
   2  11  -3    1.40    0.20
  -2  11   3    1.10    0.10
   2 -11   3    0.80    0.10
  -2  11   3    1.20    0.10
  -2  11  -3    1.10    0.10
  -2  11  -3    1.30    0.10
   2 -11  -3    0.80    0.10
   2  11   3    1.20    0.10
  -2 -11   3    1.10    0.10
   2  11   3    0.90    0.10
  -2 -11   3    1.20    0.10
   2 -11  -3    1.20    0.20
   3  11  -3    4.40    0.30
  -3 -11  -3    4.80    0.20
   3 -11   3    5.10    0.30
   3  11  -3    4.60    0.30
  -3  11   3    4.30    0.20
  -3  11   3    4.70    0.20
  -3  11   3    5.00    0.30
   3  11  -3    4.70    0.20
  -3 -11  -3    4.40    0.30
  -3 -11   3    4.60    0.20
  -3 -11   3    4.10    0.30
  -3  11  -3    4.30    0.30
   3 -11  -3    4.30    0.30
   3  11   3    4.50    0.30
   3  11   3    4.50    0.20
   3 -11  -3    4.80    0.30
   3  11   3    4.30    0.30
  -3  11  -3    4.80    0.30
  -4  11   3    0.20    0.10
   4 -11   3    0.20    0.10
   4  11  -3    0.10    0.10
  -4 -11  -3    0.10    0.10
  -4 -11  -3    0.20    0.10
  -4  11   3    0.10    0.10
  -4  11   3    0.20    0.10
   4  11  -3    0.10    0.10
   4  11   3    0.20    0.10
   4 -11  -3    0.10    0.10
   4  11   3    0.10    0.10
  -4 -11   3    0.20    0.10
   4  11   3    0.20    0.10
  -4  11  -3    0.10    0.10
   4 -11  -3    0.10    0.10
  -4 -11   3    0.10    0.10
  -5  11   3    2.70    0.10
   5  11  -3    2.90    0.20
  -5 -11  -3    2.80    0.10
   5 -11   3    2.60    0.20
  -5 -11   3    2.70    0.10
   5  11   3    2.60    0.20
  -5 -11   3    2.80    0.20
  -5  11  -3    2.60    0.20
   5 -11  -3    2.50    0.20
   5  11   3    2.60    0.10
   0  12  -3    0.60    0.10
   0 -12   3    0.40    0.10
   0 -12  -3    0.80    0.10
   0 -12   3    0.50    0.10
   0  12   3    0.60    0.10
   1  12  -3   17.90    0.80
   1 -12   3   17.80    0.80
  -1 -12  -3   19.50    0.80
   1 -12   3   18.60    0.80
  -1  12   3   19.20    0.80
   1  12  -3   18.10    0.80
   1  12   3   20.50    0.80
   1 -12  -3   19.20    0.80
  -1 -12   3   17.40    0.80
  -1  12  -3   19.20    0.80
  -1 -12   3   18.60    0.80
  -2  12   3    3.40    0.20
  -2  12   3    3.40    0.20
   2  12  -3    3.10    0.20
  -2 -12  -3    3.70    0.20
   2 -12   3    3.70    0.20
   2  12   3    3.40    0.20
   2 -12  -3    3.80    0.20
  -2 -12   3    3.40    0.20
  -2  12  -3    3.50    0.20
   0   0   4   90.69    3.90
   0   0   4   88.89    3.90
   0   0  -4   95.39    3.90
   0   0  -4   88.39    3.80
   0   0  -4   94.79    3.80
   0   0  -4   86.49    3.70
   1   0  -4    3.90    0.20
  -1   0  -4    4.00    0.30
  -1   0  -4    3.80    0.20
  -1   0  -4    3.70    0.20
  -1   0  -4    3.60    0.30
   1   0   4    3.20    0.30
  -1   0   4    3.80    0.30
   1   0   4    3.60    0.20
   1   0  -4    3.50    0.20
   1   0  -4    4.10    0.30
  -1   0   4    3.90    0.30
  -2   0   4    0.20    0.10
   2   0  -4    0.20    0.10
   2   0  -4    0.30    0.10
  -2   0   4    0.20    0.10
  -2   0  -4    0.20    0.10
   2   0  -4    0.30    0.10
  -2   0  -4    0.30    0.10
  -2   0  -4    0.20    0.10
   2   0   4    0.10    0.10
   2   0   4    0.30    0.10
   2   0  -4    0.20    0.10
   2   0   4    0.20    0.10
   2   0   4    0.20    0.10
   3   0  -4   23.80    1.10
  -3   0   4   21.70    1.20
   3   0  -4   21.40    1.00
  -3   0  -4   21.10    1.00
   3   0   4   23.20    1.00
   3   0   4   24.10    1.10
  -3   0   4   24.20    1.20
  -3   0  -4   23.40    1.10
   3   0   4   23.90    1.20
   3   0   4   24.20    1.20
   3   0  -4   25.30    1.30
   3   0  -4   25.40    1.10
   3   0   4   22.00    1.10
   3   0  -4   24.20    1.20
   4   0   4  167.18    7.30
   4   0   4  173.18    7.30
   4   0   4  159.48    7.10
   4   0  -4  165.78    7.20
   4   0  -4  172.08    7.10
   4   0   4  178.78    7.10
   4   0  -4  149.49    7.00
  -4   0   4  169.78    7.30
   4   0   4  177.88    7.00
  -4   0   4  179.08    7.20
   4   0  -4  177.28    7.40
   4   0  -4  181.18    7.10
   5   0   4  286.77   12.50
   5   0  -4  288.97   12.20
   5   0  -4  303.47   12.40
   5   0   4  283.97   12.20
   5   0   4  297.17   12.40
  -5   0   4  315.87   12.40
   5   0   4  294.87   12.30
  -5   0   4  311.37   12.60
   5   0  -4  315.67   12.70
   5   0  -4  290.17   12.30
   5   0  -4  303.57   12.40
   6   0   4    2.50    0.20
  -6   0  -4    2.40    0.30
   6   0   4    2.40    0.30
   6   0   4    2.10    0.30
   6   0   4    2.10    0.20
   6   0  -4    1.80    0.50
   6   0  -4    2.50    0.40
   6   0   4    2.40    0.30
   6   0   4    2.10    0.20
  -6   0   4    1.90    0.50
   6   0  -4    2.30    0.20
  -6   0  -4    2.50    0.50
  -6   0   4    2.30    0.30
   6   0  -4    2.40    0.30
   6   0  -4    2.40    0.20
   6   0  -4    2.10    0.30
   7   0  -4   21.00    0.90
   7   0   4   22.10    1.00
   7   0  -4   21.10    0.90
  -7   0  -4   18.50    1.30
  -7   0  -4   21.40    1.10
   7   0   4   22.50    1.10
   7   0  -4   19.70    1.10
   7   0   4   21.80    0.90
   7   0  -4   20.30    1.20
   7   0   4   22.20    1.20
   7   0  -4   20.80    0.90
   7   0  -4   20.70    0.90
   7   0   4   20.10    0.90
   7   0  -4   18.70    1.50
  -7   0   4   18.70    1.10
   7   0   4   22.40    1.10
   7   0  -4   21.80    0.90
   7   0  -4   22.40    1.20
   7   0   4   20.90    0.90
   7   0   4   21.70    0.90
   7   0  -4   19.70    0.90
   8   0  -4   17.70    0.80
   8   0  -4   17.80    0.80
   8   0   4   18.80    0.80
   8   0  -4   17.50    0.80
   8   0  -4   17.50    0.80
  -8   0   4   17.70    1.10
   8   0   4   18.70    0.80
   8   0  -4   18.10    0.80
   8   0   4   17.20    1.00
   8   0   4   17.50    0.80
   8   0   4   18.60    0.90
   8   0   4   17.60    0.80
   8   0   4   15.80    1.10
   9   0   4  162.58    6.80
   9   0  -4  161.38    6.80
   9   0  -4  166.98    6.80
   9   0  -4  164.48    6.80
   9   0   4  169.78    6.80
   9   0   4  174.28    6.80
   0   1  -4  173.48    7.50
   0  -1   4  183.18    7.40
   0  -1  -4  181.58    7.60
   0   1   4  178.58    7.50
   0  -1   4  177.38    7.40
   0   1   4  198.98    7.50
   0  -1   4  185.18    7.50
   0  -1   4  183.28    7.50
   0   1  -4  167.38    7.40
   0   1  -4  177.88    7.60
   0  -1  -4  172.78    7.40
   0  -1  -4  190.88    7.50
   0  -1  -4  184.08    7.50
  -1   1   4  679.13   28.40
  -1  -1  -4  707.13   28.30
   1   1  -4  620.54   28.50
   1  -1   4  695.83   28.50
   1  -1   4  709.63   28.40
  -1  -1  -4  715.63   28.40
   1  -1   4  680.03   28.50
   1   1  -4  724.43   28.50
   1  -1   4  750.32   28.40
   1   1  -4  696.93   28.40
  -1   1   4  717.43   28.50
  -1  -1  -4  708.53   28.40
  -1   1   4  673.83   28.50
   1   1  -4  683.53   28.30
   1   1  -4  613.84   28.30
  -1   1  -4  749.23   28.40
   1   1   4  688.93   28.40
   1  -1  -4  732.03   28.50
  -1   1  -4  618.34   28.40
   1   1   4  753.62   28.50
  -1   1  -4  684.73   28.50
   1  -1  -4  668.73   28.40
  -1  -1   4  721.23   28.50
   1   1   4  773.62   28.40
   1  -1  -4  712.13   28.40
  -1  -1   4  669.03   28.40
   1  -1  -4  739.13   28.60
  -1  -1   4  693.73   28.50
   2  -1   4  985.40   40.50
   2  -1   4  988.00   40.60
  -2   1   4  932.71   40.60
  -2  -1  -4  999.10   40.60
   2   1  -4  954.30   40.50
   2   1  -4 1029.70   40.40
  -2  -1  -4  998.10   40.40
   2   1  -4 1030.40   40.70
   2  -1   4 1041.20   40.60
   2  -1  -4 1094.79   40.60
  -2  -1   4  921.71   40.60
  -2   1  -4 1043.40   40.50
   2  -1  -4  969.60   40.50
   2   1   4 1078.89   40.70
   2  -1  -4 1065.19   40.50
  -2   1  -4 1024.50   40.40
   2   1   4  945.71   40.50
  -2  -1   4  890.81   40.40
   2   1   4  999.20   40.50
  -2  -1   4  996.90   40.60
   2  -1  -4  969.00   40.50
   2  -1  -4  993.80   40.60
   3   1  -4  157.28    6.50
   3  -1   4  154.18    6.20
  -3   1   4  147.59    6.40
   3   1  -4  140.39    6.20
  -3  -1  -4  146.99    6.40
   3  -1   4  147.69    6.40
   3  -1   4  161.28    6.40
   3  -1   4  140.19    6.30
   3  -1   4  152.38    6.20
  -3   1   4  159.18    6.40
   3   1  -4  159.68    6.40
  -3  -1  -4  148.49    6.20
   3   1  -4  144.99    6.30
   3  -1   4  157.38    6.30
  -3  -1   4  141.19    6.20
   3  -1  -4  148.99    6.30
  -3  -1   4  150.38    6.50
   3   1   4  135.89    6.20
   3   1   4  152.18    6.30
   3  -1  -4  150.08    6.20
   3  -1  -4  144.19    6.50
   3   1   4  135.69    6.20
   3  -1  -4  161.38    6.30
  -3  -1   4  158.18    6.40
  -3   1  -4  166.68    6.40
   3   1   4  156.08    6.50
   3  -1  -4  158.88    6.30
   3   1   4  152.28    6.20
   3  -1  -4  162.38    6.40
   4   1  -4   22.70    1.10
   4   1  -4   20.50    1.00
  -4  -1  -4   22.50    1.20
   4  -1   4   20.70    1.20
   4  -1   4   20.30    1.00
  -4   1   4   22.70    1.10
  -4   1   4   21.80    1.20
   4   1  -4   21.30    1.10
   4   1  -4   22.00    1.30
  -4  -1  -4   22.10    1.00
   4  -1   4   20.70    1.00
   4  -1   4   19.70    1.10
   4  -1   4   20.10    1.00
   4  -1   4   20.70    1.10
   4  -1  -4   21.30    1.10
   4  -1  -4   21.60    1.10
   4  -1  -4   20.00    1.00
  -4  -1   4   22.60    1.30
   4  -1  -4   20.00    1.10
  -4  -1   4   23.20    1.10
   4  -1  -4   21.90    1.30
  -4   1  -4   23.60    1.10
   4   1   4   22.60    1.30
   4  -1  -4   21.00    1.00
   4   1   4   21.50    1.00
   4   1   4   21.30    1.00
   4   1   4   21.40    1.10
   5  -1   4   41.80    1.80
   5   1  -4   37.60    1.70
   5  -1   4   40.30    1.80
  -5  -1  -4   36.70    1.70
   5   1  -4   37.60    1.80
   5   1  -4   40.10    1.90
   5   1  -4   40.00    2.10
   5  -1   4   39.80    2.00
  -5   1   4   40.70    1.90
   5  -1   4   42.00    1.80
   5   1  -4   40.00    1.90
  -5   1   4   39.90    2.00
  -5  -1  -4   41.60    2.00
   5  -1   4   40.30    1.90
  -5  -1   4   35.60    2.10
   5  -1  -4   39.20    1.70
   5   1   4   39.20    1.80
   5   1   4   38.60    2.10
   5  -1  -4   39.70    1.90
  -5  -1   4   40.90    1.90
   5  -1  -4   39.80    2.10
   5   1   4   41.70    1.90
   5   1   4   41.90    1.80
   5  -1  -4   41.20    1.80
   5  -1  -4   38.90    1.80
   5  -1  -4   40.40    1.90
   6   1  -4   22.00    0.90
  -6  -1  -4   22.40    1.30
   6   1  -4   19.50    0.90
   6   1  -4   19.60    0.90
   6  -1   4   22.10    1.30
   6   1  -4   21.60    1.20
   6  -1   4   23.30    1.10
   6   1  -4   19.90    0.90
   6   1  -4   19.40    0.90
   6   1  -4   19.40    1.40
   6  -1   4   21.10    1.00
   6  -1   4   21.60    1.20
   6   1  -4   21.40    1.10
   6  -1   4   20.70    0.90
   6  -1   4   19.60    0.90
  -6   1   4   20.60    1.10
   6  -1   4   19.20    0.90
  -6  -1   4   21.90    1.40
   6  -1  -4   20.60    0.90
   6   1   4   21.30    1.20
  -6  -1   4   22.40    1.10
   6  -1  -4   19.70    1.10
   6  -1  -4   20.30    0.90
   6  -1  -4   21.50    1.20
   6   1   4   19.20    0.90
   6  -1  -4   21.00    0.90
   6  -1  -4   21.10    1.10
   6   1   4   22.30    1.00
   6  -1  -4   20.00    0.90
   6   1   4   21.20    1.00
   6   1   4   20.00    0.90
   6   1   4   20.70    1.40
   6  -1  -4   20.30    1.40
   6  -1  -4   20.90    1.00
   6   1   4   18.90    0.90
   7   1  -4   32.10    1.60
   7  -1   4   35.00    1.50
   7  -1   4   33.10    1.60
   7   1  -4   33.70    1.40
  -7  -1  -4   30.20    1.80
   7  -1   4   32.10    1.70
  -7   1   4   33.30    1.60
   7   1  -4   33.50    1.40
   7   1  -4   32.80    1.40
   7   1  -4   32.30    1.40
   7  -1   4   33.30    1.40
   7   1  -4   29.90    1.60
   7   1  -4   33.10    1.40
   7  -1   4   31.80    1.40
   7   1  -4   27.80    1.90
   7  -1   4   33.90    1.40
   7  -1   4   32.50    1.40
   7  -1   4   32.50    1.40
  -7   1   4   31.30    1.60
   7  -1  -4   31.70    1.40
   7   1   4   33.20    1.50
  -7   1  -4   34.70    1.60
   7   1   4   31.80    1.40
   7   1   4   32.80    1.40
   7  -1  -4   33.70    1.40
  -7  -1   4   29.00    1.60
   7  -1  -4   32.40    1.40
  -7   1  -4   31.10    1.90
   7   1   4   31.20    1.70
   7  -1  -4   33.30    1.60
   7  -1  -4   33.00    1.40
   7   1   4   33.50    1.50
   7   1   4   33.10    1.40
   7  -1  -4   32.60    1.70
   7  -1  -4   35.40    1.40
   7   1   4   32.60    1.40
  -8   1   4    9.20    0.70
   8   1  -4    9.50    0.70
   8   1  -4   10.00    0.50
   8  -1   4    9.40    0.50
   8  -1   4    9.80    0.50
   8  -1   4    9.60    0.60
   8   1  -4    9.60    0.50
   8  -1   4   10.00    0.50
   8   1  -4   10.20    0.50
   8   1  -4    9.80    0.50
   8   1  -4    9.80    0.50
   8  -1   4    9.50    0.60
   8   1   4   10.00    0.50
   8   1   4    8.60    0.80
   8   1   4   10.00    0.60
   8  -1  -4    9.50    0.50
   8   1   4    9.70    0.50
   8  -1  -4   10.70    0.50
   8  -1  -4    9.30    0.50
   8  -1  -4   10.10    0.50
  -8   1  -4    8.90    0.60
   8   1   4    9.70    0.50
   8   1   4   10.20    0.50
   9  -1   4   14.20    0.60
   9   1  -4   13.90    0.60
   9  -1   4   14.60    0.70
   9   1  -4   14.00    0.70
   9   1  -4   14.30    0.60
   9   1  -4   14.80    0.60
   9  -1   4   13.40    0.80
   9  -1   4   14.40    0.70
   9   1  -4   14.30    0.60
   9  -1  -4   14.00    0.60
   9  -1  -4   14.50    0.70
   9  -1  -4   14.00    0.70
   9   1   4   14.50    0.60
   9  -1  -4   14.20    0.60
   9   1   4   14.10    0.60
   9   1   4   12.90    0.90
  10  -1  -4    6.60    0.30
   0  -2   4   91.09    4.20
   0   2  -4  102.19    4.20
   0   2   4   94.79    4.20
   0  -2   4  105.69    4.20
   0  -2  -4   90.49    4.10
   0  -2   4  109.69    4.10
   0  -2  -4  101.59    4.20
   0   2   4   93.49    4.20
   0  -2   4  100.99    4.10
   0   2  -4   93.99    4.10
   0   2   4   96.99    4.10
   0   2  -4  104.19    4.30
  -1   2   4  159.98    6.40
   1   2  -4  159.48    6.50
  -1  -2  -4  157.08    6.50
  -1  -2  -4  136.79    6.30
  -1   2   4  149.69    6.30
   1   2  -4  161.98    6.50
  -1  -2  -4  147.69    6.40
   1  -2   4  152.58    6.40
   1   2  -4  143.79    6.30
   1  -2   4  138.29    6.40
   1   2  -4  156.68    6.30
  -1   2   4  154.28    6.40
   1  -2   4  158.08    6.40
   1   2   4  155.48    6.40
  -1   2  -4  170.48    6.50
   1  -2  -4  149.39    6.30
  -1  -2   4  164.78    6.50
  -1   2  -4  157.98    6.50
  -1  -2   4  147.79    6.30
  -1  -2   4  151.98    6.50
  -1   2  -4  156.68    6.30
   1  -2  -4  143.29    6.40
   1   2   4  162.18    6.50
   1   2   4  158.68    6.30
   1   2   4  149.29    6.30
  -2   2   4  172.18    6.90
  -2   2   4  169.88    7.00
   2   2  -4  178.58    7.10
   2  -2   4  175.88    7.00
  -2  -2  -4  169.88    7.00
  -2   2   4  171.58    7.00
   2   2  -4  159.78    6.80
   2  -2   4  172.88    7.00
   2   2  -4  182.48    7.10
   2   2  -4  161.88    6.90
   2  -2   4  153.58    6.90
  -2  -2  -4  161.68    6.80
   2   2   4  168.08    6.90
   2  -2  -4  185.58    7.10
  -2  -2   4  153.38    7.10
   2  -2  -4  171.18    6.90
   2   2   4  169.58    6.90
   2   2   4  147.19    6.80
  -2  -2   4  147.39    6.90
  -2  -2   4  175.48    7.00
  -2   2  -4  148.79    7.00
   2  -2  -4  183.58    7.10
   2  -2  -4  164.88    6.90
   3  -2   4  377.96   16.20
   3  -2   4  423.36   16.30
   3  -2   4  443.26   16.50
   3   2  -4  413.16   16.30
  -3  -2  -4  364.66   16.20
   3   2  -4  381.16   16.20
   3   2  -4  421.16   16.40
   3   2  -4  383.26   16.50
  -3   2   4  390.36   16.40
   3  -2   4  410.66   16.20
   3  -2   4  391.56   16.30
  -3   2   4  391.66   16.30
  -3  -2  -4  395.36   16.40
   3  -2   4  401.66   16.20
  -3   2   4  395.06   16.30
   3   2   4  438.86   16.50
   3  -2  -4  397.66   16.40
   3   2   4  410.96   16.30
   3   2   4  385.36   16.20
   3   2   4  412.66   16.20
  -3   2  -4  367.76   16.40
   3  -2  -4  389.06   16.30
   3  -2  -4  384.76   16.20
   3  -2  -4  392.36   16.50
  -3  -2   4  371.46   16.20
   3  -2  -4  395.66   16.20
  -3  -2   4  430.16   16.40
   3   2   4  388.36   16.20
  -4  -2  -4   19.10    0.90
  -4   2   4   18.10    1.10
  -4  -2  -4   21.50    1.20
   4   2  -4   22.40    1.10
   4  -2   4   21.70    1.00
   4  -2   4   20.50    1.00
   4   2  -4   19.80    1.10
   4  -2   4   19.50    1.20
  -4   2   4   21.10    1.10
   4   2  -4   19.40    0.90
  -4   2   4   21.70    1.00
   4  -2   4   20.60    1.10
   4   2  -4   19.50    0.90
   4   2  -4   21.80    1.30
   4  -2   4   20.30    1.00
   4  -2  -4   19.80    0.90
   4  -2  -4   22.10    1.00
   4   2   4   20.00    1.00
   4   2   4   21.20    1.30
   4   2   4   20.30    1.00
  -4   2  -4   22.30    1.20
   4  -2  -4   19.80    1.00
   4  -2  -4   22.30    1.30
  -4  -2   4   20.50    1.00
  -4  -2   4   22.10    1.30
   4   2   4   21.00    1.00
  -4  -2   4   19.00    1.10
   4  -2  -4   20.70    1.20
   4  -2  -4   21.70    1.10
   4   2   4   23.20    1.10
   5  -2   4  191.08    8.00
   5   2  -4  191.58    8.00
   5  -2   4  194.88    7.90
  -5   2   4  179.28    7.90
  -5  -2  -4  190.98    8.10
   5  -2   4  189.98    7.90
  -5   2   4  204.28    8.00
   5  -2   4  188.88    7.90
   5   2  -4  181.58    7.80
   5   2  -4  186.98    8.10
   5   2  -4  191.68    8.30
   5  -2   4  199.88    8.20
   5   2   4  187.68    7.90
   5  -2  -4  196.08    7.80
   5   2   4  194.88    7.90
   5  -2  -4  183.58    8.30
  -5   2  -4  170.98    8.10
   5  -2  -4  195.48    7.90
   5  -2  -4  175.08    8.00
   5  -2  -4  191.48    7.90
   5  -2  -4  202.98    8.10
   5   2   4  191.48    8.30
   5   2   4  194.58    8.00
  -5  -2   4  186.28    8.30
  -5  -2   4  199.68    8.10
   6  -2   4    7.70    0.40
  -6   2   4    8.60    0.60
   6  -2   4    7.70    0.50
   6  -2   4    7.70    0.40
   6   2  -4    7.40    0.60
  -6   2   4    7.90    0.60
   6   2  -4    7.80    0.40
   6   2  -4    7.10    0.40
   6  -2   4    7.10    0.70
   6   2  -4    8.30    0.60
   6  -2   4    7.50    0.40
   6   2  -4    7.70    0.40
  -6   2   4    7.00    0.80
   6  -2   4    7.20    0.40
   6   2  -4    8.20    0.40
   6  -2   4    7.60    0.40
   6   2  -4    7.80    0.40
   6  -2   4    7.40    0.50
   6  -2   4    7.90    0.50
   6   2  -4    7.40    0.40
   6   2  -4    7.60    0.80
  -6  -2  -4    6.40    0.70
   6  -2   4    7.80    0.60
   6   2   4    7.30    0.50
   6  -2  -4    7.90    0.50
   6   2   4    7.60    0.40
   6   2   4    7.40    0.40
  -6  -2   4    8.30    0.60
   6  -2  -4    7.70    0.40
   6  -2  -4    7.40    0.40
   6  -2  -4    7.70    0.50
   6  -2  -4    7.50    0.40
   6   2   4    8.60    0.60
   6  -2  -4    7.50    0.40
   6   2   4    7.70    0.80
   6   2   4    7.30    0.50
   6  -2  -4    7.50    0.40
   6  -2  -4    7.20    0.70
   6   2   4    7.10    0.40
  -6  -2   4    7.20    0.90
   6   2   4    7.20    0.40
   6   2   4    7.30    0.40
   7  -2   4   20.70    0.90
   7   2  -4   19.60    0.90
   7   2  -4   21.50    0.90
   7   2  -4   19.50    0.90
   7   2  -4   21.00    0.90
   7  -2   4   21.60    0.90
   7  -2   4   20.80    0.90
   7  -2   4   20.80    1.00
   7   2  -4   17.50    1.50
   7  -2   4   20.80    1.00
  -7  -2  -4   18.10    1.30
  -7   2   4   21.50    1.20
   7  -2   4   20.50    1.10
   7  -2   4   21.30    0.90
   7   2  -4   20.10    0.90
   7  -2   4   19.50    1.20
   7   2  -4   20.20    0.90
   7   2  -4   20.10    1.20
   7   2   4   20.00    0.90
   7   2   4   18.40    1.50
   7   2   4   19.70    1.00
   7  -2  -4   20.20    1.10
   7   2   4   20.40    0.90
   7  -2  -4   20.70    0.90
   7   2   4   20.20    1.20
   7  -2  -4   22.30    0.90
   7  -2  -4   21.50    0.90
   7   2   4   20.80    0.90
   7   2   4   19.90    0.90
   7   2   4   21.00    0.90
   7  -2  -4   20.90    1.10
   7  -2  -4   21.30    0.90
   7  -2  -4   20.60    0.90
  -7  -2   4   18.10    1.80
   8   2  -4   77.99    3.20
   8  -2   4   78.89    3.20
   8   2  -4   77.39    3.20
   8  -2   4   76.19    3.40
   8  -2   4   72.79    3.30
   8   2  -4   78.89    3.20
   8  -2   4   81.39    3.20
   8  -2   4   79.19    3.20
   8   2  -4   76.39    3.20
   8   2  -4   76.29    3.20
   8  -2   4   77.79    3.20
   8  -2   4   76.09    3.10
   8   2  -4   72.39    3.40
   8   2  -4   73.29    3.20
   8   2   4   74.39    3.20
  -8   2  -4   78.69    3.40
   8  -2  -4   75.19    3.20
   8  -2  -4   78.89    3.20
   8   2   4   77.09    3.10
   8   2   4   74.69    3.20
   8   2   4   68.29    3.50
   8  -2  -4   69.69    3.30
   8  -2  -4   80.29    3.20
   8   2   4   73.59    3.20
   8   2   4   79.09    3.30
   8  -2  -4   78.39    3.20
   8  -2  -4   78.79    3.20
   9   2  -4   31.50    1.40
   9  -2   4   29.20    1.50
   9  -2   4   31.60    1.40
   9   2  -4   34.20    1.40
   9  -2   4   32.50    1.40
   9   2  -4   32.80    1.40
   9  -2   4   31.60    1.40
   9   2  -4   32.80    1.40
   9  -2   4   32.00    1.40
   9   2  -4   31.30    1.40
   9   2   4   28.00    1.40
   9  -2  -4   32.40    1.40
   9  -2  -4   31.70    1.40
   9   2   4   33.20    1.40
   9  -2  -4   32.80    1.40
   9  -2  -4   32.70    1.40
   9   2   4   32.90    1.40
   9   2   4   33.60    1.30
  10  -2   4    3.20    0.20
  10  -2   4    3.10    0.20
  10  -2  -4    2.90    0.20
  10  -2  -4    2.70    0.20
   0   3  -4    0.30    0.10
   0   3  -4    0.20    0.10
   0   3   4    0.40    0.10
   0  -3   4    0.40    0.10
   0   3  -4    0.40    0.20
   0  -3  -4    0.30    0.20
   0   3   4    0.20    0.10
   0  -3  -4    0.30    0.10
   0   3  -4    0.50    0.20
   0   3   4    0.30    0.10
   0  -3   4    0.30    0.10
   0  -3   4    0.40    0.10
   0   3   4    0.30    0.10
  -1   3   4   14.50    0.70
   1   3  -4   12.20    0.70
  -1  -3  -4   14.70    0.80
  -1  -3  -4   12.70    0.60
  -1   3   4   13.90    0.80
   1  -3   4   12.50    0.70
   1   3  -4   11.90    0.60
  -1   3   4   13.20    0.70
   1  -3   4   11.70    0.80
   1  -3   4   13.00    0.60
   1  -3   4   13.10    0.70
   1   3  -4   14.10    0.80
  -1   3   4   13.10    0.70
   1  -3   4   13.40    0.70
   1   3  -4   12.30    0.80
  -1   3  -4   12.50    0.80
  -1  -3   4   13.20    0.60
  -1  -3   4   12.40    0.70
  -1   3  -4   14.50    0.80
   1   3   4   13.50    0.70
   1  -3  -4   14.50    0.60
  -1  -3   4   15.40    0.90
   1   3   4   12.30    0.70
   1   3   4   12.50    0.70
   1   3   4   13.20    0.80
   1  -3  -4   15.20    0.90
  -1   3  -4   12.40    0.60
   1  -3  -4   14.30    0.60
   1   3   4   12.90    0.60
   1  -3  -4   14.30    0.80
  -2  -3  -4   33.60    1.60
   2   3  -4   38.60    1.80
   2   3  -4   35.50    1.60
   2   3  -4   40.40    1.90
  -2   3   4   34.40    1.80
   2  -3   4   34.30    1.60
  -2  -3  -4   40.10    1.80
   2  -3   4   36.80    1.60
   2  -3   4   34.90    1.70
  -2   3   4   35.90    1.70
   2  -3   4   35.30    1.70
   2  -3   4   37.30    1.60
  -2   3   4   36.00    1.80
   2  -3   4   37.70    1.80
  -2   3   4   35.60    1.60
   2   3   4   39.00    1.60
   2  -3  -4   36.60    1.90
   2   3   4   38.60    1.90
   2  -3  -4   35.40    1.60
   2   3   4   37.70    1.60
  -2  -3   4   35.70    1.80
  -2  -3   4   37.10    1.60
  -2   3  -4   36.80    1.80
   2  -3  -4   39.30    1.60
   2  -3  -4   35.40    1.70
   2   3   4   35.20    1.70
  -2  -3   4   38.50    1.80
  -3  -3  -4   80.89    3.70
   3  -3   4   88.19    3.80
   3   3  -4   80.49    4.00
   3   3  -4   82.49    4.00
   3  -3   4   94.69    3.80
  -3   3   4   86.39    4.00
   3  -3   4   89.89    3.70
  -3   3   4   89.79    3.80
   3  -3   4   85.59    3.80
  -3  -3  -4   92.99    3.90
  -3   3   4   88.99    3.90
   3  -3   4   90.49    4.00
   3   3  -4   97.39    3.80
   3  -3  -4   94.09    3.80
  -3   3  -4   83.29    3.90
  -3  -3   4   90.59    3.80
   3  -3  -4   91.59    3.90
   3  -3  -4   90.19    4.00
   3   3   4   90.39    4.00
   3   3   4   93.09    3.80
   3   3   4   91.79    3.70
   3   3   4   86.79    3.80
   3  -3  -4   90.69    3.80
  -3  -3   4   89.09    4.00
   4  -3   4   16.50    1.00
  -4   3   4   15.30    0.90
  -4   3   4   16.80    1.00
   4  -3   4   16.90    0.80
   4   3  -4   17.10    0.90
   4  -3   4   15.80    0.80
  -4  -3  -4   17.20    0.80
   4   3  -4   16.80    1.10
   4  -3   4   16.50    0.90
  -4   3   4   17.10    1.10
   4  -3   4   16.70    0.80
   4   3  -4   15.80    0.70
  -4  -3  -4   17.80    1.00
   4   3  -4   14.70    1.00
   4   3   4   15.70    0.80
   4   3   4   15.40    1.10
   4  -3  -4   16.60    1.10
   4  -3  -4   16.70    0.80
   4   3   4   15.70    0.80
  -4   3  -4   17.10    1.10
  -4  -3   4   16.30    1.00
  -4  -3   4   17.10    0.90
   4   3   4   15.50    0.90
   4  -3  -4   16.30    0.70
   4  -3  -4   17.00    0.80
   4  -3  -4   15.90    1.00
  -4  -3   4   15.20    1.10
   5  -3   4   43.40    2.40
  -5   3   4   49.10    2.30
   5   3  -4   52.79    2.30
  -5  -3  -4   48.00    2.10
  -5  -3  -4   41.40    2.30
   5  -3   4   48.70    2.20
   5   3  -4   48.70    2.40
  -5   3   4   43.40    2.20
   5  -3   4   49.10    2.10
   5   3  -4   51.19    2.50
  -5   3   4   48.00    2.50
   5   3  -4   45.60    2.00
   5  -3   4   46.80    2.20
   5  -3   4   48.90    2.20
  -5  -3   4   52.09    2.60
   5   3   4   46.30    2.20
   5  -3  -4   50.09    2.10
   5   3   4   48.30    2.10
   5  -3  -4   45.40    2.30
  -5  -3   4   45.20    2.30
   5  -3  -4   49.40    2.20
   5   3   4   47.30    2.50
   5   3   4   47.20    2.20
  -5  -3   4   46.40    2.20
   5  -3  -4   48.90    2.00
   5  -3  -4   46.80    2.40
  -5   3  -4   47.40    2.40
   6   3  -4   11.10    0.80
   6   3  -4   10.10    0.50
   6   3  -4   11.60    0.80
   6   3  -4   10.00    1.00
   6   3  -4   11.20    0.50
   6   3  -4   10.70    0.50
   6  -3   4   12.30    0.70
   6  -3   4   11.60    0.70
   6   3  -4   11.10    0.50
   6  -3   4   11.40    0.50
  -6   3   4    9.90    1.00
   6  -3   4    9.60    0.90
   6  -3   4   10.80    0.80
   6  -3   4   10.60    0.60
   6   3  -4   10.90    0.50
   6  -3   4   10.60    0.70
   6  -3   4   11.00    0.50
   6   3  -4   10.70    0.50
   6  -3   4   10.70    0.50
   6  -3   4   10.60    0.50
  -6   3   4   10.90    0.70
   6   3  -4   10.50    0.50
  -6   3   4    9.70    0.80
  -6  -3   4   11.30    1.10
   6   3   4    9.80    0.50
   6   3   4   10.60    0.50
   6   3   4   10.30    0.60
   6  -3  -4    9.50    0.90
   6   3   4   11.00    0.50
  -6  -3   4   10.10    0.80
   6   3   4   11.40    0.80
   6   3   4    9.70    0.50
   6  -3  -4   10.10    0.70
   6  -3  -4   11.10    0.50
   6   3   4   10.70    1.00
   6  -3  -4   11.30    0.50
   6  -3  -4   11.10    0.50
   6  -3  -4   11.10    0.50
   6   3   4   11.30    0.50
   6  -3  -4   11.70    0.70
   6   3   4   11.40    0.50
   6   3   4   12.00    0.60
   6  -3  -4   11.40    0.50
   7   3  -4   28.40    1.30
   7  -3   4   28.80    1.40
   7  -3   4   27.50    1.20
   7  -3   4   29.30    1.40
   7   3  -4   26.80    1.20
   7   3  -4   26.90    1.20
   7  -3   4   29.40    1.20
   7   3  -4   27.30    1.20
   7  -3   4   29.50    1.30
  -7   3   4   27.90    1.50
   7   3  -4   29.00    1.50
   7  -3   4   27.40    1.20
   7  -3   4   28.90    1.30
   7   3  -4   28.40    1.20
   7   3  -4   26.80    1.20
   7   3   4   28.20    1.50
   7  -3  -4   28.20    1.20
   7  -3  -4   28.90    1.20
   7  -3  -4   28.50    1.40
   7   3   4   27.70    1.20
   7   3   4   28.00    1.20
   7  -3  -4   28.50    1.20
   7  -3  -4   29.70    1.30
   7   3   4   27.50    1.30
   7   3   4   28.70    1.20
   7  -3  -4   29.10    1.30
   7   3   4   27.80    1.20
   7  -3  -4   30.10    1.40
   8  -3   4   52.59    2.10
   8  -3   4   50.99    2.30
   8  -3   4   52.89    2.10
   8   3  -4   45.80    2.10
   8   3  -4   46.60    2.10
   8   3  -4   51.69    2.10
   8   3  -4   44.50    2.30
   8  -3   4   51.69    2.10
   8  -3   4   52.99    2.10
   8  -3   4   44.50    2.20
   8   3  -4   51.19    2.10
   8   3  -4   47.70    2.10
   8   3  -4   51.49    2.10
   8   3   4   49.70    2.10
   8  -3  -4   49.50    2.10
   8  -3  -4   48.90    2.30
   8  -3  -4   49.50    2.10
   8   3   4   46.30    2.40
  -8   3  -4   46.80    2.30
   8   3   4   53.39    2.10
   8  -3  -4   49.50    2.10
   8   3   4   48.70    2.10
   8   3   4   51.49    2.10
   8  -3  -4   50.39    2.10
   8  -3  -4   50.29    2.10
   8   3   4   51.29    2.20
   8  -3  -4   46.00    2.30
   9  -3   4    7.10    0.40
   9   3  -4    6.70    0.30
   9  -3   4    6.70    0.40
   9   3  -4    6.80    0.30
   9  -3   4    6.70    0.50
   9   3  -4    6.30    0.30
   9   3  -4    6.60    0.40
   9  -3   4    6.70    0.40
   9  -3   4    6.80    0.40
   9   3  -4    6.60    0.40
   9  -3  -4    7.00    0.40
   9  -3  -4    7.10    0.40
   9   3   4    6.80    0.30
   9  -3  -4    6.20    0.40
   9  -3  -4    6.80    0.40
   9   3   4    6.30    0.50
   9   3   4    6.60    0.30
   9   3   4    7.00    0.30
   9   3   4    7.20    0.30
  10   3  -4    5.00    0.30
  10  -3   4    5.40    0.30
  10  -3   4    5.10    0.30
  10   3  -4    4.80    0.20
  10  -3  -4    4.70    0.30
  10  -3  -4    4.90    0.20
   0   4  -4  237.28    9.80
   0  -4  -4  231.78    9.60
   0  -4   4  236.38    9.50
   0  -4   4  228.78    9.50
   0  -4  -4  231.58    9.40
   0  -4   4  247.18    9.60
   0  -4   4  211.98    9.40
   0   4   4  231.98    9.50
   0  -4  -4  230.08    9.80
   0  -4  -4  214.08    9.40
   0   4  -4  244.18    9.50
   0  -4   4  213.88    9.70
   0   4   4  245.68    9.70
   0  -4  -4  222.38    9.50
   0  -4  -4  226.88    9.40
   0   4  -4  220.78    9.40
   0   4  -4  238.18    9.70
   0   4   4  220.18    9.50
   0   4   4  248.28    9.60
  -1  -4  -4   57.19    2.40
   1  -4   4   55.69    2.50
   1  -4   4   59.39    2.40
   1  -4   4   58.19    2.50
  -1   4   4   56.99    2.50
  -1   4   4   58.49    2.60
   1   4  -4   57.79    2.80
   1   4  -4   59.19    2.70
  -1  -4  -4   61.89    2.70
   1  -4   4   61.09    2.60
  -1   4   4   56.49    2.70
  -1   4   4   55.89    2.60
   1   4  -4   63.39    2.50
  -1  -4   4   52.49    2.40
  -1  -4   4   64.09    2.80
   1  -4  -4   58.29    2.80
   1  -4  -4   57.39    2.50
   1   4   4   55.49    2.40
  -1   4  -4   59.69    2.70
   1  -4  -4   59.59    2.70
  -1  -4   4   53.39    2.50
  -1  -4   4   56.29    2.70
  -1  -4   4   57.79    2.50
   1  -4  -4   56.09    2.50
   1   4   4   59.19    2.50
  -1   4  -4   52.89    2.40
   1   4   4   59.09    2.50
  -2   4   4    5.40    0.40
   2   4  -4    4.50    0.50
   2  -4   4    4.70    0.30
   2  -4   4    5.50    0.30
  -2  -4  -4    5.10    0.50
   2   4  -4    5.10    0.50
   2  -4   4    4.70    0.50
   2  -4   4    5.50    0.30
   2  -4   4    5.40    0.40
  -2   4   4    5.20    0.50
  -2   4   4    5.30    0.50
  -2  -4   4    4.90    0.50
  -2   4  -4    5.30    0.50
   2   4   4    4.50    0.40
  -2  -4   4    5.20    0.40
  -2  -4   4    4.80    0.50
   2  -4  -4    5.20    0.30
   2   4   4    4.80    0.30
  -2  -4   4    4.90    0.30
   2   4   4    5.30    0.50
   2  -4  -4    5.70    0.60
   2  -4  -4    5.20    0.30
   2  -4  -4    5.50    0.50
   2   4   4    4.80    0.40
   3   4  -4   85.09    3.60
  -3  -4  -4   85.79    3.80
   3  -4   4   91.79    3.70
   3   4  -4   79.99    3.70
   3   4  -4   87.79    4.00
   3  -4   4   87.49    3.70
   3  -4   4   84.19    3.60
   3  -4   4   91.99    3.90
  -3   4   4   92.19    3.90
   3   4  -4   87.29    4.00
  -3   4   4   86.59    3.70
   3  -4   4   86.79    3.70
  -3   4   4   83.59    3.90
   3  -4  -4   85.79    3.90
   3  -4  -4   78.49    3.70
  -3  -4   4   90.79    4.00
   3   4   4   83.39    3.70
  -3   4  -4   89.39    3.90
  -3  -4   4   83.89    3.70
   3  -4  -4   85.69    3.60
   3   4   4   80.49    4.00
   3  -4  -4   91.39    4.00
   3   4   4   84.59    3.60
   3  -4  -4   85.89    3.70
   3   4   4   85.89    3.70
  -3  -4   4   88.79    4.00
  -4   4   4   40.10    2.10
   4   4  -4   37.50    1.80
   4  -4   4   39.30    1.90
  -4   4   4   39.70    2.00
  -4   4   4   34.90    1.80
   4  -4   4   40.30    1.80
   4   4  -4   39.80    2.10
  -4  -4  -4   40.20    2.00
   4  -4   4   39.60    2.00
   4   4  -4   36.20    2.00
   4   4  -4   38.00    1.60
   4  -4   4   37.90    1.80
   4  -4   4   39.80    1.70
   4  -4  -4   37.60    1.80
  -4  -4   4   35.40    1.70
  -4  -4   4   41.50    2.20
   4  -4  -4   39.50    2.00
   4   4   4   41.00    1.80
   4  -4  -4   38.60    1.80
   4   4   4   37.70    1.80
  -4  -4   4   38.90    2.00
   4  -4  -4   39.70    2.10
   4   4   4   41.40    1.70
   4   4   4   37.20    2.10
  -4  -4   4   35.00    1.80
  -4   4  -4   37.20    2.00
   4  -4  -4   38.20    1.60
   5   4  -4   66.29    2.70
  -5   4   4   71.59    2.90
   5  -4   4   65.19    2.70
   5   4  -4   61.39    2.70
   5  -4   4   60.59    2.90
   5  -4   4   61.59    3.10
   5   4  -4   65.89    3.00
  -5   4   4   64.29    3.10
   5   4  -4   62.99    2.70
   5   4  -4   61.89    2.70
   5   4  -4   64.79    2.70
   5  -4   4   64.69    2.70
   5  -4   4   64.19    2.70
   5  -4   4   67.19    2.90
   5   4  -4   63.29    3.20
   5  -4   4   63.29    2.70
   5   4  -4   65.19    3.30
  -5  -4  -4   61.49    3.10
  -5   4   4   66.29    3.30
   5   4  -4   60.69    2.70
   5   4  -4   62.69    2.70
   5  -4   4   65.79    2.80
   5  -4   4   64.69    2.70
   5  -4   4   67.19    3.00
   5   4   4   68.89    3.00
   5  -4  -4   67.29    2.90
  -5  -4   4   73.09    3.50
  -5  -4   4   61.39    3.10
   5   4   4   66.79    2.70
   5  -4  -4   66.19    2.70
  -5   4  -4   64.89    3.20
   5  -4  -4   64.49    2.70
   5   4   4   65.99    3.30
   5  -4  -4   65.69    3.20
   5   4   4   62.99    2.70
   5   4   4   66.19    2.70
  -5  -4   4   68.39    2.90
   5  -4  -4   62.49    2.70
   5  -4  -4   67.79    2.90
   5   4   4   66.09    2.70
   5   4   4   69.49    2.80
   5   4   4   62.09    2.70
   5  -4  -4   67.59    2.70
   5  -4  -4   63.89    2.70
   5  -4  -4   60.39    3.10
   5  -4  -4   67.59    2.70
   5   4   4   63.99    2.70
   5   4   4   58.89    2.90
   6  -4   4   64.89    2.90
   6   4  -4   64.99    2.60
   6   4  -4   62.79    2.70
   6   4  -4   64.89    3.10
   6  -4   4   62.49    2.70
   6   4  -4   63.69    2.60
   6  -4   4   61.49    3.20
   6  -4   4   68.19    2.90
   6  -4   4   63.29    2.60
  -6   4   4   61.49    3.10
   6  -4   4   68.29    2.80
   6   4  -4   63.89    2.70
   6  -4   4   68.09    2.70
   6  -4   4   62.09    2.70
   6  -4   4   64.49    2.70
   6   4  -4   68.89    2.70
   6   4  -4   61.99    2.70
  -6   4   4   62.49    3.30
   6  -4   4   65.59    3.00
  -6  -4  -4   55.39    3.00
   6   4  -4   61.29    2.90
   6   4  -4   66.29    2.70
  -6   4   4   62.79    2.90
   6  -4  -4   66.19    2.70
   6   4   4   62.29    2.70
  -6  -4   4   62.79    3.40
   6   4   4   64.29    2.70
   6   4   4   64.69    2.70
   6   4   4   63.69    2.80
   6  -4  -4   59.29    3.20
  -6  -4   4   60.69    3.10
   6   4   4   65.19    3.00
   6  -4  -4   60.39    2.70
   6   4   4   59.69    2.60
   6  -4  -4   61.89    2.60
   6  -4  -4   62.19    2.70
   6   4   4   63.39    2.70
   6   4   4   64.59    2.60
   6  -4  -4   62.49    2.70
   6   4   4   61.19    3.30
   6  -4  -4   68.79    2.70
   6  -4  -4   65.19    2.90
  -6   4  -4   61.29    3.20
   6  -4  -4   69.19    2.90
   7   4  -4   30.10    1.20
   7   4  -4   28.90    1.20
   7  -4   4   29.40    1.30
   7  -4   4   28.10    1.30
   7   4  -4   29.70    1.30
   7   4  -4   28.00    1.30
   7  -4   4   30.10    1.30
   7  -4   4   29.80    1.40
   7  -4   4   29.00    1.30
   7  -4   4   27.10    1.20
   7   4  -4   26.40    1.50
   7   4  -4   29.00    1.20
   7   4  -4   27.90    1.20
   7  -4   4   30.00    1.50
   7   4  -4   29.10    1.30
   7   4   4   29.40    1.60
   7  -4  -4   29.00    1.30
   7   4   4   29.00    1.40
   7  -4  -4   29.60    1.30
   7   4   4   30.10    1.30
   7  -4  -4   28.00    1.30
   7  -4  -4   29.30    1.20
   7  -4  -4   31.20    1.50
   7   4   4   28.80    1.20
   7   4   4   28.00    1.20
   7  -4  -4   29.60    1.30
   7   4   4   28.00    1.30
   7  -4  -4   29.30    1.50
   7  -4  -4   29.40    1.30
   7   4   4   25.80    1.20
   7   4   4   29.00    1.30
   8  -4   4    0.70    0.10
   8   4  -4    0.70    0.10
   8   4  -4    1.00    0.20
   8  -4   4    1.00    0.20
   8   4  -4    0.50    0.10
   8  -4   4    0.70    0.20
   8  -4   4    0.90    0.10
   8   4  -4    0.80    0.10
   8   4  -4    1.10    0.10
   8  -4   4    0.90    0.10
   8   4  -4    0.60    0.10
   8  -4  -4    1.10    0.20
   8   4   4    0.90    0.10
   8   4   4    1.20    0.10
   8   4   4    0.80    0.10
   8   4   4    0.70    0.10
   8  -4  -4    0.70    0.10
   8   4   4    1.20    0.20
   8  -4  -4    0.80    0.20
   8  -4  -4    1.00    0.10
   8  -4  -4    0.70    0.10
   8  -4  -4    1.00    0.10
   9  -4   4   46.50    2.00
   9  -4   4   46.60    2.00
   9  -4   4   46.80    2.00
   9   4  -4   49.50    2.00
   9   4  -4   47.80    2.00
   9   4  -4   50.09    2.00
   9  -4   4   48.50    2.00
   9   4  -4   44.30    1.90
   9  -4  -4   47.70    2.00
   9   4   4   45.30    2.00
   9  -4  -4   42.70    2.00
   9   4   4   46.10    2.00
   9   4   4   46.70    1.90
   9   4   4   47.10    2.00
   9  -4  -4   48.10    2.00
  10   4  -4   12.90    0.50
  10  -4   4   11.80    0.60
  10  -4   4   12.90    0.50
  10   4  -4   12.70    0.50
  10  -4   4   12.80    0.60
  10  -4  -4   12.50    0.60
  10   4   4   11.50    0.50
   0  -5   4   35.40    1.70
   0   5  -4   35.50    1.60
   0  -5   4   33.50    1.50
   0  -5  -4   31.40    1.60
   0  -5   4   35.00    1.70
   0  -5   4   37.30    1.70
   0  -5  -4   37.20    1.80
   0   5   4   33.10    1.70
   0  -5  -4   35.30    1.60
   0   5  -4   36.60    1.80
   0   5   4   38.30    1.70
   0   5   4   37.70    1.80
   0  -5  -4   33.10    1.50
  -1   5   4   52.29    2.30
  -1  -5  -4   52.69    2.30
  -1   5   4   52.59    2.50
   1   5  -4   50.19    2.20
   1   5  -4   49.00    2.60
   1   5  -4   53.59    2.70
   1   5  -4   54.49    2.30
   1  -5   4   52.69    2.30
  -1   5   4   49.70    2.20
  -1  -5  -4   54.19    2.30
  -1  -5  -4   57.19    2.50
  -1   5   4   51.39    2.60
   1  -5   4   56.79    2.40
  -1  -5  -4   54.49    2.30
   1  -5   4   53.49    2.40
  -1   5  -4   50.49    2.20
   1  -5  -4   50.89    2.30
  -1  -5   4   50.09    2.20
  -1  -5   4   53.89    2.50
   1  -5  -4   52.19    2.50
   1   5   4   55.19    2.60
   1  -5  -4   50.09    2.20
   1   5   4   57.79    2.40
  -1  -5   4   52.19    2.60
  -1   5  -4   54.09    2.60
   1  -5  -4   49.99    2.30
  -1  -5   4   54.79    2.40
   2   5  -4  141.89    6.20
  -2   5   4  149.99    6.40
   2   5  -4  149.69    6.00
   2   5  -4  152.38    6.50
  -2   5   4  156.48    6.20
  -2  -5  -4  134.79    6.30
   2   5  -4  149.69    6.50
   2  -5   4  134.89    6.30
   2  -5   4  148.09    6.20
  -2   5   4  159.48    6.40
   2  -5   4  139.89    6.10
  -2  -5  -4  131.79    6.10
   2  -5   4  143.89    6.10
  -2  -5   4  161.68    6.20
  -2  -5   4  153.78    6.10
   2  -5  -4  137.49    6.10
   2   5   4  149.59    6.10
   2  -5  -4  159.08    6.00
   2   5   4  135.49    6.40
   2   5   4  142.49    6.20
  -2  -5   4  139.69    6.50
   2  -5  -4  136.19    6.50
   2  -5  -4  155.98    6.10
   2  -5  -4  145.89    6.30
  -2   5  -4  160.48    6.50
   3   5  -4   91.79    4.20
  -3   5   4   92.39    4.10
   3  -5   4   90.89    3.80
  -3   5   4   91.19    4.10
  -3   5   4   88.39    3.80
   3   5  -4   85.69    3.70
   3  -5   4   83.49    3.80
   3  -5   4   88.09    3.90
  -3  -5  -4   94.59    4.00
   3  -5   4   80.89    3.70
   3  -5   4   90.29    4.00
   3   5  -4   95.09    4.20
   3   5  -4   86.29    3.90
   3  -5  -4   77.89    4.20
  -3   5  -4   90.09    4.10
   3  -5  -4   89.29    3.80
   3   5   4   86.09    3.90
   3   5   4   92.19    3.90
   3   5   4   88.59    4.20
   3  -5  -4   84.69    4.00
  -3  -5   4   98.59    3.90
  -3  -5   4   93.99    4.20
   3  -5  -4   87.09    3.70
  -3  -5   4   80.89    4.10
   3  -5  -4   82.49    3.80
   3   5   4   92.99    3.70
   4   5  -4  238.48    9.60
   4  -5   4  252.67    9.90
   4  -5   4  221.58    9.80
   4   5  -4  209.58    9.60
   4  -5   4  230.48    9.80
   4   5  -4  246.78    9.70
   4   5  -4  229.38    9.60
   4   5  -4  235.08    9.60
   4  -5   4  228.18    9.70
   4  -5   4  232.78    9.60
   4   5  -4  216.98   10.20
   4  -5   4  239.88    9.70
   4  -5   4  262.97   10.20
   4   5  -4  228.48    9.60
   4   5  -4  238.58    9.90
   4  -5   4  222.38    9.70
   4  -5   4  253.07    9.80
   4   5  -4  224.88    9.60
  -4   5   4  244.08   10.20
  -4   5   4  246.58   10.20
   4  -5  -4  237.08    9.60
   4   5   4  256.07   10.00
   4  -5  -4  231.48   10.10
   4   5   4  223.28    9.60
   4   5   4  243.18    9.90
   4  -5  -4  225.68    9.70
  -4  -5   4  215.98    9.70
   4   5   4  248.28    9.60
  -4  -5   4  259.47   10.40
   4   5   4  230.18    9.60
   4  -5  -4  232.58    9.70
   4   5   4  227.68    9.60
   4   5   4  218.48    9.60
   4  -5  -4  237.28    9.60
   4  -5  -4  232.58    9.60
  -4   5  -4  256.37   10.20
  -4  -5   4  239.08    9.90
   4   5   4  240.48    9.70
   4  -5  -4  261.67    9.80
   4  -5  -4  248.58   10.30
   4  -5  -4  246.98    9.80
   4  -5  -4  248.58    9.70
   4   5   4  218.88    9.60
  -4  -5   4  235.28   10.20
   4   5   4  242.68   10.30
   5  -5   4   63.39    3.30
   5   5  -4   68.59    2.80
   5  -5   4   67.69    2.90
  -5   5   4   67.19    3.50
   5  -5   4   68.89    2.80
   5  -5   4   70.29    3.00
  -5  -5  -4   65.59    3.20
   5   5  -4   64.89    3.40
   5   5  -4   67.69    2.80
   5   5  -4   63.59    2.80
   5  -5   4   69.69    3.00
   5  -5   4   70.79    3.00
   5   5  -4   62.29    3.40
   5  -5   4   63.19    2.80
   5   5  -4   64.89    2.80
   5   5  -4   74.89    2.80
   5  -5   4   65.69    2.80
  -5   5   4   70.99    3.40
   5   5  -4   72.09    3.10
  -5   5   4   68.49    3.00
   5  -5   4   67.69    2.80
   5  -5   4   69.19    3.10
   5   5  -4   65.89    2.80
   5   5  -4   70.59    2.90
   5   5   4   65.69    2.80
   5   5   4   70.69    2.80
  -5  -5   4   61.09    3.30
  -5   5  -4   60.19    3.30
   5   5   4   69.19    3.10
   5   5   4   70.49    3.10
   5  -5  -4   66.29    2.80
  -5  -5   4   68.99    3.60
  -5  -5   4   73.79    3.10
   5   5   4   66.59    2.80
   5  -5  -4   74.19    3.00
   5  -5  -4   70.39    2.80
   5   5   4   68.39    2.90
   5  -5  -4   64.69    3.30
   5   5   4   69.79    2.80
   5   5   4   65.99    2.80
   5  -5  -4   65.99    2.80
   5  -5  -4   72.29    3.00
   5  -5  -4   67.89    3.50
   5  -5  -4   67.69    2.90
   5  -5  -4   65.59    2.80
   5   5   4   68.89    2.80
   5  -5  -4   66.39    2.80
   6   5  -4   19.70    0.90
   6  -5   4   19.70    0.90
   6  -5   4   20.50    0.90
   6   5  -4   20.20    0.90
   6   5  -4   20.20    0.90
   6   5  -4   20.20    0.90
   6  -5   4   19.90    0.90
   6  -5   4   20.40    1.00
   6  -5   4   20.30    1.10
   6   5  -4   19.30    0.90
   6  -5   4   19.30    0.90
   6   5  -4   20.30    0.90
   6   5  -4   19.30    0.90
  -6   5   4   19.10    1.10
   6   5  -4   19.20    1.20
   6  -5   4   20.00    0.90
   6  -5  -4   20.70    0.90
   6   5   4   20.10    0.90
   6   5   4   19.90    0.90
  -6  -5   4   18.60    1.20
   6   5   4   18.70    0.90
   6   5   4   20.30    0.90
   6  -5  -4   20.40    1.10
   6  -5  -4   20.20    0.90
   6  -5  -4   20.50    0.90
   6  -5  -4   21.30    0.90
   6  -5  -4   20.40    1.10
   6   5   4   20.00    0.90
   6   5   4   20.80    1.00
   6  -5  -4   20.20    0.90
   6   5   4   20.00    0.90
   6  -5  -4   19.70    0.90
   7   5  -4    8.30    0.40
   7  -5   4    9.40    0.50
   7   5  -4    9.60    0.40
   7   5  -4    8.00    0.70
   7  -5   4    8.90    0.60
   7   5  -4    8.50    0.50
   7   5  -4    8.50    0.50
  -7  -5  -4    9.70    0.80
   7  -5   4    8.60    0.50
   7   5  -4    9.50    0.50
   7  -5   4    9.00    0.60
   7  -5   4    9.30    0.50
   7   5  -4    8.80    0.50
   7  -5   4    9.00    0.50
   7   5  -4    8.80    0.40
   7  -5  -4    8.60    0.40
   7  -5  -4    8.60    0.50
   7  -5  -4    9.00    0.50
   7  -5  -4    8.90    0.50
   7   5   4    8.80    0.40
   7   5   4    8.90    0.50
   7  -5  -4    8.50    0.70
   7  -5  -4    9.00    0.50
   7   5   4    8.60    0.40
   7   5   4    8.80    0.50
   7  -5  -4    9.30    0.70
  -7   5  -4    8.00    0.60
   7   5   4    9.40    0.50
   7  -5  -4    9.10    0.50
   7   5   4    9.40    0.60
   7   5   4    8.80    0.50
   8   5  -4    3.60    0.20
   8   5  -4    3.90    0.20
   8   5  -4    3.80    0.20
   8  -5   4    3.90    0.30
   8  -5   4    3.10    0.40
   8  -5   4    3.60    0.30
   8  -5   4    4.10    0.30
   8   5  -4    3.40    0.30
   8   5  -4    3.50    0.20
   8   5  -4    3.90    0.30
   8   5  -4    3.70    0.20
   8  -5   4    3.40    0.30
   8   5   4    4.20    0.20
   8  -5  -4    3.90    0.40
   8   5   4    3.50    0.20
   8   5   4    3.50    0.20
   8  -5  -4    3.90    0.30
   8   5   4    3.70    0.20
   8   5   4    3.60    0.20
   8  -5  -4    3.70    0.30
   8   5   4    3.60    0.20
   8  -5  -4    3.80    0.30
   8  -5  -4    3.80    0.20
   9   5  -4   10.90    0.50
   9  -5   4   11.10    0.50
   9   5  -4   10.50    0.50
   9   5  -4   11.00    0.50
   9  -5   4   10.90    0.50
   9   5  -4   11.50    0.50
  -9   5   4   10.00    0.50
   9  -5   4   10.60    0.50
   9   5   4   11.20    0.50
   9  -5  -4   11.30    0.50
   9  -5  -4   11.50    0.50
   9  -5  -4   10.30    0.50
   9   5   4   11.00    0.50
   9   5   4   11.10    0.50
   0  -6  -4   13.10    0.90
   0   6  -4   14.40    1.00
   0   6   4   12.50    0.60
   0   6  -4   14.20    0.80
   0   6   4   14.80    0.80
   0   6  -4   13.50    0.60
   0  -6  -4   12.80    0.80
   0  -6   4   13.70    0.70
   0  -6   4   14.30    0.80
   0  -6  -4   14.40    0.70
   0  -6  -4   13.40    0.70
  -1   6   4   20.90    0.90
  -1  -6  -4   22.70    1.00
   1  -6   4   23.00    1.00
  -1  -6  -4   22.20    1.00
   1   6  -4   21.00    1.40
   1   6  -4   21.70    1.10
  -1  -6  -4   22.20    1.10
  -1   6   4   22.40    1.30
  -1  -6  -4   22.00    1.30
  -1   6   4   21.10    1.10
   1   6  -4   20.80    0.90
   1  -6   4   23.50    1.20
  -1   6  -4   19.60    1.30
   1  -6  -4   22.20    1.30
   1  -6  -4   23.10    1.10
  -1   6  -4   21.20    0.90
   1   6   4   21.40    1.10
  -1  -6   4   21.30    1.30
  -1  -6   4   21.40    1.10
  -1  -6   4   18.70    1.00
   1   6   4   19.50    1.30
   1  -6  -4   21.20    1.00
   1   6   4   19.40    0.90
  -2   6   4   24.40    1.50
  -2   6   4   28.00    1.40
   2   6  -4   28.20    1.70
   2   6  -4   27.20    1.40
   2   6  -4   26.90    1.20
  -2  -6  -4   26.70    1.40
  -2  -6  -4   27.40    1.20
   2  -6   4   27.20    1.40
   2  -6   4   27.90    1.30
  -2   6   4   27.00    1.20
   2   6  -4   25.40    1.70
  -2  -6  -4   27.80    1.50
  -2  -6  -4   27.60    1.70
   2  -6   4   27.90    1.50
   2  -6  -4   24.10    1.30
  -2  -6   4   28.60    1.40
   2   6   4   24.60    1.70
  -2   6  -4   27.40    1.20
   2   6   4   29.50    1.60
  -2  -6   4   27.00    1.20
   2   6   4   26.10    1.20
  -2  -6   4   25.10    1.60
  -2  -6   4   26.10    1.70
   2  -6  -4   27.00    1.50
   2   6   4   29.00    1.40
  -2   6  -4   24.80    1.60
   2  -6  -4   28.70    1.30
  -2   6  -4   27.20    1.20
   3  -6   4   51.19    2.60
  -3  -6  -4   52.89    2.30
   3   6  -4   48.40    2.20
   3  -6   4   50.19    2.20
   3   6  -4   54.59    2.20
   3   6  -4   49.80    2.20
   3   6  -4   49.60    2.20
   3   6  -4   53.29    2.80
   3  -6   4   52.99    2.20
  -3  -6  -4   52.99    2.40
   3   6  -4   52.79    2.70
   3   6  -4   53.39    2.20
   3  -6   4   56.99    2.30
   3  -6   4   51.79    2.40
   3  -6   4   51.09    2.30
   3   6  -4   54.99    2.40
   3   6  -4   52.79    2.20
   3   6  -4   49.70    2.20
  -3   6   4   49.80    2.40
   3  -6   4   50.39    2.20
   3  -6   4   48.40    2.20
  -3  -6  -4   49.99    2.60
  -3   6   4   51.59    2.70
   3   6  -4   51.89    2.20
   3   6   4   51.79    2.20
   3  -6  -4   51.59    2.20
  -3   6  -4   52.69    2.20
   3   6   4   53.09    2.20
  -3   6  -4   51.49    2.20
   3  -6  -4   54.19    2.30
   3  -6  -4   57.49    2.40
  -3  -6   4   55.59    2.80
   3  -6  -4   50.59    2.60
   3   6   4   53.29    2.20
   3  -6  -4   54.19    2.20
   3   6   4   51.59    2.20
  -3  -6   4   50.99    2.40
   3  -6  -4   50.59    2.20
   3   6   4   47.80    2.70
   3   6   4   51.79    2.70
   3  -6  -4   50.39    2.20
   3   6   4   50.89    2.20
  -3  -6   4   47.60    2.70
  -3   6  -4   57.09    2.80
   3   6   4   50.49    2.20
   3   6   4   54.49    2.40
  -3  -6   4   54.49    2.30
   3   6   4   51.89    2.20
   4   6  -4  102.19    4.00
  -4   6   4   99.59    4.60
   4   6  -4  100.79    4.10
   4  -6   4  100.89    4.20
   4   6  -4   89.89    4.60
   4   6  -4   97.19    4.00
   4  -6   4   96.99    4.20
   4  -6   4   99.79    4.00
   4  -6   4   95.99    4.10
  -4   6   4   91.79    4.20
   4   6  -4  106.69    4.80
   4  -6   4   97.29    4.00
   4  -6   4  102.19    4.10
  -4  -6  -4   90.79    4.40
   4   6  -4  101.69    4.00
   4   6  -4   91.79    4.00
   4   6  -4  103.19    4.30
  -4  -6  -4   93.59    4.60
   4   6  -4   97.89    4.00
   4  -6   4   97.49    4.30
  -4  -6  -4   99.59    4.40
   4  -6   4  100.29    4.00
   4   6  -4   94.69    4.00
   4   6  -4   95.39    4.00
   4   6   4   93.79    4.00
   4  -6  -4   95.19    4.00
  -4  -6   4   86.19    4.70
   4   6   4   93.49    4.00
  -4   6  -4   95.89    4.00
   4  -6  -4   98.29    4.00
   4   6   4  101.99    4.00
   4   6   4   88.79    4.60
   4  -6  -4   99.59    4.00
  -4   6  -4   98.89    4.70
   4  -6  -4   94.29    4.50
   4   6   4  100.89    4.00
   4  -6  -4  106.09    4.20
   4   6   4   98.09    4.00
   4   6   4   99.09    4.00
   4  -6  -4   99.69    4.10
   4   6   4   87.09    4.60
   4   6   4  104.49    4.30
  -4  -6   4  104.89    4.10
  -4  -6   4   99.59    4.30
  -4  -6   4   93.89    4.70
   4   6   4   97.89    4.00
   4  -6  -4  101.29    4.00
   5   6  -4   99.49    3.90
   5  -6   4   92.89    4.00
  -5   6   4   93.79    4.20
   5  -6   4   94.29    3.90
   5   6  -4   98.09    4.00
   5  -6   4   97.79    3.90
   5  -6   4   98.19    4.10
   5   6  -4   97.19    4.20
   5  -6   4   83.59    4.10
   5   6  -4   95.19    3.90
   5  -6   4   89.69    3.90
   5  -6   4   93.09    3.90
   5   6  -4   96.49    3.90
   5   6  -4   93.89    3.90
   5   6  -4   93.49    3.90
  -5  -6  -4   96.99    4.30
   5  -6   4   85.69    4.20
   5   6  -4   97.79    3.90
   5   6  -4   96.99    3.90
   5  -6  -4   97.99    4.10
   5  -6  -4   97.59    4.00
   5   6   4   92.79    3.90
   5   6   4   93.39    3.90
  -5   6  -4   91.29    3.90
   5   6   4   99.59    3.90
   5   6   4   96.29    3.90
  -5  -6   4   96.99    4.00
   5   6   4   95.69    3.90
   5  -6  -4   95.69    4.10
   5   6   4   98.99    4.20
  -5  -6   4   90.29    4.20
   5  -6  -4   93.99    3.90
   5  -6  -4   96.79    3.90
   5  -6  -4   95.39    3.90
   5  -6  -4   95.19    3.90
   5   6   4   90.69    3.90
   5  -6  -4   97.69    3.90
   6   6  -4   12.10    0.60
   6  -6   4   12.40    0.60
   6   6  -4   12.50    0.60
  -6  -6  -4   12.60    1.00
   6   6  -4   12.10    0.60
   6  -6   4   11.90    0.70
   6   6  -4   12.70    0.60
   6   6  -4   12.60    0.90
   6  -6   4   12.50    0.60
   6   6  -4   12.40    0.60
   6   6  -4   11.90    0.60
   6  -6   4   11.80    0.60
   6  -6   4   12.10    0.60
   6   6  -4   11.70    0.60
   6  -6   4   12.50    0.80
   6   6  -4   12.30    0.60
   6  -6   4   12.20    0.60
   6  -6  -4   12.00    0.60
   6   6   4   12.10    0.60
   6  -6  -4   12.60    0.60
   6  -6  -4   11.40    0.60
  -6   6  -4   11.80    0.80
   6   6   4   12.60    0.60
   6  -6  -4   13.20    0.60
   6   6   4   11.30    0.80
   6   6   4   12.70    0.60
  -6  -6   4   12.70    0.90
   6  -6  -4   12.20    0.60
   6   6   4   11.80    0.60
   6   6   4   12.20    0.60
   6  -6  -4   12.40    0.80
   6  -6  -4   12.60    0.80
   6   6   4   12.60    0.60
   7  -6   4   12.90    0.70
  -7   6   4   13.10    0.60
   7  -6   4   13.40    0.70
   7  -6   4   12.50    0.60
  -7  -6  -4   13.60    0.80
   7  -6   4   12.30    0.80
   7  -6   4   13.20    0.60
   7   6  -4   13.30    0.70
   7   6  -4   12.70    0.60
   7   6  -4   12.90    0.60
   7   6  -4   13.30    0.60
   7  -6   4   11.20    0.70
   7   6  -4   13.10    0.60
   7   6  -4   12.50    0.60
   7   6  -4   13.30    0.60
   7  -6  -4   13.30    0.60
   7  -6  -4   13.70    0.70
   7  -6  -4   13.20    0.60
   7  -6  -4   13.00    0.80
   7   6   4   13.70    0.60
   7   6   4   13.50    0.60
   7   6   4   13.70    0.60
   7  -6  -4   13.60    0.60
   7   6   4   12.80    0.60
   7   6   4   14.20    0.60
   7   6   4   13.10    0.60
   8  -6   4   11.00    0.50
  -8   6   4   10.10    0.50
   8   6  -4   11.00    0.50
   8  -6   4   10.00    0.70
   8  -6   4   10.50    0.50
   8   6  -4   10.50    0.50
   8  -6   4   11.50    0.50
   8   6  -4   11.10    0.50
   8   6  -4   10.90    0.50
   8   6  -4   11.30    0.50
  -8  -6  -4   10.20    0.80
   8  -6   4   11.10    0.50
   8   6  -4   10.60    0.50
   8   6   4   10.40    0.50
   8   6   4   11.20    0.50
   8  -6  -4   11.00    0.50
   8  -6  -4   11.00    0.50
   8  -6  -4   11.10    0.50
   8   6   4   10.50    0.50
   8   6   4   11.40    0.50
   8  -6  -4   10.70    0.50
   8   6   4   10.60    0.50
   8   6   4   10.60    0.50
   9  -6   4    9.40    0.50
   9   6  -4    9.40    0.40
   9   6  -4    9.40    0.40
   9  -6   4    9.00    0.40
   9   6  -4    8.30    0.40
   9   6  -4    9.70    0.40
   9  -6   4    9.00    0.40
   9  -6   4    9.50    0.40
   9   6  -4    9.40    0.40
   9   6   4    9.10    0.40
   9   6   4    9.40    0.40
   9  -6  -4    9.50    0.40
   9   6   4    9.40    0.40
   9  -6  -4    8.70    0.40
   9  -6  -4    9.60    0.40
   0   7   4    0.60    0.10
   0   7   4    0.60    0.10
   0   7  -4    0.40    0.10
   0  -7  -4    0.40    0.10
   0   7   4    0.50    0.10
   0  -7  -4    0.40    0.20
   0   7  -4    0.40    0.30
   0  -7  -4    1.00    0.30
   0   7  -4    0.60    0.40
   0  -7   4    0.50    0.10
   0   7   4    0.90    0.20
   0   7  -4    0.30    0.10
   0  -7   4    0.50    0.10
   0   7  -4    0.50    0.10
   0   7   4    0.30    0.10
   1   7  -4   25.60    1.20
  -1  -7  -4   26.80    1.20
   1   7  -4   27.90    1.20
   1   7  -4   26.50    1.20
   1  -7   4   26.20    1.20
   1  -7   4   28.10    1.30
   1   7  -4   25.20    1.70
  -1   7   4   26.50    1.20
  -1   7   4   28.20    1.40
   1   7  -4   30.10    1.40
   1   7  -4   27.90    1.20
  -1  -7  -4   27.90    1.20
  -1   7   4   27.30    1.20
  -1   7   4   25.90    1.20
  -1  -7  -4   29.40    1.60
  -1  -7  -4   29.40    1.30
  -1  -7  -4   26.30    1.40
   1  -7   4   25.80    1.20
   1  -7   4   29.50    1.50
  -1  -7   4   26.20    1.20
   1  -7  -4   28.90    1.20
   1   7   4   26.40    1.20
  -1   7  -4   27.60    1.20
   1   7   4   27.20    1.20
   1   7   4   27.50    1.40
   1  -7  -4   26.10    1.20
   1   7   4   27.80    1.20
   1  -7  -4   28.60    1.60
  -1  -7   4   28.00    1.50
  -1   7  -4   29.40    1.20
   1  -7  -4   26.00    1.20
  -1  -7   4   29.20    1.30
   1   7   4   26.60    1.20
   1  -7  -4   27.50    1.30
  -1  -7   4   26.70    1.20
   1  -7  -4   26.40    1.20
  -1   7  -4   26.90    1.70
   2  -7   4  149.39    6.10
  -2   7   4  149.49    5.90
   2   7  -4  148.59    6.00
  -2   7   4  147.99    6.00
   2  -7   4  151.78    6.40
  -2  -7  -4  146.79    6.10
   2   7  -4  148.99    5.90
   2   7  -4  136.89    6.50
   2   7  -4  145.49    5.90
   2  -7   4  146.39    6.00
  -2  -7  -4  144.59    6.20
  -2   7   4  141.09    6.20
   2   7  -4  143.19    5.90
  -2  -7  -4  140.89    6.40
   2  -7   4  149.79    6.20
  -2  -7  -4  142.59    6.00
   2  -7   4  141.79    5.90
  -2   7  -4  147.99    6.00
   2  -7  -4  130.09    5.90
   2   7   4  140.79    6.00
  -2   7  -4  141.89    5.90
   2   7   4  144.89    5.90
   2   7   4  150.18    6.20
   2   7   4  150.08    6.00
  -2  -7   4  147.09    6.10
   2   7   4  143.09    5.90
  -2  -7   4  151.58    5.90
   2   7   4  132.39    5.90
  -2   7  -4  146.09    6.60
   2  -7  -4  143.29    5.90
   2  -7  -4  152.48    6.00
   2   7   4  147.39    5.90
  -2  -7   4  147.29    6.30
   2   7   4  128.99    6.50
   2  -7  -4  153.88    6.10
   2  -7  -4  146.89    6.00
   2  -7  -4  154.18    6.50
   3  -7   4  137.39    5.90
   3  -7   4  137.39    5.60
   3   7  -4  142.49    5.60
   3   7  -4  139.19    5.60
   3   7  -4  128.29    5.60
   3   7  -4  130.79    5.60
   3   7  -4  138.19    5.60
  -3   7   4  137.39    5.60
   3   7  -4  134.69    5.60
  -3  -7  -4  144.29    5.70
   3  -7   4  137.39    5.60
  -3   7   4  142.59    5.60
  -3  -7  -4  135.09    6.10
   3   7  -4  119.99    6.20
   3   7  -4  135.59    5.90
   3  -7   4  134.59    5.60
   3  -7   4  128.19    5.60
  -3   7   4  123.99    6.10
   3  -7   4  124.89    6.10
  -3  -7  -4  145.29    5.90
   3  -7   4  139.99    5.70
   3   7  -4  140.89    5.60
  -3  -7  -4  127.99    6.20
  -3  -7  -4  126.29    5.60
   3   7   4  137.59    5.60
   3  -7  -4  140.09    5.60
  -3   7  -4  141.39    5.60
   3   7   4  128.39    6.20
  -3  -7   4  127.09    6.20
   3   7   4  141.49    5.60
  -3  -7   4  144.09    5.90
  -3   7  -4  145.99    5.60
  -3  -7   4  136.19    5.70
  -3  -7   4  123.19    6.30
  -3   7  -4  134.09    5.70
   3  -7  -4  138.99    5.70
   3  -7  -4  136.19    5.60
   3  -7  -4  139.89    5.80
   3   7   4  122.79    6.30
   3   7   4  132.79    5.60
   3   7   4  139.29    5.60
   3   7   4  133.39    5.60
   3  -7  -4  140.29    6.10
  -3   7  -4  142.49    6.30
   3  -7  -4  130.29    5.60
   3   7   4  145.79    5.90
   3  -7  -4  142.29    5.60
   3   7   4  144.09    5.60
   3   7   4  136.49    5.60
   4  -7   4  178.98    7.00
   4   7  -4  176.98    7.00
  -4   7   4  164.78    7.30
  -4  -7  -4  168.78    7.30
   4  -7   4  170.28    7.00
   4   7  -4  179.68    7.00
  -4  -7  -4  177.58    7.10
   4   7  -4  170.68    7.00
   4  -7   4  174.48    7.00
   4   7  -4  173.88    7.00
   4  -7   4  173.88    7.00
   4   7  -4  175.28    7.00
   4  -7   4  170.78    7.10
   4   7  -4  175.48    7.30
   4  -7   4  156.88    7.30
   4   7  -4  171.78    7.00
  -4   7   4  176.88    7.00
  -4   7   4  158.88    7.00
   4   7  -4  166.68    7.00
   4  -7   4  166.08    7.00
   4   7  -4  177.98    7.00
   4  -7  -4  169.28    7.00
   4   7   4  163.68    7.00
   4  -7  -4  170.48    7.20
   4   7   4  174.38    7.00
  -4   7  -4  172.88    7.00
   4   7   4  172.58    7.00
   4   7   4  168.28    7.00
  -4   7  -4  176.78    7.20
   4  -7  -4  170.78    7.20
   4  -7  -4  169.98    7.10
  -4  -7   4  184.98    7.40
   4  -7  -4  170.38    7.00
  -4   7  -4  165.18    7.10
   4  -7  -4  162.98    7.00
   4   7   4  165.38    7.00
   4   7   4  169.38    7.00
  -4  -7   4  165.28    7.10
   4   7   4  180.98    7.40
   4  -7  -4  162.08    7.00
   4   7   4  174.68    7.00
  -5   7   4    3.30    0.20
   5   7  -4    2.90    0.20
   5  -7   4    2.90    0.30
  -5  -7  -4    3.10    0.50
   5   7  -4    2.50    0.20
   5  -7   4    3.30    0.40
   5   7  -4    2.40    0.20
   5   7  -4    2.90    0.20
   5   7  -4    2.70    0.30
   5   7  -4    2.60    0.20
   5  -7   4    3.10    0.20
   5  -7   4    3.10    0.20
   5   7  -4    2.50    0.40
   5  -7   4    2.80    0.40
   5  -7   4    3.10    0.30
   5   7  -4    2.80    0.20
  -5  -7  -4    3.00    0.40
  -5   7   4    3.10    0.20
   5  -7   4    2.90    0.20
   5   7   4    2.90    0.20
   5  -7  -4    2.80    0.30
  -5  -7   4    3.20    0.40
   5  -7  -4    3.10    0.20
   5   7   4    2.60    0.20
   5   7   4    2.90    0.20
   5   7   4    3.10    0.20
   5   7   4    3.30    0.20
   5   7   4    2.90    0.20
  -5   7  -4    2.40    0.40
   5   7   4    2.80    0.20
  -5   7  -4    2.70    0.20
   5  -7  -4    2.70    0.40
   5  -7  -4    3.10    0.40
   5   7   4    3.10    0.50
   5  -7  -4    3.00    0.20
  -5  -7   4    2.80    0.50
   5  -7  -4    2.50    0.20
   6   7  -4    0.60    0.10
  -6   7   4    0.30    0.10
   6   7  -4    0.50    0.10
   6  -7   4    0.40    0.20
   6  -7   4    0.40    0.10
  -6  -7  -4    0.60    0.20
   6  -7   4    0.30    0.10
   6   7  -4    0.40    0.10
   6  -7   4    0.50    0.10
   6   7  -4    0.50    0.30
   6  -7   4    0.30    0.20
   6   7  -4    0.30    0.10
   6  -7   4    0.40    0.10
  -6  -7  -4    0.50    0.30
  -6   7   4    0.30    0.10
   6   7  -4    0.20    0.10
   6   7  -4    0.40    0.10
   6   7   4    0.40    0.10
   6   7   4    0.40    0.10
   6  -7  -4    0.40    0.10
  -6   7  -4    0.30    0.20
   6  -7  -4    0.40    0.10
   6  -7  -4    0.30    0.10
   6  -7  -4    0.40    0.20
   6   7   4   -0.10    0.40
  -6  -7   4    0.50    0.40
  -6   7  -4    0.30    0.10
   6  -7  -4    0.50    0.10
   6  -7  -4    0.30    0.20
   6   7   4    0.60    0.10
   6   7   4    0.30    0.10
   6   7   4    0.50    0.10
   6   7   4    0.60    0.10
   7  -7   4   31.30    1.40
   7  -7   4   34.20    1.30
   7  -7   4   29.80    1.50
   7   7  -4   31.90    1.30
   7   7  -4   31.80    1.30
  -7   7   4   31.70    1.40
   7   7  -4   32.50    1.40
  -7  -7  -4   29.30    1.50
   7   7  -4   33.50    1.30
   7   7  -4   31.00    1.30
   7  -7   4   33.00    1.40
  -7   7   4   30.40    1.30
   7   7  -4   31.80    1.30
   7   7  -4   31.60    1.30
   7  -7   4   31.30    1.30
  -7  -7   4   30.40    1.30
   7  -7  -4   29.30    1.50
   7   7   4   31.20    1.30
   7   7   4   30.30    1.30
   7  -7  -4   31.30    1.40
   7   7   4   31.40    1.30
   7   7   4   29.60    1.30
   7  -7  -4   30.90    1.30
   7   7   4   29.00    1.30
   7  -7  -4   31.40    1.30
   7  -7  -4   29.80    1.30
   7   7   4   30.90    1.30
   8   7  -4   44.60    1.80
   8   7  -4   41.00    1.80
   8  -7   4   43.90    1.80
   8  -7   4   43.90    1.80
   8   7  -4   44.90    1.80
   8   7  -4   45.80    1.80
   8  -7   4   45.80    1.90
   8  -7   4   43.20    1.80
  -8   7   4   39.30    1.80
   8   7  -4   44.40    1.80
   8   7   4   45.00    1.80
   8  -7  -4   44.20    1.80
   8   7   4   43.70    1.80
   8   7   4   43.60    1.80
   8  -7  -4   44.00    1.90
   8  -7  -4   45.30    1.80
   8   7   4   44.70    1.80
   8   7   4   41.00    1.80
   8  -7  -4   44.30    1.80
   0   8  -4   42.60    1.80
   0   8   4   41.80    1.80
   0  -8   4   40.70    1.80
   0   8   4   41.90    1.80
   0   8  -4   42.70    1.80
   0  -8  -4   41.00    2.30
   0  -8   4   42.90    1.80
   0   8  -4   44.50    1.90
   0   8   4   45.60    2.10
   0   8   4   44.00    1.90
   0  -8  -4   45.50    1.90
   0  -8   4   44.10    2.20
   0  -8  -4   44.50    1.90
   0   8   4   44.10    1.80
   0  -8   4   46.40    2.00
   0  -8  -4   44.50    1.90
   0   8  -4   42.60    2.50
   0  -8   4   44.50    1.80
   1   8  -4   23.40    1.10
   1  -8   4   23.70    1.00
   1   8  -4   23.50    1.00
  -1  -8  -4   23.90    1.10
   1  -8   4   21.90    1.30
  -1   8   4   21.60    1.00
  -1  -8  -4   24.10    1.00
  -1  -8  -4   22.30    1.10
   1   8  -4   24.20    1.60
  -1   8   4   21.90    1.00
  -1   8   4   23.00    1.00
  -1  -8  -4   21.80    1.50
   1   8  -4   23.60    1.00
   1  -8   4   23.20    1.00
   1  -8   4   22.80    1.10
   1   8  -4   21.90    1.20
  -1   8   4   23.20    1.30
  -1  -8  -4   23.10    1.50
  -1   8   4   24.00    1.00
   1   8  -4   22.90    1.00
   1   8   4   23.70    1.00
  -1  -8   4   26.10    1.40
   1  -8  -4   22.30    1.10
   1  -8  -4   23.20    1.10
   1   8   4   23.10    1.00
   1   8   4   24.60    1.00
  -1  -8   4   23.70    1.00
   1  -8  -4   23.80    1.00
  -1   8  -4   24.00    1.00
   1   8   4   23.50    1.30
   1   8   4   23.70    1.00
  -1  -8   4   23.80    1.00
  -1  -8   4   25.00    1.20
  -1   8  -4   23.70    1.00
   1   8   4   22.20    1.00
  -1   8  -4   21.70    1.60
  -2  -8  -4  170.58    7.10
  -2   8   4  166.58    7.00
  -2  -8  -4  170.48    7.00
   2   8  -4  171.28    7.00
   2   8  -4  169.28    7.00
   2  -8   4  178.48    7.00
  -2   8   4  177.28    7.30
   2  -8   4  175.48    7.10
   2   8  -4  169.28    7.00
  -2   8   4  172.78    7.00
  -2  -8  -4  170.58    7.30
   2   8  -4  167.38    6.90
   2   8  -4  165.48    7.20
  -2  -8  -4  157.48    7.00
   2  -8   4  165.68    6.90
   2  -8   4  172.28    7.30
   2   8   4  166.98    7.00
  -2   8  -4  176.38    7.00
   2   8   4  168.18    7.00
  -2   8  -4  165.78    7.00
   2  -8  -4  163.78    7.00
  -2  -8   4  162.98    6.90
   2   8   4  164.68    6.90
   2  -8  -4  175.18    7.00
   2   8   4  159.28    7.30
  -2  -8   4  184.58    7.10
   2   8   4  170.28    6.90
   2  -8  -4  174.78    7.10
  -2  -8   4  178.28    7.30
   2   8   4  166.48    7.00
  -3   8   4   37.20    1.60
   3   8  -4   36.90    1.60
  -3   8   4   34.00    1.80
   3  -8   4   36.10    1.90
  -3  -8  -4   38.40    1.70
   3  -8   4   37.60    1.70
   3   8  -4   36.60    1.60
  -3   8   4   38.10    1.60
   3  -8   4   37.50    1.60
   3   8  -4   34.60    1.60
   3   8  -4   36.40    1.60
   3  -8   4   36.60    1.60
   3   8  -4   35.70    1.90
   3   8  -4   35.80    1.60
  -3  -8  -4   34.80    1.90
   3   8  -4   36.90    1.60
   3  -8   4   38.00    1.60
   3   8  -4   37.40    1.60
  -3  -8   4   39.60    1.60
  -3   8  -4   36.20    1.60
  -3  -8   4   39.40    1.90
   3   8   4   39.20    1.60
   3   8   4   36.00    1.60
   3   8   4   38.70    1.60
   3   8   4   35.40    1.60
  -3  -8   4   34.50    1.70
   3   8   4   38.70    1.60
   3  -8  -4   37.40    1.60
   3   8   4   37.80    1.60
   3  -8  -4   35.00    1.60
   3  -8  -4   37.40    1.80
  -3   8  -4   36.90    1.60
   3  -8  -4   37.90    1.60
   3   8   4   39.60    1.90
   3  -8  -4   36.40    1.60
   4   8  -4   14.00    0.60
   4  -8   4   13.20    0.70
   4   8  -4   14.10    0.60
   4  -8   4   13.60    0.70
   4  -8   4   13.80    0.80
   4   8  -4   13.50    0.60
  -4  -8  -4   14.20    0.80
  -4   8   4   13.20    0.70
   4   8  -4   13.90    0.70
   4   8  -4   14.10    0.60
   4   8  -4   13.30    0.60
   4   8  -4   13.70    0.60
  -4   8   4   13.70    0.90
   4  -8   4   13.00    0.60
   4   8  -4   14.10    0.90
   4  -8   4   13.60    0.70
  -4  -8  -4   14.30    1.00
   4  -8  -4   13.70    0.60
   4   8   4   13.60    0.60
  -4  -8   4   13.60    0.60
   4  -8  -4   14.60    0.80
   4   8   4   12.40    0.90
   4   8   4   13.30    0.60
   4  -8  -4   13.70    0.60
   4   8   4   14.10    0.60
  -4  -8   4   14.80    0.80
   4  -8  -4   14.20    0.70
   4   8   4   13.00    0.60
   4   8   4   14.00    0.70
  -4   8  -4   13.50    0.60
  -4   8  -4   13.20    0.70
   4   8   4   14.00    0.60
  -4  -8   4   15.80    1.00
   4  -8  -4   13.80    0.70
   5  -8   4   63.19    2.70
   5  -8   4   65.19    2.90
  -5  -8  -4   66.99    2.90
   5  -8   4   65.59    2.80
  -5  -8  -4   65.59    3.10
   5   8  -4   69.99    2.80
   5   8  -4   65.79    2.80
   5   8  -4   68.79    2.80
  -5   8   4   70.39    2.80
   5   8  -4   66.09    2.80
   5  -8   4   65.99    2.80
   5  -8   4   64.99    2.80
   5   8  -4   68.39    2.80
   5   8  -4   68.89    2.80
   5  -8   4   61.79    2.80
  -5   8   4   63.99    2.80
   5   8  -4   67.99    2.80
   5   8  -4   63.69    3.10
  -5  -8   4   68.19    2.70
   5  -8  -4   69.49    2.80
   5   8   4   62.59    3.10
   5   8   4   67.89    2.80
   5  -8  -4   69.59    3.00
   5   8   4   65.69    2.80
   5  -8  -4   66.69    2.80
   5   8   4   69.79    2.70
   5  -8  -4   64.59    2.80
  -5   8  -4   68.59    2.80
  -5  -8   4   65.19    2.90
   5   8   4   63.79    2.80
   5   8   4   64.39    2.80
  -5  -8   4   61.59    3.10
   5   8   4   67.09    2.80
   5  -8  -4   67.59    2.80
   6   8  -4   48.60    2.10
   6   8  -4   50.09    2.00
   6  -8   4   45.10    2.10
  -6   8   4   46.90    2.00
   6   8  -4   49.40    2.00
   6  -8   4   49.99    2.10
   6  -8   4   49.70    2.10
   6  -8   4   44.20    2.20
   6  -8   4   49.10    2.10
   6  -8   4   46.90    2.20
   6   8  -4   49.70    2.10
   6   8  -4   50.19    2.10
  -6   8   4   49.80    2.10
   6   8  -4   49.20    2.00
  -6  -8  -4   48.90    2.20
   6   8  -4   50.39    2.10
   6  -8  -4   48.80    2.20
   6   8   4   47.90    2.10
   6  -8  -4   49.10    2.10
   6   8   4   49.20    2.10
   6   8   4   51.19    2.00
   6  -8  -4   48.20    2.10
   6  -8  -4   50.99    2.10
   6  -8  -4   48.70    2.10
  -6   8  -4   50.39    2.00
   6   8   4   49.60    2.10
  -6  -8   4   50.49    2.00
   6   8   4   48.80    2.10
   7   8  -4    6.30    0.40
   7  -8   4    6.20    0.30
   7   8  -4    6.20    0.30
   7  -8   4    6.70    0.40
  -7  -8  -4    6.30    0.30
   7   8  -4    6.20    0.30
   7   8  -4    6.90    0.30
   7   8  -4    6.50    0.30
   7  -8   4    6.70    0.30
   7   8  -4    6.80    0.30
  -7   8   4    5.90    0.40
  -7   8   4    6.50    0.30
   7   8   4    5.90    0.30
  -7  -8   4    6.10    0.30
   7  -8  -4    6.40    0.30
   7  -8  -4    6.20    0.30
   7   8   4    6.50    0.30
   7   8   4    6.60    0.30
   7   8   4    6.90    0.30
   7  -8  -4    6.20    0.40
   7  -8  -4    6.10    0.30
   7   8   4    6.80    0.30
   8   8  -4   46.00    1.80
   8  -8   4   38.90    1.80
   8  -8   4   44.40    1.80
   8   8  -4   43.30    1.80
   8  -8   4   43.40    1.80
   8   8  -4   44.50    1.80
   8  -8   4   43.60    1.80
   8   8  -4   43.60    1.80
   8   8  -4   45.00    1.80
   8   8   4   44.20    1.80
   8  -8  -4   45.50    1.80
   8   8   4   44.70    1.80
   8   8   4   45.50    1.80
   8  -8  -4   42.50    1.80
   8   8   4   43.50    1.80
   8  -8  -4   45.80    1.80
   8   8   4   44.30    1.80
   0  -9   4    1.30    0.40
   0   9   4    1.20    0.30
   0  -9  -4    0.90    0.10
   0   9  -4    1.00    0.10
   0  -9  -4    0.90    0.20
   0   9  -4    0.70    0.10
   0  -9   4    1.10    0.10
   0  -9   4    0.70    0.20
   0   9   4    0.90    0.10
   0  -9   4    1.00    0.10
   0   9   4    0.70    0.10
   0  -9  -4    0.70    0.20
   0   9   4    0.90    0.10
   0   9  -4    0.80    0.20
   0   9   4    0.80    0.10
   1   9  -4   13.60    0.60
   1  -9   4   14.10    0.70
  -1   9   4   13.40    0.60
  -1  -9  -4   13.20    0.70
  -1   9   4   13.00    0.70
   1  -9   4   13.10    1.00
   1   9  -4   14.00    0.60
  -1   9   4   14.70    0.70
  -1  -9  -4   14.60    0.80
  -1  -9  -4   14.30    0.70
   1  -9   4   12.90    0.80
  -1   9   4   13.40    0.90
   1  -9   4   13.60    0.60
   1   9  -4   14.70    0.70
  -1  -9   4   14.50    0.80
   1   9   4   14.30    0.70
  -1  -9   4   14.20    0.60
  -1   9  -4   12.90    0.70
  -1   9  -4   14.50    0.70
  -1  -9   4   13.40    0.60
   1  -9  -4   14.20    0.70
   1   9   4   14.10    0.70
   1  -9  -4   13.90    0.70
   1   9   4   13.20    0.60
  -1  -9   4   14.00    0.60
   1   9   4   14.20    0.70
   1   9   4   13.30    0.90
  -1  -9   4   14.70    1.00
  -2   9   4   21.30    1.00
   2   9  -4   21.60    1.00
  -2   9   4   21.60    0.90
   2  -9   4   19.20    1.20
   2   9  -4   21.40    0.90
   2   9  -4   22.30    1.00
   2  -9   4   21.20    1.00
   2  -9   4   21.60    0.90
  -2  -9  -4   21.50    1.00
   2   9  -4   21.70    0.90
  -2   9   4   21.00    0.90
  -2  -9  -4   21.10    1.10
   2  -9   4   21.40    1.10
  -2  -9  -4   20.90    1.00
   2   9  -4   20.00    1.20
   2   9   4   21.30    1.00
   2   9   4   21.60    0.90
  -2  -9   4   21.50    0.90
  -2  -9   4   21.10    1.30
   2  -9  -4   22.00    1.00
   2  -9  -4   22.60    1.00
   2   9   4   21.90    1.00
   2   9   4   20.70    0.90
  -2  -9   4   21.70    1.10
  -2   9  -4   22.50    1.00
   2   9   4   20.00    1.20
  -2   9  -4   20.50    0.90
   2   9   4   22.50    1.00
   3   9  -4   35.20    1.80
   3   9  -4   37.10    1.50
   3  -9   4   36.20    1.70
  -3   9   4   37.70    1.50
   3   9  -4   35.10    1.50
   3   9  -4   35.20    1.60
   3   9  -4   33.90    1.50
  -3   9   4   31.60    1.80
  -3  -9  -4   31.20    1.80
   3  -9   4   35.20    1.50
  -3   9   4   35.50    1.50
   3  -9   4   35.50    1.50
  -3  -9  -4   37.00    1.60
  -3   9   4   35.60    1.60
  -3  -9  -4   36.20    1.70
   3  -9  -4   35.00    1.50
   3   9   4   37.20    1.50
   3   9   4   36.30    1.50
   3   9   4   34.00    1.50
   3   9   4   36.40    1.50
  -3   9  -4   37.30    1.60
   3  -9  -4   37.60    1.60
  -3  -9   4   39.70    1.70
  -3  -9   4   38.80    1.50
  -3   9  -4   37.50    1.50
  -3  -9   4   36.20    1.90
   3   9   4   34.30    1.80
   4   9  -4   14.80    0.70
  -4   9   4   15.70    0.70
   4  -9   4   16.00    0.70
   4   9  -4   15.50    0.70
  -4  -9  -4   15.70    0.70
   4  -9   4   14.90    0.80
   4   9  -4   15.40    0.70
   4   9  -4   15.40    0.70
   4   9  -4   15.00    0.70
  -4  -9  -4   15.50    0.90
   4  -9   4   15.80    0.70
   4  -9   4   16.10    0.70
   4   9  -4   15.60    0.70
   4   9  -4   15.60    0.70
  -4  -9   4   14.60    0.80
   4   9   4   14.00    0.70
   4   9   4   16.10    0.70
  -4  -9   4   16.50    0.70
   4   9   4   15.10    0.70
   4   9   4   14.30    0.70
   4  -9  -4   15.90    0.70
   4  -9  -4   15.60    0.80
   4   9   4   15.70    0.70
   4  -9  -4   15.30    0.70
  -4   9  -4   13.60    0.70
   4  -9  -4   15.20    0.90
   4   9   4   15.50    0.70
   5   9  -4    4.90    0.30
   5  -9   4    4.60    0.30
  -5   9   4    4.80    0.30
   5  -9   4    4.90    0.30
  -5  -9  -4    4.30    0.40
   5   9  -4    4.90    0.30
   5   9  -4    5.00    0.30
   5   9  -4    5.20    0.30
  -5  -9  -4    5.30    0.30
   5   9  -4    5.10    0.30
   5  -9   4    4.40    0.40
  -5   9   4    5.30    0.30
   5   9  -4    5.10    0.30
   5  -9   4    5.10    0.30
   5   9  -4    5.00    0.30
   5  -9  -4    5.00    0.30
   5   9   4    5.60    0.30
  -5  -9   4    4.60    0.30
   5   9   4    5.10    0.30
   5   9   4    5.20    0.30
  -5   9  -4    5.30    0.30
   5   9   4    5.30    0.30
   5  -9  -4    4.60    0.50
   5  -9  -4    5.40    0.30
   5   9   4    4.90    0.30
   5   9   4    5.00    0.30
  -6  -9  -4   12.10    0.60
   6   9  -4   14.40    0.60
  -6   9   4   14.20    0.60
   6   9  -4   12.30    0.60
   6   9  -4   14.20    0.60
   6   9  -4   13.30    0.60
   6  -9   4   13.20    0.60
  -6   9   4   13.70    0.60
   6  -9   4   13.80    0.60
  -6   9   4   13.30    0.60
   6   9  -4   12.00    0.60
   6   9  -4   13.70    0.60
   6   9   4   14.00    0.60
   6   9   4   13.50    0.60
   6   9   4   12.10    0.60
  -6  -9   4   12.60    0.60
  -6   9  -4   13.50    0.60
   6  -9  -4   13.90    0.60
   6   9   4   13.00    0.60
   6  -9  -4   13.10    0.60
  -7   9   4   31.70    1.20
  -7  -9  -4   27.30    1.20
   7   9  -4   28.80    1.20
   7   9  -4   30.10    1.20
   7   9  -4   30.10    1.20
   7  -9   4   29.40    1.20
   7  -9   4   30.10    1.20
   7   9  -4   28.20    1.20
   7  -9  -4   29.70    1.20
   7   9   4   28.20    1.20
   7  -9  -4   29.50    1.20
   7   9   4   28.30    1.20
   7   9   4   29.40    1.20
   7   9   4   29.80    1.20
   7   9   4   29.90    1.20
  -7  -9   4   27.00    1.20
   0 -10  -4   37.40    1.50
   0 -10   4   37.00    1.50
   0  10   4   33.80    1.50
   0 -10   4   37.30    1.50
   0  10   4   35.10    1.50
   0  10   4   34.30    1.50
   0  10  -4   35.20    1.50
   0  10  -4   36.70    1.50
   0 -10  -4   34.70    1.60
   0  10  -4   36.30    1.60
  -1  10   4   32.60    1.50
  -1  10   4   33.30    1.40
   1 -10   4   30.90    1.40
  -1 -10  -4   34.50    1.40
  -1 -10  -4   30.80    1.50
   1  10  -4   34.00    1.50
   1  10  -4   34.90    1.40
  -1  10   4   35.00    1.40
   1 -10   4   34.20    1.40
  -1 -10  -4   32.30    1.50
   1 -10   4   33.50    1.60
   1  10  -4   34.20    1.40
   1 -10  -4   32.70    1.40
  -1  10  -4   34.20    1.40
   1 -10  -4   32.30    1.50
   1  10   4   34.30    1.40
   1  10   4   35.00    1.40
  -1  10  -4   33.00    1.50
  -1 -10   4   34.40    1.40
  -1 -10   4   34.50    1.60
   1  10   4   32.30    1.40
   1  10   4   34.20    1.50
  -1 -10   4   34.10    1.40
  -2 -10  -4   10.90    0.50
  -2  10   4   11.40    0.60
  -2 -10  -4   10.40    0.70
   2  10  -4   10.70    0.50
  -2 -10  -4   11.70    0.60
  -2  10   4   11.80    0.50
   2  10  -4   11.40    0.50
   2 -10   4   12.00    0.60
  -2  10   4   11.30    0.50
   2 -10   4   11.30    0.50
   2  10  -4   11.40    0.60
   2 -10   4   11.60    0.70
   2  10   4   11.80    0.50
   2 -10  -4   10.70    0.60
  -2 -10   4   11.10    0.50
  -2 -10   4   11.30    0.70
  -2 -10   4   12.00    0.50
   2  10   4   11.60    0.50
  -2  10  -4   11.60    0.60
   2  10   4   11.80    0.50
  -2  10  -4   11.60    0.50
   2 -10  -4   11.80    0.60
   2  10   4   11.20    0.60
  -3  10   4   36.40    1.50
   3  10  -4   37.70    1.50
  -3 -10  -4   37.40    1.50
   3  10  -4   34.50    1.50
  -3  10   4   33.40    1.50
  -3  10   4   37.00    1.50
   3  10  -4   35.40    1.50
   3 -10   4   32.00    1.60
   3 -10   4   35.60    1.50
   3 -10   4   35.20    1.50
  -3 -10  -4   34.20    1.60
  -3  10  -4   35.60    1.50
  -3 -10   4   37.00    1.60
   3  10   4   34.60    1.50
   3 -10  -4   36.50    1.50
   3  10   4   36.20    1.50
   3 -10  -4   36.90    1.60
  -3  10  -4   38.10    1.50
  -3 -10   4   35.10    1.50
   3  10   4   35.60    1.50
  -4  10   4    7.70    0.40
   4  10  -4    7.10    0.40
   4 -10   4    7.60    0.40
   4  10  -4    7.80    0.40
  -4  10   4    7.60    0.40
  -4 -10  -4    7.30    0.40
   4  10  -4    6.70    0.40
  -4  10   4    6.60    0.40
   4  10   4    7.60    0.40
   4  10   4    7.60    0.40
   4 -10  -4    7.70    0.40
  -4 -10   4    7.50    0.40
   4 -10  -4    7.70    0.40
  -4  10  -4    7.70    0.40
   4  10   4    7.10    0.40
   5 -10   4    3.50    0.20
   5  10  -4    3.40    0.20
  -5  10   4    3.50    0.20
  -5  10   4    3.30    0.20
   5  10  -4    3.10    0.20
   5  10  -4    3.50    0.20
   5 -10   4    3.40    0.20
  -5  10   4    3.60    0.20
  -5 -10  -4    3.50    0.20
   5  10  -4    3.80    0.20
   5  10  -4    3.30    0.20
   5 -10  -4    3.60    0.20
  -5 -10   4    3.00    0.20
   5  10   4    3.40    0.20
   5  10   4    3.20    0.20
   5  10   4    3.70    0.20
   6 -10   4   12.10    0.60
   6 -10   4   14.50    0.60
   6  10  -4   14.80    0.60
  -6  10   4   14.60    0.60
   6 -10  -4   15.30    0.60
   6  10   4   15.30    0.60
  -6 -10   4   14.50    0.60
  -6 -10   4   12.70    0.60
   6  10   4   14.90    0.60
   0  11   4    1.90    0.20
   0 -11   4    1.80    0.20
   0 -11   4    2.10    0.20
   0  11   4    1.80    0.20
   0 -11  -4    1.70    0.20
   0  11  -4    1.70    0.20
   0 -11  -4    1.80    0.20
   0  11  -4    1.70    0.20
   1  11  -4    9.90    0.50
   1  11  -4   10.40    0.50
   1  11  -4   10.00    0.50
   1 -11   4    8.90    0.50
  -1 -11  -4    9.60    0.50
  -1  11   4   10.20    0.50
   1 -11   4    9.80    0.50
  -1  11   4    9.70    0.50
   1  11   4    8.90    0.50
   1 -11  -4   10.10    0.50
  -1 -11   4   10.00    0.50
  -1  11  -4   10.20    0.50
  -1  11  -4   10.40    0.50
   1 -11  -4    9.60    0.50
  -1 -11   4    9.50    0.50
   1  11   4   10.50    0.50
  -2  11   4    3.40    0.20
  -2  11   4    4.00    0.20
   2 -11   4    3.30    0.20
   2  11  -4    3.30    0.20
  -2  11   4    3.20    0.20
   2  11  -4    3.70    0.20
  -2 -11  -4    3.70    0.20
   2 -11   4    3.50    0.20
   2  11  -4    3.00    0.20
   2  11   4    3.40    0.20
   2 -11  -4    3.10    0.20
   2  11   4    3.50    0.20
   2  11   4    3.40    0.20
  -2 -11   4    3.50    0.20
  -2  11  -4    3.50    0.20
   2 -11  -4    3.40    0.20
  -2  11  -4    3.00    0.20
   3  11  -4    8.50    0.40
   3  11  -4    8.10    0.40
  -3  11   4    8.70    0.40
   3  11  -4    8.80    0.40
  -3  11   4    8.40    0.40
   3 -11   4    8.90    0.40
  -3  11   4    7.90    0.40
  -3 -11  -4    8.00    0.40
  -3 -11  -4    8.50    0.40
  -3 -11   4    8.10    0.40
   3 -11  -4    8.50    0.40
   3  11   4    7.40    0.40
  -3  11  -4    9.10    0.40
  -3 -11   4    8.10    0.40
   3 -11  -4    8.90    0.40
   3  11   4    8.50    0.40
   3  11   4    8.70    0.40
  -4 -11  -4    8.10    0.40
  -4  11   4    7.40    0.30
   4  11  -4    7.80    0.40
  -4 -11  -4    7.20    0.30
   4  11  -4    6.50    0.30
   4 -11   4    7.70    0.40
  -4  11  -4    8.30    0.40
  -4 -11   4    7.50    0.30
   4 -11  -4    8.20    0.40
   4 -11  -4    7.10    0.40
  -4 -11   4    7.50    0.30
   4  11   4    7.60    0.30
   4  11   4    6.70    0.40
   4  11   4    7.80    0.30
   0  12   4    4.20    0.20
   0 -12  -4    3.70    0.20
   0 -12   4    3.70    0.20
   0  12  -4    4.00    0.20
   0 -12   4    4.00    0.20
   1  12  -4   28.40    1.20
  -1 -12  -4   26.80    1.20
   1 -12   4   25.60    1.20
   1 -12   4   25.50    1.20
  -1  12   4   30.80    1.20
   1 -12  -4   28.40    1.20
   1  12   4   29.20    1.20
  -1 -12   4   29.30    1.20
  -1  12  -4   29.00    1.20
  -2  12   4   21.00    0.90
  -2 -12  -4   20.70    0.90
   2 -12   4   19.70    0.90
   2  12  -4   19.30    0.90
   2  12   4   20.20    0.90
  -2  12  -4   21.40    0.90
   2 -12  -4   19.60    0.90
  -2 -12   4   20.40    0.80
   0   0  -5    0.20    0.10
   0   0  -5    0.30    0.10
   0   0   5    0.20    0.10
   0   0  -5    0.30    0.20
   0   0   5    0.30    0.10
   1   0   5  155.48    6.30
   1   0  -5  145.49    6.10
   1   0  -5  165.68    6.30
  -1   0  -5  156.78    6.20
  -1   0  -5  156.88    6.20
   1   0  -5  148.19    6.10
   1   0   5  134.19    6.10
  -1   0  -5  158.38    6.10
   1   0  -5  149.59    6.10
  -1   0   5  153.28    6.30
   1   0  -5  136.09    6.30
  -1   0  -5  133.49    6.30
  -1   0   5  142.19    6.30
   2   0  -5  103.19    4.60
  -2   0   5  125.39    4.80
  -2   0   5  112.69    4.80
   2   0   5  112.09    4.80
   2   0  -5  109.39    4.80
   2   0  -5  120.79    4.90
  -2   0  -5  115.89    4.80
   2   0  -5  101.49    4.60
  -2   0  -5  101.89    4.60
   2   0   5  112.89    4.60
  -2   0  -5  106.69    4.60
   2   0  -5  115.19    4.70
   2   0   5  120.89    4.70
  -3   0  -5  512.65   22.10
  -3   0   5  535.35   22.30
  -3   0  -5  518.65   22.10
  -3   0   5  527.75   22.20
   3   0  -5  587.44   22.40
   3   0  -5  564.54   22.20
   3   0   5  570.74   22.10
   3   0  -5  513.85   22.10
   3   0   5  516.65   22.10
   3   0   5  538.55   22.20
   3   0  -5  572.14   22.30
   3   0   5  559.24   22.30
   4   0   5  417.86   17.00
   4   0  -5  445.16   17.00
   4   0  -5  440.56   17.00
  -4   0   5  419.96   17.10
   4   0   5  435.96   17.20
   4   0   5  412.36   17.10
   4   0  -5  379.96   16.80
  -4   0  -5  389.26   16.90
   4   0   5  401.76   16.90
  -4   0   5  422.06   17.20
   4   0  -5  419.96   17.30
   4   0  -5  396.06   17.10
  -5   0   5  220.88   10.00
  -5   0  -5  235.28    9.70
   5   0  -5  238.08   10.10
   5   0   5  234.08   10.00
   5   0  -5  246.58    9.80
  -5   0  -5  234.98   10.00
   5   0   5  219.38    9.60
   5   0  -5  240.48    9.90
   5   0   5  231.18    9.80
   5   0  -5  235.08    9.70
   5   0  -5  231.48    9.60
  -5   0   5  251.47    9.90
   5   0   5  231.18    9.70
   6   0  -5   10.60    0.50
   6   0   5   10.30    0.60
   6   0   5   10.90    0.50
   6   0  -5   10.40    0.50
  -6   0   5   10.50    0.70
   6   0  -5   10.60    0.50
   6   0   5   10.50    0.50
   6   0   5   11.50    0.80
   6   0   5   11.30    0.70
   6   0  -5   10.80    1.00
   6   0  -5   10.10    0.70
  -6   0   5   12.10    1.10
   6   0  -5    9.70    0.80
  -6   0  -5   11.70    0.60
   6   0  -5   10.40    0.50
  -6   0  -5   10.50    0.90
   6   0  -5   10.70    0.60
   6   0  -5    9.90    0.50
   6   0  -5   11.00    0.50
   6   0   5   10.70    0.50
   6   0   5   10.50    0.50
   6   0   5   10.70    0.50
   7   0   5   74.09    3.20
   7   0   5   74.99    3.10
   7   0  -5   70.39    3.00
   7   0   5   70.29    3.00
   7   0   5   73.19    3.00
  -7   0  -5   68.49    3.20
   7   0   5   73.19    3.00
   7   0  -5   72.79    3.10
   7   0   5   73.29    3.00
   7   0   5   72.19    3.40
   7   0  -5   75.39    3.30
   7   0  -5   72.59    3.00
   7   0  -5   75.79    3.00
   7   0  -5   73.99    3.00
   7   0  -5   77.09    3.10
   8   0  -5   40.70    1.80
   8   0  -5   44.00    1.80
   8   0  -5   44.20    1.80
   8   0   5   42.50    1.80
   8   0   5   41.80    1.80
   8   0   5   44.80    1.90
   8   0  -5   43.70    1.80
   8   0  -5   42.30    1.80
  -8   0   5   41.10    2.10
   8   0   5   42.80    2.00
   8   0   5   42.80    1.80
   8   0   5   42.60    1.80
   8   0  -5   43.60    1.80
   8   0   5   44.00    1.90
   8   0   5   41.90    2.10
   9   0   5   32.60    1.40
   9   0   5   33.80    1.40
   9   0  -5   32.50    1.40
   9   0   5   32.50    1.30
   9   0   5   28.70    1.50
   9   0  -5   31.60    1.40
   9   0  -5   31.20    1.40
  10   0   5    3.10    0.20
  10   0  -5    3.30    0.20
   0   1  -5  197.68    7.80
   0  -1  -5  180.38    7.80
   0   1  -5  179.68    7.90
   0  -1   5  196.08    8.00
   0  -1   5  200.38    8.00
   0   1   5  171.58    7.80
   0  -1  -5  191.98    8.00
   0  -1  -5  176.78    7.90
   0   1   5  204.18    8.00
   0  -1  -5  197.48    7.90
   0   1  -5  198.68    7.80
   0   1   5  197.48    8.00
   0  -1   5  175.78    7.80
   0   1  -5  202.78    8.00
   0   1   5  194.68    7.80
  -1   1   5  489.75   20.00
  -1  -1  -5  453.35   19.90
  -1  -1  -5  449.46   20.10
  -1  -1  -5  504.55   20.00
   1   1  -5  507.45   19.90
   1   1  -5  509.95   19.90
  -1   1   5  497.65   20.10
   1  -1   5  474.35   19.90
  -1  -1  -5  502.15   19.90
   1  -1   5  486.45   20.00
   1   1  -5  512.25   20.10
  -1   1   5  522.15   19.90
  -1   1  -5  518.05   19.90
  -1  -1   5  453.85   19.90
   1  -1  -5  472.75   19.90
   1   1   5  514.05   20.10
   1   1   5  454.85   20.00
   1   1   5  461.45   19.90
   1  -1  -5  477.05   19.90
  -1   1  -5  448.76   20.10
  -1   1  -5  528.95   20.00
  -1  -1   5  491.05   20.10
  -1  -1   5  493.35   20.10
   1   1   5  526.75   19.90
   2  -1   5   43.00    1.90
  -2   1   5   42.50    2.00
   2  -1   5   40.20    1.80
  -2   1   5   42.50    2.00
  -2  -1  -5   45.80    2.00
   2   1  -5   47.50    2.10
   2   1  -5   38.60    1.80
   2   1  -5   46.70    1.90
  -2  -1  -5   42.50    1.80
   2  -1   5   43.50    1.90
   2  -1   5   46.00    2.00
   2  -1   5   45.60    2.00
   2   1  -5   41.20    2.10
  -2   1  -5   40.70    1.90
  -2  -1   5   44.70    1.90
   2   1   5   44.20    1.90
  -2  -1   5   46.80    2.10
   2   1   5   42.30    1.80
  -2   1  -5   43.00    1.90
   2   1   5   41.10    1.90
   2  -1  -5   40.60    1.90
   2  -1  -5   42.80    2.00
   2  -1  -5   44.70    1.90
  -2  -1   5   44.30    2.00
   2  -1  -5   45.50    2.10
   2   1   5   42.30    1.80
   2   1   5   48.00    2.10
   2  -1  -5   42.90    1.90
   3  -1   5   86.89    3.60
  -3   1   5   78.39    3.50
   3  -1   5   80.09    3.40
   3   1  -5   83.69    3.60
  -3  -1  -5   76.19    3.30
   3  -1   5   75.69    3.30
   3  -1   5   80.59    3.50
  -3   1   5   81.99    3.50
   3   1  -5   76.29    3.30
   3  -1   5   84.69    3.40
   3   1  -5   80.49    3.40
  -3  -1  -5   80.29    3.50
   3   1  -5   76.99    3.50
  -3   1  -5   77.09    3.30
  -3  -1   5   80.59    3.60
   3   1   5   85.09    3.50
   3   1   5   80.39    3.40
   3  -1  -5   80.19    3.60
   3  -1  -5   77.29    3.40
   3  -1  -5   74.39    3.40
   3  -1  -5   78.69    3.40
   3  -1  -5   83.49    3.40
  -3   1  -5   83.79    3.50
   3   1   5   76.59    3.30
   3  -1  -5   82.59    3.60
  -3  -1   5   76.39    3.50
   4  -1   5  117.49    5.40
   4   1  -5  119.79    5.50
   4   1  -5  125.69    5.20
   4  -1   5  120.89    5.20
  -4   1   5  137.59    5.40
   4  -1   5  125.29    5.30
  -4  -1  -5  117.29    5.40
   4  -1   5  120.49    5.10
  -4  -1  -5  118.49    5.10
   4   1  -5  118.69    5.10
   4   1  -5  115.29    5.10
   4   1  -5  125.69    5.40
  -4   1   5  131.69    5.30
  -4  -1   5  131.09    5.50
   4   1   5  129.69    5.30
   4   1   5  127.09    5.20
   4  -1  -5  122.09    5.20
  -4   1  -5  123.29    5.20
  -4  -1   5  119.09    5.30
   4   1   5  129.19    5.20
   4  -1  -5  131.59    5.40
   4  -1  -5  113.79    5.10
   4   1   5  130.99    5.50
  -4   1  -5  117.39    5.30
   4  -1  -5  121.59    5.10
   4  -1  -5  127.19    5.20
   4  -1  -5  129.99    5.50
   5   1  -5   59.19    2.60
   5  -1   5   59.29    2.90
   5  -1   5   62.19    2.60
   5   1  -5   57.49    2.50
  -5   1   5   60.79    2.90
  -5  -1  -5   62.39    2.90
   5  -1   5   59.29    2.60
  -5   1   5   64.39    2.80
   5   1  -5   64.19    2.80
   5   1  -5   62.59    2.70
   5  -1   5   57.19    2.70
   5   1  -5   56.69    3.00
   5   1   5   59.19    2.60
   5   1   5   64.79    2.60
   5  -1  -5   58.79    2.70
   5   1   5   57.99    2.70
   5  -1  -5   59.69    2.80
  -5   1  -5   56.09    2.60
   5   1   5   64.69    3.00
   5  -1  -5   59.59    3.00
   5  -1  -5   54.99    2.60
   5  -1  -5   60.29    2.50
  -5  -1   5   62.69    2.80
   5  -1  -5   61.19    2.60
   6   1  -5   30.20    1.70
   6  -1   5   31.40    1.40
   6   1  -5   31.30    1.40
   6  -1   5   32.30    1.60
   6   1  -5   31.40    1.40
   6   1  -5   30.30    1.90
   6  -1   5   30.10    1.40
   6   1  -5   30.00    1.30
   6   1  -5   30.60    1.40
   6  -1   5   30.70    1.30
   6  -1   5   33.80    1.50
  -6  -1  -5   31.90    1.80
   6  -1   5   30.60    1.40
   6  -1   5   32.30    1.40
   6   1  -5   34.80    1.40
   6  -1   5   32.60    1.50
   6  -1   5   33.20    1.40
   6   1  -5   32.00    1.40
  -6   1   5   33.10    1.60
   6   1  -5   32.80    1.60
   6  -1  -5   30.50    1.30
   6  -1  -5   31.80    1.40
   6  -1  -5   32.50    1.40
  -6   1  -5   31.80    1.50
   6   1   5   34.60    1.70
   6  -1  -5   33.30    1.40
   6  -1  -5   33.40    1.50
   6  -1  -5   29.50    1.90
   6  -1  -5   32.50    1.70
   6   1   5   32.50    1.50
   6   1   5   33.50    1.90
   6   1   5   30.50    1.40
   6   1   5   33.50    1.50
   6   1   5   28.90    1.40
   6   1   5   30.80    1.40
  -6  -1   5   30.00    1.90
   6   1   5   30.80    1.40
   6  -1  -5   32.30    1.40
  -6  -1   5   33.10    1.70
   6  -1  -5   34.40    1.40
   6   1   5   30.10    1.40
   6   1   5   31.30    1.30
   6  -1  -5   33.30    1.50
   7  -1   5   43.10    1.80
   7   1  -5   43.20    1.80
   7   1  -5   43.60    2.10
   7  -1   5   40.80    1.80
   7  -1   5   39.20    1.80
   7   1  -5   42.50    1.80
   7   1  -5   38.80    1.80
   7  -1   5   42.90    2.10
   7  -1   5   39.20    1.80
   7  -1   5   42.90    1.80
   7   1  -5   44.80    1.80
   7   1  -5   43.10    1.80
   7  -1   5   43.20    2.00
   7  -1   5   40.70    1.90
   7  -1   5   44.00    1.80
   7   1  -5   41.70    1.80
   7  -1  -5   42.20    1.80
   7  -1  -5   44.00    1.80
   7  -1  -5   42.10    1.80
   7  -1  -5   38.80    1.80
   7  -1  -5   42.50    1.80
   7   1   5   42.80    1.80
   7  -1  -5   39.70    2.00
   7   1   5   39.40    1.80
   7   1   5   45.00    2.00
   7   1   5   46.30    1.80
   7   1   5   44.00    1.90
   7   1   5   43.60    2.10
  -7   1  -5   42.60    1.90
   7   1   5   44.50    1.80
   7   1   5   43.40    1.80
   7  -1  -5   41.30    1.80
   8   1  -5   12.60    0.90
   8  -1   5   14.20    0.60
  -8   1   5   12.60    0.90
   8  -1   5   14.00    0.70
   8  -1   5   14.50    0.80
   8   1  -5   13.50    0.70
   8   1  -5   12.90    0.60
   8   1  -5   13.80    0.60
   8  -1   5   13.70    0.60
   8   1  -5   12.60    0.60
   8  -1   5   13.60    0.60
   8  -1   5   13.60    0.80
   8   1  -5   13.30    0.60
  -8   1  -5   13.20    0.90
   8  -1  -5   13.70    0.60
   8  -1  -5   12.40    0.60
   8   1   5   14.10    0.60
   8  -1  -5   13.50    0.70
   8   1   5   13.60    0.80
   8   1   5   12.90    0.90
   8   1   5   13.80    0.70
   8  -1  -5   14.30    0.70
   8   1   5   13.50    0.60
   8  -1  -5   13.30    0.60
   8   1   5   13.40    0.60
   9   1  -5   13.30    0.60
   9   1  -5   13.10    0.60
   9  -1   5   12.70    0.80
   9   1  -5   13.40    0.60
   9  -1   5   13.80    0.60
   9   1  -5   13.20    0.60
   9  -1   5   13.50    0.60
   9   1  -5   13.50    0.60
   9  -1   5   14.20    0.60
   9  -1   5   13.70    0.60
   9  -1  -5   13.00    0.60
   9   1   5   13.00    0.60
   9  -1  -5   13.30    0.60
   9  -1  -5   13.50    0.60
   9   1   5   13.10    0.60
   9   1   5   12.80    0.70
   9  -1  -5   12.90    0.60
   9   1   5   13.10    0.70
  10  -1   5    8.80    0.40
  10   1  -5    8.70    0.40
  10  -1   5    9.30    0.40
  10   1  -5    7.50    0.40
  10  -1  -5    9.10    0.40
   0  -2  -5  202.78    8.80
   0  -2  -5  208.68    8.60
   0   2  -5  209.28    8.60
   0  -2   5  191.28    8.70
   0  -2  -5  217.08    8.70
   0   2   5  216.28    8.60
   0   2   5  190.48    8.70
   0   2  -5  205.08    8.60
   0   2  -5  198.28    8.80
   0   2  -5  217.88    8.80
   0  -2   5  208.18    8.80
   0  -2  -5  225.58    8.60
   0  -2   5  230.28    8.60
   0  -2   5  199.38    8.60
   0   2   5  215.58    8.60
   0   2   5  216.58    8.70
   1  -2   5  165.38    6.30
  -1  -2  -5  156.28    6.10
  -1   2   5  151.18    6.20
   1   2  -5  157.68    6.30
   1  -2   5  151.38    6.20
   1  -2   5  146.89    6.20
  -1   2   5  134.89    6.30
  -1  -2  -5  149.19    6.30
   1   2  -5  159.68    6.40
   1   2  -5  139.59    6.10
  -1   2   5  150.88    6.30
  -1  -2  -5  131.89    6.10
   1   2  -5  147.19    6.20
  -1  -2  -5  137.09    6.30
   1   2   5  148.79    6.20
  -1  -2   5  139.79    6.20
  -1   2  -5  154.98    6.40
   1  -2  -5  138.39    6.10
   1   2   5  134.09    6.20
   1  -2  -5  152.28    6.20
   1   2   5  146.19    6.30
   1   2   5  157.98    6.20
  -1   2  -5  157.58    6.10
   1  -2  -5  158.78    6.30
   1  -2  -5  150.48    6.10
  -1  -2   5  148.19    6.30
  -1   2  -5  142.59    6.30
  -1  -2   5  162.78    6.40
   1  -2  -5  159.38    6.40
  -2   2   5   68.59    3.00
  -2  -2  -5   67.79    2.80
   2  -2   5   60.19    2.90
   2   2  -5   68.39    2.80
   2  -2   5   69.49    2.80
  -2  -2  -5   70.59    3.00
   2   2  -5   60.19    2.80
  -2   2   5   63.29    2.80
   2   2  -5   68.39    3.00
   2   2  -5   68.09    3.00
  -2  -2  -5   61.49    2.80
   2  -2   5   71.09    3.00
   2  -2   5   72.39    3.00
  -2   2   5   67.99    2.90
   2  -2   5   67.69    2.80
  -2  -2   5   67.29    3.00
   2   2   5   65.59    3.00
   2  -2  -5   64.49    2.90
  -2   2  -5   68.49    2.80
   2  -2  -5   67.49    2.80
   2   2   5   61.59    2.80
   2  -2  -5   65.09    2.80
  -2  -2   5   67.99    3.10
  -2   2  -5   69.49    3.00
   2  -2  -5   60.39    3.00
   2  -2  -5   68.79    3.10
   2   2   5   63.09    2.80
  -2  -2   5   67.89    2.80
   3   2  -5   75.29    3.20
  -3   2   5   72.29    3.40
   3  -2   5   77.89    3.30
   3  -2   5   78.49    3.40
  -3  -2  -5   77.89    3.40
   3   2  -5   75.99    3.40
   3  -2   5   84.09    3.40
  -3  -2  -5   76.69    3.20
  -3   2   5   77.79    3.30
   3   2  -5   74.29    3.30
   3  -2   5   74.99    3.20
  -3   2   5   75.79    3.40
   3   2  -5   75.19    3.50
  -3  -2  -5   74.39    3.20
   3  -2   5   72.19    3.20
   3   2   5   73.69    3.30
   3  -2  -5   73.99    3.20
   3  -2  -5   81.29    3.20
  -3   2  -5   78.69    3.40
   3   2   5   68.89    3.20
   3  -2  -5   78.79    3.50
   3   2   5   73.49    3.50
   3   2   5   72.49    3.20
  -3  -2   5   75.29    3.40
  -3  -2   5   79.59    3.50
  -3  -2   5   74.99    3.20
   3  -2  -5   73.29    3.50
  -3   2  -5   81.49    3.20
   3  -2  -5   82.39    3.30
   4  -2   5   43.90    2.20
   4   2  -5   44.10    2.10
   4  -2   5   43.10    2.00
  -4   2   5   41.50    2.00
  -4   2   5   42.10    2.00
  -4  -2  -5   43.10    2.10
   4  -2   5   43.40    1.90
   4   2  -5   43.30    2.20
  -4  -2  -5   41.00    1.90
   4  -2   5   40.40    1.90
   4   2  -5   43.40    2.00
  -4   2   5   40.60    2.10
   4   2  -5   43.30    1.80
   4  -2  -5   41.40    2.00
   4   2   5   42.50    1.90
   4  -2  -5   43.40    1.90
   4   2   5   44.60    2.20
   4   2   5   42.60    1.90
  -4   2  -5   44.50    2.10
  -4  -2   5   44.80    2.30
   4  -2  -5   42.80    1.80
   4  -2  -5   45.00    2.20
  -4  -2   5   45.70    2.10
   4  -2  -5   43.00    1.90
   4   2   5   47.70    2.00
   4  -2  -5   45.60    2.20
   5   2  -5   69.09    3.20
   5   2  -5   66.49    2.80
   5   2  -5   62.59    3.00
  -5   2   5   68.59    3.10
  -5  -2  -5   68.29    3.20
   5  -2   5   61.09    3.00
   5  -2   5   68.69    2.90
   5  -2   5   66.19    3.20
   5   2  -5   65.19    3.30
   5  -2   5   68.49    2.90
  -5   2   5   65.49    3.00
   5  -2  -5   68.79    2.90
   5   2   5   68.29    2.90
   5  -2  -5   67.19    2.80
   5   2   5   68.69    2.90
   5   2   5   65.29    3.00
  -5  -2   5   68.29    3.10
   5  -2  -5   64.09    3.20
   5  -2  -5   69.59    2.90
   5  -2  -5   68.89    3.30
  -5  -2   5   64.79    3.30
   5   2   5   71.59    3.30
   6  -2   5   28.70    1.30
   6   2  -5   31.30    1.30
   6  -2   5   29.80    1.50
   6  -2   5   30.70    1.30
   6  -2   5   30.20    1.30
   6   2  -5   31.80    1.30
   6  -2   5   31.50    1.60
   6   2  -5   29.90    1.80
   6   2  -5   32.20    1.60
   6   2  -5   29.80    1.30
   6   2  -5   29.50    1.60
  -6   2   5   28.70    1.50
  -6  -2  -5   29.10    1.70
   6  -2   5   28.50    1.30
   6  -2   5   28.80    1.70
   6  -2   5   29.40    1.40
   6  -2   5   29.90    1.30
   6   2  -5   32.90    1.30
   6   2  -5   29.60    1.30
  -6   2   5   29.30    1.60
   6   2  -5   28.70    1.30
   6  -2  -5   30.50    1.50
   6  -2  -5   27.70    1.30
   6   2   5   30.30    1.30
   6  -2  -5   31.80    1.30
  -6   2  -5   30.70    1.40
   6  -2  -5   29.60    1.30
   6  -2  -5   29.40    1.70
   6   2   5   32.40    1.60
   6   2   5   29.70    1.30
   6  -2  -5   29.50    1.30
   6   2   5   29.70    1.30
   6   2   5   28.40    1.80
   6   2   5   28.60    1.30
   6  -2  -5   30.40    1.30
   6   2   5   29.70    1.30
   6  -2  -5   28.60    1.30
   6  -2  -5   31.90    1.30
   6  -2  -5   31.80    1.40
   6   2   5   29.80    1.40
  -6  -2   5   29.90    1.60
   7  -2   5   14.00    0.70
   7  -2   5   13.70    0.80
   7  -2   5   15.10    0.90
   7   2  -5   16.10    0.70
   7   2  -5   14.40    0.70
   7   2  -5   15.10    0.70
   7   2  -5   15.10    0.90
  -7   2   5   14.00    0.90
   7  -2   5   13.90    0.70
   7  -2   5   14.40    1.00
   7  -2   5   14.20    0.70
   7   2  -5   14.40    0.70
   7  -2   5   14.40    0.60
   7   2  -5   14.10    0.60
   7  -2   5   14.00    0.70
   7   2  -5   14.00    0.70
   7   2   5   14.40    0.60
   7   2   5   13.20    0.90
   7   2   5   14.10    0.70
   7  -2  -5   14.90    0.70
   7   2   5   13.80    0.70
   7  -2  -5   13.50    0.80
   7  -2  -5   14.50    0.70
   7   2   5   14.50    0.80
   7  -2  -5   14.40    0.70
   7  -2  -5   13.90    0.80
  -7   2  -5   14.90    0.80
   7  -2  -5   14.10    0.70
   7  -2  -5   13.20    0.70
   7   2   5   13.20    0.70
   7   2   5   13.70    0.70
   7  -2  -5   13.90    0.70
   8  -2   5   20.60    1.00
   8  -2   5   22.30    1.10
   8  -2   5   22.50    1.00
   8  -2   5   21.00    0.90
   8  -2   5   22.70    1.00
   8   2  -5   21.20    1.00
   8   2  -5   22.70    1.00
   8  -2   5   22.40    1.20
   8   2  -5   22.20    1.00
   8  -2   5   22.20    1.00
   8   2  -5   21.10    1.00
   8   2  -5   19.10    1.20
   8   2  -5   22.50    0.90
  -8   2   5   18.90    1.20
   8   2  -5   20.10    0.90
   8  -2  -5   22.00    1.00
  -8   2  -5   21.50    1.10
   8  -2  -5   22.10    1.00
   8   2   5   19.70    0.90
   8  -2  -5   21.20    0.90
   8   2   5   20.80    1.00
   8   2   5   19.60    1.20
   8   2   5   23.10    0.90
   8  -2  -5   20.90    0.90
   8   2   5   21.50    1.00
   8   2   5   21.50    1.00
   8  -2  -5   23.00    1.00
   8  -2  -5   20.20    1.10
   8   2   5   23.00    1.10
   9   2  -5    2.70    0.20
   9  -2   5    2.40    0.20
   9   2  -5    2.60    0.20
   9  -2   5    2.70    0.20
   9  -2   5    2.60    0.20
   9  -2   5    2.90    0.40
   9   2  -5    2.60    0.20
   9   2  -5    2.40    0.20
   9  -2   5    2.70    0.20
   9   2  -5    2.50    0.20
   9   2   5    2.40    0.30
   9   2   5    2.80    0.20
   9   2   5    3.00    0.20
   9  -2  -5    2.60    0.20
   9  -2  -5    2.40    0.20
   9   2   5    2.50    0.20
   9  -2  -5    2.50    0.20
   9  -2  -5    2.80    0.20
  10  -2   5    4.30    0.30
  10   2  -5    5.10    0.20
  10  -2   5    4.80    0.30
  10  -2   5    4.80    0.30
  10   2   5    5.40    0.20
  10  -2  -5    5.20    0.30
  10  -2  -5    5.20    0.30
   0   3   5    4.40    0.30
   0  -3   5    4.60    0.40
   0  -3  -5    4.60    0.50
   0  -3   5    4.40    0.30
   0  -3  -5    5.10    0.30
   0   3  -5    4.20    0.30
   0  -3   5    4.60    0.50
   0   3   5    4.00    0.30
   0   3   5    3.60    0.40
   0   3  -5    4.80    0.40
   0  -3   5    4.00    0.30
   0  -3  -5    5.20    0.40
   0   3  -5    4.60    0.50
   0  -3  -5    4.30    0.30
   0   3   5    4.20    0.40
   0   3  -5    5.20    0.30
   0  -3   5    4.70    0.30
   0   3   5    4.80    0.30
   1  -3   5   36.70    1.50
   1   3  -5   33.90    1.50
   1  -3   5   33.80    1.70
   1   3  -5   33.80    1.60
  -1  -3  -5   33.00    1.50
  -1   3   5   36.90    1.70
  -1   3   5   34.60    1.70
  -1   3   5   35.40    1.60
  -1  -3  -5   33.10    1.50
   1  -3   5   35.60    1.60
  -1   3   5   35.00    1.70
   1   3  -5   35.70    1.80
  -1  -3  -5   37.60    1.70
   1  -3   5   38.60    1.60
   1   3  -5   35.80    1.80
   1  -3  -5   34.30    1.50
  -1  -3   5   37.70    1.60
   1   3   5   33.30    1.60
  -1   3  -5   35.80    1.70
   1  -3  -5   34.50    1.70
  -1  -3   5   31.70    1.70
  -1  -3   5   38.40    1.80
   1   3   5   32.40    1.50
  -1   3  -5   34.30    1.50
   1   3   5   34.60    1.60
   1   3   5   36.00    1.80
   1  -3  -5   35.50    1.50
   2  -3   5   23.40    1.10
  -2  -3  -5   26.10    1.30
  -2   3   5   23.20    1.20
   2   3  -5   26.40    1.40
   2  -3   5   22.50    1.20
   2   3  -5   23.70    1.10
  -2  -3  -5   23.00    1.10
   2  -3   5   23.50    1.20
   2   3  -5   23.90    1.30
  -2  -3  -5   23.90    1.10
   2  -3   5   24.00    1.10
  -2   3   5   23.30    1.10
  -2   3   5   23.00    1.30
   2   3   5   24.50    1.30
  -2  -3   5   24.90    1.30
   2  -3  -5   23.20    1.10
  -2   3  -5   23.50    1.10
  -2  -3   5   25.60    1.10
  -2  -3   5   26.70    1.40
  -2  -3   5   21.10    1.00
   2   3   5   24.10    1.20
   2  -3  -5   25.50    1.20
   2   3   5   24.70    1.10
   2  -3  -5   23.00    1.10
   2  -3  -5   20.80    1.30
   2   3   5   26.80    1.10
  -3  -3  -5   71.19    3.40
  -3   3   5   81.99    3.60
  -3  -3  -5   84.79    3.60
   3  -3   5   83.59    3.60
   3   3  -5   82.69    3.50
   3  -3   5   79.99    3.40
   3  -3   5   78.49    3.40
  -3   3   5   80.79    3.50
   3   3  -5   71.49    3.30
   3   3  -5   87.19    3.70
[truncated: 597,854 more chars]
