# Supplementary material for: Alkyl sulfonyl fluorides as ambiphiles in the stereoselective palladium(II)-catalysed cyclopropanation of unactivated alkenes
Source: Nat Synth. 2025 Dec 16;5(2):281–9. doi: 10.1038/s44160-025-00925-1 (PMC12885951; doi:10.1038/s44160-025-00925-1)
Supplement: Supplementary file 7 — Crystallographic data for compound (±)-4ah, CCDC 2367118. [file 44160_2025_925_MOESM7_ESM.cif]

data_engle604
_audit_creation_date               2024-07-01
_audit_creation_method
;
Olex2 1.5-alpha
(compiled 2024.02.16 svn.r378c4104 for OlexSys, GUI svn.r6928)
;
_shelx_SHELXL_version_number       '2019/1'
_audit_contact_author_address      ?
_audit_contact_author_email        ?
_audit_contact_author_name         ''
_audit_contact_author_phone        ?
_publ_contact_author_id_orcid      ?
_publ_section_references
;
Dolomanov, O.V., Bourhis, L.J., Gildea, R.J, Howard, J.A.K. & Puschmann, H.
 (2009), J. Appl. Cryst. 42, 339-341.

Sheldrick, G.M. (2008). Acta Cryst. A64, 112-122.

Sheldrick, G.M. (2015). Acta Cryst. A71, 3-8.
;
_chemical_name_common              ?
_chemical_name_systematic          ?
_chemical_formula_moiety           'C23 H22 N2 O3'
_chemical_formula_sum              'C23 H22 N2 O3'
_chemical_formula_weight           374.42
_chemical_melting_point            ?
loop_
  _atom_type_symbol
  _atom_type_description
  _atom_type_scat_dispersion_real
  _atom_type_scat_dispersion_imag
  _atom_type_scat_source
 'C' 'C' 0.0181 0.0091 'International Tables Vol C Tables 4.2.6.8 and 6.1.1.4'
 'H' 'H' 0.0000 0.0000 'International Tables Vol C Tables 4.2.6.8 and 6.1.1.4'
 'N' 'N' 0.0311 0.0180 'International Tables Vol C Tables 4.2.6.8 and 6.1.1.4'
 'O' 'O' 0.0492 0.0322 'International Tables Vol C Tables 4.2.6.8 and 6.1.1.4'

_shelx_space_group_comment
;
The symmetry employed for this shelxl refinement is uniquely defined
by the following loop, which should always be used as a source of
symmetry information in preference to the above space-group names.
They are only intended as comments.
;
_space_group_crystal_system        'triclinic'
_space_group_IT_number             2
_space_group_name_H-M_alt          'P -1'
_space_group_name_Hall             '-P 1'
loop_
  _space_group_symop_operation_xyz
 'x, y, z'
 '-x, -y, -z'

_cell_length_a                     8.0823(7)
_cell_length_b                     10.9527(10)
_cell_length_c                     11.3301(10)
_cell_angle_alpha                  84.354(2)
_cell_angle_beta                   74.498(2)
_cell_angle_gamma                  80.946(2)
_cell_volume                       952.77(15)
_cell_formula_units_Z              2
_cell_measurement_reflns_used      9402
_cell_measurement_temperature      100.15
_cell_measurement_theta_max        70.18
_cell_measurement_theta_min        4.06
_shelx_estimated_absorpt_T_max     0.817
_shelx_estimated_absorpt_T_min     0.791
_exptl_absorpt_coefficient_mu      0.701
_exptl_absorpt_correction_T_max    0.6617
_exptl_absorpt_correction_T_min    0.5856
_exptl_absorpt_correction_type     multi-scan
_exptl_absorpt_process_details
;
SADABS-2016/2 (Bruker,2016/2) was used for absorption correction.
wR2(int) was 0.0982 before and 0.0560 after correction.
The Ratio of minimum to maximum transmission is 0.8850.
The \l/2 correction factor is Not present.
;
_exptl_absorpt_special_details     ?
_exptl_crystal_colour              colourless
_exptl_crystal_colour_primary      colourless
_exptl_crystal_density_diffrn      1.305
_exptl_crystal_density_meas        ?
_exptl_crystal_density_method      ?
_exptl_crystal_description         block
_exptl_crystal_F_000               396
_exptl_crystal_size_max            0.35
_exptl_crystal_size_mid            0.35
_exptl_crystal_size_min            0.3
_exptl_transmission_factor_max     ?
_exptl_transmission_factor_min     ?
_diffrn_reflns_av_R_equivalents    0.0397
_diffrn_reflns_av_unetI/netI       0.0180
_diffrn_reflns_Laue_measured_fraction_full  0.981
_diffrn_reflns_Laue_measured_fraction_max  0.981
_diffrn_reflns_limit_h_max         9
_diffrn_reflns_limit_h_min         -9
_diffrn_reflns_limit_k_max         13
_diffrn_reflns_limit_k_min         -13
_diffrn_reflns_limit_l_max         13
_diffrn_reflns_limit_l_min         -13
_diffrn_reflns_number              27745
_diffrn_reflns_point_group_measured_fraction_full  0.981
_diffrn_reflns_point_group_measured_fraction_max  0.981
_diffrn_reflns_theta_full          67.679
_diffrn_reflns_theta_max           68.235
_diffrn_reflns_theta_min           4.056
_diffrn_ambient_temperature        100.15
_diffrn_detector                   'Bruker Platinum135 CCD'
_diffrn_detector_area_resol_mean   7.9
_diffrn_detector_type              'CCD Area Detector'
_diffrn_measured_fraction_theta_full  0.981
_diffrn_measured_fraction_theta_max  0.981
_diffrn_measurement_device         'Fixed Chi Three-Circle Diffractometer'
_diffrn_measurement_device_type    'Rigaku MicroMax-007HF'
_diffrn_measurement_method         '\w and \f scans'
_diffrn_radiation_monochromator    'Double Bounce Multilayer Mirrors'
_diffrn_radiation_probe            X-ray
_diffrn_radiation_type             CuK\a
_diffrn_radiation_wavelength       1.54178
_diffrn_radiation_xray_symbol      K-L~3~
_diffrn_source                     'Micro Focus Rotating Anode'
_diffrn_source_current             30.0
_diffrn_source_power               1.35
_diffrn_source_type                'Bruker TXS'
_diffrn_source_voltage             45.0
_diffrn_standards_number           0
_reflns_Friedel_coverage           0.000
_reflns_Friedel_fraction_full      .
_reflns_Friedel_fraction_max       .
_reflns_number_gt                  3334
_reflns_number_total               3428
_reflns_special_details
;
 Reflections were merged by SHELXL according to the crystal
 class for the calculation of statistics and refinement.
 
 _reflns_Friedel_fraction is defined as the number of unique
 Friedel pairs measured divided by the number that would be
 possible theoretically, ignoring centric projections and
 systematic absences.
;
_reflns_threshold_expression       'I > 2\s(I)'
_computing_cell_refinement         'SAINT v8.40B (Bruker, 2019)'
_computing_data_collection         'APEX5 v2023.9-2 (Bruker, 2023)'
_computing_data_reduction          'SAINT v8.40B (Bruker, 2019)'
_computing_molecular_graphics      'Olex2 1.5-alpha (Dolomanov et al., 2009)'
_computing_publication_material    'Olex2 1.5-alpha (Dolomanov et al., 2009)'
_computing_structure_refinement    'XL  (Sheldrick, 2008)'
_computing_structure_solution      'SHELXT  (Sheldrick, 2015)'
_refine_diff_density_max           0.301
_refine_diff_density_min           -0.156
_refine_diff_density_rms           0.052
_refine_ls_extinction_coef         .
_refine_ls_extinction_method       none
_refine_ls_goodness_of_fit_ref     1.069
_refine_ls_hydrogen_treatment      mixed
_refine_ls_matrix_type             full
_refine_ls_number_parameters       257
_refine_ls_number_reflns           3428
_refine_ls_number_restraints       0
_refine_ls_R_factor_all            0.0364
_refine_ls_R_factor_gt             0.0359
_refine_ls_restrained_S_all        1.069
_refine_ls_shift/su_max            0.000
_refine_ls_shift/su_mean           0.000
_refine_ls_structure_factor_coef   Fsqd
_refine_ls_weighting_details      
 'w=1/[\s^2^(Fo^2^)+(0.0490P)^2^+0.2961P] where P=(Fo^2^+2Fc^2^)/3'
_refine_ls_weighting_scheme        calc
_refine_ls_wR_factor_gt            0.0915
_refine_ls_wR_factor_ref           0.0919
_refine_special_details            ?
_olex2_refinement_description
;
1. Fixed Uiso
 At 1.2 times of:
  All C(H) groups, All C(H,H) groups, All N(H) groups
 At 1.5 times of:
  All C(H,H,H) groups
2.a Ternary CH refined with riding coordinates:
 C2(H2), C3(H3), C5(H5)
2.b Secondary CH2 refined with riding coordinates:
 C4(H4A,H4B), C7(H7A,H7B)
2.c Aromatic/amide H refined with riding coordinates:
 C9(H9), C10(H10), C11(H11), C12(H12), C13(H13), C16(H16), C17(H17), C18(H18),
 C20(H20), C21(H21), C22(H22)
2.d Idealised Me refined as rotating group:
 C14(H14A,H14B,H14C)
;
_atom_sites_solution_hydrogens     mixed
_atom_sites_solution_primary       dual
_atom_sites_solution_secondary     ?
loop_
  _atom_site_label
  _atom_site_type_symbol
  _atom_site_fract_x
  _atom_site_fract_y
  _atom_site_fract_z
  _atom_site_U_iso_or_equiv
  _atom_site_adp_type
  _atom_site_occupancy
  _atom_site_site_symmetry_order
  _atom_site_calc_flag
  _atom_site_refinement_flags_posn
  _atom_site_refinement_flags_adp
  _atom_site_refinement_flags_occupancy
  _atom_site_disorder_assembly
  _atom_site_disorder_group
 O1 O 0.74813(10) 0.53429(7) 0.59518(7) 0.0262(2) Uani 1 1 d . . . . .
 N1 N 0.62341(12) 0.67294(9) 0.74196(8) 0.0189(2) Uani 1 1 d . . . . .
 H1 H 0.6311(17) 0.7436(13) 0.7688(12) 0.023 Uiso 1 1 d . U . . .
 C1 C 0.74351(13) 0.63300(10) 0.63876(10) 0.0182(2) Uani 1 1 d . . . . .
 O2 O 0.87733(11) 0.89873(7) 0.77920(7) 0.0251(2) Uani 1 1 d . . . . .
 N2 N 0.44459(12) 0.77959(8) 0.94728(8) 0.0204(2) Uani 1 1 d . . . . .
 C2 C 0.87961(13) 0.71935(10) 0.58343(10) 0.0185(2) Uani 1 1 d . . . . .
 H2 H 0.834894 0.804330 0.613021 0.022 Uiso 1 1 calc R U . . .
 O3 O 0.94243(10) 0.77778(7) 0.93736(7) 0.02356(19) Uani 1 1 d . . . . .
 C3 C 1.04114(14) 0.66818(10) 0.62669(10) 0.0200(2) Uani 1 1 d . . . . .
 H3 H 1.085006 0.579430 0.609580 0.024 Uiso 1 1 calc R U . . .
 C4 C 1.17963(15) 0.74631(11) 0.61644(11) 0.0246(3) Uani 1 1 d . . . . .
 H4A H 1.158757 0.833958 0.586590 0.030 Uiso 1 1 calc R U . . .
 H4B H 1.301460 0.706773 0.590215 0.030 Uiso 1 1 calc R U . . .
 C5 C 1.07382(14) 0.70827(10) 0.74331(10) 0.0211(2) Uani 1 1 d . . . . .
 H5 H 1.134646 0.642231 0.790263 0.025 Uiso 1 1 calc R U . . .
 C6 C 0.95398(14) 0.80558(10) 0.81755(10) 0.0197(2) Uani 1 1 d . . . . .
 C7 C 0.92235(14) 0.72490(10) 0.44219(10) 0.0212(2) Uani 1 1 d . . . . .
 H7A H 1.028176 0.764851 0.408131 0.025 Uiso 1 1 calc R U . . .
 H7B H 0.947017 0.639483 0.414355 0.025 Uiso 1 1 calc R U . . .
 C8 C 0.77633(14) 0.79583(10) 0.39264(10) 0.0210(2) Uani 1 1 d . . . . .
 C9 C 0.63721(16) 0.73931(11) 0.38378(10) 0.0261(3) Uani 1 1 d . . . . .
 H9 H 0.635771 0.653446 0.405791 0.031 Uiso 1 1 calc R U . . .
 C10 C 0.50050(16) 0.80768(12) 0.34294(11) 0.0300(3) Uani 1 1 d . . . . .
 H10 H 0.406568 0.768100 0.337431 0.036 Uiso 1 1 calc R U . . .
 C11 C 0.50043(17) 0.93310(12) 0.31026(12) 0.0319(3) Uani 1 1 d . . . . .
 H11 H 0.406385 0.979651 0.283302 0.038 Uiso 1 1 calc R U . . .
 C12 C 0.63905(18) 0.98996(12) 0.31732(12) 0.0335(3) Uani 1 1 d . . . . .
 H12 H 0.640745 1.075610 0.294223 0.040 Uiso 1 1 calc R U . . .
 C13 C 0.77566(16) 0.92156(11) 0.35822(11) 0.0275(3) Uani 1 1 d . . . . .
 H13 H 0.869967 0.961296 0.362724 0.033 Uiso 1 1 calc R U . . .
 C14 C 0.83226(15) 0.86675(11) 1.02019(11) 0.0255(3) Uani 1 1 d . . . . .
 H14A H 0.870824 0.948294 0.997516 0.038 Uiso 1 1 calc R U . . .
 H14B H 0.838835 0.840978 1.104311 0.038 Uiso 1 1 calc R U . . .
 H14C H 0.712312 0.871401 1.014971 0.038 Uiso 1 1 calc R U . . .
 C15 C 0.49327(13) 0.60916(10) 0.81947(10) 0.0184(2) Uani 1 1 d . . . . .
 C16 C 0.45315(14) 0.49761(10) 0.79698(10) 0.0209(2) Uani 1 1 d . . . . .
 H16 H 0.513820 0.458434 0.723563 0.025 Uiso 1 1 calc R U . . .
 C17 C 0.32131(14) 0.44127(10) 0.88341(11) 0.0236(2) Uani 1 1 d . . . . .
 H17 H 0.294736 0.364172 0.867068 0.028 Uiso 1 1 calc R U . . .
 C18 C 0.23131(14) 0.49540(11) 0.98997(11) 0.0239(3) Uani 1 1 d . . . . .
 H18 H 0.144044 0.455629 1.047006 0.029 Uiso 1 1 calc R U . . .
 C19 C 0.26850(14) 0.61055(11) 1.01491(10) 0.0214(2) Uani 1 1 d . . . . .
 C20 C 0.17968(15) 0.67399(12) 1.12200(10) 0.0257(3) Uani 1 1 d . . . . .
 H20 H 0.090648 0.638934 1.182100 0.031 Uiso 1 1 calc R U . . .
 C21 C 0.22274(15) 0.78554(12) 1.13821(10) 0.0265(3) Uani 1 1 d . . . . .
 H21 H 0.162819 0.829726 1.208722 0.032 Uiso 1 1 calc R U . . .
 C22 C 0.35756(15) 0.83421(11) 1.04868(10) 0.0233(2) Uani 1 1 d . . . . .
 H22 H 0.387731 0.911143 1.062138 0.028 Uiso 1 1 calc R U . . .
 C23 C 0.40024(13) 0.66872(10) 0.92956(10) 0.0188(2) Uani 1 1 d . . . . .

loop_
  _atom_site_aniso_label
  _atom_site_aniso_U_11
  _atom_site_aniso_U_22
  _atom_site_aniso_U_33
  _atom_site_aniso_U_23
  _atom_site_aniso_U_13
  _atom_site_aniso_U_12
 O1 0.0278(4) 0.0222(4) 0.0266(4) -0.0076(3) -0.0003(3) -0.0052(3)
 N1 0.0184(4) 0.0180(5) 0.0196(5) -0.0033(4) -0.0027(4) -0.0028(3)
 C1 0.0180(5) 0.0185(5) 0.0184(5) -0.0015(4) -0.0062(4) -0.0001(4)
 O2 0.0301(4) 0.0204(4) 0.0252(4) -0.0012(3) -0.0106(3) 0.0017(3)
 N2 0.0188(5) 0.0219(5) 0.0198(5) -0.0012(4) -0.0057(4) 0.0005(4)
 C2 0.0182(5) 0.0187(5) 0.0177(5) -0.0026(4) -0.0034(4) -0.0013(4)
 O3 0.0266(4) 0.0237(4) 0.0203(4) -0.0028(3) -0.0083(3) 0.0020(3)
 C3 0.0188(5) 0.0200(5) 0.0198(5) -0.0026(4) -0.0032(4) -0.0002(4)
 C4 0.0188(5) 0.0283(6) 0.0258(6) -0.0025(5) -0.0037(4) -0.0031(4)
 C5 0.0191(5) 0.0218(5) 0.0230(6) -0.0010(4) -0.0077(4) -0.0007(4)
 C6 0.0187(5) 0.0205(5) 0.0223(5) -0.0004(4) -0.0083(4) -0.0051(4)
 C7 0.0200(5) 0.0236(6) 0.0177(5) -0.0025(4) -0.0013(4) -0.0019(4)
 C8 0.0226(5) 0.0251(6) 0.0139(5) -0.0042(4) -0.0023(4) -0.0013(4)
 C9 0.0300(6) 0.0276(6) 0.0213(6) -0.0015(5) -0.0071(5) -0.0052(5)
 C10 0.0269(6) 0.0405(7) 0.0254(6) -0.0057(5) -0.0099(5) -0.0048(5)
 C11 0.0325(7) 0.0365(7) 0.0278(6) -0.0091(5) -0.0144(5) 0.0083(5)
 C12 0.0434(8) 0.0238(6) 0.0362(7) -0.0044(5) -0.0183(6) 0.0028(5)
 C13 0.0310(6) 0.0255(6) 0.0281(6) -0.0041(5) -0.0104(5) -0.0034(5)
 C14 0.0277(6) 0.0256(6) 0.0235(6) -0.0055(5) -0.0073(5) -0.0002(5)
 C15 0.0150(5) 0.0206(5) 0.0189(5) 0.0021(4) -0.0059(4) 0.0003(4)
 C16 0.0184(5) 0.0210(5) 0.0233(6) 0.0000(4) -0.0073(4) -0.0003(4)
 C17 0.0216(6) 0.0206(5) 0.0302(6) 0.0039(5) -0.0110(5) -0.0039(4)
 C18 0.0186(5) 0.0274(6) 0.0250(6) 0.0088(5) -0.0070(5) -0.0050(4)
 C19 0.0158(5) 0.0275(6) 0.0202(5) 0.0046(4) -0.0076(4) 0.0005(4)
 C20 0.0185(5) 0.0373(7) 0.0181(5) 0.0045(5) -0.0027(4) -0.0012(5)
 C21 0.0219(6) 0.0361(7) 0.0186(5) -0.0033(5) -0.0042(5) 0.0041(5)
 C22 0.0224(6) 0.0260(6) 0.0207(5) -0.0031(4) -0.0068(4) 0.0025(4)
 C23 0.0154(5) 0.0217(5) 0.0191(5) 0.0021(4) -0.0068(4) 0.0008(4)

_geom_special_details
;
 All esds (except the esd in the dihedral angle between two l.s. planes)
 are estimated using the full covariance matrix.  The cell esds are taken
 into account individually in the estimation of esds in distances, angles
 and torsion angles; correlations between esds in cell parameters are only
 used when they are defined by crystal symmetry.  An approximate (isotropic)
 treatment of cell esds is used for estimating esds involving l.s. planes.
;
loop_
  _geom_bond_atom_site_label_1
  _geom_bond_atom_site_label_2
  _geom_bond_distance
  _geom_bond_site_symmetry_2
  _geom_bond_publ_flag
 O1 C1 1.2234(13) . ?
 N1 H1 0.875(15) . ?
 N1 C1 1.3642(14) . ?
 N1 C15 1.4079(14) . ?
 C1 C2 1.5296(15) . ?
 O2 C6 1.2129(13) . ?
 N2 C22 1.3204(15) . ?
 N2 C23 1.3663(15) . ?
 C2 H2 1.0000 . ?
 C2 C3 1.5219(15) . ?
 C2 C7 1.5414(14) . ?
 O3 C6 1.3431(14) . ?
 O3 C14 1.4434(13) . ?
 C3 H3 1.0000 . ?
 C3 C4 1.4870(15) . ?
 C3 C5 1.5316(15) . ?
 C4 H4A 0.9900 . ?
 C4 H4B 0.9900 . ?
 C4 C5 1.5193(16) . ?
 C5 H5 1.0000 . ?
 C5 C6 1.4825(15) . ?
 C7 H7A 0.9900 . ?
 C7 H7B 0.9900 . ?
 C7 C8 1.5137(15) . ?
 C8 C9 1.3962(17) . ?
 C8 C13 1.3934(17) . ?
 C9 H9 0.9500 . ?
 C9 C10 1.3930(17) . ?
 C10 H10 0.9500 . ?
 C10 C11 1.3870(19) . ?
 C11 H11 0.9500 . ?
 C11 C12 1.3881(19) . ?
 C12 H12 0.9500 . ?
 C12 C13 1.3929(17) . ?
 C13 H13 0.9500 . ?
 C14 H14A 0.9800 . ?
 C14 H14B 0.9800 . ?
 C14 H14C 0.9800 . ?
 C15 C16 1.3758(16) . ?
 C15 C23 1.4321(15) . ?
 C16 H16 0.9500 . ?
 C16 C17 1.4161(16) . ?
 C17 H17 0.9500 . ?
 C17 C18 1.3690(17) . ?
 C18 H18 0.9500 . ?
 C18 C19 1.4126(17) . ?
 C19 C20 1.4190(16) . ?
 C19 C23 1.4202(16) . ?
 C20 H20 0.9500 . ?
 C20 C21 1.3637(18) . ?
 C21 H21 0.9500 . ?
 C21 C22 1.4093(17) . ?
 C22 H22 0.9500 . ?

loop_
  _geom_angle_atom_site_label_1
  _geom_angle_atom_site_label_2
  _geom_angle_atom_site_label_3
  _geom_angle
  _geom_angle_site_symmetry_1
  _geom_angle_site_symmetry_3
  _geom_angle_publ_flag
 C1 N1 H1 118.1(9) . . ?
 C1 N1 C15 127.81(9) . . ?
 C15 N1 H1 113.8(9) . . ?
 O1 C1 N1 123.64(10) . . ?
 O1 C1 C2 121.73(9) . . ?
 N1 C1 C2 114.57(9) . . ?
 C22 N2 C23 117.24(10) . . ?
 C1 C2 H2 109.6 . . ?
 C1 C2 C7 110.39(9) . . ?
 C3 C2 C1 107.54(8) . . ?
 C3 C2 H2 109.6 . . ?
 C3 C2 C7 110.13(9) . . ?
 C7 C2 H2 109.6 . . ?
 C6 O3 C14 115.81(9) . . ?
 C2 C3 H3 114.2 . . ?
 C2 C3 C5 122.64(9) . . ?
 C4 C3 C2 120.70(9) . . ?
 C4 C3 H3 114.2 . . ?
 C4 C3 C5 60.42(7) . . ?
 C5 C3 H3 114.2 . . ?
 C3 C4 H4A 117.6 . . ?
 C3 C4 H4B 117.6 . . ?
 C3 C4 C5 61.24(7) . . ?
 H4A C4 H4B 114.7 . . ?
 C5 C4 H4A 117.6 . . ?
 C5 C4 H4B 117.6 . . ?
 C3 C5 H5 115.5 . . ?
 C4 C5 C3 58.34(7) . . ?
 C4 C5 H5 115.5 . . ?
 C6 C5 C3 121.70(9) . . ?
 C6 C5 C4 118.23(10) . . ?
 C6 C5 H5 115.5 . . ?
 O2 C6 O3 123.22(10) . . ?
 O2 C6 C5 126.70(10) . . ?
 O3 C6 C5 110.06(9) . . ?
 C2 C7 H7A 109.1 . . ?
 C2 C7 H7B 109.1 . . ?
 H7A C7 H7B 107.8 . . ?
 C8 C7 C2 112.59(9) . . ?
 C8 C7 H7A 109.1 . . ?
 C8 C7 H7B 109.1 . . ?
 C9 C8 C7 121.58(10) . . ?
 C13 C8 C7 120.07(10) . . ?
 C13 C8 C9 118.32(11) . . ?
 C8 C9 H9 119.7 . . ?
 C10 C9 C8 120.60(11) . . ?
 C10 C9 H9 119.7 . . ?
 C9 C10 H10 119.7 . . ?
 C11 C10 C9 120.53(12) . . ?
 C11 C10 H10 119.7 . . ?
 C10 C11 H11 120.3 . . ?
 C10 C11 C12 119.38(12) . . ?
 C12 C11 H11 120.3 . . ?
 C11 C12 H12 120.0 . . ?
 C11 C12 C13 120.06(12) . . ?
 C13 C12 H12 120.0 . . ?
 C8 C13 H13 119.4 . . ?
 C12 C13 C8 121.11(11) . . ?
 C12 C13 H13 119.4 . . ?
 O3 C14 H14A 109.5 . . ?
 O3 C14 H14B 109.5 . . ?
 O3 C14 H14C 109.5 . . ?
 H14A C14 H14B 109.5 . . ?
 H14A C14 H14C 109.5 . . ?
 H14B C14 H14C 109.5 . . ?
 N1 C15 C23 114.89(9) . . ?
 C16 C15 N1 125.18(10) . . ?
 C16 C15 C23 119.92(10) . . ?
 C15 C16 H16 120.0 . . ?
 C15 C16 C17 119.92(10) . . ?
 C17 C16 H16 120.0 . . ?
 C16 C17 H17 119.3 . . ?
 C18 C17 C16 121.48(11) . . ?
 C18 C17 H17 119.3 . . ?
 C17 C18 H18 120.1 . . ?
 C17 C18 C19 119.84(11) . . ?
 C19 C18 H18 120.1 . . ?
 C18 C19 C20 123.52(11) . . ?
 C18 C19 C23 119.64(10) . . ?
 C20 C19 C23 116.83(11) . . ?
 C19 C20 H20 120.2 . . ?
 C21 C20 C19 119.68(11) . . ?
 C21 C20 H20 120.2 . . ?
 C20 C21 H21 120.5 . . ?
 C20 C21 C22 118.93(11) . . ?
 C22 C21 H21 120.5 . . ?
 N2 C22 C21 124.11(11) . . ?
 N2 C22 H22 117.9 . . ?
 C21 C22 H22 117.9 . . ?
 N2 C23 C15 117.62(10) . . ?
 N2 C23 C19 123.19(10) . . ?
 C19 C23 C15 119.19(10) . . ?

loop_
  _geom_torsion_atom_site_label_1
  _geom_torsion_atom_site_label_2
  _geom_torsion_atom_site_label_3
  _geom_torsion_atom_site_label_4
  _geom_torsion
  _geom_torsion_site_symmetry_1
  _geom_torsion_site_symmetry_2
  _geom_torsion_site_symmetry_3
  _geom_torsion_site_symmetry_4
  _geom_torsion_publ_flag
 O1 C1 C2 C3 -78.92(12) . . . . ?
 O1 C1 C2 C7 41.25(13) . . . . ?
 N1 C1 C2 C3 98.50(10) . . . . ?
 N1 C1 C2 C7 -141.33(9) . . . . ?
 N1 C15 C16 C17 178.74(10) . . . . ?
 N1 C15 C23 N2 0.76(14) . . . . ?
 N1 C15 C23 C19 -178.82(9) . . . . ?
 C1 N1 C15 C16 -6.97(17) . . . . ?
 C1 N1 C15 C23 172.51(10) . . . . ?
 C1 C2 C3 C4 -164.05(9) . . . . ?
 C1 C2 C3 C5 -91.59(12) . . . . ?
 C1 C2 C7 C8 71.68(11) . . . . ?
 C2 C3 C4 C5 112.59(11) . . . . ?
 C2 C3 C5 C4 -109.49(12) . . . . ?
 C2 C3 C5 C6 -3.69(16) . . . . ?
 C2 C7 C8 C9 -84.10(13) . . . . ?
 C2 C7 C8 C13 93.83(12) . . . . ?
 C3 C2 C7 C8 -169.73(9) . . . . ?
 C3 C4 C5 C6 -111.69(11) . . . . ?
 C3 C5 C6 O2 -37.21(17) . . . . ?
 C3 C5 C6 O3 143.83(10) . . . . ?
 C4 C3 C5 C6 105.80(12) . . . . ?
 C4 C5 C6 O2 31.15(16) . . . . ?
 C4 C5 C6 O3 -147.80(10) . . . . ?
 C7 C2 C3 C4 75.62(12) . . . . ?
 C7 C2 C3 C5 148.08(10) . . . . ?
 C7 C8 C9 C10 177.18(10) . . . . ?
 C7 C8 C13 C12 -177.24(11) . . . . ?
 C8 C9 C10 C11 0.07(18) . . . . ?
 C9 C8 C13 C12 0.75(17) . . . . ?
 C9 C10 C11 C12 0.69(19) . . . . ?
 C10 C11 C12 C13 -0.72(19) . . . . ?
 C11 C12 C13 C8 0.00(19) . . . . ?
 C13 C8 C9 C10 -0.79(17) . . . . ?
 C14 O3 C6 O2 -0.31(15) . . . . ?
 C14 O3 C6 C5 178.69(9) . . . . ?
 C15 N1 C1 O1 3.84(17) . . . . ?
 C15 N1 C1 C2 -173.53(9) . . . . ?
 C15 C16 C17 C18 0.10(16) . . . . ?
 C16 C15 C23 N2 -179.73(9) . . . . ?
 C16 C15 C23 C19 0.69(15) . . . . ?
 C16 C17 C18 C19 0.54(16) . . . . ?
 C17 C18 C19 C20 178.94(10) . . . . ?
 C17 C18 C19 C23 -0.55(16) . . . . ?
 C18 C19 C20 C21 -179.33(10) . . . . ?
 C18 C19 C23 N2 -179.61(9) . . . . ?
 C18 C19 C23 C15 -0.05(15) . . . . ?
 C19 C20 C21 C22 -1.20(16) . . . . ?
 C20 C19 C23 N2 0.86(15) . . . . ?
 C20 C19 C23 C15 -179.58(9) . . . . ?
 C20 C21 C22 N2 1.33(17) . . . . ?
 C22 N2 C23 C15 179.64(9) . . . . ?
 C22 N2 C23 C19 -0.80(15) . . . . ?
 C23 N2 C22 C21 -0.32(16) . . . . ?
 C23 C15 C16 C17 -0.72(15) . . . . ?
 C23 C19 C20 C21 0.19(16) . . . . ?

_shelx_res_file
;
TITL Engle604.res in P-1
    engle604.res
    created by SHELXL-2019/1 at 14:08:50 on 01-Jul-2024
CELL 1.54178 8.0823 10.9527 11.3301 84.354 74.498 80.946
ZERR 2 0.0007 0.001 0.001 0.002 0.002 0.002
LATT 1
SFAC C H N O
UNIT 46 44 4 6

L.S. 10
PLAN  5
SIZE 0.35 0.35 0.3
TEMP -173
CONF
LIST 4
MORE -1
BOND $H
fmap 2
acta
REM <olex2.extras>
REM <HklSrc "%.\\Reint.hkl">
REM </olex2.extras>

WGHT    0.049000    0.296100
FVAR       0.24052
O1    4    0.748129    0.534292    0.595179    11.00000    0.02781    0.02219 =
         0.02658   -0.00759   -0.00034   -0.00519
N1    3    0.623406    0.672940    0.741964    11.00000    0.01838    0.01804 =
         0.01963   -0.00328   -0.00273   -0.00279
H1    2    0.631055    0.743556    0.768832    11.00000   -1.20000
C1    1    0.743510    0.633004    0.638759    11.00000    0.01801    0.01850 =
         0.01837   -0.00150   -0.00621   -0.00005
O2    4    0.877326    0.898732    0.779202    11.00000    0.03011    0.02037 =
         0.02523   -0.00124   -0.01057    0.00167
N2    3    0.444589    0.779592    0.947276    11.00000    0.01884    0.02189 =
         0.01980   -0.00121   -0.00566    0.00055
C2    1    0.879615    0.719355    0.583433    11.00000    0.01822    0.01865 =
         0.01772   -0.00265   -0.00339   -0.00131
AFIX  13
H2    2    0.834894    0.804330    0.613021    11.00000   -1.20000
AFIX   0
O3    4    0.942431    0.777778    0.937360    11.00000    0.02655    0.02369 =
         0.02025   -0.00283   -0.00825    0.00202
C3    1    1.041136    0.668178    0.626688    11.00000    0.01877    0.01996 =
         0.01982   -0.00263   -0.00316   -0.00016
AFIX  13
H3    2    1.085006    0.579430    0.609580    11.00000   -1.20000
AFIX   0
C4    1    1.179628    0.746306    0.616437    11.00000    0.01878    0.02831 =
         0.02581   -0.00254   -0.00371   -0.00306
AFIX  23
H4A   2    1.158757    0.833958    0.586590    11.00000   -1.20000
H4B   2    1.301460    0.706773    0.590215    11.00000   -1.20000
AFIX   0
C5    1    1.073825    0.708268    0.743307    11.00000    0.01912    0.02179 =
         0.02300   -0.00103   -0.00775   -0.00070
AFIX  13
H5    2    1.134646    0.642231    0.790263    11.00000   -1.20000
AFIX   0
C6    1    0.953978    0.805583    0.817550    11.00000    0.01869    0.02048 =
         0.02232   -0.00041   -0.00828   -0.00508
C7    1    0.922352    0.724897    0.442187    11.00000    0.01999    0.02358 =
         0.01774   -0.00249   -0.00134   -0.00187
AFIX  23
H7A   2    1.028176    0.764851    0.408131    11.00000   -1.20000
H7B   2    0.947017    0.639483    0.414355    11.00000   -1.20000
AFIX   0
C8    1    0.776332    0.795829    0.392642    11.00000    0.02258    0.02506 =
         0.01391   -0.00416   -0.00229   -0.00133
C9    1    0.637212    0.739309    0.383776    11.00000    0.02995    0.02764 =
         0.02135   -0.00155   -0.00708   -0.00525
AFIX  43
H9    2    0.635771    0.653446    0.405791    11.00000   -1.20000
AFIX   0
C10   1    0.500500    0.807685    0.342941    11.00000    0.02692    0.04048 =
         0.02544   -0.00570   -0.00988   -0.00481
AFIX  43
H10   2    0.406568    0.768100    0.337431    11.00000   -1.20000
AFIX   0
C11   1    0.500429    0.933100    0.310261    11.00000    0.03253    0.03654 =
         0.02779   -0.00912   -0.01443    0.00833
AFIX  43
H11   2    0.406385    0.979651    0.283302    11.00000   -1.20000
AFIX   0
C12   1    0.639049    0.989960    0.317316    11.00000    0.04336    0.02380 =
         0.03620   -0.00443   -0.01831    0.00277
AFIX  43
H12   2    0.640745    1.075610    0.294223    11.00000   -1.20000
AFIX   0
C13   1    0.775663    0.921561    0.358219    11.00000    0.03098    0.02549 =
         0.02805   -0.00408   -0.01039   -0.00341
AFIX  43
H13   2    0.869967    0.961296    0.362724    11.00000   -1.20000
AFIX   0
C14   1    0.832257    0.866754    1.020188    11.00000    0.02768    0.02556 =
         0.02349   -0.00545   -0.00729   -0.00022
AFIX 137
H14A  2    0.870824    0.948294    0.997516    11.00000   -1.50000
H14B  2    0.838835    0.840978    1.104311    11.00000   -1.50000
H14C  2    0.712312    0.871401    1.014971    11.00000   -1.50000
AFIX   0
C15   1    0.493266    0.609164    0.819468    11.00000    0.01496    0.02064 =
         0.01893    0.00215   -0.00588    0.00033
C16   1    0.453150    0.497614    0.796981    11.00000    0.01843    0.02102 =
         0.02327    0.00004   -0.00725   -0.00034
AFIX  43
H16   2    0.513820    0.458434    0.723563    11.00000   -1.20000
AFIX   0
C17   1    0.321313    0.441266    0.883405    11.00000    0.02165    0.02064 =
         0.03020    0.00395   -0.01099   -0.00390
AFIX  43
H17   2    0.294736    0.364172    0.867068    11.00000   -1.20000
AFIX   0
C18   1    0.231307    0.495402    0.989968    11.00000    0.01865    0.02742 =
         0.02504    0.00880   -0.00705   -0.00498
AFIX  43
H18   2    0.144044    0.455629    1.047006    11.00000   -1.20000
AFIX   0
C19   1    0.268496    0.610546    1.014913    11.00000    0.01584    0.02750 =
         0.02015    0.00456   -0.00761    0.00054
C20   1    0.179676    0.673993    1.121998    11.00000    0.01846    0.03735 =
         0.01806    0.00454   -0.00270   -0.00119
AFIX  43
H20   2    0.090648    0.638934    1.182100    11.00000   -1.20000
AFIX   0
C21   1    0.222740    0.785539    1.138211    11.00000    0.02189    0.03610 =
         0.01864   -0.00333   -0.00424    0.00409
AFIX  43
H21   2    0.162819    0.829726    1.208722    11.00000   -1.20000
AFIX   0
C22   1    0.357564    0.834210    1.048684    11.00000    0.02245    0.02602 =
         0.02074   -0.00308   -0.00684    0.00250
AFIX  43
H22   2    0.387731    0.911143    1.062138    11.00000   -1.20000
AFIX   0
C23   1    0.400245    0.668721    0.929558    11.00000    0.01535    0.02173 =
         0.01905    0.00214   -0.00683    0.00084
HKLF 4


REM  Engle604.res in P-1
REM wR2 = 0.0919, GooF = S = 1.069, Restrained GooF = 1.069 for all data
REM R1 = 0.0359 for 3334 Fo > 4sig(Fo) and 0.0364 for all 3428 data
REM 257 parameters refined using 0 restraints

END

WGHT      0.0490      0.2961

REM Highest difference peak  0.301,  deepest hole -0.156,  1-sigma level  0.052
Q1    1   0.6862  0.7781  0.4155  11.00000  0.05    0.30
Q2    1   0.8157  0.6784  0.6077  11.00000  0.05    0.30
Q3    1   0.9631  0.6977  0.5992  11.00000  0.05    0.27
Q4    1   0.7898  0.8471  0.3607  11.00000  0.05    0.27
Q5    1   1.0270  0.6792  0.7035  11.00000  0.05    0.26
;
_shelx_res_checksum                87745
_shelx_hkl_file
;
  -1   0   0    0.35    0.02
  -1   0   0    0.34    0.02
  -1   0   0    0.34    0.02
  -1   0   0    0.34    0.02
   1   0   0    0.37    0.02
   1   0   0    0.32    0.02
   1   0   0    0.35    0.02
   1   0   0    0.37    0.02
   1   0   0    0.39    0.02
   1   0   0    0.38    0.02
  -2   0   0    5.02    0.23
  -2   0   0    4.71    0.23
  -2   0   0    4.63    0.22
  -2   0   0    4.88    0.22
  -2   0   0    5.28    0.22
   2   0   0    5.42    0.23
   2   0   0    4.51    0.23
   2   0   0    4.97    0.24
   2   0   0    4.96    0.23
  -3   0   0   29.05    1.23
  -3   0   0   24.52    1.22
  -3   0   0   27.44    1.22
  -3   0   0   24.79    1.21
  -3   0   0   26.63    1.22
  -3   0   0   25.91    1.21
  -3   0   0   25.51    1.21
   3   0   0   27.60    1.22
   3   0   0   25.92    1.22
   3   0   0   28.54    1.23
   3   0   0   29.74    1.22
   3   0   0   26.73    1.23
  -4   0   0    1.74    0.10
  -4   0   0    1.76    0.10
  -4   0   0    1.89    0.09
  -4   0   0    1.77    0.09
  -4   0   0    1.72    0.09
  -4   0   0    1.90    0.09
   4   0   0    1.73    0.10
   4   0   0    1.85    0.09
   4   0   0    1.93    0.10
   4   0   0    1.83    0.11
   4   0   0    1.95    0.11
  -5   0   0    0.08    0.01
  -5   0   0    0.08    0.01
  -5   0   0    0.11    0.01
  -5   0   0    0.09    0.01
  -5   0   0    0.10    0.02
   5   0   0    0.09    0.03
   5   0   0    0.10    0.02
   5   0   0    0.08    0.01
  -6   0   0    3.54    0.16
  -6   0   0    3.62    0.16
  -6   0   0    3.41    0.16
  -6   0   0    3.41    0.16
  -6   0   0    3.15    0.15
  -6   0   0    3.19    0.18
  -6   0   0    3.29    0.16
   6   0   0    3.37    0.16
   6   0   0    3.32    0.15
   6   0   0    3.33    0.17
   6   0   0    3.37    0.15
   6   0   0    3.28    0.15
   6   0   0    3.36    0.15
   6   0   0    3.30    0.15
   6   0   0    3.28    0.16
   6   0   0    3.16    0.18
  -7   0   0   26.00    1.16
  -7   0   0   25.68    1.17
  -7   0   0   25.63    1.16
  -7   0   0   26.46    1.16
  -7   0   0   24.30    1.17
  -7   0   0   25.90    1.17
  -7   0   0   25.37    1.17
   7   0   0   27.46    1.16
   7   0   0   27.01    1.16
   7   0   0   23.70    1.16
   7   0   0   27.22    1.16
   7   0   0   25.74    1.16
   7   0   0   23.97    1.17
   7   0   0   25.20    1.16
  -8   0   0    3.11    0.16
  -8   0   0    3.04    0.14
  -8   0   0    2.89    0.14
  -8   0   0    2.74    0.14
  -8   0   0    3.01    0.14
   8   0   0    3.15    0.14
   8   0   0    3.26    0.14
   8   0   0    3.23    0.15
   8   0   0    3.07    0.14
   8   0   0    2.96    0.14
   8   0   0    3.06    0.14
  -9   0   0    2.96    0.13
  -9   0   0    2.92    0.13
   9   0   0    3.03    0.13
   9   0   0    2.70    0.13
   9   0   0    2.76    0.13
   9  -1   0    3.80    0.17
   9  -1   0    3.77    0.17
  -9   1   0    3.81    0.17
  -9   1   0    3.88    0.17
   8  -1   0    0.48    0.03
   8  -1   0    0.43    0.03
   8  -1   0    0.48    0.03
  -8   1   0    0.45    0.03
  -8   1   0    0.45    0.03
  -8   1   0    0.48    0.02
   7  -1   0   10.12    0.45
   7  -1   0   10.00    0.45
   7  -1   0    9.71    0.45
   7  -1   0    9.64    0.45
   7  -1   0    9.91    0.45
   7  -1   0   10.19    0.45
  -7   1   0    8.95    0.45
  -7   1   0    9.99    0.45
  -7   1   0    9.86    0.45
  -7   1   0    9.55    0.45
  -7   1   0   10.05    0.45
   6  -1   0   11.01    0.51
   6  -1   0   11.11    0.51
   6  -1   0   11.01    0.52
   6  -1   0   11.68    0.51
   6  -1   0   11.69    0.51
   6  -1   0   10.81    0.51
   6  -1   0    9.94    0.54
   6  -1   0   11.50    0.52
   6  -1   0   10.87    0.53
  -6   1   0   11.26    0.52
  -6   1   0   12.50    0.52
  -6   1   0   11.34    0.52
  -6   1   0   11.80    0.52
  -6   1   0   11.24    0.52
  -6   1   0   11.93    0.51
   5  -1   0    0.02    0.01
   5  -1   0    0.01    0.01
   5  -1   0    0.03    0.01
   5  -1   0    0.01    0.02
  -5   1   0    0.04    0.02
  -5   1   0    0.02    0.01
  -5   1   0    0.02    0.01
  -5   1   0    0.02    0.01
  -5   1   0    0.02    0.01
  -5   1   0    0.02    0.01
  -5   1   0    0.04    0.02
   4  -1   0    0.28    0.03
   4  -1   0    0.23    0.02
  -4   1   0    0.28    0.02
  -4   1   0    0.31    0.03
  -4   1   0    0.30    0.02
  -4   1   0    0.27    0.02
  -4   1   0    0.30    0.02
  -4   1   0    0.32    0.03
   3  -1   0    2.71    0.13
   3  -1   0    2.38    0.12
   3  -1   0    2.62    0.13
   3  -1   0    2.47    0.12
   3  -1   0    2.32    0.12
  -3   1   0    2.58    0.13
  -3   1   0    2.84    0.12
  -3   1   0    2.49    0.12
  -3   1   0    2.47    0.12
  -3   1   0    2.73    0.12
  -3   1   0    2.39    0.12
  -3   1   0    2.43    0.12
   2  -1   0   89.19    4.00
   2  -1   0   75.99    3.84
   2  -1   0   86.39    3.87
   2  -1   0   84.12    3.88
  -2   1   0   80.85    4.04
  -2   1   0   89.24    3.88
   1  -1   0   63.56    3.01
   1  -1   0   57.34    2.91
   1  -1   0   62.39    3.01
   1  -1   0   68.40    2.91
   1  -1   0   63.74    2.91
   1  -1   0   63.24    2.93
  -1   1   0   62.59    3.06
  -1   1   0   62.57    2.93
  -1   1   0   65.80    2.96
  -1   1   0   66.31    3.00
   0  -1   0   43.24    1.98
   0  -1   0   43.27    1.96
   0  -1   0   43.98    1.97
   0  -1   0   42.08    2.02
   0   1   0   42.53    1.99
   0   1   0   42.20    1.96
   0   1   0   44.42    2.03
   0   1   0   46.55    2.13
   0   1   0   40.89    1.99
   0   1   0   40.89    1.98
  -1  -1   0    4.02    0.20
  -1  -1   0    4.21    0.20
  -1  -1   0    3.80    0.19
  -1  -1   0    4.48    0.20
   1   1   0    4.50    0.20
   1   1   0    4.14    0.19
   1   1   0    4.07    0.19
   1   1   0    4.45    0.20
   1   1   0    4.27    0.20
   1   1   0    4.44    0.20
   1   1   0    4.19    0.19
  -2  -1   0    0.33    0.02
  -2  -1   0    0.31    0.02
  -2  -1   0    0.36    0.03
  -2  -1   0    0.29    0.02
   2   1   0    0.34    0.02
   2   1   0    0.37    0.02
   2   1   0    0.33    0.03
   2   1   0    0.34    0.03
   2   1   0    0.31    0.02
  -3  -1   0   22.85    1.03
  -3  -1   0   21.18    1.02
  -3  -1   0   19.92    1.02
  -3  -1   0   24.71    1.03
   3   1   0   23.29    1.03
   3   1   0   24.64    1.04
   3   1   0   20.52    1.02
   3   1   0   22.76    1.02
   3   1   0   22.83    1.04
  -4  -1   0  145.46    6.15
  -4  -1   0  123.27    6.16
  -4  -1   0  131.54    6.15
  -4  -1   0  140.73    6.14
   4   1   0  132.13    6.16
   4   1   0  142.25    6.20
  -5  -1   0    2.67    0.16
  -5  -1   0    2.75    0.13
  -5  -1   0    2.68    0.15
  -5  -1   0    2.79    0.13
  -5  -1   0    2.78    0.13
  -5  -1   0    2.87    0.13
  -5  -1   0    2.77    0.13
   5   1   0    2.92    0.15
   5   1   0    2.55    0.16
   5   1   0    2.94    0.13
   5   1   0    2.82    0.14
  -6  -1   0    4.90    0.26
  -6  -1   0    5.24    0.24
  -6  -1   0    5.39    0.24
  -6  -1   0    5.58    0.24
  -6  -1   0    5.15    0.24
   6   1   0    5.42    0.24
   6   1   0    4.89    0.24
   6   1   0    5.34    0.27
   6   1   0    5.25    0.24
   6   1   0    5.02    0.26
   6   1   0    5.05    0.24
   6   1   0    5.21    0.24
   6   1   0    5.24    0.24
   6   1   0    4.90    0.24
  -7  -1   0    2.08    0.10
  -7  -1   0    1.88    0.09
  -7  -1   0    1.98    0.10
  -7  -1   0    2.00    0.09
  -7  -1   0    2.01    0.09
  -7  -1   0    2.03    0.10
   7   1   0    1.90    0.09
   7   1   0    1.92    0.09
   7   1   0    1.98    0.09
   7   1   0    1.87    0.09
   7   1   0    1.80    0.09
   7   1   0    1.98    0.09
   7   1   0    2.06    0.10
  -8  -1   0    0.54    0.03
  -8  -1   0    0.63    0.03
  -8  -1   0    0.55    0.03
  -8  -1   0    0.59    0.03
  -8  -1   0    0.55    0.03
   8   1   0    0.48    0.03
   8   1   0    0.56    0.03
   8   1   0    0.58    0.03
   8   1   0    0.51    0.04
  -9  -1   0    1.15    0.05
  -9  -1   0    1.10    0.05
   9   1   0    0.95    0.05
   9   1   0    1.10    0.05
   8  -2   0   16.16    0.72
   8  -2   0   16.18    0.71
   8  -2   0   16.11    0.72
  -8   2   0   14.61    0.71
  -8   2   0   15.81    0.72
   7  -2   0   13.79    0.64
   7  -2   0   14.20    0.64
   7  -2   0   14.43    0.64
   7  -2   0   13.10    0.64
  -7   2   0   13.97    0.64
  -7   2   0   14.46    0.64
  -7   2   0   14.73    0.64
   6  -2   0    1.29    0.06
   6  -2   0    1.14    0.08
   6  -2   0    1.22    0.07
   6  -2   0    1.28    0.06
   6  -2   0    1.24    0.06
  -6   2   0    1.30    0.06
  -6   2   0    1.26    0.06
  -6   2   0    1.34    0.07
  -6   2   0    1.36    0.06
  -6   2   0    1.21    0.06
   5  -2   0    0.44    0.04
   5  -2   0    0.43    0.04
   5  -2   0    0.41    0.02
   5  -2   0    0.46    0.02
  -5   2   0    0.43    0.02
  -5   2   0    0.46    0.03
  -5   2   0    0.41    0.02
  -5   2   0    0.44    0.03
  -5   2   0    0.44    0.03
  -5   2   0    0.43    0.03
  -5   2   0    0.43    0.04
   4  -2   0   10.12    0.48
   4  -2   0   10.09    0.50
   4  -2   0    9.74    0.48
   4  -2   0   10.13    0.47
  -4   2   0   10.58    0.49
  -4   2   0    9.75    0.47
  -4   2   0   10.07    0.47
  -4   2   0   11.18    0.47
  -4   2   0   10.81    0.47
  -4   2   0   10.64    0.47
  -4   2   0   10.59    0.48
  -4   2   0    9.77    0.47
  -4   2   0   10.41    0.47
   3  -2   0    3.20    0.16
   3  -2   0    3.24    0.17
   3  -2   0    3.60    0.17
   3  -2   0    3.20    0.16
   3  -2   0    3.08    0.16
  -3   2   0    3.65    0.16
  -3   2   0    3.45    0.17
  -3   2   0    3.31    0.16
  -3   2   0    3.26    0.15
  -3   2   0    3.50    0.16
  -3   2   0    3.44    0.16
  -3   2   0    3.60    0.16
   2  -2   0   26.04    1.16
   2  -2   0   27.07    1.17
   2  -2   0   26.14    1.18
   2  -2   0   26.10    1.17
   2  -2   0   27.12    1.17
   2  -2   0   23.54    1.16
  -2   2   0   26.67    1.16
  -2   2   0   24.48    1.17
  -2   2   0   24.52    1.16
  -2   2   0   24.06    1.16
  -2   2   0   26.81    1.17
   1  -2   0   48.03    2.06
   1  -2   0   45.91    2.06
   1  -2   0   40.63    2.02
  -1   2   0   42.97    2.02
  -1   2   0   45.30    2.06
   0  -2   0  278.15   12.69
   0  -2   0  249.55   12.32
   0  -2   0  290.07   12.45
   0  -2   0  287.55   12.64
   0  -2   0  275.25   12.37
   0   2   0  247.09   12.52
   0   2   0  283.95   12.33
   0   2   0  270.65   12.42
   0   2   0  271.59   12.76
   0   2   0  271.62   12.45
  -1  -2   0  221.48   10.86
  -1  -2   0  256.31   11.15
  -1  -2   0  238.80   10.90
  -1  -2   0  233.34   10.90
   1   2   0  226.49   10.81
   1   2   0  249.13   11.29
   1   2   0  239.24   10.96
  -2  -2   0  454.03   22.79
  -2  -2   0  543.11   23.06
  -2  -2   0  519.57   22.96
  -2  -2   0  476.13   22.88
   2   2   0  499.27   22.91
   2   2   0  520.62   23.23
   2   2   0  491.16   23.36
   2   2   0  477.17   22.89
   2   2   0  532.13   23.01
   2   2   0  508.47   22.71
  -3  -2   0   10.22    0.49
  -3  -2   0   11.39    0.50
  -3  -2   0   11.07    0.50
  -3  -2   0   11.00    0.49
   3   2   0   12.07    0.52
   3   2   0   10.04    0.50
   3   2   0   10.52    0.50
   3   2   0   10.80    0.51
   3   2   0   10.04    0.50
  -4  -2   0   32.35    1.53
  -4  -2   0   36.29    1.55
  -4  -2   0   34.51    1.55
  -4  -2   0   33.97    1.53
  -4  -2   0   32.45    1.53
  -4  -2   0   33.70    1.53
   4   2   0   33.78    1.55
   4   2   0   32.18    1.56
   4   2   0   34.12    1.54
   4   2   0   34.25    1.56
   4   2   0   34.81    1.54
  -5  -2   0   19.38    0.91
  -5  -2   0   19.78    0.90
  -5  -2   0   19.76    0.88
  -5  -2   0   19.15    0.88
  -5  -2   0   19.62    0.88
  -5  -2   0   19.17    0.88
  -5  -2   0   20.09    0.88
   5   2   0   18.72    0.92
   5   2   0   19.44    0.90
   5   2   0   19.82    0.88
   5   2   0   18.78    0.90
  -6  -2   0    0.04    0.01
  -6  -2   0    0.02    0.01
  -6  -2   0    0.03    0.01
  -6  -2   0    0.03    0.01
  -6  -2   0    0.04    0.01
  -6  -2   0    0.03    0.02
   6   2   0    0.03    0.02
   6   2   0    0.02    0.01
   6   2   0    0.02    0.01
   6   2   0    0.03    0.01
   6   2   0    0.06    0.02
   6   2   0    0.03    0.01
   6   2   0    0.03    0.01
  -7  -2   0    0.81    0.05
  -7  -2   0    0.84    0.04
  -7  -2   0    0.92    0.05
  -7  -2   0    0.84    0.05
  -7  -2   0    0.82    0.04
  -7  -2   0    0.83    0.05
   7   2   0    0.84    0.04
   7   2   0    0.85    0.04
   7   2   0    0.83    0.04
   7   2   0    0.92    0.04
   7   2   0    0.84    0.05
   7   2   0    0.82    0.04
   7   2   0    0.73    0.04
  -8  -2   0    0.09    0.01
  -8  -2   0    0.08    0.01
  -8  -2   0    0.10    0.01
   8   2   0    0.06    0.01
   8   2   0    0.07    0.01
   8   2   0    0.08    0.01
   8   2   0    0.07    0.01
   8   2   0    0.07    0.01
   8   2   0    0.10    0.01
  -9  -2   0    7.42    0.32
  -9  -2   0    6.84    0.32
  -9  -2   0    7.38    0.32
   9   2   0    7.26    0.32
   9   2   0    7.05    0.32
   9   2   0    6.84    0.32
   9   2   0    6.72    0.33
   9   2   0    7.35    0.32
   8  -3   0    0.41    0.02
   8  -3   0    0.35    0.03
   8  -3   0    0.38    0.02
  -8   3   0    0.36    0.02
  -8   3   0    0.35    0.02
   7  -3   0    0.53    0.03
   7  -3   0    0.53    0.03
   7  -3   0    0.53    0.04
   7  -3   0    0.59    0.03
  -7   3   0    0.48    0.03
  -7   3   0    0.57    0.03
  -7   3   0    0.58    0.03
   6  -3   0    3.36    0.16
   6  -3   0    3.52    0.16
   6  -3   0    3.46    0.16
   6  -3   0    3.47    0.16
  -6   3   0    3.43    0.16
  -6   3   0    3.50    0.16
  -6   3   0    3.26    0.16
  -6   3   0    3.43    0.16
  -6   3   0    3.47    0.16
   5  -3   0    0.05    0.01
   5  -3   0    0.06    0.02
   5  -3   0    0.06    0.01
   5  -3   0    0.07    0.02
   5  -3   0    0.05    0.01
  -5   3   0    0.06    0.01
  -5   3   0    0.06    0.01
  -5   3   0    0.06    0.01
  -5   3   0    0.08    0.01
   4  -3   0   87.25    3.93
   4  -3   0   90.76    3.92
   4  -3   0   89.66    3.90
   4  -3   0   83.00    3.91
  -4   3   0   89.25    3.90
  -4   3   0   81.43    3.92
  -4   3   0   87.68    3.91
  -4   3   0   79.94    3.90
  -4   3   0   85.34    3.90
  -4   3   0   87.13    3.91
  -4   3   0   88.48    3.91
  -4   3   0   86.44    3.90
   3  -3   0    0.05    0.02
   3  -3   0    0.03    0.01
   3  -3   0    0.04    0.01
   3  -3   0    0.03    0.01
   3  -3   0    0.04    0.01
  -3   3   0    0.04    0.01
  -3   3   0    0.03    0.01
  -3   3   0    0.04    0.01
  -3   3   0    0.03    0.01
  -3   3   0    0.04    0.01
  -3   3   0    0.03    0.01
  -3   3   0    0.04    0.01
   2  -3   0   18.03    0.80
   2  -3   0   17.32    0.81
   2  -3   0   18.96    0.80
   2  -3   0   17.55    0.80
   2  -3   0   17.95    0.81
   2  -3   0   17.65    0.80
  -2   3   0   16.94    0.80
  -2   3   0   16.50    0.80
  -2   3   0   17.36    0.80
   1  -3   0   47.22    2.34
   1  -3   0   55.23    2.35
   1  -3   0   50.55    2.34
   1  -3   0   48.90    2.34
  -1   3   0   55.62    2.37
  -1   3   0   52.04    2.34
  -1   3   0   56.69    2.34
  -1   3   0   47.25    2.34
   0  -3   0    4.08    0.19
   0  -3   0    3.63    0.18
   0  -3   0    4.02    0.17
   0  -3   0    3.59    0.18
   0  -3   0    3.76    0.18
   0  -3   0    3.59    0.17
   0   3   0    4.05    0.18
   0   3   0    3.42    0.18
   0   3   0    4.09    0.19
   0   3   0    4.15    0.18
  -1  -3   0   48.03    2.29
  -1  -3   0   50.22    2.30
  -1  -3   0   47.90    2.30
  -1  -3   0   46.08    2.29
   1   3   0   47.68    2.29
   1   3   0   56.24    2.30
   1   3   0   56.73    2.46
   1   3   0   52.69    2.30
  -2  -3   0    0.83    0.04
  -2  -3   0    0.72    0.03
  -2  -3   0    0.72    0.04
  -2  -3   0    0.80    0.05
  -2  -3   0    0.74    0.04
   2   3   0    0.84    0.04
   2   3   0    0.67    0.05
   2   3   0    0.73    0.05
   2   3   0    0.69    0.04
  -3  -3   0  112.97    4.69
  -3  -3   0   97.22    4.68
  -3  -3   0  106.68    4.69
   3   3   0   97.39    4.69
  -4  -3   0    0.45    0.04
  -4  -3   0    0.45    0.02
  -4  -3   0    0.49    0.03
  -4  -3   0    0.50    0.02
  -4  -3   0    0.45    0.02
  -4  -3   0    0.48    0.04
   4   3   0    0.42    0.03
   4   3   0    0.44    0.05
   4   3   0    0.44    0.03
   4   3   0    0.47    0.05
  -5  -3   0    0.63    0.03
  -5  -3   0    0.58    0.03
  -5  -3   0    0.66    0.03
  -5  -3   0    0.67    0.05
  -5  -3   0    0.60    0.03
  -5  -3   0    0.59    0.05
  -5  -3   0    0.55    0.05
  -5  -3   0    0.61    0.03
   5   3   0    0.63    0.05
   5   3   0    0.61    0.04
   5   3   0    0.60    0.07
  -6  -3   0    1.98    0.09
  -6  -3   0    1.98    0.09
  -6  -3   0    1.95    0.12
  -6  -3   0    2.00    0.10
  -6  -3   0    2.05    0.09
  -6  -3   0    1.70    0.11
  -6  -3   0    1.97    0.09
   6   3   0    1.88    0.09
   6   3   0    1.80    0.09
   6   3   0    2.00    0.09
   6   3   0    2.05    0.10
   6   3   0    1.88    0.09
   6   3   0    1.90    0.09
   6   3   0    2.10    0.09
   6   3   0    1.79    0.12
  -7  -3   0    0.30    0.02
  -7  -3   0    0.26    0.02
  -7  -3   0    0.24    0.02
  -7  -3   0    0.28    0.02
  -7  -3   0    0.28    0.02
   7   3   0    0.27    0.02
   7   3   0    0.29    0.02
   7   3   0    0.27    0.03
   7   3   0    0.28    0.02
   7   3   0    0.26    0.02
  -8  -3   0    1.37    0.07
  -8  -3   0    1.29    0.07
  -8  -3   0    1.40    0.07
  -8  -3   0    1.30    0.07
   8   3   0    1.42    0.07
   8   3   0    1.47    0.07
   8   3   0    1.41    0.07
   8   3   0    1.40    0.07
   8   3   0    1.44    0.07
   8   3   0    1.26    0.07
  -9  -3   0    4.24    0.19
  -9  -3   0    4.00    0.19
  -9  -3   0    4.08    0.19
   9   3   0    4.48    0.19
   9   3   0    4.20    0.19
   9   3   0    4.29    0.19
   8  -4   0   18.35    0.82
   8  -4   0   17.68    0.81
   8  -4   0   18.99    0.81
  -8   4   0   16.81    0.81
   7  -4   0   21.49    0.93
   7  -4   0   19.22    0.94
   7  -4   0   20.86    0.93
  -7   4   0   20.34    0.93
  -7   4   0   21.66    0.93
  -7   4   0   19.90    0.93
   6  -4   0   16.35    0.71
   6  -4   0   15.05    0.71
   6  -4   0   14.30    0.71
   6  -4   0   16.92    0.71
  -6   4   0   15.02    0.71
  -6   4   0   16.07    0.71
  -6   4   0   15.86    0.71
  -6   4   0   15.72    0.71
   5  -4   0    2.34    0.11
   5  -4   0    2.33    0.13
   5  -4   0    2.37    0.11
   5  -4   0    2.24    0.11
  -5   4   0    2.38    0.11
  -5   4   0    2.46    0.11
  -5   4   0    2.42    0.11
  -5   4   0    2.39    0.11
  -5   4   0    2.38    0.11
   4  -4   0    4.95    0.24
   4  -4   0    4.78    0.26
   4  -4   0    4.98    0.23
   4  -4   0    4.83    0.24
  -4   4   0    4.71    0.23
  -4   4   0    5.31    0.24
  -4   4   0    4.94    0.23
   3  -4   0    3.03    0.15
   3  -4   0    2.76    0.15
   3  -4   0    3.03    0.14
   3  -4   0    3.17    0.17
  -3   4   0    3.15    0.14
   2  -4   0    1.05    0.07
   2  -4   0    0.88    0.04
   2  -4   0    0.89    0.05
   2  -4   0    0.91    0.04
   2  -4   0    0.91    0.05
   2  -4   0    1.01    0.06
   2  -4   0    0.85    0.05
  -2   4   0    0.99    0.05
  -2   4   0    1.04    0.05
  -2   4   0    0.88    0.05
   1  -4   0    0.03    0.01
   1  -4   0    0.05    0.01
   1  -4   0    0.03    0.01
  -1   4   0    0.04    0.00
  -1   4   0    0.02    0.01
  -1   4   0    0.04    0.00
   0  -4   0   29.15    1.38
   0  -4   0   31.42    1.39
   0  -4   0   29.35    1.38
   0  -4   0   30.02    1.38
   0  -4   0   31.84    1.40
   0   4   0   32.93    1.38
   0   4   0   30.80    1.38
   0   4   0   27.85    1.40
   0   4   0   31.19    1.39
  -1  -4   0    0.57    0.03
  -1  -4   0    0.57    0.04
  -1  -4   0    0.60    0.03
  -1  -4   0    0.54    0.03
  -1  -4   0    0.53    0.03
   1   4   0    0.56    0.03
   1   4   0    0.56    0.04
   1   4   0    0.56    0.04
  -2  -4   0   25.16    1.19
  -2  -4   0   26.14    1.17
  -2  -4   0   26.26    1.17
  -2  -4   0   25.82    1.17
  -2  -4   0   25.34    1.16
   2   4   0   27.71    1.17
   2   4   0   24.08    1.17
   2   4   0   25.53    1.18
   2   4   0   25.34    1.19
  -3  -4   0    0.23    0.01
  -3  -4   0    0.23    0.01
  -3  -4   0    0.22    0.01
  -3  -4   0    0.21    0.02
  -3  -4   0    0.25    0.03
  -3  -4   0    0.20    0.02
  -3  -4   0    0.24    0.04
  -3  -4   0    0.22    0.01
   3   4   0    0.24    0.03
   3   4   0    0.22    0.02
  -4  -4   0    8.56    0.40
  -4  -4   0    8.51    0.38
  -4  -4   0    8.61    0.38
  -4  -4   0    8.09    0.38
  -4  -4   0    7.68    0.40
  -4  -4   0    8.45    0.40
  -4  -4   0    8.22    0.42
  -4  -4   0    8.51    0.38
   4   4   0    7.76    0.42
   4   4   0    8.91    0.40
   4   4   0    8.68    0.40
   4   4   0    8.42    0.38
  -5  -4   0   20.22    1.00
  -5  -4   0   21.02    1.03
  -5  -4   0   22.61    1.03
  -5  -4   0   21.98    1.00
  -5  -4   0   21.11    1.00
  -5  -4   0   24.58    1.01
  -5  -4   0   22.73    1.03
   5   4   0   22.49    1.00
   5   4   0   22.87    1.00
   5   4   0   22.90    1.01
   5   4   0   21.24    1.00
   5   4   0   20.49    1.06
   5   4   0   24.35    1.03
   5   4   0   20.92    1.00
   5   4   0   22.33    1.00
  -6  -4   0    0.01    0.01
  -6  -4   0    0.02    0.01
  -6  -4   0    0.02    0.01
  -6  -4   0    0.01    0.02
   6   4   0    0.01    0.01
   6   4   0    0.01    0.01
   6   4   0    0.03    0.01
  -7  -4   0    0.46    0.03
  -7  -4   0    0.42    0.03
  -7  -4   0    0.47    0.03
  -7  -4   0    0.47    0.03
  -7  -4   0    0.41    0.02
  -7  -4   0    0.48    0.03
   7   4   0    0.44    0.03
   7   4   0    0.48    0.03
   7   4   0    0.44    0.03
   7   4   0    0.47    0.03
   7   4   0    0.42    0.03
   7   4   0    0.44    0.03
   7   4   0    0.44    0.03
  -8  -4   0    0.01    0.01
  -8  -4   0    0.00    0.01
  -8  -4   0    0.00    0.00
   8   4   0    0.01    0.01
   8   4   0    0.00    0.01
   8   4   0    0.00    0.00
   8   4   0   -0.01    0.01
  -9  -4   0    0.78    0.04
  -9  -4   0    0.91    0.04
   9   4   0    0.78    0.04
   9   4   0    0.85    0.04
   9   4   0    0.86    0.04
   9   4   0    0.86    0.04
   9   4   0    0.88    0.04
   8  -5   0    0.36    0.02
  -8   5   0    0.39    0.02
   7  -5   0    2.16    0.11
   7  -5   0    2.37    0.11
   7  -5   0    2.27    0.10
  -7   5   0    2.33    0.11
  -7   5   0    2.08    0.10
  -7   5   0    2.34    0.11
   6  -5   0    5.65    0.25
   6  -5   0    5.01    0.25
   6  -5   0    5.52    0.25
  -6   5   0    4.98    0.25
  -6   5   0    5.59    0.25
  -6   5   0    5.68    0.25
   5  -5   0    0.06    0.01
   5  -5   0    0.05    0.01
  -5   5   0    0.05    0.01
  -5   5   0    0.04    0.01
   4  -5   0   60.72    2.74
   4  -5   0   62.58    2.74
   4  -5   0   61.20    2.75
   4  -5   0   59.60    2.76
  -4   5   0   58.43    2.76
  -4   5   0   55.52    2.74
  -4   5   0   65.80    2.74
  -4   5   0   59.32    2.75
  -4   5   0   57.87    2.74
  -4   5   0   66.19    2.74
   3  -5   0   14.20    0.61
   3  -5   0   12.58    0.62
   3  -5   0   13.28    0.64
   3  -5   0   13.23    0.60
  -3   5   0   12.83    0.61
  -3   5   0   13.50    0.61
   2  -5   0    0.94    0.05
   2  -5   0    0.97    0.05
   2  -5   0    0.93    0.05
   2  -5   0    0.99    0.05
   2  -5   0    0.94    0.05
   2  -5   0    0.95    0.07
   2  -5   0    1.03    0.05
   2  -5   0    0.91    0.07
   2  -5   0    1.03    0.06
   2  -5   0    0.98    0.05
  -2   5   0    1.00    0.06
  -2   5   0    1.10    0.05
   1  -5   0    0.55    0.03
   1  -5   0    0.58    0.03
   1  -5   0    0.54    0.05
   1  -5   0    0.51    0.03
   1  -5   0    0.54    0.03
   1  -5   0    0.52    0.03
   1  -5   0    0.51    0.04
   1  -5   0    0.55    0.05
  -1   5   0    0.56    0.04
  -1   5   0    0.50    0.03
  -1   5   0    0.50    0.03
   0  -5   0    2.88    0.13
   0  -5   0    2.96    0.16
   0  -5   0    2.86    0.13
   0  -5   0    2.89    0.13
   0  -5   0    2.91    0.15
   0  -5   0    3.08    0.14
   0  -5   0    2.98    0.13
   0   5   0    2.92    0.14
   0   5   0    2.68    0.13
  -1  -5   0   81.83    3.59
  -1  -5   0   80.48    3.61
  -1  -5   0   77.70    3.59
  -1  -5   0   70.98    3.59
  -1  -5   0   78.00    3.59
   1   5   0   77.83    3.60
   1   5   0   85.11    3.60
   1   5   0   78.90    3.59
   1   5   0   83.19    3.59
  -2  -5   0    3.21    0.16
  -2  -5   0    3.15    0.16
  -2  -5   0    3.25    0.15
  -2  -5   0    3.09    0.15
  -2  -5   0    3.36    0.15
  -2  -5   0    3.05    0.15
  -2  -5   0    3.28    0.18
  -2  -5   0    3.35    0.16
   2   5   0    3.50    0.19
   2   5   0    3.63    0.17
   2   5   0    3.26    0.16
   2   5   0    3.28    0.16
  -3  -5   0    0.84    0.05
  -3  -5   0    0.79    0.07
  -3  -5   0    0.75    0.04
  -3  -5   0    0.74    0.04
  -3  -5   0    0.71    0.05
  -3  -5   0    0.78    0.05
   3   5   0    0.89    0.06
   3   5   0    0.71    0.04
   3   5   0    0.81    0.05
   3   5   0    0.77    0.07
  -4  -5   0    1.10    0.08
  -4  -5   0    1.28    0.08
  -4  -5   0    1.26    0.06
  -4  -5   0    1.16    0.10
  -4  -5   0    1.33    0.06
  -4  -5   0    1.34    0.06
  -4  -5   0    1.28    0.06
  -4  -5   0    1.11    0.08
   4   5   0    1.29    0.06
   4   5   0    1.34    0.08
   4   5   0    1.29    0.11
   4   5   0    1.32    0.08
  -5  -5   0    1.22    0.08
  -5  -5   0    1.21    0.06
  -5  -5   0    1.08    0.06
  -5  -5   0    1.17    0.06
  -5  -5   0    1.14    0.08
  -5  -5   0    1.12    0.06
  -5  -5   0    1.16    0.06
   5   5   0    1.11    0.06
   5   5   0    1.09    0.06
   5   5   0    1.13    0.07
   5   5   0    1.16    0.06
   5   5   0    1.12    0.06
   5   5   0    1.12    0.08
   5   5   0    1.08    0.05
   5   5   0    1.17    0.06
   5   5   0    1.21    0.06
  -6  -5   0    0.08    0.01
  -6  -5   0    0.13    0.01
   6   5   0    0.10    0.01
   6   5   0    0.11    0.01
   6   5   0    0.08    0.01
   6   5   0    0.08    0.01
  -7  -5   0    0.10    0.02
  -7  -5   0    0.09    0.01
  -7  -5   0    0.09    0.02
  -7  -5   0    0.09    0.01
  -7  -5   0    0.10    0.01
  -7  -5   0    0.11    0.01
   7   5   0    0.07    0.02
   7   5   0    0.07    0.01
   7   5   0    0.08    0.01
   7   5   0    0.11    0.01
   7   5   0    0.07    0.01
   7   5   0    0.08    0.01
  -8  -5   0    0.30    0.02
  -8  -5   0    0.29    0.02
  -8  -5   0    0.28    0.02
  -8  -5   0    0.29    0.02
  -8  -5   0    0.27    0.02
   8   5   0    0.29    0.02
   8   5   0    0.30    0.02
   8   5   0    0.28    0.02
   8   5   0    0.27    0.02
   8   5   0    0.30    0.02
   8   5   0    0.26    0.02
  -9  -5   0    1.92    0.09
   9   5   0    1.89    0.09
   9   5   0    1.87    0.09
   9   5   0    1.79    0.09
   9   5   0    1.92    0.09
   9   5   0    1.93    0.09
   7  -6   0    0.23    0.02
   7  -6   0    0.27    0.02
   7  -6   0    0.24    0.02
  -7   6   0    0.26    0.02
  -7   6   0    0.29    0.02
   6  -6   0    7.31    0.35
   6  -6   0    7.75    0.34
   6  -6   0    7.38    0.34
  -6   6   0    8.02    0.35
  -6   6   0    7.37    0.35
   5  -6   0   25.87    1.12
   5  -6   0   23.39    1.13
   5  -6   0   25.93    1.12
  -5   6   0   22.66    1.13
  -5   6   0   24.48    1.12
  -5   6   0   25.42    1.12
  -5   6   0   25.85    1.12
   4  -6   0    2.00    0.12
   4  -6   0    2.17    0.10
   4  -6   0    2.11    0.10
   4  -6   0    2.15    0.10
  -4   6   0    2.20    0.10
  -4   6   0    2.01    0.12
  -4   6   0    2.27    0.11
  -4   6   0    2.21    0.10
  -4   6   0    2.07    0.10
  -4   6   0    2.07    0.10
   3  -6   0    8.04    0.41
   3  -6   0    8.74    0.39
   3  -6   0    8.73    0.40
   3  -6   0    8.60    0.39
   3  -6   0    8.65    0.39
  -3   6   0    8.36    0.40
  -3   6   0    9.19    0.41
  -3   6   0    8.77    0.39
  -3   6   0    9.35    0.40
  -3   6   0    8.44    0.40
   2  -6   0    0.41    0.02
   2  -6   0    0.41    0.03
   2  -6   0    0.41    0.02
   2  -6   0    0.41    0.05
   2  -6   0    0.45    0.04
   2  -6   0    0.41    0.02
   2  -6   0    0.43    0.02
  -2   6   0    0.43    0.03
  -2   6   0    0.39    0.03
   1  -6   0   39.46    1.78
   1  -6   0   38.86    1.78
   1  -6   0   37.89    1.78
   1  -6   0   38.44    1.82
   1  -6   0   38.77    1.78
   1  -6   0   39.60    1.79
   1  -6   0   41.42    1.78
   1  -6   0   40.10    1.78
   1  -6   0   39.21    1.81
   1  -6   0   40.67    1.80
  -1   6   0   37.87    1.79
  -1   6   0   39.58    1.80
  -1   6   0   40.72    1.79
   0  -6   0    2.49    0.12
   0  -6   0    2.55    0.13
   0  -6   0    2.60    0.13
   0  -6   0    2.55    0.12
   0  -6   0    2.53    0.12
   0  -6   0    2.49    0.14
   0  -6   0    2.61    0.12
   0  -6   0    2.51    0.12
   0   6   0    2.42    0.12
   0   6   0    2.54    0.16
   0   6   0    2.67    0.12
   0   6   0    2.41    0.13
  -1  -6   0    1.95    0.10
  -1  -6   0    2.01    0.10
  -1  -6   0    2.07    0.13
  -1  -6   0    2.14    0.10
  -1  -6   0    2.01    0.11
  -1  -6   0    2.19    0.10
   1   6   0    2.06    0.10
   1   6   0    2.10    0.11
   1   6   0    2.27    0.11
   1   6   0    2.00    0.10
   1   6   0    2.03    0.14
  -2  -6   0    2.20    0.14
  -2  -6   0    2.06    0.11
  -2  -6   0    2.34    0.11
  -2  -6   0    2.13    0.12
  -2  -6   0    2.21    0.10
  -2  -6   0    2.16    0.11
  -2  -6   0    2.26    0.10
   2   6   0    2.34    0.12
   2   6   0    2.28    0.11
   2   6   0    2.42    0.13
   2   6   0    2.37    0.15
   2   6   0    2.27    0.11
  -3  -6   0    4.49    0.20
  -3  -6   0    4.46    0.20
  -3  -6   0    4.24    0.21
  -3  -6   0    4.24    0.20
  -3  -6   0    4.30    0.24
  -3  -6   0    4.30    0.22
  -3  -6   0    4.04    0.20
   3   6   0    4.83    0.22
   3   6   0    4.51    0.22
   3   6   0    4.34    0.20
   3   6   0    4.28    0.25
  -4  -6   0    6.80    0.32
  -4  -6   0    6.58    0.31
  -4  -6   0    6.32    0.31
  -4  -6   0    6.91    0.31
  -4  -6   0    6.87    0.31
  -4  -6   0    6.90    0.33
   4   6   0    6.83    0.31
   4   6   0    7.01    0.33
   4   6   0    6.70    0.31
   4   6   0    6.45    0.31
   4   6   0    6.91    0.31
   4   6   0    6.75    0.34
   4   6   0    6.64    0.31
   4   6   0    6.54    0.31
  -5  -6   0    4.12    0.22
  -5  -6   0    4.62    0.21
  -5  -6   0    4.78    0.20
  -5  -6   0    4.30    0.20
  -5  -6   0    4.76    0.21
  -5  -6   0    4.07    0.23
  -5  -6   0    4.57    0.20
   5   6   0    4.61    0.20
   5   6   0    4.18    0.20
   5   6   0    4.35    0.24
   5   6   0    4.24    0.20
   5   6   0    4.38    0.20
   5   6   0    4.19    0.20
   5   6   0    4.12    0.22
   5   6   0    4.71    0.21
  -6  -6   0   14.40    0.64
  -6  -6   0   14.55    0.64
  -6  -6   0   13.90    0.64
  -6  -6   0   14.07    0.64
  -6  -6   0   14.82    0.64
   6   6   0   13.86    0.64
   6   6   0   14.28    0.64
   6   6   0   13.67    0.64
   6   6   0   13.12    0.64
   6   6   0   13.60    0.64
   6   6   0   14.06    0.64
  -7  -6   0    2.17    0.11
  -7  -6   0    2.16    0.11
  -7  -6   0    2.21    0.11
  -7  -6   0    2.07    0.10
  -7  -6   0    2.30    0.10
   7   6   0    2.35    0.10
   7   6   0    2.12    0.11
   7   6   0    2.19    0.10
   7   6   0    2.17    0.10
   7   6   0    2.20    0.10
   7   6   0    2.29    0.10
  -8  -6   0    0.05    0.01
   8   6   0    0.03    0.01
   8   6   0    0.04    0.01
   8   6   0    0.03    0.01
   8   6   0    0.02    0.01
   8   6   0    0.02    0.01
   7  -7   0    0.50    0.03
  -7   7   0    0.51    0.03
  -7   7   0    0.50    0.03
  -7   7   0    0.47    0.02
   6  -7   0    2.70    0.13
   6  -7   0    2.84    0.13
   6  -7   0    2.56    0.13
  -6   7   0    2.84    0.13
  -6   7   0    2.86    0.13
  -6   7   0    2.63    0.13
   5  -7   0    0.02    0.01
   5  -7   0    0.04    0.01
   5  -7   0    0.02    0.01
  -5   7   0    0.03    0.01
  -5   7   0    0.02    0.01
  -5   7   0    0.02    0.01
  -5   7   0    0.02    0.01
   4  -7   0   45.33    2.01
   4  -7   0   40.62    2.01
   4  -7   0   49.10    2.01
  -4   7   0   43.44    2.01
  -4   7   0   43.86    2.01
  -4   7   0   45.59    2.01
  -4   7   0   45.44    2.01
  -4   7   0   41.73    2.01
   3  -7   0    0.58    0.03
   3  -7   0    0.56    0.03
   3  -7   0    0.56    0.03
   3  -7   0    0.59    0.05
   3  -7   0    0.59    0.03
  -3   7   0    0.56    0.04
  -3   7   0    0.60    0.03
  -3   7   0    0.63    0.05
  -3   7   0    0.63    0.03
  -3   7   0    0.62    0.03
   2  -7   0    9.27    0.46
   2  -7   0    9.95    0.44
   2  -7   0    9.55    0.44
   2  -7   0    9.59    0.44
   2  -7   0    9.51    0.44
   2  -7   0    9.22    0.44
  -2   7   0    9.35    0.44
  -2   7   0   10.28    0.44
  -2   7   0    9.84    0.44
  -2   7   0   10.20    0.44
  -2   7   0    9.01    0.44
  -2   7   0    9.94    0.46
   1  -7   0    6.87    0.30
   1  -7   0    6.51    0.30
   1  -7   0    6.81    0.30
   1  -7   0    6.61    0.30
   1  -7   0    7.13    0.30
   1  -7   0    6.65    0.32
   1  -7   0    6.17    0.31
   1  -7   0    6.23    0.30
   1  -7   0    6.14    0.34
  -1   7   0    6.66    0.32
  -1   7   0    6.81    0.31
   0  -7   0   38.02    1.69
   0  -7   0   37.31    1.70
   0  -7   0   36.29    1.70
   0  -7   0   33.60    1.71
   0  -7   0   39.15    1.69
   0  -7   0   39.66    1.69
   0  -7   0   37.35    1.69
   0  -7   0   35.00    1.73
   0   7   0   40.04    1.70
   0   7   0   37.86    1.71
  -1  -7   0    1.98    0.09
  -1  -7   0    1.96    0.09
  -1  -7   0    2.23    0.11
  -1  -7   0    1.96    0.10
  -1  -7   0    1.90    0.09
  -1  -7   0    1.88    0.13
  -1  -7   0    2.08    0.10
  -1  -7   0    1.86    0.11
   1   7   0    1.87    0.10
   1   7   0    2.26    0.15
   1   7   0    2.10    0.11
   1   7   0    2.02    0.10
  -2  -7   0    2.19    0.10
  -2  -7   0    2.28    0.10
  -2  -7   0    2.13    0.10
  -2  -7   0    2.09    0.10
  -2  -7   0    2.26    0.10
  -2  -7   0    2.16    0.14
  -2  -7   0    2.11    0.12
   2   7   0    2.13    0.12
   2   7   0    2.19    0.16
   2   7   0    2.27    0.11
  -3  -7   0   38.02    1.87
  -3  -7   0   39.56    1.87
  -3  -7   0   45.18    1.87
  -3  -7   0   44.19    1.87
  -3  -7   0   38.41    1.89
  -3  -7   0   41.82    1.87
   3   7   0   40.38    1.87
   3   7   0   40.84    1.87
   3   7   0   42.12    1.87
   3   7   0   40.90    1.87
   3   7   0   43.24    1.87
   3   7   0   41.73    1.90
   3   7   0   42.31    1.87
   3   7   0   40.27    1.89
  -4  -7   0   35.81    1.60
  -4  -7   0   36.84    1.63
  -4  -7   0   35.03    1.60
  -4  -7   0   36.99    1.60
  -4  -7   0   35.37    1.60
  -4  -7   0   32.65    1.60
   4   7   0   35.48    1.63
   4   7   0   36.38    1.60
   4   7   0   36.21    1.60
   4   7   0   31.91    1.62
   4   7   0   34.77    1.60
   4   7   0   36.19    1.60
   4   7   0   36.49    1.60
   4   7   0   35.11    1.60
  -5  -7   0   16.55    0.74
  -5  -7   0   16.98    0.74
  -5  -7   0   15.40    0.74
  -5  -7   0   16.58    0.74
  -5  -7   0   16.65    0.74
   5   7   0   16.70    0.74
   5   7   0   16.79    0.74
   5   7   0   16.23    0.74
   5   7   0   15.36    0.74
   5   7   0   17.01    0.75
   5   7   0   15.58    0.74
   5   7   0   15.89    0.74
  -6  -7   0    7.94    0.38
  -6  -7   0    7.24    0.38
  -6  -7   0    8.48    0.38
  -6  -7   0    7.73    0.37
  -6  -7   0    8.60    0.38
   6   7   0    8.55    0.37
   6   7   0    8.60    0.37
   6   7   0    8.52    0.37
   6   7   0    7.85    0.37
   6   7   0    8.05    0.37
   6   7   0    8.57    0.38
   6   7   0    8.28    0.38
  -7  -7   0    0.33    0.02
  -7  -7   0    0.31    0.02
  -7  -7   0    0.32    0.02
  -7  -7   0    0.31    0.02
   7   7   0    0.28    0.03
   7   7   0    0.30    0.02
   7   7   0    0.28    0.02
   7   7   0    0.31    0.02
   7   7   0    0.31    0.02
   7   7   0    0.29    0.02
  -8  -7   0    0.17    0.01
   8   7   0    0.16    0.01
   8   7   0    0.18    0.01
   8   7   0    0.14    0.02
   8   7   0    0.18    0.01
   8   7   0    0.14    0.01
   6  -8   0    1.00    0.05
   6  -8   0    0.88    0.05
   6  -8   0    0.94    0.05
  -6   8   0    1.01    0.05
  -6   8   0    0.94    0.05
   5  -8   0    2.08    0.10
   5  -8   0    1.93    0.10
   5  -8   0    2.15    0.10
  -5   8   0    2.13    0.10
  -5   8   0    2.05    0.10
   4  -8   0    4.69    0.22
   4  -8   0    4.71    0.22
   4  -8   0    4.75    0.22
  -4   8   0    5.04    0.22
  -4   8   0    4.66    0.22
  -4   8   0    4.77    0.22
  -4   8   0    4.62    0.22
   3  -8   0    0.71    0.03
   3  -8   0    0.75    0.04
   3  -8   0    0.79    0.04
   3  -8   0    0.74    0.04
  -3   8   0    0.69    0.04
  -3   8   0    0.78    0.04
  -3   8   0    0.72    0.04
  -3   8   0    0.74    0.04
   2  -8   0    6.11    0.27
   2  -8   0    5.80    0.27
   2  -8   0    5.83    0.27
   2  -8   0    5.94    0.27
   2  -8   0    5.43    0.29
  -2   8   0    6.03    0.27
  -2   8   0    5.77    0.29
  -2   8   0    5.77    0.27
  -2   8   0    5.91    0.27
  -2   8   0    6.04    0.27
  -2   8   0    5.67    0.27
   1  -8   0    7.33    0.33
   1  -8   0    7.02    0.33
   1  -8   0    7.18    0.33
   1  -8   0    7.50    0.33
   1  -8   0    7.26    0.35
   1  -8   0    7.44    0.33
   1  -8   0    7.44    0.33
   1  -8   0    7.42    0.33
   1  -8   0    7.13    0.33
  -1   8   0    6.90    0.33
  -1   8   0    7.52    0.34
  -1   8   0    7.16    0.33
  -1   8   0    7.31    0.33
  -1   8   0    7.21    0.35
  -1   8   0    6.90    0.33
  -1   8   0    7.31    0.33
  -1   8   0    7.38    0.33
   0  -8   0    0.06    0.02
   0  -8   0    0.03    0.01
   0  -8   0    0.04    0.01
   0  -8   0    0.04    0.01
   0  -8   0    0.01    0.02
   0   8   0    0.04    0.01
   0   8   0    0.07    0.02
   0   8   0    0.02    0.02
  -1  -8   0    6.84    0.31
  -1  -8   0    6.39    0.31
  -1  -8   0    6.57    0.32
  -1  -8   0    6.96    0.31
  -1  -8   0    6.78    0.33
  -1  -8   0    7.24    0.31
  -1  -8   0    6.16    0.30
  -1  -8   0    7.14    0.31
   1   8   0    6.97    0.31
   1   8   0    6.31    0.31
   1   8   0    6.50    0.31
   1   8   0    6.62    0.31
   1   8   0    7.08    0.31
   1   8   0    6.48    0.32
   1   8   0    6.99    0.31
   1   8   0    6.48    0.33
   1   8   0    6.30    0.31
   1   8   0    6.78    0.31
   1   8   0    6.61    0.31
  -2  -8   0    1.14    0.06
  -2  -8   0    0.98    0.08
  -2  -8   0    1.04    0.07
  -2  -8   0    1.15    0.06
  -2  -8   0    1.16    0.06
  -2  -8   0    1.11    0.05
  -2  -8   0    1.21    0.06
   2   8   0    1.17    0.06
   2   8   0    1.06    0.05
   2   8   0    1.07    0.05
   2   8   0    1.05    0.05
   2   8   0    1.21    0.08
   2   8   0    1.13    0.05
   2   8   0    1.00    0.05
   2   8   0    1.10    0.05
  -3  -8   0   14.86    0.68
  -3  -8   0   15.12    0.68
  -3  -8   0   15.29    0.68
  -3  -8   0   15.38    0.68
  -3  -8   0   15.86    0.68
  -3  -8   0   14.11    0.70
   3   8   0   15.64    0.68
   3   8   0   15.20    0.68
   3   8   0   15.10    0.68
   3   8   0   13.72    0.68
   3   8   0   14.10    0.68
   3   8   0   14.50    0.68
   3   8   0   14.52    0.70
   3   8   0   14.97    0.68
   3   8   0   15.17    0.68
  -4  -8   0    3.90    0.18
  -4  -8   0    3.85    0.18
  -4  -8   0    4.03    0.18
  -4  -8   0    3.48    0.18
  -4  -8   0    3.92    0.18
   4   8   0    4.13    0.18
   4   8   0    3.99    0.18
   4   8   0    4.03    0.19
   4   8   0    3.97    0.18
   4   8   0    4.01    0.18
   4   8   0    3.89    0.18
   4   8   0    4.02    0.18
   4   8   0    3.72    0.18
  -5  -8   0    1.70    0.08
  -5  -8   0    1.73    0.08
  -5  -8   0    1.76    0.08
  -5  -8   0    1.74    0.08
  -5  -8   0    1.59    0.08
   5   8   0    1.66    0.08
   5   8   0    1.69    0.08
   5   8   0    1.64    0.08
   5   8   0    1.81    0.08
   5   8   0    1.61    0.08
   5   8   0    1.68    0.09
  -6  -8   0    0.00    0.01
  -6  -8   0    0.01    0.01
  -6  -8   0    0.00    0.01
  -6  -8   0    0.00    0.01
   6   8   0    0.01    0.01
   6   8   0    0.01    0.01
   6   8   0    0.01    0.01
   6   8   0    0.01    0.01
   6   8   0    0.00    0.01
  -7  -8   0    0.09    0.01
  -7  -8   0    0.08    0.01
  -7  -8   0    0.10    0.01
   7   8   0    0.07    0.02
   7   8   0    0.08    0.01
   7   8   0    0.09    0.01
   7   8   0    0.08    0.01
   7   8   0    0.07    0.01
   7   8   0    0.07    0.01
  -8  -8   0    0.01    0.01
  -8  -8   0    0.01    0.00
   8   8   0    0.01    0.00
   8   8   0    0.01    0.00
   8   8   0    0.01    0.00
   8   8   0    0.02    0.00
   5  -9   0   12.22    0.53
   5  -9   0   11.69    0.53
  -5   9   0   11.61    0.53
  -5   9   0   11.20    0.53
   4  -9   0    1.95    0.10
   4  -9   0    2.07    0.09
   4  -9   0    2.05    0.09
  -4   9   0    1.88    0.09
  -4   9   0    2.13    0.09
  -4   9   0    1.98    0.09
   3  -9   0    1.33    0.06
   3  -9   0    1.39    0.06
   3  -9   0    1.39    0.07
  -3   9   0    1.35    0.06
  -3   9   0    1.27    0.07
  -3   9   0    1.31    0.07
   2  -9   0    2.56    0.12
   2  -9   0    2.46    0.11
   2  -9   0    2.46    0.11
   2  -9   0    2.57    0.11
  -2   9   0    2.46    0.12
  -2   9   0    2.37    0.11
  -2   9   0    2.48    0.12
  -2   9   0    2.37    0.11
  -2   9   0    2.36    0.11
   1  -9   0    5.16    0.23
   1  -9   0    4.91    0.23
   1  -9   0    4.84    0.23
   1  -9   0    4.88    0.23
   1  -9   0    4.92    0.23
   1  -9   0    4.87    0.23
  -1   9   0    4.98    0.23
  -1   9   0    4.82    0.23
  -1   9   0    5.14    0.23
  -1   9   0    4.92    0.23
  -1   9   0    5.12    0.23
  -1   9   0    4.77    0.23
  -1   9   0    5.04    0.23
   0  -9   0    2.53    0.12
   0  -9   0    2.61    0.12
   0  -9   0    2.70    0.12
   0  -9   0    2.41    0.12
   0  -9   0    2.52    0.12
   0  -9   0    2.54    0.12
   0  -9   0    2.24    0.15
   0  -9   0    2.59    0.12
   0   9   0    2.52    0.12
   0   9   0    2.50    0.12
   0   9   0    2.45    0.12
   0   9   0    2.58    0.12
   0   9   0    2.53    0.12
   0   9   0    2.57    0.12
   0   9   0    2.60    0.12
  -1  -9   0    0.33    0.02
  -1  -9   0    0.35    0.02
  -1  -9   0    0.36    0.04
  -1  -9   0    0.35    0.02
  -1  -9   0    0.36    0.02
  -1  -9   0    0.35    0.02
  -1  -9   0    0.36    0.03
   1   9   0    0.35    0.02
   1   9   0    0.31    0.04
   1   9   0    0.35    0.02
   1   9   0    0.36    0.04
   1   9   0    0.33    0.02
   1   9   0    0.35    0.02
   1   9   0    0.32    0.02
   1   9   0    0.34    0.02
   1   9   0    0.35    0.02
  -2  -9   0    1.61    0.08
  -2  -9   0    1.62    0.08
  -2  -9   0    1.46    0.07
  -2  -9   0    1.62    0.08
  -2  -9   0    1.69    0.08
  -2  -9   0    1.65    0.08
   2   9   0    1.48    0.07
   2   9   0    1.58    0.08
   2   9   0    1.56    0.08
   2   9   0    1.60    0.08
   2   9   0    1.52    0.08
   2   9   0    1.53    0.08
   2   9   0    1.54    0.08
   2   9   0    1.68    0.08
  -3  -9   0    7.67    0.35
  -3  -9   0    8.01    0.35
  -3  -9   0    8.11    0.35
  -3  -9   0    7.14    0.35
  -3  -9   0    7.34    0.35
   3   9   0    7.76    0.35
   3   9   0    6.77    0.35
   3   9   0    7.13    0.35
   3   9   0    7.88    0.35
   3   9   0    7.47    0.35
   3   9   0    7.82    0.35
   3   9   0    7.83    0.35
   3   9   0    8.00    0.35
  -4  -9   0    5.03    0.24
  -4  -9   0    5.17    0.24
  -4  -9   0    4.98    0.24
  -4  -9   0    4.68    0.24
  -4  -9   0    5.18    0.24
   4   9   0    4.98    0.24
   4   9   0    5.25    0.24
   4   9   0    5.43    0.24
   4   9   0    5.49    0.24
   4   9   0    5.10    0.24
   4   9   0    5.36    0.24
   4   9   0    5.16    0.24
   4   9   0    5.54    0.24
  -5  -9   0    5.71    0.26
  -5  -9   0    5.91    0.27
  -5  -9   0    5.42    0.26
  -5  -9   0    6.00    0.27
  -5  -9   0    5.58    0.27
   5   9   0    5.92    0.26
   5   9   0    6.00    0.26
   5   9   0    5.89    0.26
   5   9   0    5.17    0.26
   5   9   0    5.80    0.26
   5   9   0    5.76    0.27
  -6  -9   0    0.62    0.04
  -6  -9   0    0.60    0.03
  -6  -9   0    0.61    0.03
  -6  -9   0    0.66    0.03
   6   9   0    0.61    0.03
   6   9   0    0.63    0.03
   6   9   0    0.68    0.03
   6   9   0    0.63    0.04
   6   9   0    0.62    0.03
   6   9   0    0.71    0.03
  -7  -9   0    3.66    0.16
  -7  -9   0    3.45    0.16
   7   9   0    3.33    0.17
   7   9   0    3.67    0.16
   7   9   0    3.67    0.16
   7   9   0    3.54    0.16
   7   9   0    3.60    0.16
   5 -10   0   12.56    0.57
  -5  10   0   12.69    0.57
  -5  10   0   12.55    0.57
   4 -10   0    6.96    0.33
   4 -10   0    7.59    0.33
   4 -10   0    6.88    0.33
  -4  10   0    7.24    0.33
  -4  10   0    7.14    0.33
  -4  10   0    7.75    0.33
   3 -10   0    1.57    0.08
   3 -10   0    1.57    0.07
   3 -10   0    1.50    0.07
  -3  10   0    1.55    0.07
  -3  10   0    1.44    0.07
  -3  10   0    1.52    0.07
   2 -10   0    0.19    0.01
   2 -10   0    0.20    0.01
   2 -10   0    0.20    0.02
   2 -10   0    0.18    0.02
  -2  10   0    0.15    0.02
  -2  10   0    0.20    0.01
  -2  10   0    0.17    0.01
  -2  10   0    0.17    0.02
   1 -10   0    0.49    0.03
   1 -10   0    0.49    0.02
   1 -10   0    0.47    0.03
   1 -10   0    0.50    0.03
  -1  10   0    0.46    0.03
  -1  10   0    0.45    0.03
  -1  10   0    0.48    0.03
  -1  10   0    0.48    0.03
  -1  10   0    0.45    0.03
  -1  10   0    0.47    0.03
   0 -10   0    5.75    0.26
   0 -10   0    6.15    0.27
   0 -10   0    5.78    0.27
   0 -10   0    5.63    0.26
   0 -10   0    6.02    0.26
   0  10   0    5.25    0.26
   0  10   0    5.65    0.26
   0  10   0    6.03    0.27
   0  10   0    5.41    0.28
   0  10   0    5.58    0.26
   0  10   0    5.87    0.26
   0  10   0    6.03    0.27
  -1 -10   0    4.99    0.22
  -1 -10   0    5.04    0.23
  -1 -10   0    4.59    0.23
  -1 -10   0    4.81    0.22
  -1 -10   0    5.00    0.23
  -1 -10   0    4.92    0.22
  -1 -10   0    4.68    0.22
   1  10   0    4.72    0.22
   1  10   0    5.02    0.22
   1  10   0    4.78    0.22
   1  10   0    4.80    0.22
   1  10   0    4.92    0.22
   1  10   0    5.03    0.22
   1  10   0    4.70    0.22
  -2 -10   0    9.37    0.43
  -2 -10   0    9.71    0.43
  -2 -10   0    9.37    0.43
  -2 -10   0    9.45    0.43
  -2 -10   0   10.27    0.43
  -2 -10   0    9.36    0.43
   2  10   0    9.54    0.43
   2  10   0    9.72    0.43
   2  10   0    8.39    0.43
   2  10   0    8.90    0.43
   2  10   0    8.75    0.43
   2  10   0    9.62    0.43
   2  10   0    9.30    0.43
  -3 -10   0    6.75    0.32
  -3 -10   0    7.06    0.32
  -3 -10   0    6.87    0.32
  -3 -10   0    6.85    0.32
  -3 -10   0    6.93    0.32
  -3 -10   0    7.44    0.32
  -3 -10   0    6.86    0.32
   3  10   0    7.11    0.32
   3  10   0    6.54    0.32
   3  10   0    7.25    0.32
   3  10   0    6.83    0.32
   3  10   0    7.34    0.32
   3  10   0    7.00    0.32
  -4 -10   0    0.09    0.01
  -4 -10   0    0.09    0.01
  -4 -10   0    0.08    0.01
  -4 -10   0    0.10    0.01
   4  10   0    0.07    0.01
   4  10   0    0.11    0.01
   4  10   0    0.06    0.01
   4  10   0    0.10    0.01
   4  10   0    0.08    0.01
   4  10   0    0.06    0.01
  -5 -10   0    2.33    0.12
  -5 -10   0    2.21    0.12
  -5 -10   0    2.50    0.11
  -5 -10   0    2.47    0.11
   5  10   0    2.45    0.12
   5  10   0    2.42    0.11
   5  10   0    2.43    0.11
   5  10   0    2.43    0.11
   5  10   0    2.54    0.11
   5  10   0    2.55    0.11
  -6 -10   0    3.73    0.17
  -6 -10   0    3.77    0.17
   6  10   0    3.70    0.17
   6  10   0    3.86    0.17
   6  10   0    3.79    0.17
   6  10   0    3.56    0.18
   6  10   0    3.95    0.17
   6  10   0    3.72    0.17
  -7 -10   0    4.11    0.19
   7  10   0    4.00    0.19
   7  10   0    4.13    0.19
   7  10   0    4.14    0.19
   4 -11   0    1.18    0.06
  -4  11   0    1.22    0.06
  -4  11   0    1.15    0.06
  -4  11   0    1.20    0.06
   3 -11   0    3.22    0.15
   3 -11   0    3.34    0.15
   3 -11   0    3.36    0.15
  -3  11   0    3.32    0.15
  -3  11   0    3.35    0.15
  -3  11   0    3.00    0.15
   2 -11   0    0.03    0.01
   2 -11   0    0.04    0.01
   2 -11   0    0.02    0.00
  -2  11   0    0.02    0.01
  -2  11   0    0.04    0.01
   1 -11   0    5.55    0.26
   1 -11   0    5.82    0.26
   1 -11   0    5.62    0.27
   1 -11   0    5.91    0.27
  -1  11   0    6.02    0.27
  -1  11   0    6.01    0.27
  -1  11   0    5.72    0.27
   0 -11   0    0.23    0.02
   0 -11   0    0.22    0.02
   0 -11   0    0.19    0.01
   0  11   0    0.18    0.02
   0  11   0    0.20    0.02
   0  11   0    0.23    0.02
   0  11   0    0.21    0.02
   0  11   0    0.23    0.02
  -1 -11   0    0.04    0.01
  -1 -11   0    0.05    0.01
  -1 -11   0    0.03    0.01
  -1 -11   0    0.03    0.01
  -1 -11   0    0.02    0.01
   1  11   0    0.03    0.01
   1  11   0    0.02    0.01
   1  11   0    0.03    0.01
   1  11   0    0.04    0.01
   1  11   0    0.02    0.01
   1  11   0    0.04    0.01
  -2 -11   0   11.72    0.54
  -2 -11   0   11.80    0.54
  -2 -11   0   11.77    0.55
  -2 -11   0   12.22    0.55
  -2 -11   0   11.92    0.55
   2  11   0   12.35    0.54
   2  11   0   12.12    0.54
   2  11   0   11.33    0.54
   2  11   0   12.33    0.54
   2  11   0   12.35    0.54
   2  11   0   11.80    0.54
  -3 -11   0    0.08    0.02
  -3 -11   0    0.10    0.01
  -3 -11   0    0.09    0.01
  -3 -11   0    0.09    0.01
  -3 -11   0    0.10    0.01
   3  11   0    0.11    0.01
   3  11   0    0.11    0.01
   3  11   0    0.11    0.01
   3  11   0    0.10    0.01
   3  11   0    0.11    0.01
   3  11   0    0.11    0.01
  -4 -11   0    0.03    0.01
  -4 -11   0    0.03    0.01
  -4 -11   0    0.03    0.01
   4  11   0    0.02    0.00
   4  11   0    0.02    0.00
   4  11   0    0.02    0.01
   4  11   0    0.02    0.01
   4  11   0    0.03    0.01
   4  11   0    0.04    0.01
  -5 -11   0    5.76    0.26
  -5 -11   0    5.37    0.26
   5  11   0    5.85    0.26
   5  11   0    5.79    0.26
   5  11   0    5.80    0.26
   5  11   0    5.63    0.26
  -6 -11   0    1.42    0.07
  -6 -11   0    1.54    0.07
   6  11   0    1.52    0.07
   6  11   0    1.55    0.07
   6  11   0    1.54    0.07
   6  11   0    1.62    0.07
   2 -12   0    0.12    0.01
   2 -12   0    0.12    0.01
  -2  12   0    0.14    0.01
   1 -12   0    0.02    0.01
   1 -12   0    0.01    0.00
   1 -12   0    0.00    0.00
  -1  12   0    0.01    0.01
   0 -12   0    0.01    0.00
   0 -12   0    0.01    0.01
   0 -12   0    0.01    0.00
   0  12   0    0.01    0.00
   0  12   0    0.01    0.00
  -1 -12   0   11.97    0.55
  -1 -12   0   12.61    0.55
  -1 -12   0   12.53    0.56
  -1 -12   0   12.03    0.55
   1  12   0   12.47    0.55
   1  12   0   12.13    0.55
   1  12   0   11.22    0.55
   1  12   0   12.10    0.55
   1  12   0   12.05    0.55
   1  12   0   12.83    0.55
  -2 -12   0    0.17    0.02
  -2 -12   0    0.18    0.01
  -2 -12   0    0.20    0.01
  -2 -12   0    0.18    0.01
   2  12   0    0.19    0.02
   2  12   0    0.17    0.01
   2  12   0    0.21    0.02
   2  12   0    0.17    0.01
  -3 -12   0    0.11    0.01
  -3 -12   0    0.11    0.01
  -3 -12   0    0.12    0.02
   3  12   0    0.12    0.01
   3  12   0    0.10    0.01
   3  12   0    0.11    0.01
   3  12   0    0.10    0.01
   3  12   0    0.11    0.01
  -4 -12   0   11.16    0.48
  -4 -12   0   10.29    0.49
  -4 -12   0    9.81    0.48
   4  12   0   11.03    0.48
   4  12   0   11.05    0.48
   4  12   0   10.68    0.48
   4  12   0   10.40    0.48
   4  12   0   10.90    0.48
   0 -13   0    0.00    0.00
   0  13   0    0.00    0.00
   0  13   0    0.01    0.00
  -1 -13   0    0.01    0.00
  -1 -13   0    0.01    0.00
  -1 -13   0    0.01    0.00
   1  13   0    0.01    0.00
   1  13   0    0.01    0.00
   1  13   0    0.02    0.00
  -2 -13   0    0.03    0.01
  -2 -13   0    0.03    0.00
   2  13   0    0.03    0.01
   2  13   0    0.02    0.00
   2  13   0    0.02    0.01
   2  13   0    0.03    0.01
   1  13  -1    0.04    0.01
   1  13  -1    0.03    0.01
  -1 -13   1    0.05    0.00
   4  12  -1    0.61    0.03
   4  12  -1    0.68    0.03
   4  12  -1    0.68    0.03
   4  12  -1    0.69    0.03
   4  12  -1    0.69    0.03
  -4 -12   1    0.72    0.03
   3  12  -1    0.18    0.01
   3  12  -1    0.18    0.01
   3  12  -1    0.19    0.01
   3  12  -1    0.16    0.01
   3  12  -1    0.19    0.01
  -3 -12   1    0.18    0.01
  -3 -12   1    0.18    0.02
  -3 -12   1    0.18    0.01
   2  12  -1    0.04    0.01
   2  12  -1    0.05    0.01
   2  12  -1    0.03    0.01
   2  12  -1    0.04    0.01
   2  12  -1    0.04    0.01
  -2 -12   1    0.04    0.01
  -2 -12   1    0.03    0.01
  -2 -12   1    0.06    0.01
   1  12  -1    0.01    0.01
   1  12  -1    0.01    0.00
   1  12  -1    0.00    0.00
   1  12  -1    0.00    0.00
   1  12  -1    0.01    0.01
   1  12  -1    0.00    0.00
  -1 -12   1    0.01    0.01
  -1 -12   1    0.01    0.00
  -1 -12   1    0.01    0.00
  -1 -12   1    0.00    0.00
   0  12  -1    0.00    0.01
   0  12  -1    0.01    0.00
   0  12  -1    0.00    0.00
   0 -12   1    0.01    0.00
   0 -12   1    0.02    0.01
   0 -12   1    0.01    0.00
   0 -12   1    0.01    0.00
  -1  12  -1    4.18    0.19
  -1  12  -1    4.47    0.19
  -1  12  -1    4.16    0.19
   1 -12   1    4.26    0.19
   1 -12   1    4.18    0.19
   1 -12   1    3.90    0.19
   1 -12   1    4.20    0.19
  -2  12  -1    6.35    0.29
   2 -12   1    6.32    0.29
   5  11  -1    0.26    0.02
   5  11  -1    0.25    0.02
   5  11  -1    0.24    0.02
   5  11  -1    0.25    0.02
  -5 -11   1    0.23    0.01
  -5 -11   1    0.23    0.02
   4  11  -1    0.44    0.02
   4  11  -1    0.42    0.03
   4  11  -1    0.45    0.02
   4  11  -1    0.44    0.02
   4  11  -1    0.40    0.03
   4  11  -1    0.44    0.02
  -4 -11   1    0.44    0.02
  -4 -11   1    0.43    0.02
  -4 -11   1    0.44    0.03
  -4 -11   1    0.42    0.02
   3  11  -1    0.02    0.01
   3  11  -1    0.01    0.01
   3  11  -1    0.01    0.01
   3  11  -1    0.01    0.01
   3  11  -1    0.02    0.01
  -3 -11   1    0.02    0.01
  -3 -11   1    0.02    0.01
  -3 -11   1    0.03    0.01
  -3 -11   1    0.02    0.00
  -3 -11   1    0.02    0.01
   2  11  -1    9.52    0.43
   2  11  -1    9.40    0.43
   2  11  -1    9.42    0.43
   2  11  -1    9.83    0.43
   2  11  -1    8.89    0.43
   2  11  -1    9.64    0.43
  -2 -11   1    8.97    0.43
  -2 -11   1    9.52    0.43
  -2 -11   1    9.38    0.43
  -2 -11   1    9.50    0.43
  -2 -11   1    9.74    0.43
   1  11  -1    1.72    0.08
   1  11  -1    1.81    0.08
   1  11  -1    1.79    0.08
   1  11  -1    1.75    0.08
   1  11  -1    1.80    0.08
   1  11  -1    1.78    0.08
  -1 -11   1    1.66    0.08
  -1 -11   1    1.70    0.08
  -1 -11   1    1.61    0.09
  -1 -11   1    1.71    0.08
  -1 -11   1    1.74    0.08
  -1 -11   1    1.74    0.08
   0  11  -1    7.95    0.36
   0  11  -1    8.43    0.36
   0  11  -1    8.30    0.36
   0  11  -1    8.14    0.36
   0  11  -1    7.81    0.36
   0  11  -1    7.87    0.36
   0 -11   1    7.54    0.36
   0 -11   1    8.16    0.36
   0 -11   1    7.37    0.36
   0 -11   1    7.97    0.36
   0 -11   1    8.10    0.36
   0 -11   1    7.16    0.36
  -1  11  -1    0.33    0.02
  -1  11  -1    0.35    0.02
  -1  11  -1    0.39    0.02
  -1  11  -1    0.36    0.02
   1 -11   1    0.35    0.02
   1 -11   1    0.35    0.02
   1 -11   1    0.32    0.02
   1 -11   1    0.35    0.02
  -2  11  -1    0.01    0.01
  -2  11  -1    0.00    0.00
  -2  11  -1    0.01    0.00
   2 -11   1    0.00    0.00
   2 -11   1    0.01    0.01
   2 -11   1    0.01    0.00
  -3  11  -1    3.39    0.16
  -3  11  -1    3.19    0.16
  -3  11  -1    3.58    0.16
   3 -11   1    3.67    0.16
   3 -11   1    3.15    0.16
  -4  11  -1    0.07    0.01
  -4  11  -1    0.07    0.01
  -4  11  -1    0.09    0.01
   4 -11   1    0.07    0.01
   6  10  -1    0.99    0.05
   6  10  -1    1.05    0.05
   6  10  -1    0.97    0.05
   6  10  -1    1.03    0.05
   6  10  -1    1.02    0.05
  -6 -10   1    0.89    0.05
  -6 -10   1    0.99    0.05
   5  10  -1    1.25    0.06
   5  10  -1    1.16    0.06
   5  10  -1    1.16    0.06
   5  10  -1    1.11    0.06
   5  10  -1    1.16    0.06
   5  10  -1    1.14    0.06
  -5 -10   1    1.10    0.06
  -5 -10   1    1.15    0.06
  -5 -10   1    1.17    0.06
  -5 -10   1    1.14    0.06
   4  10  -1    1.03    0.05
   4  10  -1    1.04    0.05
   4  10  -1    1.10    0.06
   4  10  -1    1.07    0.05
   4  10  -1    1.19    0.05
   4  10  -1    1.13    0.05
   4  10  -1    1.11    0.05
  -4 -10   1    1.10    0.06
  -4 -10   1    0.98    0.05
  -4 -10   1    1.06    0.05
   3  10  -1    1.29    0.07
   3  10  -1    1.31    0.06
   3  10  -1    1.24    0.06
   3  10  -1    1.36    0.06
   3  10  -1    1.33    0.06
   3  10  -1    1.26    0.06
   3  10  -1    1.42    0.06
  -3 -10   1    1.36    0.07
  -3 -10   1    1.20    0.06
  -3 -10   1    1.33    0.07
  -3 -10   1    1.20    0.06
  -3 -10   1    1.24    0.06
  -3 -10   1    1.31    0.06
   2  10  -1    2.62    0.12
   2  10  -1    2.74    0.13
   2  10  -1    2.88    0.13
   2  10  -1    2.72    0.12
   2  10  -1    2.49    0.13
   2  10  -1    2.70    0.13
  -2 -10   1    2.62    0.13
  -2 -10   1    2.65    0.13
  -2 -10   1    2.60    0.13
  -2 -10   1    2.70    0.13
  -2 -10   1    2.87    0.13
  -2 -10   1    2.57    0.12
   1  10  -1    5.89    0.27
   1  10  -1    5.58    0.27
   1  10  -1    5.79    0.27
   1  10  -1    5.82    0.27
   1  10  -1    5.68    0.27
   1  10  -1    5.96    0.27
   1  10  -1    5.82    0.27
  -1 -10   1    6.01    0.27
  -1 -10   1    5.86    0.27
  -1 -10   1    5.79    0.27
  -1 -10   1    5.78    0.27
  -1 -10   1    6.23    0.27
  -1 -10   1    6.03    0.27
  -1 -10   1    5.89    0.27
   0  10  -1    3.05    0.14
   0  10  -1    3.09    0.14
   0  10  -1    2.99    0.14
   0  10  -1    3.07    0.14
   0  10  -1    2.98    0.14
   0  10  -1    2.96    0.14
   0 -10   1    2.73    0.14
   0 -10   1    2.92    0.14
   0 -10   1    2.79    0.14
   0 -10   1    3.09    0.14
   0 -10   1    2.83    0.14
   0 -10   1    2.98    0.14
   0 -10   1    3.09    0.14
  -1  10  -1    1.28    0.06
  -1  10  -1    1.32    0.06
  -1  10  -1    1.37    0.06
  -1  10  -1    1.24    0.07
  -1  10  -1    1.39    0.06
  -1  10  -1    1.16    0.06
   1 -10   1    1.27    0.06
   1 -10   1    1.22    0.07
   1 -10   1    1.28    0.06
   1 -10   1    1.34    0.06
   1 -10   1    1.28    0.06
   1 -10   1    1.20    0.06
  -2  10  -1    3.18    0.15
  -2  10  -1    3.27    0.15
  -2  10  -1    3.15    0.15
  -2  10  -1    3.20    0.15
  -2  10  -1    3.09    0.15
  -2  10  -1    3.12    0.15
   2 -10   1    3.22    0.15
   2 -10   1    3.29    0.15
   2 -10   1    2.92    0.15
   2 -10   1    3.29    0.15
  -3  10  -1    0.01    0.01
  -3  10  -1    0.01    0.01
  -3  10  -1    0.01    0.01
   3 -10   1    0.02    0.00
   3 -10   1    0.01    0.01
  -4  10  -1   10.42    0.47
  -4  10  -1   10.29    0.47
  -4  10  -1   10.55    0.47
   4 -10   1   10.78    0.47
   4 -10   1    9.51    0.47
  -5  10  -1    4.66    0.21
  -5  10  -1    4.64    0.21
   5 -10   1    4.63    0.21
   7   9  -1    0.52    0.03
   7   9  -1    0.57    0.03
   7   9  -1    0.47    0.03
   7   9  -1    0.55    0.03
   7   9  -1    0.54    0.03
  -7  -9   1    0.56    0.03
  -7  -9   1    0.51    0.03
   6   9  -1    0.16    0.01
   6   9  -1    0.17    0.01
   6   9  -1    0.17    0.01
   6   9  -1    0.15    0.02
   6   9  -1    0.18    0.02
   6   9  -1    0.17    0.01
  -6  -9   1    0.17    0.01
  -6  -9   1    0.16    0.01
  -6  -9   1    0.17    0.02
   5   9  -1    1.49    0.07
   5   9  -1    1.42    0.07
   5   9  -1    1.51    0.07
   5   9  -1    1.40    0.07
   5   9  -1    1.39    0.07
   5   9  -1    1.44    0.07
  -5  -9   1    1.40    0.07
  -5  -9   1    1.42    0.07
  -5  -9   1    1.42    0.07
  -5  -9   1    1.51    0.07
   4   9  -1    4.91    0.23
   4   9  -1    4.83    0.23
   4   9  -1    5.16    0.23
   4   9  -1    4.91    0.23
   4   9  -1    4.76    0.23
   4   9  -1    5.12    0.23
   4   9  -1    5.02    0.23
   4   9  -1    4.87    0.23
  -4  -9   1    4.96    0.23
  -4  -9   1    5.09    0.23
  -4  -9   1    4.82    0.23
  -4  -9   1    4.99    0.23
  -4  -9   1    5.04    0.23
   3   9  -1    2.02    0.10
   3   9  -1    1.96    0.09
   3   9  -1    1.98    0.10
   3   9  -1    1.95    0.09
   3   9  -1    1.92    0.09
   3   9  -1    1.92    0.09
   3   9  -1    2.03    0.10
  -3  -9   1    2.12    0.10
  -3  -9   1    1.94    0.09
  -3  -9   1    2.08    0.10
  -3  -9   1    1.99    0.10
  -3  -9   1    2.07    0.10
   2   9  -1    0.92    0.05
   2   9  -1    0.87    0.05
   2   9  -1    0.83    0.05
   2   9  -1    1.00    0.05
   2   9  -1    0.99    0.05
   2   9  -1    0.86    0.05
   2   9  -1    0.83    0.05
  -2  -9   1    0.99    0.05
  -2  -9   1    0.94    0.05
  -2  -9   1    0.90    0.05
  -2  -9   1    0.93    0.05
  -2  -9   1    0.90    0.05
   1   9  -1    0.51    0.03
   1   9  -1    0.47    0.03
   1   9  -1    0.47    0.03
   1   9  -1    0.47    0.03
   1   9  -1    0.49    0.03
   1   9  -1    0.47    0.03
   1   9  -1    0.50    0.03
  -1  -9   1    0.50    0.03
  -1  -9   1    0.49    0.03
  -1  -9   1    0.53    0.03
  -1  -9   1    0.46    0.03
  -1  -9   1    0.50    0.03
  -1  -9   1    0.50    0.03
   0   9  -1    4.57    0.21
   0   9  -1    4.48    0.21
   0   9  -1    4.53    0.21
   0   9  -1    4.69    0.21
   0   9  -1    4.67    0.21
   0   9  -1    4.38    0.21
   0  -9   1    4.63    0.21
   0  -9   1    4.68    0.21
   0  -9   1    4.72    0.21
   0  -9   1    4.51    0.21
   0  -9   1    4.91    0.21
   0  -9   1    4.40    0.21
   0  -9   1    4.21    0.21
  -1   9  -1    0.63    0.03
  -1   9  -1    0.70    0.03
  -1   9  -1    0.62    0.03
  -1   9  -1    0.64    0.03
  -1   9  -1    0.61    0.04
  -1   9  -1    0.65    0.03
  -1   9  -1    0.65    0.03
  -1   9  -1    0.64    0.04
   1  -9   1    0.66    0.03
   1  -9   1    0.61    0.04
   1  -9   1    0.62    0.03
   1  -9   1    0.61    0.03
   1  -9   1    0.68    0.03
   1  -9   1    0.61    0.03
   1  -9   1    0.62    0.04
  -2   9  -1    0.90    0.04
  -2   9  -1    0.85    0.05
  -2   9  -1    0.82    0.04
  -2   9  -1    0.89    0.04
  -2   9  -1    0.81    0.04
  -2   9  -1    0.99    0.05
  -2   9  -1    0.83    0.05
   2  -9   1    0.91    0.05
   2  -9   1    0.93    0.04
   2  -9   1    0.90    0.04
   2  -9   1    0.86    0.04
  -3   9  -1   19.18    0.87
  -3   9  -1   20.14    0.87
  -3   9  -1   18.33    0.87
  -3   9  -1   18.33    0.88
  -3   9  -1   19.67    0.87
   3  -9   1   19.79    0.87
   3  -9   1   20.59    0.87
   3  -9   1   17.61    0.88
   3  -9   1   19.68    0.87
  -4   9  -1    0.15    0.01
  -4   9  -1    0.13    0.02
   4  -9   1    0.20    0.01
   4  -9   1    0.19    0.02
  -5   9  -1    1.24    0.06
  -5   9  -1    1.19    0.06
   5  -9   1    1.25    0.06
   5  -9   1    1.12    0.06
   7   8  -1    3.66    0.18
   7   8  -1    4.05    0.18
   7   8  -1    3.95    0.18
   7   8  -1    3.87    0.18
   7   8  -1    3.89    0.18
  -7  -8   1    3.55    0.18
  -7  -8   1    3.89    0.18
   6   8  -1    0.48    0.03
   6   8  -1    0.45    0.03
   6   8  -1    0.48    0.03
   6   8  -1    0.49    0.03
   6   8  -1    0.47    0.03
   6   8  -1    0.48    0.03
  -6  -8   1    0.47    0.03
  -6  -8   1    0.48    0.03
  -6  -8   1    0.50    0.03
   5   8  -1    0.74    0.04
   5   8  -1    0.72    0.04
   5   8  -1    0.65    0.04
   5   8  -1    0.79    0.04
   5   8  -1    0.76    0.04
   5   8  -1    0.73    0.04
  -5  -8   1    0.71    0.04
  -5  -8   1    0.70    0.04
  -5  -8   1    0.71    0.04
  -5  -8   1    0.69    0.04
  -5  -8   1    0.69    0.04
   4   8  -1  102.67    4.55
   4   8  -1  109.06    4.56
   4   8  -1  106.91    4.55
   4   8  -1  102.96    4.55
   4   8  -1  103.84    4.55
   4   8  -1  103.22    4.55
  -4  -8   1   96.39    4.55
  -4  -8   1   97.14    4.55
  -4  -8   1   88.65    4.55
  -4  -8   1   96.50    4.55
   3   8  -1   11.65    0.52
   3   8  -1   11.79    0.52
   3   8  -1   11.39    0.52
   3   8  -1   11.07    0.52
   3   8  -1   10.26    0.54
   3   8  -1   11.93    0.53
   3   8  -1   12.40    0.52
   3   8  -1   10.98    0.52
  -3  -8   1   12.66    0.52
  -3  -8   1   12.26    0.52
  -3  -8   1   11.06    0.52
  -3  -8   1   11.06    0.52
  -3  -8   1   10.24    0.54
  -3  -8   1   11.77    0.52
   2   8  -1    5.57    0.26
   2   8  -1    5.89    0.26
   2   8  -1    5.93    0.26
   2   8  -1    5.77    0.26
   2   8  -1    5.88    0.26
   2   8  -1    5.96    0.27
   2   8  -1    5.39    0.26
   2   8  -1    5.21    0.28
  -2  -8   1    6.06    0.26
  -2  -8   1    5.84    0.26
  -2  -8   1    5.42    0.29
  -2  -8   1    5.90    0.27
  -2  -8   1    5.55    0.26
  -2  -8   1    5.50    0.28
  -2  -8   1    6.00    0.26
   1   8  -1    2.27    0.10
   1   8  -1    1.99    0.10
   1   8  -1    2.06    0.10
   1   8  -1    2.29    0.12
   1   8  -1    2.03    0.10
   1   8  -1    2.09    0.12
   1   8  -1    1.95    0.10
   1   8  -1    2.04    0.10
   1   8  -1    2.11    0.10
   1   8  -1    2.18    0.10
   1   8  -1    2.02    0.10
  -1  -8   1    2.17    0.10
  -1  -8   1    2.22    0.10
  -1  -8   1    2.22    0.10
  -1  -8   1    2.08    0.10
  -1  -8   1    2.09    0.12
   0   8  -1    1.66    0.09
   0   8  -1    1.58    0.08
   0   8  -1    1.42    0.09
   0   8  -1    1.60    0.08
   0   8  -1    1.64    0.08
   0   8  -1    1.52    0.08
   0   8  -1    1.59    0.08
   0   8  -1    1.58    0.08
   0   8  -1    1.54    0.08
   0   8  -1    1.65    0.08
   0  -8   1    1.53    0.07
   0  -8   1    1.69    0.08
   0  -8   1    1.74    0.08
   0  -8   1    1.65    0.08
   0  -8   1    1.58    0.08
   0  -8   1    1.48    0.10
   0  -8   1    1.62    0.08
   0  -8   1    1.69    0.08
  -1   8  -1    1.00    0.05
  -1   8  -1    1.07    0.05
  -1   8  -1    1.03    0.07
  -1   8  -1    1.09    0.05
  -1   8  -1    1.13    0.06
  -1   8  -1    1.12    0.05
  -1   8  -1    1.10    0.05
  -1   8  -1    1.02    0.05
  -1   8  -1    1.06    0.05
   1  -8   1    1.13    0.05
   1  -8   1    1.05    0.07
   1  -8   1    1.08    0.05
   1  -8   1    1.11    0.05
   1  -8   1    1.00    0.07
   1  -8   1    1.11    0.06
   1  -8   1    0.98    0.05
   1  -8   1    1.12    0.05
   1  -8   1    1.05    0.05
   1  -8   1    1.04    0.05
  -2   8  -1    8.30    0.40
  -2   8  -1    8.49    0.41
  -2   8  -1    8.76    0.41
  -2   8  -1    8.75    0.41
  -2   8  -1    9.12    0.41
  -2   8  -1    9.08    0.41
  -2   8  -1    8.68    0.40
  -2   8  -1    9.11    0.43
  -2   8  -1    8.56    0.41
   2  -8   1    8.95    0.41
   2  -8   1    9.61    0.41
   2  -8   1    8.90    0.41
   2  -8   1    9.06    0.40
   2  -8   1    9.23    0.40
   2  -8   1    9.08    0.41
   2  -8   1    8.70    0.43
  -3   8  -1   33.10    1.48
  -3   8  -1   33.91    1.48
  -3   8  -1   32.41    1.48
  -3   8  -1   32.18    1.48
   3  -8   1   32.88    1.48
   3  -8   1   33.16    1.48
   3  -8   1   31.08    1.48
   3  -8   1   33.22    1.48
  -4   8  -1    0.35    0.02
  -4   8  -1    0.31    0.03
  -4   8  -1    0.29    0.02
   4  -8   1    0.33    0.02
   4  -8   1    0.30    0.02
   4  -8   1    0.35    0.02
  -5   8  -1    1.48    0.07
  -5   8  -1    1.42    0.07
   5  -8   1    1.48    0.07
   5  -8   1    1.46    0.07
   5  -8   1    1.46    0.07
  -6   8  -1    0.63    0.03
  -6   8  -1    0.57    0.03
   6  -8   1    0.59    0.03
   6  -8   1    0.68    0.04
   8   7  -1    0.21    0.02
   8   7  -1    0.20    0.01
   8   7  -1    0.20    0.01
   8   7  -1    0.19    0.01
   8   7  -1    0.18    0.01
  -8  -7   1    0.21    0.01
  -8  -7   1    0.20    0.02
   7   7  -1    0.00    0.01
   7   7  -1   -0.01    0.01
   7   7  -1    0.00    0.00
   7   7  -1    0.01    0.01
   7   7  -1    0.00    0.01
   7   7  -1    0.00    0.01
  -7  -7   1    0.00    0.00
  -7  -7   1    0.01    0.01
   6   7  -1    0.11    0.02
   6   7  -1    0.12    0.01
   6   7  -1    0.14    0.02
   6   7  -1    0.12    0.01
   6   7  -1    0.12    0.01
   6   7  -1    0.14    0.01
  -6  -7   1    0.12    0.01
  -6  -7   1    0.13    0.01
  -6  -7   1    0.14    0.02
  -6  -7   1    0.12    0.01
   5   7  -1    2.36    0.11
   5   7  -1    2.24    0.11
   5   7  -1    2.42    0.11
   5   7  -1    2.26    0.11
   5   7  -1    2.27    0.11
   5   7  -1    2.30    0.11
  -5  -7   1    2.10    0.11
  -5  -7   1    2.11    0.11
  -5  -7   1    2.10    0.11
  -5  -7   1    2.36    0.11
  -5  -7   1    2.29    0.11
   4   7  -1   19.23    0.86
   4   7  -1   18.10    0.90
   4   7  -1   18.65    0.87
   4   7  -1   19.54    0.87
   4   7  -1   17.98    0.86
   4   7  -1   20.14    0.87
   4   7  -1   18.45    0.89
   4   7  -1   18.52    0.86
  -4  -7   1   20.24    0.87
  -4  -7   1   18.54    0.89
  -4  -7   1   19.26    0.87
  -4  -7   1   18.67    0.87
  -4  -7   1   20.55    0.87
   3   7  -1   11.27    0.52
   3   7  -1   10.86    0.52
   3   7  -1   11.42    0.52
   3   7  -1   11.85    0.52
   3   7  -1   11.06    0.54
   3   7  -1   11.17    0.52
   3   7  -1   11.43    0.52
   3   7  -1   10.92    0.55
   3   7  -1   12.42    0.53
   3   7  -1   10.78    0.52
  -3  -7   1   11.64    0.52
  -3  -7   1   11.73    0.52
  -3  -7   1   11.83    0.52
  -3  -7   1   12.18    0.52
   2   7  -1   10.95    0.51
   2   7  -1   11.37    0.52
   2   7  -1   11.39    0.54
  -2  -7   1   10.50    0.56
  -2  -7   1   11.41    0.53
  -2  -7   1   12.33    0.51
  -2  -7   1   11.38    0.51
  -2  -7   1   11.37    0.52
  -2  -7   1   11.11    0.52
   1   7  -1    0.88    0.05
   1   7  -1    0.79    0.06
   1   7  -1    0.89    0.05
   1   7  -1    0.85    0.04
   1   7  -1    0.84    0.09
  -1  -7   1    0.87    0.04
  -1  -7   1    0.81    0.05
  -1  -7   1    0.78    0.07
  -1  -7   1    0.88    0.04
  -1  -7   1    0.84    0.04
  -1  -7   1    0.83    0.04
  -1  -7   1    0.84    0.04
  -1  -7   1    0.85    0.06
   0   7  -1   19.97    0.90
   0   7  -1   20.72    0.89
   0   7  -1   18.59    0.91
   0  -7   1   20.20    0.89
   0  -7   1   18.58    0.90
   0  -7   1   20.54    0.89
   0  -7   1   18.17    0.89
   0  -7   1   19.43    0.95
   0  -7   1   19.73    0.93
   0  -7   1   20.11    0.89
   0  -7   1   19.70    0.91
   0  -7   1   19.87    0.89
  -1   7  -1    0.00    0.01
  -1   7  -1    0.01    0.00
  -1   7  -1    0.03    0.01
   1  -7   1    0.01    0.01
   1  -7   1    0.01    0.02
   1  -7   1    0.00    0.02
   1  -7   1    0.01    0.00
   1  -7   1    0.01    0.01
   1  -7   1    0.01    0.00
   1  -7   1    0.00    0.01
   1  -7   1    0.01    0.01
  -2   7  -1    4.17    0.20
  -2   7  -1    4.19    0.20
  -2   7  -1    4.48    0.20
  -2   7  -1    4.57    0.20
  -2   7  -1    4.33    0.22
  -2   7  -1    4.38    0.21
  -2   7  -1    4.08    0.20
  -2   7  -1    4.16    0.20
   2  -7   1    4.16    0.20
   2  -7   1    4.50    0.20
   2  -7   1    4.58    0.20
   2  -7   1    4.43    0.20
   2  -7   1    4.59    0.20
   2  -7   1    4.22    0.22
   2  -7   1    4.49    0.20
   2  -7   1    4.61    0.20
   2  -7   1    4.64    0.20
  -3   7  -1   23.27    1.00
  -3   7  -1   21.85    1.00
  -3   7  -1   21.42    1.00
  -3   7  -1   20.12    1.02
  -3   7  -1   22.95    1.00
  -3   7  -1   20.82    1.00
   3  -7   1   22.14    1.00
   3  -7   1   21.38    1.02
   3  -7   1   22.66    1.00
   3  -7   1   22.87    1.00
   3  -7   1   23.93    1.00
   3  -7   1   21.05    1.00
  -4   7  -1   32.97    1.41
  -4   7  -1   28.15    1.41
  -4   7  -1   31.38    1.42
  -4   7  -1   32.06    1.41
  -4   7  -1   29.51    1.41
   4  -7   1   31.21    1.41
   4  -7   1   31.57    1.41
   4  -7   1   32.87    1.41
   4  -7   1   30.83    1.41
  -5   7  -1   11.10    0.49
  -5   7  -1   11.07    0.49
  -5   7  -1   10.23    0.49
   5  -7   1   10.34    0.49
   5  -7   1   10.78    0.49
   5  -7   1   10.68    0.49
  -6   7  -1    0.16    0.01
  -6   7  -1    0.15    0.02
  -6   7  -1    0.18    0.01
   6  -7   1    0.18    0.02
   6  -7   1    0.17    0.02
   6  -7   1    0.19    0.01
  -7   7  -1    0.02    0.00
  -7   7  -1    0.02    0.00
  -7   7  -1    0.02    0.00
   7  -7   1    0.02    0.00
   8   6  -1    2.18    0.10
   8   6  -1    2.13    0.10
   8   6  -1    2.14    0.10
   8   6  -1    2.00    0.10
   8   6  -1    2.14    0.10
   8   6  -1    2.17    0.10
  -8  -6   1    2.12    0.10
  -8  -6   1    1.99    0.10
   7   6  -1    0.29    0.02
   7   6  -1    0.30    0.02
   7   6  -1    0.33    0.02
   7   6  -1    0.32    0.02
   7   6  -1    0.28    0.03
   7   6  -1    0.29    0.02
  -7  -6   1    0.30    0.02
  -7  -6   1    0.29    0.02
  -7  -6   1    0.33    0.02
   6   6  -1    4.92    0.23
   6   6  -1    4.89    0.23
   6   6  -1    5.16    0.23
   6   6  -1    4.84    0.23
   6   6  -1    4.90    0.23
   6   6  -1    4.85    0.23
  -6  -6   1    4.58    0.23
  -6  -6   1    4.68    0.23
  -6  -6   1    5.03    0.23
  -6  -6   1    5.13    0.23
  -6  -6   1    5.06    0.23
   5   6  -1    1.61    0.08
   5   6  -1    1.60    0.08
   5   6  -1    1.63    0.08
   5   6  -1    1.47    0.11
   5   6  -1    1.63    0.08
   5   6  -1    1.65    0.08
   5   6  -1    1.50    0.10
   5   6  -1    1.58    0.07
   5   6  -1    1.55    0.08
  -5  -6   1    1.57    0.08
  -5  -6   1    1.59    0.08
  -5  -6   1    1.60    0.08
  -5  -6   1    1.49    0.10
  -5  -6   1    1.65    0.08
  -5  -6   1    1.54    0.10
   4   6  -1   22.93    1.06
   4   6  -1   23.44    1.06
   4   6  -1   22.22    1.06
   4   6  -1   22.42    1.09
   4   6  -1   23.48    1.06
   4   6  -1   22.70    1.06
   4   6  -1   20.95    1.08
   4   6  -1   22.93    1.06
  -4  -6   1   25.59    1.06
  -4  -6   1   25.09    1.08
  -4  -6   1   23.89    1.06
  -4  -6   1   25.20    1.06
  -4  -6   1   22.85    1.08
   3   6  -1   25.21    1.15
   3   6  -1   22.75    1.11
   3   6  -1   25.33    1.08
   3   6  -1   22.00    1.10
  -3  -6   1   25.94    1.08
  -3  -6   1   23.49    1.08
  -3  -6   1   23.29    1.10
  -3  -6   1   22.10    1.09
  -3  -6   1   23.20    1.13
  -3  -6   1   25.33    1.08
  -3  -6   1   23.94    1.08
   2   6  -1   13.87    0.68
   2   6  -1   13.69    0.63
   2   6  -1   13.89    0.63
   2   6  -1   14.59    0.65
   2   6  -1   12.34    0.64
  -2  -6   1   13.93    0.62
  -2  -6   1   12.92    0.62
  -2  -6   1   13.30    0.62
  -2  -6   1   14.38    0.62
  -2  -6   1   14.34    0.66
   1   6  -1   10.19    0.49
   1   6  -1   11.42    0.50
   1   6  -1   10.19    0.49
   1   6  -1   10.61    0.50
   1   6  -1   10.86    0.54
  -1  -6   1   11.33    0.52
  -1  -6   1   10.97    0.49
  -1  -6   1   10.33    0.49
  -1  -6   1   11.22    0.50
  -1  -6   1   11.62    0.49
  -1  -6   1   10.61    0.51
  -1  -6   1    9.95    0.49
   0   6  -1    0.02    0.01
   0   6  -1    0.02    0.01
   0  -6   1    0.02    0.01
   0  -6   1    0.01    0.01
   0  -6   1    0.03    0.01
  -1   6  -1   29.24    1.36
  -1   6  -1   31.18    1.37
  -1   6  -1   27.57    1.37
   1  -6   1   32.15    1.37
   1  -6   1   29.26    1.36
   1  -6   1   28.66    1.36
   1  -6   1   26.37    1.39
   1  -6   1   30.32    1.35
   1  -6   1   32.21    1.36
   1  -6   1   30.21    1.39
   1  -6   1   30.89    1.36
   1  -6   1   30.35    1.35
   1  -6   1   30.84    1.35
  -2   6  -1    9.21    0.41
  -2   6  -1    8.72    0.40
   2  -6   1    9.28    0.42
   2  -6   1    8.76    0.41
   2  -6   1    7.95    0.43
   2  -6   1    8.90    0.40
   2  -6   1    8.18    0.43
   2  -6   1    8.79    0.40
   2  -6   1    8.50    0.40
   2  -6   1    9.32    0.40
   2  -6   1    8.80    0.40
   2  -6   1    8.80    0.40
  -3   6  -1   25.72    1.18
  -3   6  -1   25.48    1.18
  -3   6  -1   24.65    1.20
  -3   6  -1   26.66    1.18
  -3   6  -1   28.46    1.19
  -3   6  -1   25.84    1.18
   3  -6   1   27.89    1.18
   3  -6   1   26.33    1.18
   3  -6   1   24.58    1.18
   3  -6   1   26.35    1.18
   3  -6   1   25.39    1.18
   3  -6   1   26.02    1.20
  -4   6  -1    3.38    0.16
  -4   6  -1    3.38    0.16
  -4   6  -1    3.30    0.16
  -4   6  -1    3.42    0.16
  -4   6  -1    3.56    0.15
  -4   6  -1    2.94    0.17
   4  -6   1    3.10    0.17
   4  -6   1    3.52    0.16
   4  -6   1    3.42    0.15
   4  -6   1    3.52    0.16
  -5   6  -1    7.89    0.40
  -5   6  -1    9.29    0.40
  -5   6  -1    9.00    0.40
  -5   6  -1    9.17    0.40
   5  -6   1    9.02    0.40
   5  -6   1    8.82    0.40
   5  -6   1    8.59    0.40
   5  -6   1    8.17    0.40
  -6   6  -1    0.21    0.02
  -6   6  -1    0.19    0.02
   6  -6   1    0.23    0.01
   6  -6   1    0.23    0.02
   6  -6   1    0.25    0.02
  -7   6  -1    0.99    0.05
  -7   6  -1    0.89    0.05
  -7   6  -1    1.01    0.05
   7  -6   1    0.98    0.05
   7  -6   1    1.01    0.05
   8   5  -1    4.34    0.20
   8   5  -1    4.44    0.20
   8   5  -1    4.02    0.19
   8   5  -1    4.32    0.20
   8   5  -1    4.33    0.20
   8   5  -1    4.21    0.20
  -8  -5   1    4.47    0.20
  -8  -5   1    4.18    0.20
  -8  -5   1    4.01    0.19
   7   5  -1    3.07    0.13
   7   5  -1    2.81    0.13
   7   5  -1    2.98    0.13
   7   5  -1    2.72    0.13
   7   5  -1    2.91    0.13
   7   5  -1    2.83    0.14
  -7  -5   1    2.85    0.14
  -7  -5   1    2.69    0.13
  -7  -5   1    2.82    0.14
  -7  -5   1    2.62    0.13
  -7  -5   1    2.80    0.13
   6   5  -1    0.03    0.01
   6   5  -1    0.02    0.01
   6   5  -1    0.04    0.01
   6   5  -1    0.01    0.01
  -6  -5   1    0.02    0.01
  -6  -5   1    0.02    0.01
  -6  -5   1    0.02    0.01
   5   5  -1   10.54    0.47
   5   5  -1   10.40    0.47
   5   5  -1   11.22    0.47
   5   5  -1   10.23    0.47
   5   5  -1   10.84    0.47
   5   5  -1   10.15    0.50
   5   5  -1   10.12    0.47
   5   5  -1   10.21    0.48
   5   5  -1   10.29    0.49
  -5  -5   1   10.19    0.50
  -5  -5   1   11.00    0.48
  -5  -5   1    9.69    0.47
  -5  -5   1   10.27    0.47
  -5  -5   1   11.15    0.47
  -5  -5   1    9.49    0.50
   4   5  -1    2.09    0.15
   4   5  -1    2.26    0.12
   4   5  -1    2.28    0.13
   4   5  -1    2.29    0.11
  -4  -5   1    2.24    0.10
  -4  -5   1    2.17    0.10
  -4  -5   1    2.06    0.10
  -4  -5   1    2.22    0.15
  -4  -5   1    2.11    0.12
  -4  -5   1    2.20    0.10
  -4  -5   1    2.23    0.12
  -3  -5   1    0.08    0.01
   2   5  -1   16.06    0.70
   2   5  -1   14.93    0.69
   2   5  -1   15.58    0.69
  -2  -5   1   15.81    0.69
  -2  -5   1   14.56    0.69
  -2  -5   1   13.54    0.68
  -2  -5   1   15.48    0.71
  -2  -5   1   14.42    0.68
  -2  -5   1   14.78    0.68
   1   5  -1   20.09    0.97
   1   5  -1   23.17    0.97
   1   5  -1   22.25    0.98
   1   5  -1   20.53    0.96
  -1  -5   1   20.24    0.96
  -1  -5   1   21.88    0.96
  -1  -5   1   20.52    0.96
  -1  -5   1   20.11    0.97
  -1  -5   1   21.58    0.99
  -1  -5   1   22.18    0.96
  -1  -5   1   20.52    0.96
   0   5  -1    0.23    0.02
   0   5  -1    0.23    0.04
   0   5  -1    0.21    0.02
   0  -5   1    0.20    0.01
   0  -5   1    0.20    0.02
   0  -5   1    0.24    0.01
   0  -5   1    0.22    0.02
   0  -5   1    0.22    0.01
   0  -5   1    0.21    0.01
  -1   5  -1   35.65    1.65
  -1   5  -1   37.81    1.65
  -1   5  -1   34.23    1.66
   1  -5   1   39.13    1.65
   1  -5   1   36.93    1.65
   1  -5   1   38.57    1.67
   1  -5   1   35.42    1.65
   1  -5   1   36.40    1.65
   1  -5   1   32.60    1.64
   1  -5   1   34.37    1.68
   1  -5   1   39.12    1.66
  -2   5  -1    1.71    0.09
   2  -5   1    1.81    0.09
   2  -5   1    1.83    0.08
   2  -5   1    1.78    0.09
   2  -5   1    1.86    0.08
   2  -5   1    1.78    0.11
   2  -5   1    1.76    0.09
   2  -5   1    1.87    0.08
   2  -5   1    1.85    0.08
   2  -5   1    1.73    0.10
   2  -5   1    1.75    0.09
   2  -5   1    1.84    0.11
   3  -5   1    0.11    0.01
  -4   5  -1    0.04    0.01
  -4   5  -1    0.04    0.01
  -4   5  -1    0.03    0.01
   4  -5   1    0.06    0.02
  -5   5  -1   55.61    2.54
  -5   5  -1   56.21    2.55
  -5   5  -1   56.34    2.54
  -5   5  -1   58.80    2.54
   5  -5   1   57.69    2.54
   5  -5   1   54.91    2.54
   5  -5   1   54.45    2.54
   5  -5   1   56.06    2.55
  -6   5  -1    3.74    0.19
  -6   5  -1    4.24    0.19
  -6   5  -1    4.16    0.19
   6  -5   1    4.03    0.19
   6  -5   1    4.13    0.19
   6  -5   1    4.01    0.19
   7  -5   1    0.05    0.01
  -8   5  -1    1.78    0.08
   8  -5   1    1.82    0.08
   9   4  -1    0.29    0.02
   9   4  -1    0.28    0.02
   9   4  -1    0.28    0.02
   9   4  -1    0.30    0.02
  -9  -4   1    0.30    0.02
   8   4  -1    1.19    0.06
   8   4  -1    1.21    0.06
   8   4  -1    1.18    0.06
   8   4  -1    1.14    0.06
   8   4  -1    1.26    0.06
   8   4  -1    1.10    0.06
  -8  -4   1    1.25    0.06
  -8  -4   1    1.19    0.06
  -8  -4   1    1.19    0.06
  -8  -4   1    1.17    0.06
   7   4  -1    0.01    0.01
   7   4  -1    0.00    0.01
   7   4  -1    0.01    0.01
   7   4  -1    0.01    0.01
   7   4  -1    0.01    0.01
   7   4  -1    0.01    0.01
  -7  -4   1    0.02    0.01
  -7  -4   1    0.01    0.01
  -7  -4   1    0.01    0.01
  -7  -4   1    0.00    0.01
  -7  -4   1    0.00    0.01
   6   4  -1    0.66    0.03
   6   4  -1    0.65    0.03
   6   4  -1    0.65    0.04
   6   4  -1    0.62    0.04
   6   4  -1    0.70    0.04
   6   4  -1    0.65    0.04
  -6  -4   1    0.69    0.04
  -6  -4   1    0.62    0.03
  -6  -4   1    0.68    0.04
  -6  -4   1    0.70    0.04
  -6  -4   1    0.73    0.04
   5   4  -1    0.10    0.03
   5   4  -1    0.09    0.01
   5   4  -1    0.13    0.01
   5   4  -1    0.10    0.01
   5   4  -1    0.12    0.01
   5   4  -1    0.12    0.02
   5   4  -1    0.11    0.01
  -5  -4   1    0.12    0.01
  -5  -4   1    0.12    0.01
  -5  -4   1    0.13    0.03
  -5  -4   1    0.15    0.03
  -5  -4   1    0.10    0.01
   4   4  -1    6.69    0.31
   4   4  -1    6.45    0.33
   4   4  -1    6.41    0.32
  -4  -4   1    6.68    0.35
  -4  -4   1    6.92    0.31
  -4  -4   1    6.75    0.30
  -4  -4   1    6.22    0.30
  -4  -4   1    7.15    0.33
  -4  -4   1    6.88    0.33
  -4  -4   1    6.60    0.30
  -4  -4   1    6.81    0.32
   3   4  -1   14.38    0.69
   3   4  -1   14.55    0.68
   3   4  -1   15.50    0.72
  -3  -4   1   13.83    0.68
  -3  -4   1   15.45    0.67
  -3  -4   1   14.67    0.67
  -3  -4   1   14.83    0.69
  -3  -4   1   15.71    0.71
  -3  -4   1   14.64    0.69
   2   4  -1   38.39    1.80
   2   4  -1   43.81    1.84
   2   4  -1   44.10    1.81
   2   4  -1   37.57    1.81
  -2  -4   1   36.65    1.80
  -2  -4   1   37.48    1.81
  -2  -4   1   40.74    1.81
  -2  -4   1   41.21    1.81
  -2  -4   1   37.18    1.80
  -2  -4   1   40.99    1.83
   1   4  -1   11.00    0.51
   1   4  -1   11.01    0.53
   1   4  -1   11.98    0.50
   1   4  -1   11.13    0.50
  -1  -4   1   10.58    0.49
  -1  -4   1   10.76    0.50
  -1  -4   1   10.96    0.52
  -1  -4   1   10.05    0.50
  -1  -4   1   11.29    0.50
  -1  -4   1   10.65    0.50
   0   4  -1    5.03    0.21
   0   4  -1    4.72    0.22
   0   4  -1    4.22    0.21
   0   4  -1    5.08    0.24
   0  -4   1    4.16    0.22
   0  -4   1    4.53    0.23
   0  -4   1    4.63    0.21
   0  -4   1    4.43    0.21
   0  -4   1    4.21    0.21
  -1   4  -1   11.48    0.52
  -1   4  -1   11.42    0.53
  -1   4  -1   10.61    0.53
   1  -4   1   11.96    0.55
   1  -4   1   12.57    0.53
   1  -4   1   11.79    0.53
   1  -4   1   11.20    0.52
   1  -4   1   11.57    0.52
   1  -4   1   12.24    0.54
   1  -4   1   10.35    0.52
   1  -4   1   11.85    0.52
  -2   4  -1    0.80    0.04
   2  -4   1    0.75    0.04
   2  -4   1    0.89    0.05
   2  -4   1    0.76    0.04
   2  -4   1    0.78    0.06
   2  -4   1    0.82    0.04
   2  -4   1    0.79    0.04
   2  -4   1    0.79    0.04
   2  -4   1    0.75    0.06
   2  -4   1    0.79    0.04
  -3   4  -1    1.30    0.06
   3  -4   1    1.30    0.07
   3  -4   1    1.36    0.08
   3  -4   1    1.28    0.07
   3  -4   1    1.24    0.06
   3  -4   1    1.21    0.08
  -4   4  -1    2.84    0.14
  -4   4  -1    2.99    0.15
   4  -4   1    2.75    0.15
   4  -4   1    2.96    0.14
  -5   4  -1    0.31    0.02
  -5   4  -1    0.29    0.02
  -5   4  -1    0.32    0.02
   5  -4   1    0.33    0.02
   5  -4   1    0.30    0.04
   5  -4   1    0.30    0.02
   5  -4   1    0.31    0.02
   5  -4   1    0.34    0.02
  -6   4  -1   13.01    0.61
  -6   4  -1   13.91    0.61
  -6   4  -1   14.87    0.62
  -6   4  -1   14.02    0.62
   6  -4   1   12.56    0.61
   6  -4   1   13.18    0.62
   6  -4   1   13.68    0.62
   6  -4   1   13.25    0.61
  -7   4  -1    0.64    0.03
  -7   4  -1    0.71    0.04
  -7   4  -1    0.73    0.04
   7  -4   1    0.73    0.04
   7  -4   1    0.71    0.04
   7  -4   1    0.74    0.04
  -8   4  -1    3.67    0.16
   8  -4   1    3.67    0.16
   8  -4   1    3.10    0.16
   9   3  -1    0.07    0.01
   9   3  -1    0.07    0.01
   9   3  -1    0.07    0.01
  -9  -3   1    0.09    0.01
  -9  -3   1    0.08    0.01
   8   3  -1   18.42    0.81
   8   3  -1   18.72    0.81
   8   3  -1   17.73    0.82
   8   3  -1   18.17    0.81
   8   3  -1   17.50    0.81
   8   3  -1   18.43    0.81
  -8  -3   1   18.38    0.81
  -8  -3   1   17.65    0.82
  -8  -3   1   17.69    0.81
  -8  -3   1   16.31    0.81
   7   3  -1    0.78    0.04
   7   3  -1    0.79    0.05
   7   3  -1    0.82    0.04
   7   3  -1    0.77    0.04
   7   3  -1    0.72    0.04
   7   3  -1    0.79    0.04
   7   3  -1    0.78    0.04
  -7  -3   1    0.72    0.05
  -7  -3   1    0.83    0.04
  -7  -3   1    0.83    0.04
  -7  -3   1    0.81    0.04
  -7  -3   1    0.76    0.04
  -7  -3   1    0.82    0.04
   6   3  -1    1.30    0.09
   6   3  -1    1.17    0.06
   6   3  -1    1.24    0.06
   6   3  -1    1.22    0.07
   6   3  -1    1.20    0.06
   6   3  -1    1.26    0.06
   6   3  -1    1.20    0.06
  -6  -3   1    1.30    0.06
  -6  -3   1    1.13    0.09
  -6  -3   1    1.24    0.06
  -6  -3   1    1.14    0.08
  -6  -3   1    1.36    0.06
  -6  -3   1    1.21    0.06
  -6  -3   1    1.28    0.06
   5   3  -1    1.96    0.09
   5   3  -1    2.01    0.10
   5   3  -1    1.92    0.09
   5   3  -1    1.90    0.09
   5   3  -1    2.09    0.12
   5   3  -1    1.90    0.09
  -5  -3   1    2.05    0.09
  -5  -3   1    1.93    0.11
  -5  -3   1    1.82    0.09
  -5  -3   1    1.86    0.09
  -5  -3   1    2.09    0.09
   4   3  -1    0.85    0.07
   4   3  -1    0.86    0.05
   4   3  -1    0.85    0.05
   4   3  -1    0.75    0.07
   4   3  -1    0.93    0.06
   4   3  -1    0.80    0.04
  -4  -3   1    0.81    0.04
  -4  -3   1    0.78    0.06
  -4  -3   1    0.77    0.04
  -4  -3   1    0.76    0.04
  -4  -3   1    0.86    0.04
   3   3  -1  106.62    5.03
   3   3  -1  115.36    5.05
   3   3  -1  109.66    5.05
  -3  -3   1  116.19    5.03
  -3  -3   1  107.94    5.02
  -3  -3   1  110.97    5.04
   2   3  -1   48.40    2.19
   2   3  -1   53.28    2.17
   2   3  -1   48.09    2.17
  -2  -3   1   43.25    2.17
  -2  -3   1   50.21    2.19
  -2  -3   1   44.02    2.17
   1   3  -1   42.47    1.96
   1   3  -1   47.22    1.98
   1   3  -1   46.90    1.96
   1   3  -1   46.00    1.96
   1   3  -1   42.39    2.01
  -1  -3   1   40.29    1.96
  -1  -3   1   42.43    1.97
  -1  -3   1   40.89    1.96
  -1  -3   1   40.53    1.96
   0   3  -1   85.18    3.90
   0   3  -1   89.86    3.91
   0  -3   1   83.91    3.90
  -1   3  -1    6.03    0.27
  -1   3  -1    5.79    0.27
  -1   3  -1    5.50    0.27
  -1   3  -1    6.41    0.27
  -1   3  -1    5.15    0.27
   1  -3   1    5.76    0.27
   1  -3   1    6.21    0.28
   1  -3   1    5.95    0.28
   1  -3   1    6.16    0.27
   1  -3   1    5.99    0.27
   1  -3   1    5.37    0.27
  -2   3  -1    2.10    0.10
  -2   3  -1    2.18    0.11
  -2   3  -1    2.12    0.10
  -2   3  -1    2.05    0.10
   2  -3   1    2.21    0.11
   2  -3   1    2.02    0.10
   2  -3   1    2.23    0.12
   2  -3   1    2.31    0.12
   2  -3   1    2.32    0.10
   2  -3   1    1.97    0.10
  -3   3  -1    4.08    0.20
  -3   3  -1    4.21    0.21
  -3   3  -1    4.25    0.21
  -3   3  -1    4.42    0.21
   3  -3   1    4.38    0.21
   3  -3   1    4.81    0.21
   3  -3   1    4.59    0.22
   3  -3   1    4.40    0.22
   3  -3   1    4.50    0.21
  -4   3  -1   20.35    0.85
  -4   3  -1   16.87    0.84
  -4   3  -1   19.70    0.85
  -4   3  -1   18.45    0.86
   4  -3   1   18.12    0.84
   4  -3   1   16.62    0.87
   4  -3   1   18.68    0.85
   4  -3   1   20.18    0.86
  -5   3  -1    3.11    0.15
  -5   3  -1    3.26    0.14
  -5   3  -1    3.24    0.15
  -5   3  -1    3.12    0.15
  -5   3  -1    3.13    0.15
  -5   3  -1    3.03    0.14
   5  -3   1    3.17    0.14
   5  -3   1    3.10    0.14
   5  -3   1    3.11    0.17
   5  -3   1    3.14    0.15
   5  -3   1    3.04    0.14
   5  -3   1    3.26    0.15
  -6   3  -1    0.00    0.00
  -6   3  -1    0.00    0.01
  -6   3  -1    0.00    0.01
   6  -3   1    0.00    0.01
   6  -3   1    0.00    0.00
   6  -3   1    0.00    0.01
   6  -3   1    0.00    0.00
  -7   3  -1    2.93    0.14
  -7   3  -1    2.97    0.14
  -7   3  -1    3.01    0.14
   7  -3   1    3.05    0.14
   7  -3   1    3.03    0.14
   7  -3   1    2.99    0.14
   7  -3   1    2.77    0.14
  -8   3  -1    3.37    0.15
  -8   3  -1    3.22    0.15
   8  -3   1    3.28    0.15
   8  -3   1    3.33    0.16
   8  -3   1    3.47    0.15
   9   2  -1    0.80    0.04
   9   2  -1    0.88    0.04
   9   2  -1    0.87    0.04
   9   2  -1    0.89    0.04
  -9  -2   1    0.98    0.04
  -9  -2   1    0.93    0.04
   8   2  -1    9.53    0.47
   8   2  -1   10.66    0.47
   8   2  -1   10.51    0.47
   8   2  -1   10.97    0.47
   8   2  -1   10.81    0.47
  -8  -2   1    9.40    0.47
  -8  -2   1    9.81    0.47
  -8  -2   1   10.87    0.47
  -8  -2   1    9.59    0.46
   7   2  -1    5.83    0.25
   7   2  -1    5.00    0.25
   7   2  -1    5.72    0.25
   7   2  -1    5.54    0.25
   7   2  -1    5.20    0.25
   7   2  -1    5.69    0.25
   7   2  -1    5.38    0.25
  -7  -2   1    5.52    0.25
  -7  -2   1    5.21    0.25
  -7  -2   1    5.19    0.25
  -7  -2   1    5.66    0.25
  -7  -2   1    5.47    0.25
  -7  -2   1    5.04    0.25
   6   2  -1    5.68    0.26
   6   2  -1    5.44    0.26
   6   2  -1    5.49    0.26
   6   2  -1    5.44    0.26
   6   2  -1    5.59    0.26
   6   2  -1    5.78    0.26
   6   2  -1    5.37    0.28
   6   2  -1    5.80    0.26
   6   2  -1    5.38    0.29
  -6  -2   1    6.32    0.26
  -6  -2   1    6.13    0.26
  -6  -2   1    5.36    0.29
  -6  -2   1    5.87    0.26
  -6  -2   1    5.79    0.26
  -6  -2   1    5.57    0.26
   5   2  -1    5.36    0.26
   5   2  -1    5.51    0.24
   5   2  -1    5.19    0.26
   5   2  -1    5.20    0.28
  -5  -2   1    5.56    0.24
  -5  -2   1    5.04    0.27
  -5  -2   1    5.13    0.24
  -5  -2   1    5.61    0.24
  -5  -2   1    4.98    0.24
  -5  -2   1    5.00    0.24
  -5  -2   1    5.43    0.26
   4   2  -1   23.55    1.11
   4   2  -1   25.24    1.12
   4   2  -1   24.11    1.14
   4   2  -1   22.62    1.13
   4   2  -1   24.89    1.12
   4   2  -1   25.65    1.12
  -4  -2   1   25.18    1.11
  -4  -2   1   22.46    1.11
  -4  -2   1   25.09    1.12
  -4  -2   1   26.64    1.13
  -4  -2   1   23.49    1.11
  -4  -2   1   24.49    1.11
   3   2  -1    2.69    0.13
   3   2  -1    2.77    0.14
   3   2  -1    2.87    0.14
   3   2  -1    2.77    0.15
   3   2  -1    2.50    0.15
  -3  -2   1    2.64    0.13
  -3  -2   1    2.88    0.14
  -3  -2   1    3.01    0.14
  -3  -2   1    2.81    0.13
   2   2  -1   14.03    0.65
   2   2  -1   14.30    0.65
   2   2  -1   14.28    0.66
   2   2  -1   14.25    0.65
   2   2  -1   13.63    0.65
  -2  -2   1   14.34    0.65
  -2  -2   1   15.10    0.66
   1   2  -1   11.83    0.52
   1   2  -1   11.75    0.52
   1   2  -1   10.31    0.53
   1   2  -1   12.37    0.52
   1   2  -1   12.18    0.52
  -1  -2   1   10.28    0.52
  -1  -2   1   10.60    0.52
  -1  -2   1   11.77    0.53
   0   2  -1   74.75    3.20
   0   2  -1   62.42    3.10
   0   2  -1   72.05    3.13
   0  -2   1   68.69    3.13
   0  -2   1   66.81    3.12
   0  -2   1   65.93    3.11
   0  -2   1   68.33    3.17
  -1   2  -1  363.33   15.18
  -1   2  -1  325.36   15.08
  -1   2  -1  348.93   15.21
  -1   2  -1  334.67   15.41
   1  -2   1  302.17   15.49
   1  -2   1  339.69   15.38
   1  -2   1  352.36   15.30
   1  -2   1  291.77   15.15
   1  -2   1  341.98   15.15
  -2   2  -1    5.01    0.24
  -2   2  -1    5.23    0.24
  -2   2  -1    5.11    0.24
   2  -2   1    4.68    0.24
   2  -2   1    4.86    0.24
   2  -2   1    5.21    0.24
   2  -2   1    5.39    0.25
   2  -2   1    5.53    0.24
   2  -2   1    5.53    0.24
   2  -2   1    5.36    0.25
  -3   2  -1    1.38    0.08
  -3   2  -1    1.47    0.07
  -3   2  -1    1.42    0.07
  -3   2  -1    1.38    0.07
  -3   2  -1    1.41    0.07
   3  -2   1    1.56    0.08
   3  -2   1    1.32    0.07
  -4   2  -1   39.81    1.65
  -4   2  -1   38.60    1.65
  -4   2  -1   34.00    1.65
  -4   2  -1   37.37    1.65
  -4   2  -1   36.52    1.66
  -4   2  -1   38.84    1.67
  -4   2  -1   33.78    1.65
  -4   2  -1   35.96    1.65
  -4   2  -1   34.34    1.65
   4  -2   1   34.28    1.65
   4  -2   1   37.23    1.66
   4  -2   1   35.18    1.67
   4  -2   1   37.71    1.65
  -5   2  -1    4.87    0.24
  -5   2  -1    4.87    0.23
  -5   2  -1    5.05    0.23
  -5   2  -1    5.45    0.23
  -5   2  -1    4.79    0.25
  -5   2  -1    5.09    0.23
  -5   2  -1    5.11    0.23
   5  -2   1    4.86    0.25
   5  -2   1    4.91    0.23
   5  -2   1    4.90    0.24
  -6   2  -1    1.42    0.07
  -6   2  -1    1.42    0.07
   6  -2   1    1.54    0.07
   6  -2   1    1.26    0.07
   6  -2   1    1.42    0.07
   6  -2   1    1.29    0.07
   6  -2   1    1.33    0.07
   6  -2   1    1.41    0.09
  -7   2  -1    4.52    0.20
  -7   2  -1    4.38    0.20
  -7   2  -1    4.75    0.20
   7  -2   1    4.25    0.20
   7  -2   1    4.31    0.20
   7  -2   1    4.29    0.20
   7  -2   1    4.24    0.20
   7  -2   1    4.02    0.20
  -8   2  -1    0.01    0.00
  -8   2  -1    0.00    0.01
   8  -2   1    0.03    0.01
   8  -2   1    0.01    0.01
   8  -2   1    0.01    0.01
  -9   2  -1    7.16    0.35
  -9   2  -1    7.80    0.35
   9  -2   1    8.31    0.35
   9   1  -1    3.01    0.14
   9   1  -1    3.00    0.14
   9   1  -1    2.84    0.14
   9   1  -1    2.88    0.14
  -9  -1   1    2.86    0.14
  -9  -1   1    3.22    0.14
   8   1  -1    5.97    0.27
   8   1  -1    5.70    0.27
   8   1  -1    6.00    0.27
   8   1  -1    6.05    0.27
   8   1  -1    6.10    0.27
   8   1  -1    6.19    0.27
  -8  -1   1    5.92    0.27
  -8  -1   1    6.10    0.27
  -8  -1   1    5.72    0.27
  -8  -1   1    5.60    0.27
  -8  -1   1    5.51    0.27
   7   1  -1    0.04    0.01
   7   1  -1    0.03    0.01
   7   1  -1    0.04    0.01
   7   1  -1    0.03    0.01
  -7  -1   1    0.03    0.01
  -7  -1   1    0.05    0.01
  -7  -1   1    0.06    0.01
  -7  -1   1    0.04    0.01
  -7  -1   1    0.03    0.01
   6   1  -1   22.62    1.12
   6   1  -1   25.22    1.12
   6   1  -1   24.89    1.12
   6   1  -1   24.75    1.12
   6   1  -1   23.88    1.14
   6   1  -1   22.86    1.12
   6   1  -1   24.36    1.12
   6   1  -1   25.27    1.12
   6   1  -1   25.65    1.12
   6   1  -1   23.98    1.14
  -6  -1   1   23.74    1.14
  -6  -1   1   25.34    1.12
  -6  -1   1   26.64    1.12
  -6  -1   1   23.67    1.12
  -6  -1   1   27.14    1.12
  -6  -1   1   24.70    1.12
   5   1  -1    0.01    0.01
   5   1  -1    0.01    0.02
   5   1  -1    0.01    0.01
  -5  -1   1    0.08    0.02
  -5  -1   1    0.01    0.02
  -5  -1   1    0.03    0.01
  -5  -1   1    0.04    0.01
  -5  -1   1    0.03    0.01
   4   1  -1   41.22    2.05
   4   1  -1   48.05    2.04
   4   1  -1   47.64    2.04
   4   1  -1   41.57    2.03
  -4  -1   1   47.26    2.05
  -4  -1   1   40.34    2.03
  -4  -1   1   47.73    2.03
   3   1  -1   82.44    3.76
   3   1  -1   85.75    3.81
  -3  -1   1   84.75    3.76
  -3  -1   1   78.68    3.75
   2   1  -1   11.54    0.53
   2   1  -1   11.73    0.53
   2   1  -1   11.71    0.54
   2   1  -1   11.61    0.53
   2   1  -1   12.16    0.53
   2   1  -1   12.16    0.54
  -2  -1   1   10.80    0.53
  -2  -1   1   10.54    0.52
   1   1  -1  499.75   23.34
   1   1  -1  544.84   23.67
   1   1  -1  521.34   23.40
   1   1  -1  503.33   23.51
   1   1  -1  495.52   23.29
   1   1  -1  546.69   23.33
  -1  -1   1  511.95   23.40
  -1  -1   1  517.17   23.63
  -1  -1   1  486.20   23.50
   0   1  -1   16.18    0.77
   0   1  -1   19.09    0.78
   0   1  -1   15.70    0.78
   0   1  -1   15.90    0.77
   0   1  -1   17.80    0.77
   0  -1   1   18.28    0.78
   0  -1   1   17.14    0.77
   0  -1   1   15.98    0.77
  -1   1  -1   48.09    2.14
  -1   1  -1   43.62    2.11
  -1   1  -1   48.78    2.13
   1  -1   1   41.07    2.10
   1  -1   1   46.41    2.16
   1  -1   1   49.07    2.16
  -2   1  -1  167.05    7.28
  -2   1  -1  154.37    7.30
   2  -1   1  168.58    7.38
   2  -1   1  151.44    7.26
   2  -1   1  152.14    7.29
   2  -1   1  157.61    7.57
  -3   1  -1    2.82    0.13
  -3   1  -1    2.72    0.12
  -3   1  -1    2.40    0.12
  -3   1  -1    2.68    0.12
  -3   1  -1    2.51    0.13
   3  -1   1    2.51    0.14
   3  -1   1    2.93    0.13
   3  -1   1    2.71    0.13
   3  -1   1    2.99    0.14
   3  -1   1    2.52    0.13
  -4   1  -1    6.30    0.30
  -4   1  -1    6.76    0.31
  -4   1  -1    6.66    0.29
  -4   1  -1    6.47    0.29
  -4   1  -1    6.23    0.29
  -4   1  -1    6.26    0.31
   4  -1   1    6.24    0.32
   4  -1   1    6.82    0.30
   4  -1   1    6.33    0.31
   4  -1   1    6.20    0.31
   4  -1   1    6.34    0.30
  -5   1  -1    4.54    0.20
  -5   1  -1    4.79    0.21
  -5   1  -1    4.35    0.20
  -5   1  -1    4.34    0.20
  -5   1  -1    4.11    0.21
  -5   1  -1    4.44    0.23
  -5   1  -1    4.28    0.22
   5  -1   1    4.39    0.21
   5  -1   1    4.42    0.20
   5  -1   1    4.31    0.23
   5  -1   1    4.67    0.22
  -6   1  -1    0.09    0.03
  -6   1  -1    0.05    0.02
  -6   1  -1    0.06    0.01
  -7   1  -1   12.10    0.55
  -7   1  -1   12.13    0.54
  -7   1  -1   12.11    0.54
  -7   1  -1   11.64    0.54
   7  -1   1   11.06    0.54
   7  -1   1   12.56    0.54
   7  -1   1   10.85    0.54
   7  -1   1   12.11    0.55
   7  -1   1   12.31    0.54
   7  -1   1   12.24    0.54
  -8   1  -1    3.61    0.16
  -8   1  -1    3.47    0.16
   8  -1   1    3.49    0.17
   8  -1   1    3.59    0.16
   8  -1   1    3.38    0.16
   8  -1   1    3.51    0.16
  -9   1  -1    4.91    0.22
  -9   1  -1    4.64    0.22
   9  -1   1    5.16    0.22
   9   0  -1    1.13    0.05
   9   0  -1    1.14    0.05
  -9   0   1    1.23    0.06
  -9   0   1    1.15    0.05
   8   0  -1    0.16    0.01
   8   0  -1    0.23    0.02
   8   0  -1    0.19    0.02
   8   0  -1    0.20    0.02
   8   0  -1    0.18    0.02
   8   0  -1    0.20    0.02
  -8   0   1    0.19    0.02
  -8   0   1    0.18    0.02
  -8   0   1    0.22    0.01
  -8   0   1    0.19    0.02
   7   0  -1    1.93    0.10
   7   0  -1    1.95    0.09
   7   0  -1    1.98    0.09
   7   0  -1    1.98    0.09
   7   0  -1    1.85    0.09
   7   0  -1    1.90    0.09
  -7   0   1    1.93    0.10
  -7   0   1    2.00    0.09
  -7   0   1    2.03    0.10
  -7   0   1    1.76    0.09
  -7   0   1    2.05    0.09
  -7   0   1    2.02    0.10
  -7   0   1    1.99    0.10
   6   0  -1    0.20    0.01
   6   0  -1    0.21    0.03
   6   0  -1    0.17    0.01
   6   0  -1    0.18    0.01
   6   0  -1    0.17    0.02
   6   0  -1    0.22    0.02
   6   0  -1    0.17    0.01
   6   0  -1    0.21    0.04
  -6   0   1    0.22    0.04
  -6   0   1    0.22    0.02
  -6   0   1    0.22    0.02
  -6   0   1    0.21    0.02
  -6   0   1    0.20    0.01
   5   0  -1    0.22    0.04
   5   0  -1    0.24    0.03
   5   0  -1    0.23    0.02
   5   0  -1    0.20    0.03
  -5   0   1    0.21    0.02
  -5   0   1    0.19    0.01
  -5   0   1    0.23    0.02
  -5   0   1    0.18    0.04
  -5   0   1    0.19    0.03
   4   0  -1    0.52    0.04
   4   0  -1    0.50    0.03
   4   0  -1    0.42    0.04
   4   0  -1    0.44    0.03
  -4   0   1    0.54    0.04
  -4   0   1    0.45    0.02
  -4   0   1    0.47    0.02
  -4   0   1    0.51    0.03
  -4   0   1    0.46    0.04
   3   0  -1    1.98    0.11
   3   0  -1    1.78    0.10
   3   0  -1    2.01    0.10
   3   0  -1    2.08    0.10
   3   0  -1    2.06    0.10
   3   0  -1    1.98    0.10
  -3   0   1    1.93    0.10
  -3   0   1    2.14    0.11
  -3   0   1    2.08    0.09
  -3   0   1    2.06    0.09
  -3   0   1    2.18    0.09
   2   0  -1   36.92    1.56
   2   0  -1   32.65    1.54
   2   0  -1   33.88    1.55
   2   0  -1   35.83    1.54
   2   0  -1   34.82    1.54
  -2   0   1   33.77    1.54
  -2   0   1   32.67    1.54
  -2   0   1   34.12    1.54
  -2   0   1   32.28    1.54
  -2   0   1   32.72    1.54
   1   0  -1   15.34    0.65
   1   0  -1   13.61    0.64
   1   0  -1   13.10    0.64
   1   0  -1   15.63    0.64
   1   0  -1   12.80    0.64
   1   0  -1   14.25    0.64
   1   0  -1   13.64    0.64
  -1   0   1   14.62    0.65
  -1   0   1   14.06    0.64
  -1   0   1   14.82    0.65
   0   0  -1   33.68    1.47
   0   0  -1   32.21    1.47
   0   0  -1   32.67    1.47
   0   0  -1   32.21    1.48
   0   0  -1   31.78    1.45
   0   0   1   30.87    1.48
   0   0   1   34.30    1.48
   0   0   1   28.14    1.45
   0   0   1   29.67    1.54
  -1   0  -1   30.21    1.51
  -1   0  -1   28.35    1.42
  -1   0  -1   33.90    1.45
   1   0   1   31.99    1.50
   1   0   1   33.86    1.47
   1   0   1   29.72    1.45
  -2   0  -1   21.88    1.01
  -2   0  -1   23.52    1.02
  -2   0  -1   22.70    1.01
  -2   0  -1   21.59    1.01
   2   0   1   21.66    1.02
   2   0   1   22.34    1.01
   2   0   1   20.97    1.01
   2   0   1   22.56    1.01
   2   0   1   23.38    1.02
  -3   0  -1    5.42    0.25
  -3   0  -1    5.36    0.25
  -3   0  -1    5.29    0.26
  -3   0  -1    5.40    0.25
  -3   0  -1    4.81    0.26
   3   0   1    5.40    0.25
   3   0   1    5.79    0.27
   3   0   1    5.92    0.27
   3   0   1    5.79    0.26
  -4   0  -1    3.68    0.18
  -4   0  -1    3.69    0.18
  -4   0  -1    4.12    0.20
  -4   0  -1    4.20    0.18
  -4   0  -1    3.95    0.19
  -4   0  -1    3.54    0.18
   4   0   1    3.95    0.20
   4   0   1    3.70    0.20
   4   0   1    3.75    0.18
   4   0   1    3.92    0.18
   4   0   1    3.85    0.19
  -5   0  -1    5.69    0.31
  -5   0  -1    6.21    0.29
  -5   0  -1    6.24    0.29
  -5   0  -1    6.57    0.31
  -5   0  -1    6.64    0.29
  -5   0  -1    6.64    0.29
  -5   0  -1    7.07    0.29
   5   0   1    6.05    0.31
   5   0   1    6.29    0.32
   5   0   1    6.35    0.30
   5   0   1    6.19    0.29
  -6   0  -1    0.34    0.02
  -6   0  -1    0.39    0.03
  -6   0  -1    0.34    0.02
  -6   0  -1    0.35    0.02
  -6   0  -1    0.32    0.04
   6   0   1    0.32    0.02
   6   0   1    0.35    0.02
   6   0   1    0.32    0.02
   6   0   1    0.32    0.04
   6   0   1    0.33    0.02
   6   0   1    0.29    0.02
   6   0   1    0.30    0.02
   6   0   1    0.39    0.04
  -7   0  -1   17.40    0.82
  -7   0  -1   17.94    0.82
  -7   0  -1   17.80    0.82
  -7   0  -1   18.74    0.82
   7   0   1   17.70    0.82
   7   0   1   19.68    0.82
   7   0   1   18.32    0.82
   7   0   1   17.19    0.82
   7   0   1   17.53    0.82
   7   0   1   17.40    0.82
   7   0   1   19.38    0.82
  -8   0  -1   15.19    0.69
  -8   0  -1   16.16    0.69
  -8   0  -1   14.39    0.69
   8   0   1   14.87    0.69
   8   0   1   15.30    0.70
   8   0   1   15.48    0.69
   8   0   1   15.21    0.69
   8   0   1   15.82    0.69
  -9   0  -1    2.80    0.13
  -9   0  -1    3.02    0.13
  -9   0  -1    2.88    0.13
   9   0   1    2.73    0.13
   9   0   1    3.08    0.13
   8  -1  -1    3.34    0.16
   8  -1  -1    3.46    0.16
   8  -1  -1    3.54    0.16
   8  -1  -1    3.54    0.16
   8  -1  -1    3.29    0.16
   8  -1  -1    3.42    0.16
  -8   1   1    3.47    0.16
  -8   1   1    3.55    0.16
  -8   1   1    3.52    0.16
   7  -1  -1   22.84    1.00
   7  -1  -1   22.57    1.00
   7  -1  -1   23.00    1.00
   7  -1  -1   22.32    0.99
   7  -1  -1   21.38    0.99
   7  -1  -1   22.84    1.00
  -7   1   1   22.32    0.99
  -7   1   1   23.00    1.00
  -7   1   1   21.46    1.00
  -7   1   1   21.61    1.00
  -7   1   1   22.44    1.00
  -7   1   1   20.07    1.00
  -7   1   1   19.73    1.00
   6  -1  -1    0.01    0.00
   6  -1  -1    0.02    0.01
   6  -1  -1    0.01    0.00
   6  -1  -1    0.02    0.01
   6  -1  -1    0.02    0.01
  -6   1   1    0.02    0.01
  -6   1   1    0.02    0.01
  -6   1   1    0.00    0.02
  -6   1   1    0.01    0.00
  -6   1   1    0.02    0.01
   5  -1  -1    0.37    0.02
   5  -1  -1    0.37    0.02
   5  -1  -1    0.39    0.04
   5  -1  -1    0.36    0.02
   5  -1  -1    0.38    0.02
  -5   1   1    0.38    0.03
  -5   1   1    0.38    0.02
  -5   1   1    0.37    0.02
  -5   1   1    0.40    0.05
  -5   1   1    0.37    0.04
  -5   1   1    0.41    0.02
  -5   1   1    0.37    0.02
   4  -1  -1   33.58    1.50
   4  -1  -1   34.51    1.49
   4  -1  -1   34.15    1.48
   4  -1  -1   33.33    1.51
  -4   1   1   31.73    1.48
  -4   1   1   30.94    1.48
  -4   1   1   33.30    1.48
  -4   1   1   31.25    1.48
  -4   1   1   33.63    1.51
  -4   1   1   32.37    1.48
  -4   1   1   31.70    1.48
   3  -1  -1   32.81    1.35
   3  -1  -1   30.82    1.35
   3  -1  -1   28.90    1.36
   3  -1  -1   28.89    1.35
  -3   1   1   28.71    1.34
  -3   1   1   29.29    1.35
  -3   1   1   28.32    1.34
  -3   1   1   30.20    1.34
  -3   1   1   29.94    1.34
  -3   1   1   29.82    1.36
  -3   1   1   28.86    1.34
   2  -1  -1   14.96    0.69
   2  -1  -1   14.93    0.69
   2  -1  -1   15.48    0.69
   2  -1  -1   16.06    0.69
   2  -1  -1   14.52    0.69
   2  -1  -1   15.30    0.70
  -2   1   1   15.49    0.69
  -2   1   1   15.37    0.69
  -2   1   1   15.49    0.69
  -2   1   1   15.64    0.70
  -2   1   1   14.51    0.69
  -2   1   1   14.18    0.69
   1  -1  -1  208.54    9.44
   1  -1  -1  212.76    9.41
   1  -1  -1  202.54    9.40
   1  -1  -1  206.33    9.56
   1  -1  -1  198.61    9.42
  -1   1   1  203.80    9.41
  -1   1   1  208.74    9.45
   0  -1  -1   95.58    4.67
   0  -1  -1  102.58    4.61
   0  -1  -1   99.08    4.58
   0  -1  -1  104.83    4.60
   0  -1  -1  106.52    4.69
   0   1   1  106.39    4.62
   0   1   1   99.25    4.68
   0   1   1   92.71    4.58
   0   1   1   94.87    4.65
  -1  -1  -1  165.04    7.42
  -1  -1  -1  163.41    7.42
  -1  -1  -1  172.72    7.65
  -1  -1  -1  158.88    7.45
  -1  -1  -1  150.16    7.47
   1   1   1  160.28    7.45
   1   1   1  159.37    7.64
   1   1   1  153.67    7.35
   1   1   1  173.77    7.43
  -2  -1  -1  221.98   11.34
  -2  -1  -1  270.60   11.46
  -2  -1  -1  248.12   11.34
   2   1   1  258.08   11.32
   2   1   1  267.10   11.51
   2   1   1  224.49   11.56
   2   1   1  241.04   11.35
   2   1   1  242.09   11.30
  -3  -1  -1   67.03    2.97
  -3  -1  -1   67.95    2.98
   3   1   1   64.94    2.97
   3   1   1   62.30    2.97
  -4  -1  -1   14.10    0.60
  -4  -1  -1   12.71    0.60
  -4  -1  -1   14.10    0.62
  -4  -1  -1   13.74    0.60
  -4  -1  -1   13.20    0.60
  -4  -1  -1   13.96    0.61
   4   1   1   13.60    0.61
   4   1   1   13.50    0.62
   4   1   1   12.61    0.61
   4   1   1   12.14    0.61
   4   1   1   11.87    0.63
  -5  -1  -1    1.89    0.09
  -5  -1  -1    2.05    0.09
  -5  -1  -1    1.88    0.12
  -5  -1  -1    1.95    0.09
  -5  -1  -1    1.99    0.11
  -5  -1  -1    2.00    0.09
  -5  -1  -1    1.89    0.09
   5   1   1    1.77    0.13
   5   1   1    1.97    0.12
   5   1   1    1.93    0.11
   5   1   1    1.90    0.09
   5   1   1    1.77    0.10
  -6  -1  -1    8.50    0.36
  -6  -1  -1    8.01    0.36
  -6  -1  -1    7.67    0.36
  -6  -1  -1    7.70    0.38
  -6  -1  -1    7.90    0.36
  -6  -1  -1    7.13    0.36
  -6  -1  -1    8.12    0.36
  -6  -1  -1    8.26    0.36
   6   1   1    7.65    0.36
   6   1   1    7.48    0.36
   6   1   1    7.95    0.36
   6   1   1    7.93    0.36
   6   1   1    7.94    0.38
   6   1   1    7.67    0.36
   6   1   1    7.05    0.36
   6   1   1    8.00    0.36
  -7  -1  -1   34.05    1.53
  -7  -1  -1   32.82    1.53
  -7  -1  -1   34.61    1.53
  -7  -1  -1   32.02    1.53
  -7  -1  -1   34.62    1.53
  -7  -1  -1   32.83    1.53
  -7  -1  -1   34.71    1.53
   7   1   1   32.43    1.53
   7   1   1   33.73    1.53
   7   1   1   34.83    1.53
   7   1   1   33.87    1.53
   7   1   1   32.64    1.53
   7   1   1   35.81    1.53
   7   1   1   33.96    1.53
  -8  -1  -1    3.04    0.16
  -8  -1  -1    3.75    0.16
  -8  -1  -1    3.31    0.16
  -8  -1  -1    3.39    0.16
  -8  -1  -1    3.57    0.16
   8   1   1    3.33    0.16
   8   1   1    3.37    0.16
   8   1   1    3.16    0.16
   8   1   1    3.47    0.16
   8   1   1    3.66    0.16
   8   1   1    3.61    0.16
  -9  -1  -1    4.53    0.21
  -9  -1  -1    4.72    0.21
   9   1   1    4.90    0.21
   9   1   1    4.55    0.21
   9   1   1    4.69    0.21
   9   1   1    4.17    0.21
   9   1   1    4.21    0.21
   8  -2  -1   30.60    1.36
   8  -2  -1   29.12    1.37
   8  -2  -1   30.32    1.36
  -8   2   1   30.86    1.36
  -8   2   1   29.79    1.36
   7  -2  -1   24.28    1.11
   7  -2  -1   23.29    1.11
   7  -2  -1   24.22    1.11
   7  -2  -1   24.78    1.11
   7  -2  -1   26.01    1.12
   7  -2  -1   25.11    1.11
  -7   2   1   23.88    1.11
  -7   2   1   24.11    1.11
  -7   2   1   26.15    1.11
  -7   2   1   26.61    1.11
  -7   2   1   21.75    1.12
   6  -2  -1    1.09    0.05
   6  -2  -1    0.99    0.05
   6  -2  -1    0.97    0.05
   6  -2  -1    0.94    0.05
   6  -2  -1    0.95    0.05
   6  -2  -1    1.01    0.05
   6  -2  -1    1.00    0.05
  -6   2   1    0.91    0.05
  -6   2   1    1.00    0.05
  -6   2   1    1.00    0.05
  -6   2   1    0.96    0.05
  -6   2   1    0.96    0.05
  -6   2   1    1.03    0.06
  -6   2   1    1.04    0.05
   5  -2  -1    0.08    0.02
   5  -2  -1    0.07    0.01
   5  -2  -1    0.05    0.01
   5  -2  -1    0.07    0.01
   5  -2  -1    0.07    0.01
  -5   2   1    0.12    0.02
  -5   2   1    0.06    0.01
  -5   2   1    0.06    0.01
  -5   2   1    0.07    0.01
  -5   2   1    0.06    0.01
  -5   2   1    0.08    0.01
   4  -2  -1    5.37    0.26
   4  -2  -1    5.26    0.28
   4  -2  -1    5.75    0.25
   4  -2  -1    5.28    0.26
  -4   2   1    5.51    0.25
  -4   2   1    4.75    0.27
  -4   2   1    5.63    0.25
  -4   2   1    5.83    0.25
  -4   2   1    5.63    0.25
  -4   2   1    5.53    0.25
  -4   2   1    5.05    0.25
   3  -2  -1   12.50    0.58
   3  -2  -1   13.66    0.59
   3  -2  -1   12.17    0.60
   3  -2  -1   12.25    0.58
  -3   2   1   12.56    0.58
  -3   2   1   13.09    0.58
  -3   2   1   12.59    0.58
  -3   2   1   13.41    0.58
  -3   2   1   11.99    0.58
  -3   2   1   12.14    0.58
  -3   2   1   13.36    0.59
   2  -2  -1   32.68    1.47
   2  -2  -1   32.27    1.47
   2  -2  -1   31.44    1.47
   2  -2  -1   33.38    1.47
   2  -2  -1   33.70    1.48
   2  -2  -1   34.03    1.47
  -2   2   1   32.99    1.47
  -2   2   1   31.16    1.47
  -2   2   1   30.16    1.47
  -2   2   1   33.69    1.48
  -2   2   1   31.70    1.47
   1  -2  -1    1.57    0.07
   1  -2  -1    1.58    0.08
   1  -2  -1    1.49    0.08
   1  -2  -1    1.61    0.08
   1  -2  -1    1.54    0.08
   1  -2  -1    1.66    0.08
   1  -2  -1    1.57    0.08
  -1   2   1    1.54    0.07
  -1   2   1    1.57    0.07
  -1   2   1    1.52    0.08
  -1   2   1    1.52    0.07
   0  -2  -1  158.93    6.76
   0  -2  -1  154.87    6.93
   0  -2  -1  147.93    6.76
   0  -2  -1  144.15    6.72
   0   2   1  142.61    6.74
   0   2   1  137.29    6.85
   0   2   1  145.91    6.75
   0   2   1  144.46    6.75
  -1  -2  -1   67.14    3.17
  -1  -2  -1   72.80    3.22
  -1  -2  -1   67.05    3.15
  -2  -2  -1  118.55    5.51
  -2  -2  -1  104.30    5.38
  -2  -2  -1  116.23    5.51
  -2  -2  -1  129.92    5.58
   2   2   1  122.03    5.55
   2   2   1  124.32    5.60
  -3  -2  -1    4.63    0.21
  -3  -2  -1    4.46    0.21
  -3  -2  -1    4.32    0.20
  -3  -2  -1    4.56    0.20
  -3  -2  -1    4.75    0.20
   3   2   1    4.40    0.22
   3   2   1    4.11    0.22
   3   2   1    4.08    0.21
   3   2   1    4.32    0.21
  -4  -2  -1   10.60    0.50
  -4  -2  -1   10.44    0.49
  -4  -2  -1   11.04    0.51
  -4  -2  -1   11.83    0.49
  -4  -2  -1   10.37    0.49
  -4  -2  -1   11.17    0.51
   4   2   1   11.56    0.52
   4   2   1   10.40    0.53
   4   2   1   11.34    0.51
   4   2   1   10.06    0.50
  -5  -2  -1    5.29    0.25
  -5  -2  -1    4.91    0.23
  -5  -2  -1    5.17    0.26
  -5  -2  -1    5.27    0.23
  -5  -2  -1    4.89    0.23
  -5  -2  -1    5.18    0.23
  -5  -2  -1    4.89    0.23
   5   2   1    4.74    0.24
   5   2   1    4.90    0.27
   5   2   1    5.02    0.25
   5   2   1    5.15    0.27
   5   2   1    5.07    0.23
  -6  -2  -1    7.56    0.35
  -6  -2  -1    7.67    0.34
  -6  -2  -1    7.29    0.34
  -6  -2  -1    7.46    0.34
  -6  -2  -1    6.95    0.37
  -6  -2  -1    7.54    0.35
  -6  -2  -1    8.22    0.35
  -6  -2  -1    7.57    0.37
   6   2   1    7.48    0.34
   6   2   1    7.63    0.37
   6   2   1    8.10    0.34
   6   2   1    7.71    0.35
   6   2   1    7.34    0.34
   6   2   1    7.00    0.34
   6   2   1    7.71    0.34
   6   2   1    6.82    0.34
  -7  -2  -1    0.82    0.05
  -7  -2  -1    0.83    0.04
  -7  -2  -1    0.80    0.05
  -7  -2  -1    0.85    0.05
  -7  -2  -1    0.88    0.04
  -7  -2  -1    0.84    0.05
   7   2   1    0.77    0.05
   7   2   1    0.79    0.04
   7   2   1    0.84    0.04
   7   2   1    0.90    0.04
   7   2   1    0.77    0.04
   7   2   1    0.80    0.04
   7   2   1    0.80    0.04
  -8  -2  -1    0.14    0.02
  -8  -2  -1    0.16    0.02
  -8  -2  -1    0.16    0.01
  -8  -2  -1    0.14    0.01
   8   2   1    0.11    0.02
   8   2   1    0.15    0.01
   8   2   1    0.12    0.01
   8   2   1    0.14    0.01
   8   2   1    0.12    0.01
   8   2   1    0.13    0.01
  -9  -2  -1    0.05    0.01
  -9  -2  -1    0.06    0.01
  -9  -2  -1    0.05    0.01
   9   2   1    0.05    0.01
   9   2   1    0.06    0.01
   9   2   1    0.04    0.01
   9   2   1    0.04    0.01
   9   2   1    0.06    0.01
   8  -3  -1   10.72    0.47
   8  -3  -1   10.28    0.48
   8  -3  -1   10.77    0.48
  -8   3   1   11.20    0.48
  -8   3   1    9.39    0.47
   7  -3  -1    1.39    0.07
   7  -3  -1    1.45    0.07
   7  -3  -1    1.55    0.08
   7  -3  -1    1.48    0.07
  -7   3   1    1.65    0.07
  -7   3   1    1.60    0.07
  -7   3   1    1.44    0.07
  -7   3   1    1.34    0.07
   6  -3  -1    7.42    0.32
   6  -3  -1    6.53    0.31
   6  -3  -1    6.47    0.31
   6  -3  -1    6.86    0.31
   6  -3  -1    6.69    0.31
  -6   3   1    6.80    0.32
  -6   3   1    6.80    0.31
  -6   3   1    6.90    0.31
  -6   3   1    6.68    0.32
  -6   3   1    7.25    0.32
  -6   3   1    7.37    0.31
   5  -3  -1    8.84    0.38
   5  -3  -1    8.22    0.38
   5  -3  -1    8.00    0.38
   5  -3  -1    7.95    0.38
   5  -3  -1    8.45    0.38
   5  -3  -1    7.99    0.38
   5  -3  -1    7.94    0.39
  -5   3   1    8.70    0.38
  -5   3   1    8.05    0.38
  -5   3   1    8.61    0.38
  -5   3   1    8.42    0.38
  -5   3   1    8.41    0.38
  -5   3   1    8.45    0.38
  -5   3   1    8.08    0.38
  -5   3   1    8.29    0.38
  -5   3   1    7.92    0.38
   4  -3  -1   16.65    0.79
   4  -3  -1   16.52    0.77
   4  -3  -1   16.09    0.78
   4  -3  -1   15.86    0.80
  -4   3   1   17.01    0.78
  -4   3   1   17.77    0.77
  -4   3   1   17.09    0.77
  -4   3   1   17.79    0.77
  -4   3   1   18.05    0.77
  -4   3   1   17.40    0.77
  -4   3   1   16.50    0.79
  -4   3   1   17.14    0.77
   3  -3  -1    0.33    0.04
   3  -3  -1    0.31    0.02
   3  -3  -1    0.35    0.03
   3  -3  -1    0.28    0.02
  -3   3   1    0.29    0.02
  -3   3   1    0.29    0.03
  -3   3   1    0.29    0.02
  -3   3   1    0.31    0.02
  -3   3   1    0.33    0.02
   2  -3  -1   10.86    0.49
   2  -3  -1   10.28    0.48
   2  -3  -1    9.32    0.47
   2  -3  -1   11.16    0.48
   2  -3  -1   11.06    0.48
   2  -3  -1    9.94    0.48
  -2   3   1   10.77    0.47
  -2   3   1    9.90    0.47
  -2   3   1    9.73    0.48
  -2   3   1   11.45    0.48
  -2   3   1   10.12    0.47
  -2   3   1   10.81    0.47
   1  -3  -1    7.54    0.36
   1  -3  -1    8.63    0.36
   1  -3  -1    7.63    0.36
   1  -3  -1    8.11    0.37
  -1   3   1    7.18    0.35
  -1   3   1    7.47    0.35
  -1   3   1    7.34    0.36
  -1   3   1    8.39    0.36
   0  -3  -1   68.22    3.03
   0  -3  -1   56.10    2.94
   0  -3  -1   70.75    3.05
   0  -3  -1   67.60    2.98
   0   3   1   62.62    2.97
  -1  -3  -1    7.14    0.31
  -1  -3  -1    6.87    0.32
  -1  -3  -1    7.04    0.32
  -1  -3  -1    7.07    0.31
  -1  -3  -1    6.20    0.31
  -1  -3  -1    6.44    0.31
   1   3   1    6.51    0.31
   1   3   1    6.54    0.33
   1   3   1    6.88    0.31
   1   3   1    7.65    0.32
  -2  -3  -1   17.52    0.82
  -2  -3  -1   17.77    0.81
  -2  -3  -1   17.73    0.81
  -2  -3  -1   17.54    0.81
  -2  -3  -1   18.80    0.83
  -2  -3  -1   17.54    0.82
   2   3   1   17.87    0.83
   2   3   1   17.83    0.81
   2   3   1   19.46    0.82
   2   3   1   16.32    0.81
  -3  -3  -1    8.17    0.38
  -3  -3  -1    8.30    0.38
  -3  -3  -1    7.31    0.37
  -3  -3  -1    8.15    0.37
  -3  -3  -1    8.51    0.40
  -3  -3  -1    8.65    0.38
  -3  -3  -1    8.19    0.37
  -3  -3  -1    8.20    0.37
   3   3   1    7.71    0.40
   3   3   1    7.97    0.38
  -4  -3  -1   70.39    3.25
  -4  -3  -1   73.64    3.24
  -4  -3  -1   74.40    3.26
  -4  -3  -1   72.11    3.25
  -4  -3  -1   65.58    3.24
  -4  -3  -1   71.05    3.26
   4   3   1   70.27    3.28
   4   3   1   74.40    3.25
   4   3   1   73.49    3.26
  -5  -3  -1   27.85    1.29
  -5  -3  -1   29.66    1.27
  -5  -3  -1   26.06    1.27
  -5  -3  -1   30.82    1.27
  -5  -3  -1   30.20    1.29
  -5  -3  -1   29.77    1.30
  -5  -3  -1   26.27    1.27
  -5  -3  -1   26.97    1.27
   5   3   1   25.86    1.29
   5   3   1   27.51    1.32
   5   3   1   27.29    1.28
   5   3   1   28.20    1.27
  -6  -3  -1   14.64    0.66
  -6  -3  -1   14.30    0.66
  -6  -3  -1   14.99    0.66
  -6  -3  -1   14.44    0.68
  -6  -3  -1   14.14    0.66
  -6  -3  -1   15.38    0.66
   6   3   1   13.87    0.66
   6   3   1   15.00    0.66
   6   3   1   14.45    0.66
   6   3   1   13.93    0.66
   6   3   1   13.39    0.68
   6   3   1   15.09    0.66
   6   3   1   14.67    0.66
   6   3   1   14.25    0.66
  -7  -3  -1    0.82    0.04
  -7  -3  -1    0.83    0.04
  -7  -3  -1    0.86    0.04
  -7  -3  -1    0.77    0.05
  -7  -3  -1    0.76    0.04
   7   3   1    0.85    0.04
   7   3   1    0.80    0.04
   7   3   1    0.73    0.05
   7   3   1    0.82    0.04
   7   3   1    0.81    0.04
   7   3   1    0.82    0.04
   7   3   1    0.83    0.04
  -8  -3  -1    0.31    0.02
  -8  -3  -1    0.27    0.02
  -8  -3  -1    0.30    0.02
  -8  -3  -1    0.29    0.02
   8   3   1    0.29    0.02
   8   3   1    0.28    0.02
   8   3   1    0.29    0.02
   8   3   1    0.30    0.02
   8   3   1    0.27    0.02
  -9  -3  -1    0.57    0.03
  -9  -3  -1    0.67    0.03
  -9  -3  -1    0.61    0.03
   9   3   1    0.56    0.03
   9   3   1    0.61    0.03
   9   3   1    0.57    0.03
   9   3   1    0.63    0.03
   9   3   1    0.57    0.03
   9   3   1    0.64    0.03
   8  -4  -1    3.08    0.14
   8  -4  -1    3.03    0.14
  -8   4   1    3.27    0.14
   7  -4  -1    0.02    0.01
   7  -4  -1    0.04    0.01
   7  -4  -1    0.03    0.01
  -7   4   1    0.02    0.00
  -7   4   1    0.01    0.01
  -7   4   1    0.03    0.01
   6  -4  -1    0.76    0.04
   6  -4  -1    0.84    0.04
   6  -4  -1    0.83    0.05
   6  -4  -1    0.74    0.04
  -6   4   1    0.78    0.04
  -6   4   1    0.78    0.04
  -6   4   1    0.82    0.04
  -6   4   1    0.79    0.04
   5  -4  -1   11.37    0.52
   5  -4  -1   11.83    0.52
   5  -4  -1   11.38    0.52
   5  -4  -1   11.71    0.52
   5  -4  -1   11.24    0.52
   5  -4  -1   10.14    0.54
  -5   4   1   11.42    0.52
  -5   4   1   11.44    0.53
  -5   4   1   11.78    0.52
  -5   4   1   12.22    0.52
  -5   4   1   11.49    0.52
   4  -4  -1   31.38    1.41
   4  -4  -1   30.93    1.42
   4  -4  -1   31.29    1.41
   4  -4  -1   32.13    1.41
   4  -4  -1   30.20    1.41
   4  -4  -1   32.12    1.43
  -4   4   1   32.75    1.42
  -4   4   1   31.85    1.41
  -4   4   1   31.88    1.41
  -4   4   1   30.03    1.41
  -4   4   1   30.09    1.41
  -4   4   1   30.53    1.41
  -4   4   1   30.31    1.41
   3  -4  -1   40.90    1.87
   3  -4  -1   42.70    1.87
   3  -4  -1   42.94    1.86
   3  -4  -1   42.82    1.88
   3  -4  -1   41.96    1.90
  -3   4   1   40.24    1.88
  -3   4   1   40.26    1.86
  -3   4   1   40.40    1.86
  -3   4   1   41.30    1.87
  -3   4   1   40.31    1.87
  -3   4   1   39.49    1.86
   2  -4  -1    8.30    0.38
   2  -4  -1    7.75    0.38
   2  -4  -1    7.92    0.37
   2  -4  -1    8.28    0.38
   2  -4  -1    8.69    0.40
  -2   4   1    7.17    0.37
  -2   4   1    8.17    0.38
  -2   4   1    8.33    0.38
  -2   4   1    7.76    0.37
  -2   4   1    8.16    0.37
  -2   4   1    9.08    0.37
   1  -4  -1   17.83    0.78
   1  -4  -1   17.38    0.80
   1  -4  -1   16.92    0.78
   1  -4  -1   17.68    0.78
   1  -4  -1   16.87    0.78
   1  -4  -1   16.61    0.79
   1  -4  -1   16.49    0.78
  -1   4   1   18.03    0.78
  -1   4   1   17.03    0.78
  -1   4   1   16.12    0.78
  -1   4   1   17.46    0.78
   0  -4  -1  111.24    4.88
   0  -4  -1  107.99    4.80
   0  -4  -1  109.52    4.79
   0  -4  -1  110.28    4.86
   0  -4  -1   95.46    4.73
   0   4   1   93.93    4.73
  -1  -4  -1   37.76    1.68
  -1  -4  -1   38.54    1.67
  -1  -4  -1   37.30    1.67
  -1  -4  -1   35.53    1.67
  -1  -4  -1   38.01    1.69
   1   4   1   36.21    1.68
   1   4   1   36.71    1.67
   1   4   1   35.14    1.69
  -2  -4  -1   30.92    1.52
  -2  -4  -1   34.35    1.53
  -2  -4  -1   36.41    1.53
  -2  -4  -1   35.58    1.54
  -2  -4  -1   34.91    1.55
  -2  -4  -1   33.45    1.52
   2   4   1   34.05    1.52
   2   4   1   30.74    1.53
   2   4   1   31.68    1.53
   2   4   1   33.53    1.55
  -3  -4  -1   34.62    1.62
  -3  -4  -1   37.94    1.64
  -3  -4  -1   36.16    1.64
  -3  -4  -1   32.74    1.64
  -3  -4  -1   37.63    1.66
  -3  -4  -1   33.54    1.62
  -3  -4  -1   32.90    1.62
   3   4   1   39.53    1.64
   3   4   1   35.22    1.63
   3   4   1   39.01    1.67
  -4  -4  -1   67.68    3.05
  -4  -4  -1   67.09    3.05
  -4  -4  -1   70.57    3.04
  -4  -4  -1   59.46    3.03
  -4  -4  -1   64.46    3.07
   4   4   1   66.75    3.05
   4   4   1   68.98    3.08
   4   4   1   69.91    3.04
   4   4   1   68.55    3.03
  -5  -4  -1    6.64    0.33
  -5  -4  -1    6.87    0.31
  -5  -4  -1    7.09    0.31
  -5  -4  -1    6.42    0.31
  -5  -4  -1    6.52    0.33
  -5  -4  -1    6.97    0.31
  -5  -4  -1    6.82    0.36
  -5  -4  -1    6.37    0.31
   5   4   1    6.71    0.36
   5   4   1    7.46    0.33
   5   4   1    6.33    0.31
   5   4   1    7.12    0.34
  -6  -4  -1    3.28    0.17
  -6  -4  -1    2.93    0.15
  -6  -4  -1    3.38    0.15
  -6  -4  -1    3.12    0.15
  -6  -4  -1    3.25    0.15
  -6  -4  -1    3.21    0.17
   6   4   1    2.90    0.14
   6   4   1    3.16    0.15
   6   4   1    3.22    0.15
   6   4   1    3.33    0.15
   6   4   1    3.12    0.15
   6   4   1    3.18    0.15
   6   4   1    3.19    0.15
   6   4   1    2.80    0.17
   6   4   1    3.12    0.15
  -7  -4  -1    0.13    0.01
  -7  -4  -1    0.10    0.02
  -7  -4  -1    0.11    0.02
  -7  -4  -1    0.10    0.02
  -7  -4  -1    0.10    0.01
  -7  -4  -1    0.12    0.02
   7   4   1    0.09    0.02
   7   4   1    0.10    0.01
   7   4   1    0.12    0.01
   7   4   1    0.14    0.02
   7   4   1    0.11    0.01
   7   4   1    0.12    0.01
  -8  -4  -1    5.19    0.25
  -8  -4  -1    5.69    0.25
  -8  -4  -1    5.52    0.25
  -8  -4  -1    5.44    0.25
  -8  -4  -1    5.26    0.25
   8   4   1    5.71    0.25
   8   4   1    5.28    0.25
   8   4   1    5.07    0.25
   8   4   1    5.48    0.25
   8   4   1    5.33    0.25
   8   4   1    5.47    0.25
  -9  -4  -1    0.00    0.00
  -9  -4  -1    0.00    0.00
  -9  -4  -1    0.00    0.00
   9   4   1    0.00    0.00
   9   4   1   -0.01    0.01
   9   4   1    0.00    0.00
   9   4   1    0.00    0.00
   9   4   1   -0.01    0.00
   9   4   1    0.00    0.01
   7  -5  -1    0.00    0.00
   7  -5  -1   -0.01    0.01
   7  -5  -1   -0.01    0.00
  -7   5   1    0.00    0.01
  -7   5   1    0.01    0.01
   6  -5  -1    0.87    0.04
   6  -5  -1    0.94    0.05
   6  -5  -1    0.95    0.05
  -6   5   1    0.96    0.04
  -6   5   1    0.85    0.04
  -6   5   1    0.95    0.05
  -6   5   1    0.82    0.05
   5  -5  -1    0.49    0.03
   5  -5  -1    0.54    0.03
   5  -5  -1    0.53    0.03
  -5   5   1    0.57    0.03
  -5   5   1    0.51    0.03
  -5   5   1    0.49    0.03
  -5   5   1    0.54    0.03
  -5   5   1    0.48    0.03
   4  -5  -1    9.65    0.45
   4  -5  -1    9.58    0.43
   4  -5  -1    9.41    0.43
   4  -5  -1    9.13    0.43
   4  -5  -1    9.53    0.44
  -4   5   1    9.20    0.44
  -4   5   1    9.94    0.45
  -4   5   1    9.73    0.44
  -4   5   1    9.99    0.43
  -4   5   1    9.55    0.43
   3  -5  -1   17.75    0.94
   3  -5  -1   19.58    0.91
   3  -5  -1   20.26    0.92
   3  -5  -1   19.85    0.92
  -3   5   1   20.99    0.92
  -3   5   1   21.99    0.91
   2  -5  -1    6.05    0.28
   2  -5  -1    5.99    0.29
   2  -5  -1    6.15    0.31
   2  -5  -1    6.42    0.29
  -2   5   1    6.28    0.28
  -2   5   1    6.00    0.29
   1  -5  -1    6.14    0.30
   1  -5  -1    6.24    0.30
   1  -5  -1    6.40    0.29
   1  -5  -1    6.58    0.29
   1  -5  -1    6.83    0.32
   1  -5  -1    6.30    0.32
   1  -5  -1    6.99    0.30
   1  -5  -1    6.39    0.29
   1  -5  -1    6.16    0.29
  -1   5   1    6.64    0.30
  -1   5   1    6.77    0.30
  -1   5   1    6.00    0.30
   0  -5  -1   69.17    2.90
   0  -5  -1   57.54    2.89
   0  -5  -1   60.67    2.90
   0  -5  -1   57.70    2.89
   0  -5  -1   67.45    2.91
   0  -5  -1   70.96    2.92
   0  -5  -1   60.89    2.89
   0   5   1   69.60    2.90
   0   5   1   62.58    2.90
  -1  -5  -1    1.38    0.06
  -1  -5  -1    1.37    0.08
  -1  -5  -1    1.35    0.07
  -1  -5  -1    1.27    0.06
  -1  -5  -1    1.34    0.06
  -1  -5  -1    1.19    0.06
  -1  -5  -1    1.27    0.06
  -1  -5  -1    1.27    0.07
   1   5   1    1.27    0.07
   1   5   1    1.44    0.07
   1   5   1    1.35    0.06
   1   5   1    1.26    0.09
  -2  -5  -1   25.77    1.13
  -2  -5  -1   25.95    1.14
  -2  -5  -1   23.48    1.14
  -2  -5  -1   26.40    1.13
  -2  -5  -1   23.40    1.16
  -2  -5  -1   23.48    1.14
  -2  -5  -1   25.20    1.13
  -2  -5  -1   25.21    1.13
   2   5   1   24.10    1.13
   2   5   1   27.23    1.15
   2   5   1   23.71    1.17
   2   5   1   25.54    1.14
  -3  -5  -1   18.95    0.85
  -3  -5  -1   18.99    0.82
  -3  -5  -1   17.63    0.83
  -3  -5  -1   17.91    0.82
  -3  -5  -1   17.73    0.83
  -3  -5  -1   18.17    0.83
  -3  -5  -1   17.08    0.82
  -3  -5  -1   19.97    0.82
   3   5   1   17.43    0.83
   3   5   1   17.93    0.86
   3   5   1   18.05    0.82
   3   5   1   16.32    0.83
  -4  -5  -1    2.82    0.14
  -4  -5  -1    2.71    0.13
  -4  -5  -1    2.59    0.12
  -4  -5  -1    2.64    0.13
  -4  -5  -1    2.55    0.16
  -4  -5  -1    2.69    0.12
  -4  -5  -1    2.77    0.14
  -4  -5  -1    2.48    0.14
  -4  -5  -1    2.84    0.12
   4   5   1    2.63    0.14
   4   5   1    2.66    0.13
   4   5   1    2.72    0.15
   4   5   1    2.48    0.17
  -5  -5  -1   28.29    1.40
  -5  -5  -1   27.82    1.42
  -5  -5  -1   32.57    1.40
  -5  -5  -1   31.94    1.40
  -5  -5  -1   32.67    1.40
  -5  -5  -1   31.23    1.40
  -5  -5  -1   28.55    1.42
   5   5   1   30.55    1.40
   5   5   1   31.73    1.40
   5   5   1   28.98    1.40
   5   5   1   31.48    1.40
   5   5   1   30.68    1.40
   5   5   1   32.87    1.42
   5   5   1   31.75    1.43
   5   5   1   32.76    1.40
  -6  -5  -1   14.99    0.68
  -6  -5  -1   13.98    0.68
  -6  -5  -1   15.38    0.68
  -6  -5  -1   13.55    0.68
  -6  -5  -1   14.36    0.68
   6   5   1   14.83    0.68
   6   5   1   16.54    0.68
   6   5   1   15.11    0.68
   6   5   1   14.93    0.68
   6   5   1   14.60    0.68
   6   5   1   15.17    0.70
   6   5   1   15.08    0.68
   6   5   1   15.92    0.68
  -7  -5  -1   13.51    0.62
  -7  -5  -1   13.46    0.61
  -7  -5  -1   12.65    0.62
  -7  -5  -1   13.16    0.61
  -7  -5  -1   14.31    0.62
  -7  -5  -1   13.04    0.62
  -7  -5  -1   13.36    0.61
   7   5   1   12.96    0.61
   7   5   1   13.58    0.61
   7   5   1   13.73    0.61
   7   5   1   13.61    0.61
   7   5   1   14.42    0.61
   7   5   1   13.65    0.62
  -8  -5  -1    0.01    0.01
  -8  -5  -1    0.00    0.00
  -8  -5  -1    0.00    0.00
  -8  -5  -1    0.01    0.01
   8   5   1    0.00    0.01
   8   5   1    0.01    0.01
   8   5   1    0.02    0.01
   8   5   1    0.00    0.01
  -9  -5  -1    0.87    0.04
   9   5   1    0.82    0.04
   9   5   1    0.86    0.04
   9   5   1    0.80    0.04
   7  -6  -1    3.79    0.16
   7  -6  -1    3.54    0.17
   7  -6  -1    3.29    0.16
  -7   6   1    3.56    0.16
  -7   6   1    3.74    0.16
  -7   6   1    3.59    0.16
   6  -6  -1    3.72    0.18
   6  -6  -1    3.98    0.18
   6  -6  -1    3.99    0.19
  -6   6   1    4.27    0.18
  -6   6   1    3.75    0.18
  -6   6   1    3.98    0.18
   5  -6  -1    0.88    0.04
   5  -6  -1    0.94    0.05
   5  -6  -1    0.93    0.05
  -5   6   1    0.88    0.05
  -5   6   1    0.91    0.04
  -5   6   1    0.85    0.05
  -5   6   1    0.89    0.05
   4  -6  -1    0.02    0.00
   4  -6  -1    0.03    0.01
   4  -6  -1    0.02    0.01
  -4   6   1    0.04    0.01
  -4   6   1    0.03    0.01
  -4   6   1    0.02    0.01
  -4   6   1    0.06    0.02
   3  -6  -1    5.41    0.24
   3  -6  -1    4.98    0.23
   3  -6  -1    5.29    0.25
   3  -6  -1    5.05    0.24
  -3   6   1    4.93    0.24
  -3   6   1    5.07    0.23
  -3   6   1    5.28    0.24
  -3   6   1    5.06    0.24
  -3   6   1    5.30    0.25
   2  -6  -1    6.82    0.30
   2  -6  -1    6.55    0.34
   2  -6  -1    6.07    0.31
   2  -6  -1    6.78    0.31
  -2   6   1    6.55    0.31
  -2   6   1    6.70    0.30
   1  -6  -1    0.09    0.02
   1  -6  -1    0.09    0.01
   1  -6  -1    0.08    0.02
   1  -6  -1    0.10    0.01
   1  -6  -1    0.08    0.01
  -1   6   1    0.08    0.02
  -1   6   1    0.08    0.01
  -1   6   1    0.07    0.02
   0  -6  -1   34.46    1.54
   0  -6  -1   30.99    1.51
   0  -6  -1   31.85    1.51
   0  -6  -1   34.95    1.51
   0  -6  -1   33.90    1.51
   0  -6  -1   31.03    1.52
   0  -6  -1   33.62    1.52
   0  -6  -1   33.41    1.51
   0   6   1   35.31    1.51
   0   6   1   35.42    1.52
   0   6   1   31.96    1.55
  -1  -6  -1    2.10    0.10
  -1  -6  -1    2.13    0.11
  -1  -6  -1    2.12    0.10
  -1  -6  -1    2.02    0.10
  -1  -6  -1    2.04    0.10
  -1  -6  -1    2.10    0.10
  -1  -6  -1    2.09    0.12
  -1  -6  -1    2.11    0.11
  -1  -6  -1    2.00    0.10
   1   6   1    2.02    0.10
   1   6   1    1.94    0.13
   1   6   1    1.99    0.10
   1   6   1    2.09    0.11
  -2  -6  -1   24.86    1.14
  -2  -6  -1   24.32    1.11
  -2  -6  -1   24.24    1.11
  -2  -6  -1   24.12    1.12
  -2  -6  -1   25.23    1.11
  -2  -6  -1   23.04    1.11
  -2  -6  -1   26.10    1.11
  -2  -6  -1   24.48    1.12
   2   6   1   24.45    1.11
   2   6   1   24.31    1.11
   2   6   1   23.11    1.16
   2   6   1   25.49    1.13
  -3  -6  -1   20.11    0.85
  -3  -6  -1   20.19    0.87
  -3  -6  -1   17.29    0.85
  -3  -6  -1   17.09    0.85
  -3  -6  -1   20.43    0.85
  -3  -6  -1   19.23    0.86
  -3  -6  -1   18.38    0.85
  -3  -6  -1   18.65    0.89
   3   6   1   16.78    0.87
   3   6   1   17.96    0.91
   3   6   1   20.16    0.85
  -4  -6  -1   35.12    1.63
  -4  -6  -1   31.52    1.67
  -4  -6  -1   34.79    1.62
  -4  -6  -1   35.76    1.64
  -4  -6  -1   36.29    1.64
  -4  -6  -1   35.42    1.62
  -4  -6  -1   34.94    1.62
  -4  -6  -1   37.54    1.63
   4   6   1   37.66    1.72
   4   6   1   34.51    1.63
   4   6   1   38.46    1.62
   4   6   1   39.18    1.62
   4   6   1   35.47    1.64
   4   6   1   36.74    1.65
   4   6   1   34.64    1.62
  -5  -6  -1   10.90    0.50
  -5  -6  -1   10.81    0.47
  -5  -6  -1   10.15    0.47
  -5  -6  -1   10.07    0.47
  -5  -6  -1   11.08    0.47
  -5  -6  -1   10.60    0.47
   5   6   1    9.31    0.50
   5   6   1    9.88    0.49
   5   6   1   10.28    0.47
   5   6   1   10.31    0.47
   5   6   1    9.75    0.47
   5   6   1   11.11    0.47
   5   6   1    9.99    0.47
   5   6   1   10.19    0.47
   5   6   1   10.35    0.47
  -6  -6  -1   17.77    0.77
  -6  -6  -1   16.45    0.77
  -6  -6  -1   17.61    0.77
  -6  -6  -1   15.68    0.76
  -6  -6  -1   16.95    0.77
   6   6   1   16.36    0.77
   6   6   1   16.42    0.76
   6   6   1   16.88    0.76
   6   6   1   17.70    0.76
   6   6   1   16.49    0.76
   6   6   1   16.71    0.76
  -7  -6  -1    1.70    0.08
  -7  -6  -1    1.65    0.08
  -7  -6  -1    1.57    0.08
  -7  -6  -1    1.70    0.08
  -7  -6  -1    1.50    0.08
  -7  -6  -1    1.76    0.08
   7   6   1    1.68    0.09
   7   6   1    1.71    0.08
   7   6   1    1.73    0.08
   7   6   1    1.61    0.08
   7   6   1    1.73    0.08
   7   6   1    1.70    0.08
   7   6   1    1.73    0.08
  -8  -6  -1    2.41    0.12
  -8  -6  -1    2.34    0.12
  -8  -6  -1    2.64    0.12
  -8  -6  -1    2.25    0.11
   8   6   1    2.55    0.12
   8   6   1    2.41    0.11
   8   6   1    2.62    0.12
   8   6   1    2.48    0.12
   8   6   1    2.53    0.11
   8   6   1    2.41    0.12
  -9  -6  -1    1.93    0.09
  -9  -6  -1    1.73    0.08
   9   6   1    1.73    0.08
   9   6   1    1.80    0.08
   9   6   1    1.86    0.08
   9   6   1    1.84    0.08
   7  -7  -1    0.42    0.02
  -7   7   1    0.37    0.02
  -7   7   1    0.42    0.02
  -7   7   1    0.43    0.02
   6  -7  -1    3.58    0.16
   6  -7  -1    3.38    0.16
   6  -7  -1    3.24    0.15
  -6   7   1    3.37    0.16
  -6   7   1    3.39    0.15
  -6   7   1    3.29    0.16
   5  -7  -1    0.03    0.01
   5  -7  -1    0.04    0.01
  -5   7   1    0.05    0.01
  -5   7   1    0.05    0.01
   4  -7  -1    0.31    0.02
   4  -7  -1    0.28    0.02
   4  -7  -1    0.24    0.02
  -4   7   1    0.28    0.02
  -4   7   1    0.31    0.02
  -4   7   1    0.28    0.02
  -4   7   1    0.29    0.02
   3  -7  -1   18.57    0.82
   3  -7  -1   17.55    0.82
   3  -7  -1   18.27    0.82
  -3   7   1   18.31    0.82
  -3   7   1   18.11    0.82
  -3   7   1   17.49    0.83
  -3   7   1   18.56    0.82
   2  -7  -1   13.07    0.55
   2  -7  -1   11.25    0.57
   2  -7  -1   12.28    0.57
   2  -7  -1   11.63    0.55
   2  -7  -1   13.12    0.56
  -2   7   1   11.58    0.55
  -2   7   1   12.84    0.56
  -2   7   1   12.19    0.57
  -2   7   1   11.57    0.55
  -2   7   1   12.65    0.56
   1  -7  -1   28.01    1.25
   1  -7  -1   26.67    1.22
   1  -7  -1   26.44    1.21
   1  -7  -1   27.78    1.21
   1  -7  -1   26.63    1.23
   1  -7  -1   27.41    1.21
   1  -7  -1   24.23    1.21
   1  -7  -1   25.40    1.21
  -1   7   1   26.27    1.22
  -1   7   1   28.31    1.21
   0  -7  -1    2.35    0.11
   0  -7  -1    2.26    0.11
   0  -7  -1    2.35    0.11
   0  -7  -1    2.32    0.11
   0  -7  -1    2.24    0.13
   0  -7  -1    2.33    0.11
   0  -7  -1    2.29    0.11
   0  -7  -1    2.26    0.14
   0   7   1    2.44    0.12
   0   7   1    2.45    0.12
   0   7   1    2.41    0.16
   0   7   1    2.55    0.11
  -1  -7  -1    1.95    0.09
  -1  -7  -1    2.15    0.09
  -1  -7  -1    2.10    0.09
  -1  -7  -1    1.84    0.12
  -1  -7  -1    1.86    0.09
  -1  -7  -1    2.01    0.11
  -1  -7  -1    1.93    0.09
  -1  -7  -1    2.01    0.11
   1   7   1    2.02    0.10
   1   7   1    1.99    0.11
   1   7   1    2.02    0.10
   1   7   1    1.96    0.09
   1   7   1    1.71    0.13
  -2  -7  -1    1.79    0.09
  -2  -7  -1    1.87    0.09
  -2  -7  -1    1.94    0.10
  -2  -7  -1    1.85    0.09
  -2  -7  -1    1.81    0.12
  -2  -7  -1    1.79    0.09
  -2  -7  -1    1.92    0.09
   2   7   1    1.76    0.09
   2   7   1    1.84    0.09
   2   7   1    1.90    0.11
  -3  -7  -1   18.49    0.86
  -3  -7  -1   19.47    0.87
  -3  -7  -1   19.42    0.86
  -3  -7  -1   20.17    0.86
  -3  -7  -1   19.43    0.86
  -3  -7  -1   19.78    0.88
   3   7   1   20.50    0.89
   3   7   1   19.03    0.88
   3   7   1   18.22    0.86
   3   7   1   19.17    0.86
   3   7   1   18.47    0.87
   3   7   1   17.98    0.86
   3   7   1   17.20    0.86
  -4  -7  -1    6.86    0.30
  -4  -7  -1    6.61    0.30
  -4  -7  -1    5.89    0.32
  -4  -7  -1    7.00    0.30
  -4  -7  -1    6.81    0.30
  -4  -7  -1    5.80    0.31
  -4  -7  -1    6.76    0.30
   4   7   1    6.31    0.33
   4   7   1    6.45    0.30
   4   7   1    6.79    0.30
   4   7   1    6.45    0.30
   4   7   1    5.84    0.30
   4   7   1    6.58    0.30
   4   7   1    6.39    0.30
   4   7   1    6.67    0.30
   4   7   1    6.67    0.30
  -5  -7  -1   14.88    0.65
  -5  -7  -1   13.64    0.65
  -5  -7  -1   13.04    0.67
  -5  -7  -1   14.70    0.65
  -5  -7  -1   15.17    0.65
  -5  -7  -1   14.18    0.65
   5   7   1   14.00    0.64
   5   7   1   14.13    0.64
   5   7   1   13.12    0.64
   5   7   1   14.32    0.65
   5   7   1   14.27    0.65
   5   7   1   14.37    0.65
   5   7   1   14.76    0.65
  -6  -7  -1   49.59    2.44
  -6  -7  -1   47.92    2.44
  -6  -7  -1   57.22    2.44
  -6  -7  -1   53.11    2.44
  -6  -7  -1   49.17    2.44
  -6  -7  -1   53.14    2.44
   6   7   1   56.45    2.44
   6   7   1   51.26    2.44
   6   7   1   55.20    2.44
   6   7   1   57.96    2.44
   6   7   1   57.09    2.44
   6   7   1   56.90    2.44
   6   7   1   56.72    2.45
  -7  -7  -1    0.02    0.01
  -7  -7  -1    0.01    0.00
  -7  -7  -1    0.01    0.01
  -7  -7  -1    0.01    0.01
   7   7   1    0.01    0.01
   7   7   1    0.02    0.01
   7   7   1    0.00    0.01
   7   7   1    0.01    0.01
   7   7   1    0.03    0.01
   7   7   1    0.02    0.01
  -8  -7  -1    1.70    0.08
  -8  -7  -1    1.79    0.08
   8   7   1    1.72    0.08
   8   7   1    1.74    0.08
   8   7   1    1.73    0.08
   8   7   1    1.65    0.08
   8   7   1    1.62    0.08
   6  -8  -1    3.63    0.19
   6  -8  -1    4.07    0.19
   6  -8  -1    4.10    0.19
  -6   8   1    4.23    0.19
  -6   8   1    4.34    0.19
   5  -8  -1    2.50    0.11
   5  -8  -1    2.27    0.11
   5  -8  -1    2.40    0.12
  -5   8   1    2.45    0.11
  -5   8   1    2.55    0.11
   4  -8  -1    4.39    0.20
   4  -8  -1    3.92    0.20
   4  -8  -1    4.47    0.20
  -4   8   1    4.29    0.20
  -4   8   1    4.38    0.20
  -4   8   1    4.05    0.20
  -4   8   1    4.46    0.20
   3  -8  -1   18.34    0.81
   3  -8  -1   19.02    0.82
   3  -8  -1   16.29    0.81
  -3   8   1   18.63    0.81
  -3   8   1   17.28    0.81
  -3   8   1   17.25    0.82
  -3   8   1   18.56    0.81
   2  -8  -1    0.42    0.03
   2  -8  -1    0.40    0.02
   2  -8  -1    0.39    0.02
   2  -8  -1    0.39    0.02
  -2   8   1    0.40    0.02
  -2   8   1    0.40    0.03
  -2   8   1    0.43    0.02
  -2   8   1    0.41    0.02
   1  -8  -1    0.94    0.07
   1  -8  -1    1.08    0.05
   1  -8  -1    1.00    0.07
   1  -8  -1    1.14    0.05
   1  -8  -1    1.07    0.05
   1  -8  -1    1.10    0.05
  -1   8   1    1.02    0.05
  -1   8   1    1.05    0.05
  -1   8   1    1.17    0.05
  -1   8   1    1.04    0.06
  -1   8   1    1.08    0.05
  -1   8   1    0.98    0.07
   0  -8  -1    6.54    0.29
   0  -8  -1    6.54    0.30
   0  -8  -1    6.41    0.29
   0  -8  -1    6.23    0.31
   0  -8  -1    6.54    0.29
   0  -8  -1    6.62    0.29
   0  -8  -1    6.55    0.30
   0  -8  -1    6.44    0.29
   0  -8  -1    6.24    0.31
   0   8   1    6.03    0.29
   0   8   1    6.73    0.29
   0   8   1    6.41    0.29
   0   8   1    6.36    0.29
   0   8   1    6.38    0.29
   0   8   1    6.08    0.30
   0   8   1    6.30    0.31
   0   8   1    6.39    0.31
  -1  -8  -1    0.02    0.01
  -1  -8  -1    0.01    0.00
  -1  -8  -1    0.02    0.01
  -1  -8  -1    0.03    0.02
  -1  -8  -1    0.02    0.01
  -1  -8  -1    0.02    0.01
  -1  -8  -1    0.01    0.01
   1   8   1    0.01    0.00
   1   8   1    0.03    0.01
   1   8   1    0.01    0.02
   1   8   1    0.02    0.01
   1   8   1    0.01    0.00
   1   8   1    0.02    0.01
   1   8   1    0.02    0.01
  -2  -8  -1    0.22    0.02
  -2  -8  -1    0.22    0.02
  -2  -8  -1    0.22    0.03
  -2  -8  -1    0.21    0.01
  -2  -8  -1    0.17    0.03
  -2  -8  -1    0.22    0.02
  -2  -8  -1    0.21    0.02
   2   8   1    0.20    0.01
   2   8   1    0.21    0.02
   2   8   1    0.20    0.02
   2   8   1    0.19    0.03
   2   8   1    0.20    0.02
   2   8   1    0.20    0.02
   2   8   1    0.22    0.01
   2   8   1    0.21    0.01
   2   8   1    0.22    0.01
  -3  -8  -1   25.29    1.11
  -3  -8  -1   22.36    1.12
  -3  -8  -1   26.38    1.10
  -3  -8  -1   24.66    1.10
  -3  -8  -1   23.28    1.10
  -3  -8  -1   26.32    1.11
   3   8   1   22.91    1.10
   3   8   1   22.26    1.10
   3   8   1   24.45    1.10
   3   8   1   22.59    1.10
   3   8   1   24.62    1.10
   3   8   1   26.23    1.11
   3   8   1   24.10    1.10
   3   8   1   25.27    1.10
  -4  -8  -1   18.07    0.76
  -4  -8  -1   17.31    0.75
  -4  -8  -1   16.76    0.75
  -4  -8  -1   16.29    0.75
  -4  -8  -1   15.11    0.75
   4   8   1   16.70    0.75
   4   8   1   17.34    0.75
   4   8   1   15.89    0.75
   4   8   1   16.28    0.75
   4   8   1   16.29    0.75
   4   8   1   14.85    0.75
   4   8   1   17.13    0.75
   4   8   1   16.90    0.75
  -5  -8  -1    4.42    0.21
  -5  -8  -1    4.50    0.21
  -5  -8  -1    4.11    0.20
  -5  -8  -1    4.50    0.21
  -5  -8  -1    4.54    0.21
  -5  -8  -1    3.98    0.21
   5   8   1    4.55    0.21
   5   8   1    4.56    0.21
   5   8   1    4.47    0.21
   5   8   1    4.58    0.20
   5   8   1    4.59    0.21
   5   8   1    4.59    0.20
  -6  -8  -1    0.11    0.02
  -6  -8  -1    0.11    0.01
  -6  -8  -1    0.11    0.01
  -6  -8  -1    0.11    0.01
   6   8   1    0.09    0.02
   6   8   1    0.14    0.02
   6   8   1    0.11    0.01
   6   8   1    0.11    0.01
   6   8   1    0.11    0.01
  -7  -8  -1    5.93    0.27
  -7  -8  -1    5.92    0.27
  -7  -8  -1    5.36    0.27
  -7  -8  -1    5.51    0.27
  -7  -8  -1    6.18    0.27
   7   8   1    6.12    0.28
   7   8   1    6.10    0.27
   7   8   1    6.37    0.27
   7   8   1    5.87    0.27
   7   8   1    5.94    0.27
   7   8   1    6.05    0.27
  -8  -8  -1    1.62    0.08
  -8  -8  -1    1.64    0.08
  -8  -8  -1    1.67    0.08
   8   8   1    1.54    0.08
   8   8   1    1.70    0.08
   8   8   1    1.63    0.08
   8   8   1    1.66    0.08
   5  -9  -1    0.65    0.03
   5  -9  -1    0.64    0.04
   5  -9  -1    0.70    0.03
  -5   9   1    0.73    0.04
  -5   9   1    0.68    0.03
   4  -9  -1   55.59    2.51
   4  -9  -1   49.39    2.51
   4  -9  -1   55.81    2.51
  -4   9   1   57.76    2.51
  -4   9   1   59.69    2.51
  -4   9   1   54.62    2.51
   3  -9  -1    2.23    0.10
   3  -9  -1    2.01    0.10
   3  -9  -1    2.17    0.10
  -3   9   1    2.18    0.10
  -3   9   1    1.98    0.10
  -3   9   1    1.88    0.10
  -3   9   1    2.09    0.10
   2  -9  -1   46.00    2.02
   2  -9  -1   45.54    2.01
   2  -9  -1   43.12    2.01
   2  -9  -1   43.86    2.01
  -2   9   1   44.40    2.01
  -2   9   1   43.22    2.01
  -2   9   1   43.59    2.02
  -2   9   1   46.47    2.01
   1  -9  -1   15.18    0.68
   1  -9  -1   14.94    0.68
   1  -9  -1   15.05    0.68
   1  -9  -1   15.44    0.68
  -1   9   1   15.37    0.68
  -1   9   1   13.34    0.68
  -1   9   1   14.84    0.68
  -1   9   1   14.19    0.68
  -1   9   1   15.29    0.68
  -1   9   1   15.91    0.68
   0  -9  -1    5.13    0.23
   0  -9  -1    4.90    0.22
   0  -9  -1    4.99    0.23
   0  -9  -1    4.78    0.23
   0  -9  -1    4.90    0.23
   0  -9  -1    5.15    0.23
   0   9   1    5.13    0.23
   0   9   1    5.04    0.23
   0   9   1    4.78    0.23
   0   9   1    4.49    0.23
   0   9   1    4.93    0.23
  -1  -9  -1    0.28    0.02
  -1  -9  -1    0.28    0.02
  -1  -9  -1    0.28    0.02
  -1  -9  -1    0.31    0.02
  -1  -9  -1    0.31    0.02
  -1  -9  -1    0.25    0.04
  -1  -9  -1    0.27    0.03
  -1  -9  -1    0.29    0.02
  -1  -9  -1    0.28    0.02
   1   9   1    0.27    0.04
   1   9   1    0.30    0.02
   1   9   1    0.27    0.02
   1   9   1    0.27    0.02
   1   9   1    0.28    0.02
   1   9   1    0.27    0.02
   1   9   1    0.27    0.02
   1   9   1    0.29    0.03
   1   9   1    0.26    0.02
  -2  -9  -1    1.95    0.09
  -2  -9  -1    1.65    0.11
  -2  -9  -1    1.91    0.09
  -2  -9  -1    1.71    0.11
  -2  -9  -1    1.79    0.09
  -2  -9  -1    1.94    0.09
  -2  -9  -1    1.94    0.09
  -2  -9  -1    1.91    0.09
  -2  -9  -1    1.97    0.09
   2   9   1    1.92    0.09
   2   9   1    1.81    0.09
   2   9   1    1.92    0.09
   2   9   1    2.05    0.10
   2   9   1    1.77    0.09
   2   9   1    1.96    0.09
   2   9   1    2.11    0.09
   2   9   1    1.88    0.09
  -3  -9  -1    0.27    0.02
  -3  -9  -1    0.27    0.02
  -3  -9  -1    0.26    0.02
  -3  -9  -1    0.24    0.02
  -3  -9  -1    0.26    0.02
   3   9   1    0.28    0.03
   3   9   1    0.25    0.02
   3   9   1    0.29    0.02
   3   9   1    0.24    0.02
   3   9   1    0.25    0.02
   3   9   1    0.28    0.02
   3   9   1    0.27    0.02
  -4  -9  -1    4.43    0.21
  -4  -9  -1    4.59    0.21
  -4  -9  -1    4.43    0.21
  -4  -9  -1    4.55    0.21
  -4  -9  -1    3.96    0.20
  -4  -9  -1    4.56    0.21
   4   9   1    4.15    0.21
   4   9   1    4.43    0.20
   4   9   1    4.71    0.21
   4   9   1    4.43    0.20
   4   9   1    4.06    0.21
   4   9   1    4.54    0.20
   4   9   1    4.88    0.21
   4   9   1    4.66    0.21
  -5  -9  -1    0.49    0.03
  -5  -9  -1    0.44    0.02
  -5  -9  -1    0.44    0.03
  -5  -9  -1    0.45    0.03
  -5  -9  -1    0.46    0.03
  -5  -9  -1    0.48    0.03
   5   9   1    0.47    0.03
   5   9   1    0.48    0.03
   5   9   1    0.46    0.03
   5   9   1    0.45    0.03
   5   9   1    0.45    0.03
   5   9   1    0.49    0.03
  -6  -9  -1    0.74    0.04
  -6  -9  -1    0.69    0.04
  -6  -9  -1    0.73    0.04
  -6  -9  -1    0.74    0.04
   6   9   1    0.71    0.04
   6   9   1    0.69    0.04
   6   9   1    0.69    0.04
   6   9   1    0.76    0.04
   6   9   1    0.72    0.04
   6   9   1    0.71    0.04
  -7  -9  -1    0.05    0.01
  -7  -9  -1    0.05    0.01
   7   9   1    0.06    0.01
   7   9   1    0.04    0.01
   7   9   1    0.05    0.01
   7   9   1    0.04    0.01
   7   9   1    0.05    0.01
   7   9   1    0.04    0.01
   4 -10  -1   29.27    1.32
   4 -10  -1   26.42    1.32
   4 -10  -1   30.49    1.32
  -4  10   1   29.33    1.32
  -4  10   1   30.45    1.32
  -4  10   1   29.00    1.32
   3 -10  -1    0.28    0.02
   3 -10  -1    0.28    0.02
   3 -10  -1    0.31    0.02
  -3  10   1    0.33    0.02
  -3  10   1    0.31    0.02
  -3  10   1    0.31    0.02
   2 -10  -1    0.98    0.05
   2 -10  -1    0.97    0.05
   2 -10  -1    1.01    0.05
  -2  10   1    0.97    0.05
  -2  10   1    0.95    0.05
  -2  10   1    1.05    0.05
   1 -10  -1   13.64    0.63
   1 -10  -1   14.37    0.63
   1 -10  -1   13.69    0.63
  -1  10   1   14.01    0.63
  -1  10   1   12.98    0.63
  -1  10   1   14.42    0.63
   0 -10  -1    1.13    0.05
   0 -10  -1    1.16    0.05
   0 -10  -1    1.10    0.05
   0 -10  -1    1.20    0.06
   0  10   1    1.08    0.06
   0  10   1    1.01    0.05
   0  10   1    1.12    0.06
   0  10   1    1.14    0.06
   0  10   1    1.11    0.06
  -1 -10  -1    1.17    0.06
  -1 -10  -1    1.19    0.06
  -1 -10  -1    1.23    0.06
  -1 -10  -1    1.21    0.06
  -1 -10  -1    1.22    0.06
   1  10   1    1.20    0.06
   1  10   1    1.14    0.06
   1  10   1    1.15    0.06
   1  10   1    1.17    0.06
   1  10   1    1.16    0.06
   1  10   1    1.13    0.06
  -2 -10  -1   29.50    1.26
  -2 -10  -1   27.32    1.26
  -2 -10  -1   28.67    1.26
  -2 -10  -1   26.51    1.26
  -2 -10  -1   30.90    1.26
  -2 -10  -1   25.85    1.26
  -2 -10  -1   27.56    1.26
  -2 -10  -1   29.69    1.26
   2  10   1   27.48    1.26
   2  10   1   28.05    1.26
   2  10   1   26.48    1.26
   2  10   1   26.85    1.26
   2  10   1   26.40    1.26
   2  10   1   27.69    1.26
  -3 -10  -1    2.74    0.13
  -3 -10  -1    3.01    0.14
  -3 -10  -1    2.51    0.13
  -3 -10  -1    2.70    0.13
  -3 -10  -1    2.88    0.13
  -3 -10  -1    2.83    0.14
  -3 -10  -1    3.08    0.13
   3  10   1    2.82    0.13
   3  10   1    2.96    0.13
   3  10   1    2.91    0.13
   3  10   1    3.03    0.14
   3  10   1    2.73    0.13
   3  10   1    2.97    0.13
   3  10   1    2.55    0.13
  -4 -10  -1    1.27    0.06
  -4 -10  -1    1.29    0.06
  -4 -10  -1    1.30    0.07
  -4 -10  -1    1.25    0.06
  -4 -10  -1    1.36    0.06
  -4 -10  -1    1.22    0.07
   4  10   1    1.42    0.06
   4  10   1    1.30    0.06
   4  10   1    1.24    0.07
   4  10   1    1.24    0.06
   4  10   1    1.30    0.06
   4  10   1    1.18    0.06
   4  10   1    1.32    0.06
  -5 -10  -1    0.11    0.01
  -5 -10  -1    0.11    0.01
  -5 -10  -1    0.11    0.01
  -5 -10  -1    0.13    0.01
   5  10   1    0.10    0.01
   5  10   1    0.13    0.01
   5  10   1    0.11    0.02
   5  10   1    0.12    0.01
   5  10   1    0.12    0.01
   5  10   1    0.11    0.01
  -6 -10  -1    2.48    0.12
  -6 -10  -1    2.56    0.12
   6  10   1    2.61    0.12
   6  10   1    2.61    0.12
   6  10   1    2.58    0.12
   6  10   1    2.60    0.12
   6  10   1    2.62    0.12
  -7 -10  -1    0.57    0.03
   7  10   1    0.54    0.03
   7  10   1    0.56    0.03
   7  10   1    0.57    0.03
   7  10   1    0.55    0.03
   3 -11  -1   13.54    0.59
   3 -11  -1   12.72    0.59
   3 -11  -1   13.08    0.59
  -3  11   1   12.70    0.59
  -3  11   1   13.14    0.59
   2 -11  -1    0.00    0.00
   2 -11  -1    0.00    0.00
   2 -11  -1    0.01    0.01
  -2  11   1    0.00    0.01
  -2  11   1    0.00    0.01
   1 -11  -1    3.47    0.17
   1 -11  -1    3.58    0.17
   1 -11  -1    3.73    0.17
   1 -11  -1    3.85    0.17
  -1  11   1    3.82    0.17
  -1  11   1    3.84    0.17
  -1  11   1    3.72    0.17
   0 -11  -1   33.78    1.59
   0 -11  -1   35.67    1.59
   0 -11  -1   37.77    1.59
   0  11   1   35.30    1.59
   0  11   1   33.93    1.59
   0  11   1   33.61    1.59
   0  11   1   36.00    1.59
  -1 -11  -1    0.04    0.01
  -1 -11  -1    0.05    0.01
  -1 -11  -1    0.05    0.01
   1  11   1    0.06    0.01
   1  11   1    0.04    0.01
   1  11   1    0.03    0.01
   1  11   1    0.05    0.01
   1  11   1    0.03    0.01
   1  11   1    0.03    0.01
  -2 -11  -1    0.07    0.01
  -2 -11  -1    0.05    0.01
  -2 -11  -1    0.06    0.01
  -2 -11  -1    0.07    0.01
   2  11   1    0.07    0.01
   2  11   1    0.07    0.01
   2  11   1    0.04    0.01
   2  11   1    0.06    0.01
   2  11   1    0.06    0.01
   2  11   1    0.09    0.01
  -3 -11  -1    0.17    0.01
  -3 -11  -1    0.19    0.01
  -3 -11  -1    0.15    0.01
  -3 -11  -1    0.14    0.02
  -3 -11  -1    0.17    0.02
  -3 -11  -1    0.18    0.01
   3  11   1    0.17    0.01
   3  11   1    0.15    0.01
   3  11   1    0.16    0.01
   3  11   1    0.16    0.02
   3  11   1    0.14    0.01
   3  11   1    0.14    0.01
  -4 -11  -1    0.33    0.02
  -4 -11  -1    0.35    0.02
  -4 -11  -1    0.32    0.02
  -4 -11  -1    0.32    0.02
  -4 -11  -1    0.32    0.02
   4  11   1    0.32    0.02
   4  11   1    0.33    0.02
   4  11   1    0.34    0.02
   4  11   1    0.32    0.02
   4  11   1    0.34    0.02
   4  11   1    0.31    0.02
  -5 -11  -1    1.44    0.07
  -5 -11  -1    1.36    0.07
  -5 -11  -1    1.46    0.07
   5  11   1    1.38    0.07
   5  11   1    1.39    0.07
   5  11   1    1.44    0.07
   5  11   1    1.37    0.07
   5  11   1    1.41    0.07
  -6 -11  -1    5.40    0.23
  -6 -11  -1    4.64    0.23
   6  11   1    5.05    0.23
   6  11   1    5.20    0.23
   6  11   1    4.98    0.23
   6  11   1    5.06    0.23
   2 -12  -1    2.41    0.11
   2 -12  -1    2.40    0.11
  -2  12   1    2.58    0.11
   1 -12  -1    9.28    0.41
   1 -12  -1    8.80    0.41
   1 -12  -1    9.30    0.41
  -1  12   1    8.85    0.41
  -1  12   1    8.96    0.41
   0 -12  -1    0.11    0.01
   0 -12  -1    0.11    0.02
   0 -12  -1    0.11    0.01
   0  12   1    0.11    0.01
   0  12   1    0.12    0.01
   0  12   1    0.10    0.01
  -1 -12  -1    2.16    0.10
  -1 -12  -1    2.12    0.10
  -1 -12  -1    2.25    0.10
   1  12   1    2.18    0.10
   1  12   1    2.21    0.10
   1  12   1    1.97    0.10
   1  12   1    2.16    0.10
  -2 -12  -1    0.29    0.02
  -2 -12  -1    0.33    0.02
  -2 -12  -1    0.29    0.02
  -2 -12  -1    0.31    0.02
   2  12   1    0.27    0.02
   2  12   1    0.28    0.02
   2  12   1    0.28    0.02
   2  12   1    0.29    0.02
   2  12   1    0.28    0.02
  -3 -12  -1    2.51    0.12
  -3 -12  -1    2.44    0.11
  -3 -12  -1    2.52    0.11
   3  12   1    2.46    0.11
   3  12   1    2.29    0.11
   3  12   1    2.43    0.11
   3  12   1    2.42    0.11
   3  12   1    2.45    0.11
  -4 -12  -1    0.10    0.01
  -4 -12  -1    0.09    0.01
  -4 -12  -1    0.08    0.01
   4  12   1    0.08    0.01
   4  12   1    0.07    0.01
   4  12   1    0.07    0.01
   4  12   1    0.07    0.01
  -5 -12  -1    0.66    0.03
   5  12   1    0.61    0.03
   5  12   1    0.65    0.03
   5  12   1    0.57    0.03
   5  12   1    0.62    0.03
   0 -13  -1    0.00    0.00
   0 -13  -1    0.00    0.00
   0  13   1    0.00    0.00
   0  13   1    0.01    0.00
  -1 -13  -1    0.32    0.02
  -1 -13  -1    0.36    0.02
   1  13   1    0.32    0.02
   1  13   1    0.35    0.02
   1  13   1    0.35    0.02
  -2 -13  -1    0.32    0.02
  -2 -13  -1    0.30    0.02
   2  13   1    0.30    0.02
   2  13   1    0.31    0.02
  -3 -13  -1    1.35    0.06
  -3 -13  -1    1.29    0.06
   3  13   1    1.21    0.06
   3  13   1    1.33    0.06
   3  13   1    1.31    0.06
   3  12  -2    0.04    0.01
   3  12  -2    0.05    0.01
   3  12  -2    0.05    0.01
   3  12  -2    0.03    0.01
   3  12  -2    0.05    0.01
  -3 -12   2    0.04    0.01
  -3 -12   2    0.05    0.01
   2  12  -2    1.55    0.07
   2  12  -2    1.53    0.07
   2  12  -2    1.49    0.07
   2  12  -2    1.51    0.07
   2  12  -2    1.39    0.07
  -2 -12   2    1.43    0.07
  -2 -12   2    1.40    0.07
  -2 -12   2    1.46    0.07
  -2 -12   2    1.46    0.07
   1  12  -2    9.03    0.40
   1  12  -2    9.07    0.39
   1  12  -2    8.85    0.40
   1  12  -2    8.60    0.39
   1  12  -2    8.77    0.40
   1  12  -2    8.47    0.39
  -1 -12   2    8.55    0.39
  -1 -12   2    8.11    0.40
  -1 -12   2    8.68    0.39
  -1 -12   2    8.73    0.39
   0  12  -2    0.78    0.04
   0  12  -2    0.70    0.04
   0  12  -2    0.87    0.04
   0  12  -2    0.85    0.04
   0  12  -2    0.79    0.04
   0 -12   2    0.83    0.04
   0 -12   2    0.77    0.04
   0 -12   2    0.81    0.05
  -1  12  -2    0.61    0.03
  -1  12  -2    0.55    0.03
  -1  12  -2    0.56    0.03
  -1  12  -2    0.55    0.03
   1 -12   2    0.61    0.03
   1 -12   2    0.65    0.03
  -2  12  -2    2.43    0.12
   2 -12   2    2.73    0.12
   5  11  -2    0.86    0.04
   5  11  -2    0.87    0.04
   5  11  -2    0.89    0.04
   5  11  -2    0.87    0.04
  -5 -11   2    0.84    0.04
   4  11  -2    1.72    0.08
   4  11  -2    1.72    0.08
   4  11  -2    1.68    0.08
   4  11  -2    1.70    0.08
   4  11  -2    1.63    0.08
  -4 -11   2    1.60    0.08
  -4 -11   2    1.69    0.08
   3  11  -2    3.58    0.16
   3  11  -2    3.64    0.16
   3  11  -2    3.38    0.16
   3  11  -2    3.55    0.16
   3  11  -2    3.55    0.16
   3  11  -2    3.46    0.16
  -3 -11   2    3.56    0.16
  -3 -11   2    3.24    0.16
  -3 -11   2    3.34    0.16
  -3 -11   2    3.35    0.16
  -3 -11   2    3.36    0.16
   2  11  -2    0.24    0.02
   2  11  -2    0.22    0.02
   2  11  -2    0.20    0.02
   2  11  -2    0.23    0.02
   2  11  -2    0.22    0.02
  -2 -11   2    0.17    0.02
  -2 -11   2    0.20    0.02
  -2 -11   2    0.19    0.02
  -2 -11   2    0.19    0.01
   1  11  -2    2.91    0.13
   1  11  -2    2.89    0.13
   1  11  -2    2.83    0.13
   1  11  -2    2.96    0.13
   1  11  -2    2.85    0.13
   1  11  -2    2.90    0.13
  -1 -11   2    2.90    0.13
  -1 -11   2    2.73    0.13
  -1 -11   2    2.78    0.14
  -1 -11   2    2.95    0.13
  -1 -11   2    2.92    0.13
  -1 -11   2    2.67    0.13
   0  11  -2    0.00    0.00
   0  11  -2    0.00    0.01
   0  11  -2    0.00    0.01
   0  11  -2    0.00    0.00
   0 -11   2    0.01    0.00
   0 -11   2    0.01    0.01
   0 -11   2    0.00    0.01
   0 -11   2    0.01    0.00
   0 -11   2    0.01    0.01
  -1  11  -2    0.23    0.02
  -1  11  -2    0.27    0.02
  -1  11  -2    0.22    0.02
  -1  11  -2    0.25    0.02
   1 -11   2    0.26    0.02
   1 -11   2    0.27    0.01
   1 -11   2    0.25    0.02
  -2  11  -2    6.98    0.32
  -2  11  -2    6.90    0.32
  -2  11  -2    7.31    0.32
  -2  11  -2    6.97    0.32
   2 -11   2    7.31    0.32
   2 -11   2    6.50    0.32
   2 -11   2    7.01    0.32
  -3  11  -2    0.18    0.01
  -3  11  -2    0.20    0.01
  -3  11  -2    0.19    0.01
   3 -11   2    0.23    0.01
   6  10  -2    5.25    0.24
   6  10  -2    5.05    0.24
   6  10  -2    4.96    0.24
   6  10  -2    5.49    0.24
   5  10  -2    2.68    0.12
   5  10  -2    2.70    0.12
   5  10  -2    2.58    0.13
   5  10  -2    2.73    0.12
   5  10  -2    2.68    0.12
   4  10  -2    1.95    0.09
   4  10  -2    1.92    0.09
   4  10  -2    2.00    0.09
   4  10  -2    1.91    0.09
   4  10  -2    1.97    0.10
   4  10  -2    1.97    0.09
  -4 -10   2    1.84    0.09
  -4 -10   2    1.90    0.09
  -4 -10   2    1.92    0.09
   3  10  -2    1.27    0.07
   3  10  -2    1.34    0.06
   3  10  -2    1.30    0.06
   3  10  -2    1.33    0.06
   3  10  -2    1.35    0.07
   3  10  -2    1.35    0.06
   3  10  -2    1.45    0.06
  -3 -10   2    1.27    0.06
  -3 -10   2    1.36    0.07
  -3 -10   2    1.25    0.06
  -3 -10   2    1.28    0.07
   2  10  -2   10.68    0.46
   2  10  -2   10.49    0.46
   2  10  -2    9.96    0.46
   2  10  -2   10.63    0.46
   2  10  -2   10.52    0.46
   2  10  -2   10.25    0.46
  -2 -10   2    9.17    0.46
  -2 -10   2   10.29    0.46
  -2 -10   2    9.95    0.46
  -2 -10   2    9.72    0.47
  -2 -10   2   10.34    0.47
   1  10  -2    1.45    0.07
   1  10  -2    1.47    0.07
   1  10  -2    1.37    0.07
   1  10  -2    1.37    0.07
   1  10  -2    1.39    0.07
   1  10  -2    1.40    0.07
   1  10  -2    1.36    0.07
  -1 -10   2    1.49    0.07
  -1 -10   2    1.42    0.07
  -1 -10   2    1.36    0.07
  -1 -10   2    1.41    0.07
  -1 -10   2    1.36    0.07
  -1 -10   2    1.42    0.07
  -1 -10   2    1.37    0.07
   0  10  -2    3.54    0.16
   0  10  -2    3.07    0.16
   0  10  -2    3.13    0.16
   0  10  -2    3.64    0.16
   0  10  -2    3.49    0.16
   0  10  -2    3.33    0.16
   0 -10   2    3.52    0.16
   0 -10   2    3.44    0.16
   0 -10   2    3.43    0.16
   0 -10   2    3.46    0.16
   0 -10   2    3.49    0.16
   0 -10   2    3.38    0.16
   0 -10   2    3.44    0.16
  -1  10  -2    6.76    0.33
  -1  10  -2    7.33    0.33
  -1  10  -2    7.05    0.33
  -1  10  -2    7.42    0.33
  -1  10  -2    7.15    0.33
  -1  10  -2    7.63    0.33
  -1  10  -2    7.30    0.33
   1 -10   2    6.82    0.33
   1 -10   2    7.25    0.33
   1 -10   2    7.22    0.33
   1 -10   2    6.63    0.33
   1 -10   2    7.66    0.33
   1 -10   2    6.52    0.33
   1 -10   2    7.72    0.33
  -2  10  -2    2.11    0.10
  -2  10  -2    2.18    0.10
  -2  10  -2    2.12    0.10
  -2  10  -2    2.05    0.10
  -2  10  -2    2.11    0.10
  -2  10  -2    2.28    0.10
   2 -10   2    2.11    0.10
   2 -10   2    2.17    0.10
   2 -10   2    2.14    0.10
   2 -10   2    2.22    0.10
  -3  10  -2    0.43    0.03
  -3  10  -2    0.45    0.03
  -3  10  -2    0.44    0.02
   3 -10   2    0.46    0.03
   3 -10   2    0.45    0.02
   3 -10   2    0.46    0.02
  -4  10  -2    0.00    0.01
  -5  10  -2    0.04    0.01
  -5  10  -2    0.05    0.01
   5 -10   2    0.07    0.01
   7   9  -2    1.17    0.06
   7   9  -2    1.36    0.06
   7   9  -2    1.36    0.06
   7   9  -2    1.37    0.06
   6   9  -2    1.69    0.08
   6   9  -2    1.65    0.08
   6   9  -2    1.80    0.08
   6   9  -2    1.63    0.08
   6   9  -2    1.77    0.08
   6   9  -2    1.73    0.08
  -6  -9   2    1.63    0.08
   5   9  -2    0.75    0.04
   5   9  -2    0.80    0.04
   5   9  -2    0.77    0.04
   5   9  -2    0.78    0.04
   5   9  -2    0.71    0.04
   5   9  -2    0.72    0.04
  -5  -9   2    0.75    0.04
  -5  -9   2    0.76    0.04
  -5  -9   2    0.77    0.04
   4   9  -2    1.30    0.06
   4   9  -2    1.21    0.06
   4   9  -2    1.32    0.06
   4   9  -2    1.23    0.06
   4   9  -2    1.17    0.07
   4   9  -2    1.18    0.06
  -4  -9   2    1.20    0.06
  -4  -9   2    1.22    0.06
  -4  -9   2    1.22    0.06
  -4  -9   2    1.23    0.06
  -4  -9   2    1.23    0.06
   3   9  -2    0.17    0.02
   3   9  -2    0.20    0.02
   3   9  -2    0.16    0.02
   3   9  -2    0.19    0.02
   3   9  -2    0.17    0.02
   3   9  -2    0.23    0.02
   3   9  -2    0.18    0.01
  -3  -9   2    0.22    0.02
  -3  -9   2    0.18    0.01
  -3  -9   2    0.18    0.02
  -3  -9   2    0.20    0.02
   2   9  -2   46.17    2.04
   2   9  -2   43.48    2.04
   2   9  -2   44.53    2.04
   2   9  -2   44.78    2.04
   2   9  -2   47.40    2.04
   2   9  -2   45.38    2.04
   2   9  -2   44.01    2.04
  -2  -9   2   46.08    2.04
  -2  -9   2   47.92    2.04
  -2  -9   2   43.57    2.04
  -2  -9   2   41.53    2.04
  -2  -9   2   45.71    2.04
   1   9  -2    6.37    0.30
   1   9  -2    6.64    0.30
   1   9  -2    6.49    0.30
   1   9  -2    6.70    0.30
   1   9  -2    6.15    0.30
   1   9  -2    6.86    0.30
   1   9  -2    6.77    0.30
  -1  -9   2    6.30    0.30
  -1  -9   2    6.48    0.30
  -1  -9   2    6.60    0.30
  -1  -9   2    6.43    0.30
  -1  -9   2    6.87    0.30
   0   9  -2   12.47    0.52
   0   9  -2   10.30    0.53
   0   9  -2   11.69    0.52
   0   9  -2   12.14    0.52
   0   9  -2   12.05    0.52
   0   9  -2   11.20    0.52
   0   9  -2   11.26    0.52
   0  -9   2   11.17    0.52
   0  -9   2   11.18    0.53
   0  -9   2   12.33    0.52
   0  -9   2   11.57    0.53
   0  -9   2   10.85    0.53
   0  -9   2   11.34    0.52
   0  -9   2   11.29    0.52
  -1   9  -2    0.46    0.03
  -1   9  -2    0.50    0.03
  -1   9  -2    0.52    0.03
  -1   9  -2    0.51    0.03
  -1   9  -2    0.56    0.03
  -1   9  -2    0.47    0.03
  -1   9  -2    0.49    0.03
  -1   9  -2    0.49    0.03
   1  -9   2    0.47    0.03
   1  -9   2    0.50    0.03
   1  -9   2    0.52    0.03
   1  -9   2    0.51    0.03
   1  -9   2    0.45    0.03
   1  -9   2    0.50    0.03
   1  -9   2    0.52    0.03
   1  -9   2    0.49    0.03
  -2   9  -2    4.29    0.20
  -2   9  -2    4.52    0.20
  -2   9  -2    4.11    0.20
  -2   9  -2    3.92    0.20
  -2   9  -2    4.19    0.20
  -2   9  -2    4.47    0.20
  -2   9  -2    4.34    0.20
   2  -9   2    4.49    0.19
   2  -9   2    4.22    0.20
   2  -9   2    4.36    0.20
   2  -9   2    4.23    0.20
   2  -9   2    4.01    0.19
  -3   9  -2    0.13    0.02
  -3   9  -2    0.14    0.01
  -3   9  -2    0.16    0.02
  -3   9  -2    0.12    0.02
   3  -9   2    0.15    0.01
   3  -9   2    0.19    0.02
  -4   9  -2    1.12    0.06
  -4   9  -2    1.19    0.06
  -4   9  -2    1.13    0.06
   4  -9   2    1.16    0.06
   4  -9   2    1.15    0.05
   4  -9   2    1.11    0.06
  -5   9  -2    2.15    0.10
  -5   9  -2    2.28    0.10
   5  -9   2    2.30    0.10
   7   8  -2    2.16    0.10
   7   8  -2    2.24    0.10
   7   8  -2    2.03    0.10
   7   8  -2    2.08    0.10
   7   8  -2    2.16    0.10
  -7  -8   2    1.99    0.10
   6   8  -2    0.20    0.02
   6   8  -2    0.19    0.02
   6   8  -2    0.24    0.02
   6   8  -2    0.19    0.01
   6   8  -2    0.18    0.02
   6   8  -2    0.18    0.02
  -6  -8   2    0.21    0.02
  -6  -8   2    0.19    0.01
  -6  -8   2    0.18    0.02
   5   8  -2    5.08    0.23
   5   8  -2    4.98    0.23
   5   8  -2    5.06    0.22
   5   8  -2    5.03    0.23
   5   8  -2    4.86    0.22
   5   8  -2    4.97    0.23
  -5  -8   2    4.85    0.23
  -5  -8   2    4.43    0.23
  -5  -8   2    4.90    0.23
   4   8  -2   19.90    0.90
   4   8  -2   20.15    0.90
   4   8  -2   22.10    0.90
   4   8  -2   19.02    0.90
   4   8  -2   18.62    0.90
   4   8  -2   19.21    0.90
  -4  -8   2   19.47    0.90
  -4  -8   2   19.65    0.90
  -4  -8   2   19.52    0.90
  -4  -8   2   20.41    0.90
   3   8  -2    2.31    0.10
   3   8  -2    2.28    0.10
   3   8  -2    2.17    0.11
   3   8  -2    2.21    0.10
   3   8  -2    2.11    0.10
   3   8  -2    2.19    0.10
   3   8  -2    2.21    0.10
  -3  -8   2    2.13    0.10
  -3  -8   2    2.15    0.10
  -3  -8   2    2.30    0.11
  -3  -8   2    2.21    0.11
   2   8  -2   27.35    1.22
   2   8  -2   28.09    1.22
   2   8  -2   26.38    1.22
   2   8  -2   29.00    1.22
   2   8  -2   27.32    1.22
   2   8  -2   25.58    1.25
   2   8  -2   27.56    1.22
   2   8  -2   27.55    1.23
  -2  -8   2   28.80    1.22
  -2  -8   2   26.65    1.22
  -2  -8   2   24.08    1.25
  -2  -8   2   25.46    1.22
  -2  -8   2   28.14    1.22
  -2  -8   2   25.67    1.22
   1   8  -2    0.01    0.01
   1   8  -2    0.00    0.01
   1   8  -2    0.01    0.00
   1   8  -2    0.01    0.00
   1   8  -2    0.00    0.01
   1   8  -2    0.01    0.00
   1   8  -2    0.00    0.02
   1   8  -2    0.02    0.01
   1   8  -2    0.01    0.01
  -1  -8   2    0.00    0.02
  -1  -8   2    0.01    0.00
  -1  -8   2    0.02    0.01
  -1  -8   2    0.01    0.01
  -1  -8   2    0.00    0.01
   0   8  -2    1.74    0.08
   0   8  -2    1.71    0.08
   0   8  -2    1.81    0.09
   0   8  -2    1.70    0.10
   0   8  -2    1.71    0.08
   0   8  -2    1.63    0.08
   0   8  -2    1.74    0.08
   0   8  -2    1.65    0.08
   0   8  -2    1.70    0.08
   0  -8   2    1.87    0.09
   0  -8   2    1.77    0.09
   0  -8   2    1.86    0.08
   0  -8   2    1.91    0.08
   0  -8   2    1.92    0.09
   0  -8   2    1.80    0.11
   0  -8   2    1.62    0.08
  -1   8  -2    3.94    0.21
  -1   8  -2    4.10    0.19
  -1   8  -2    4.21    0.19
  -1   8  -2    4.14    0.19
  -1   8  -2    4.32    0.19
  -1   8  -2    4.27    0.19
  -1   8  -2    3.88    0.19
  -1   8  -2    4.07    0.19
  -1   8  -2    4.23    0.19
  -1   8  -2    4.01    0.20
   1  -8   2    4.09    0.19
   1  -8   2    4.31    0.19
   1  -8   2    4.13    0.19
   1  -8   2    3.86    0.21
   1  -8   2    4.22    0.22
   1  -8   2    4.27    0.19
   1  -8   2    4.22    0.19
   1  -8   2    4.27    0.19
   1  -8   2    4.33    0.19
   1  -8   2    4.23    0.19
  -2   8  -2    0.87    0.04
  -2   8  -2    0.86    0.04
  -2   8  -2    0.80    0.04
  -2   8  -2    0.82    0.04
  -2   8  -2    0.84    0.04
  -2   8  -2    0.93    0.05
  -2   8  -2    0.88    0.04
  -2   8  -2    0.87    0.04
  -2   8  -2    0.87    0.04
   2  -8   2    0.80    0.04
   2  -8   2    0.89    0.04
   2  -8   2    0.86    0.04
   2  -8   2    0.92    0.04
   2  -8   2    0.83    0.04
   2  -8   2    0.82    0.04
   2  -8   2    0.89    0.05
  -3   8  -2    7.95    0.36
  -3   8  -2    7.67    0.37
  -3   8  -2    7.46    0.36
  -3   8  -2    7.63    0.36
  -3   8  -2    7.80    0.36
   3  -8   2    8.03    0.36
   3  -8   2    8.29    0.36
   3  -8   2    7.83    0.36
   3  -8   2    8.08    0.36
  -4   8  -2    0.89    0.05
  -4   8  -2    0.88    0.05
  -4   8  -2    0.93    0.04
   4  -8   2    0.92    0.04
   4  -8   2    0.88    0.05
   4  -8   2    0.87    0.04
  -5   8  -2    6.63    0.29
  -5   8  -2    6.35    0.29
   5  -8   2    6.35    0.29
   5  -8   2    6.41    0.29
  -6   8  -2    0.59    0.03
  -6   8  -2    0.55    0.03
   6  -8   2    0.57    0.03
   7   7  -2    1.41    0.06
   7   7  -2    1.33    0.06
   7   7  -2    1.32    0.07
   7   7  -2    1.39    0.06
   7   7  -2    1.26    0.06
   7   7  -2    1.38    0.06
  -7  -7   2    1.24    0.07
  -7  -7   2    1.33    0.06
   6   7  -2    5.58    0.24
   6   7  -2    5.31    0.24
   6   7  -2    5.30    0.24
   6   7  -2    5.33    0.24
   6   7  -2    5.26    0.24
  -6  -7   2    5.21    0.24
  -6  -7   2    4.89    0.24
  -6  -7   2    4.66    0.24
  -6  -7   2    4.78    0.24
   5   7  -2    3.67    0.17
   5   7  -2    3.73    0.18
   5   7  -2    3.65    0.17
   5   7  -2    3.53    0.17
   5   7  -2    3.74    0.17
   5   7  -2    3.83    0.17
  -5  -7   2    3.78    0.17
  -5  -7   2    3.80    0.17
  -5  -7   2    3.70    0.17
  -5  -7   2    3.82    0.17
   4   7  -2    2.07    0.10
   4   7  -2    2.20    0.10
   4   7  -2    2.19    0.10
   4   7  -2    2.02    0.10
   4   7  -2    2.09    0.10
   4   7  -2    2.07    0.11
  -4  -7   2    2.28    0.10
  -4  -7   2    2.26    0.10
  -4  -7   2    2.26    0.10
  -4  -7   2    2.20    0.10
  -4  -7   2    1.95    0.16
   3   7  -2    1.18    0.06
   3   7  -2    1.10    0.09
   3   7  -2    1.14    0.06
   3   7  -2    1.31    0.06
   3   7  -2    1.26    0.06
   3   7  -2    1.23    0.06
   3   7  -2    1.27    0.06
   3   7  -2    1.20    0.06
   3   7  -2    1.28    0.06
   3   7  -2    1.28    0.08
  -3  -7   2    1.24    0.06
  -3  -7   2    1.42    0.08
  -3  -7   2    1.25    0.06
  -3  -7   2    1.34    0.06
  -3  -7   2    1.27    0.06
   2   7  -2   25.63    1.21
   2   7  -2   25.65    1.21
   2   7  -2   27.72    1.22
   2   7  -2   24.94    1.21
   2   7  -2   25.19    1.21
   2   7  -2   28.28    1.21
   2   7  -2   27.53    1.21
   2   7  -2   25.80    1.24
  -2  -7   2   29.84    1.22
  -2  -7   2   25.96    1.23
  -2  -7   2   25.59    1.24
  -2  -7   2   28.05    1.21
  -2  -7   2   26.37    1.22
  -2  -7   2   29.09    1.22
   1   7  -2    7.60    0.37
   1   7  -2    8.47    0.37
   1   7  -2    8.23    0.39
   1   7  -2    7.60    0.37
   1   7  -2    8.37    0.37
   1   7  -2    8.01    0.38
   1   7  -2    8.45    0.37
  -1  -7   2    8.49    0.37
  -1  -7   2    8.37    0.39
  -1  -7   2    7.71    0.41
  -1  -7   2    8.38    0.43
  -1  -7   2    7.70    0.37
   0   7  -2    5.20    0.25
   0   7  -2    5.26    0.26
   0   7  -2    5.14    0.26
   0  -7   2    5.22    0.24
   0  -7   2    5.58    0.25
   0  -7   2    4.97    0.24
   0  -7   2    5.70    0.27
   0  -7   2    5.27    0.30
   0  -7   2    5.50    0.24
   0  -7   2    5.35    0.24
  -1   7  -2    0.80    0.05
  -1   7  -2    0.76    0.04
  -1   7  -2    0.80    0.04
  -1   7  -2    0.76    0.04
  -1   7  -2    0.79    0.04
  -1   7  -2    0.90    0.05
  -1   7  -2    0.80    0.04
   1  -7   2    0.80    0.04
   1  -7   2    0.87    0.04
   1  -7   2    0.80    0.04
   1  -7   2    0.70    0.07
   1  -7   2    0.79    0.04
   1  -7   2    0.81    0.06
   1  -7   2    0.81    0.04
   1  -7   2    0.81    0.04
   1  -7   2    0.73    0.08
   1  -7   2    0.83    0.05
  -2   7  -2   37.74    1.85
  -2   7  -2   39.72    1.86
  -2   7  -2   39.12    1.85
  -2   7  -2   40.05    1.85
  -2   7  -2   42.89    1.85
  -2   7  -2   41.33    1.85
  -2   7  -2   39.80    1.85
  -2   7  -2   45.01    1.85
  -2   7  -2   40.64    1.87
   2  -7   2   43.36    1.85
   2  -7   2   44.00    1.85
   2  -7   2   38.67    1.85
   2  -7   2   39.09    1.87
   2  -7   2   43.64    1.85
   2  -7   2   40.81    1.85
   2  -7   2   39.56    1.88
  -3   7  -2   37.12    1.67
  -3   7  -2   32.65    1.69
  -3   7  -2   35.30    1.67
  -3   7  -2   38.42    1.67
  -3   7  -2   39.96    1.67
  -3   7  -2   38.28    1.68
   3  -7   2   37.20    1.67
   3  -7   2   34.84    1.69
   3  -7   2   38.20    1.67
   3  -7   2   37.44    1.67
   3  -7   2   36.77    1.67
  -4   7  -2    0.00    0.01
  -4   7  -2   -0.01    0.01
  -4   7  -2   -0.01    0.00
   4  -7   2    0.00    0.01
   4  -7   2    0.00    0.00
  -5   7  -2    1.32    0.06
  -5   7  -2    1.17    0.07
  -5   7  -2    1.37    0.06
  -5   7  -2    1.38    0.07
   5  -7   2    1.32    0.06
   5  -7   2    1.38    0.06
   5  -7   2    1.32    0.07
  -6   7  -2    0.14    0.01
  -6   7  -2    0.12    0.01
   6  -7   2    0.14    0.01
  -7   7  -2    1.10    0.06
  -7   7  -2    1.28    0.06
   7  -7   2    1.23    0.06
   8   6  -2    2.15    0.10
   8   6  -2    2.31    0.10
   8   6  -2    2.07    0.10
   8   6  -2    2.26    0.10
   8   6  -2    1.97    0.10
  -8  -6   2    2.06    0.10
   7   6  -2    0.68    0.04
   7   6  -2    0.73    0.04
   7   6  -2    0.71    0.04
   7   6  -2    0.75    0.04
   7   6  -2    0.69    0.04
   7   6  -2    0.71    0.04
  -7  -6   2    0.72    0.04
  -7  -6   2    0.71    0.04
  -7  -6   2    0.67    0.04
   6   6  -2    0.65    0.04
   6   6  -2    0.66    0.04
   6   6  -2    0.66    0.04
   6   6  -2    0.72    0.04
   6   6  -2    0.64    0.04
   6   6  -2    0.65    0.04
  -6  -6   2    0.70    0.04
  -6  -6   2    0.63    0.04
  -6  -6   2    0.65    0.04
  -6  -6   2    0.72    0.04
   5   6  -2    0.02    0.01
   5   6  -2    0.01    0.01
   5   6  -2    0.02    0.00
   5   6  -2    0.02    0.01
   5   6  -2    0.02    0.01
   5   6  -2    0.02    0.01
  -5  -6   2    0.03    0.01
  -5  -6   2    0.01    0.01
  -5  -6   2    0.04    0.01
  -5  -6   2    0.01    0.01
   4   6  -2   17.37    0.77
   4   6  -2   17.22    0.81
   4   6  -2   16.95    0.77
   4   6  -2   17.81    0.80
   4   6  -2   16.68    0.77
   4   6  -2   17.87    0.78
   4   6  -2   17.97    0.78
   4   6  -2   17.87    0.78
  -4  -6   2   16.77    0.78
  -4  -6   2   17.02    0.77
  -4  -6   2   15.29    0.77
  -4  -6   2   16.66    0.77
  -4  -6   2   16.59    0.80
   3   6  -2    6.22    0.30
   3   6  -2    6.27    0.28
   3   6  -2    6.25    0.28
   3   6  -2    6.60    0.31
  -3  -6   2    6.31    0.28
  -3  -6   2    6.50    0.33
  -3  -6   2    5.72    0.28
  -3  -6   2    5.97    0.28
  -3  -6   2    5.44    0.30
   2   6  -2    0.05    0.01
   2   6  -2    0.09    0.01
  -2  -6   2    0.08    0.01
  -2  -6   2    0.06    0.01
   1   6  -2    0.07    0.02
   1   6  -2    0.09    0.01
  -1  -6   2    0.11    0.02
  -1  -6   2    0.08    0.02
  -1  -6   2    0.09    0.01
  -1  -6   2    0.08    0.01
  -1  -6   2    0.07    0.01
  -1  -6   2    0.07    0.01
   0   6  -2   35.01    1.65
   0   6  -2   37.73    1.64
   0  -6   2   35.88    1.64
   0  -6   2   37.16    1.66
   0  -6   2   36.59    1.64
   0  -6   2   34.52    1.65
   0  -6   2   38.21    1.69
   0  -6   2   37.29    1.64
   0  -6   2   33.96    1.64
  -1   6  -2    0.75    0.05
   1  -6   2    0.66    0.04
   1  -6   2    0.75    0.04
   1  -6   2    0.79    0.04
   1  -6   2    0.77    0.04
   1  -6   2    0.76    0.04
   1  -6   2    0.74    0.04
   1  -6   2    0.69    0.07
   2  -6   2    0.06    0.02
   2  -6   2    0.07    0.03
   2  -6   2    0.06    0.01
   2  -6   2    0.06    0.02
   2  -6   2    0.04    0.01
   2  -6   2    0.07    0.01
   2  -6   2    0.04    0.01
   2  -6   2    0.05    0.03
   2  -6   2    0.05    0.01
  -3   6  -2   11.57    0.52
  -3   6  -2   11.34    0.51
  -3   6  -2   11.47    0.51
  -3   6  -2   10.44    0.53
  -3   6  -2   11.18    0.51
  -3   6  -2   11.03    0.51
   3  -6   2   11.64    0.51
   3  -6   2   11.54    0.51
   3  -6   2   11.14    0.51
   3  -6   2   10.76    0.51
   3  -6   2   11.39    0.51
   3  -6   2   10.82    0.53
   3  -6   2   12.00    0.51
  -4   6  -2    0.10    0.02
  -4   6  -2    0.10    0.01
  -4   6  -2    0.09    0.01
  -4   6  -2    0.07    0.02
  -4   6  -2    0.10    0.01
  -4   6  -2    0.12    0.01
   4  -6   2    0.08    0.01
   4  -6   2    0.10    0.01
  -5   6  -2    2.38    0.12
  -5   6  -2    2.64    0.12
  -5   6  -2    2.53    0.12
  -5   6  -2    2.49    0.12
   5  -6   2    2.51    0.12
   5  -6   2    2.48    0.12
   5  -6   2    2.52    0.12
  -6   6  -2    6.62    0.28
  -6   6  -2    5.46    0.28
  -6   6  -2    6.05    0.28
   6  -6   2    6.33    0.28
   6  -6   2    5.83    0.28
   6  -6   2    6.37    0.28
  -7   6  -2    9.39    0.42
  -7   6  -2    9.16    0.42
  -7   6  -2    8.66    0.42
   7  -6   2    9.59    0.42
   8   5  -2    0.66    0.03
   8   5  -2    0.61    0.03
   8   5  -2    0.60    0.03
   8   5  -2    0.62    0.03
   8   5  -2    0.57    0.04
  -8  -5   2    0.61    0.03
  -8  -5   2    0.60    0.03
   7   5  -2    0.16    0.01
   7   5  -2    0.16    0.02
   7   5  -2    0.18    0.02
   7   5  -2    0.17    0.02
   7   5  -2    0.16    0.02
   7   5  -2    0.17    0.02
  -7  -5   2    0.18    0.02
  -7  -5   2    0.20    0.02
   6   5  -2    1.74    0.09
   6   5  -2    1.91    0.09
   6   5  -2    1.88    0.09
   6   5  -2    1.93    0.09
   6   5  -2    1.94    0.09
   6   5  -2    1.82    0.09
  -6  -5   2    1.95    0.09
  -6  -5   2    2.04    0.09
  -6  -5   2    1.89    0.09
  -6  -5   2    1.66    0.09
   5   5  -2    0.10    0.02
   5   5  -2    0.06    0.03
   5   5  -2    0.08    0.01
   5   5  -2    0.09    0.01
   5   5  -2    0.10    0.01
   5   5  -2    0.07    0.01
   5   5  -2    0.09    0.01
  -5  -5   2    0.10    0.03
  -5  -5   2    0.07    0.01
  -5  -5   2    0.07    0.03
  -5  -5   2    0.08    0.01
  -5  -5   2    0.08    0.01
  -5  -5   2    0.08    0.01
   4   5  -2   10.76    0.51
   4   5  -2   11.22    0.53
   4   5  -2   10.30    0.51
   4   5  -2   10.16    0.57
   4   5  -2   11.61    0.51
   4   5  -2   11.57    0.51
   4   5  -2   12.17    0.52
   4   5  -2   11.31    0.54
  -4  -5   2   12.50    0.51
  -4  -5   2   12.26    0.54
  -4  -5   2   11.01    0.51
  -4  -5   2   10.68    0.54
  -3  -5   2    0.01    0.02
  -3  -5   2    0.06    0.02
  -3  -5   2    0.04    0.01
   2   5  -2   21.89    1.08
   2   5  -2   21.96    1.05
   2   5  -2   22.70    1.03
   2   5  -2   21.80    1.04
   2   5  -2   21.67    1.03
  -2  -5   2   23.93    1.03
  -2  -5   2   24.63    1.03
  -2  -5   2   23.88    1.07
  -2  -5   2   22.95    1.05
   1   5  -2    0.09    0.02
   1   5  -2    0.06    0.01
   1   5  -2    0.07    0.01
   1   5  -2    0.08    0.03
  -1  -5   2    0.06    0.01
  -1  -5   2    0.07    0.01
  -1  -5   2    0.06    0.01
  -1  -5   2    0.08    0.01
  -1  -5   2    0.08    0.02
   0   5  -2   32.24    1.55
   0   5  -2   36.66    1.56
   0   5  -2   33.85    1.55
   0  -5   2   35.09    1.57
   0  -5   2   34.66    1.55
   0  -5   2   35.53    1.56
   0  -5   2   30.24    1.54
   0  -5   2   34.73    1.59
   0  -5   2   34.64    1.55
  -1   5  -2    5.04    0.24
  -1   5  -2    4.65    0.25
   1  -5   2    5.22    0.24
   1  -5   2    5.65    0.24
   1  -5   2    5.35    0.24
   1  -5   2    5.11    0.24
   1  -5   2    5.80    0.28
   1  -5   2    5.47    0.26
  -2   5  -2    9.27    0.39
  -2   5  -2    8.81    0.40
   2  -5   2    8.53    0.39
   2  -5   2    8.68    0.43
   2  -5   2    7.53    0.41
   2  -5   2    8.10    0.39
   2  -5   2    9.11    0.39
   2  -5   2    9.02    0.39
   2  -5   2    9.34    0.41
   2  -5   2    8.03    0.39
   2  -5   2    7.78    0.40
  -3   5  -2    7.18    0.30
  -3   5  -2    5.96    0.31
   3  -5   2    6.89    0.30
   3  -5   2    6.51    0.30
   3  -5   2    7.04    0.32
   3  -5   2    6.49    0.30
   3  -5   2    6.90    0.30
   3  -5   2    5.91    0.33
   3  -5   2    6.67    0.31
   3  -5   2    6.46    0.30
   3  -5   2    6.52    0.30
   3  -5   2    6.12    0.33
  -4   5  -2    0.59    0.03
  -4   5  -2    0.58    0.05
  -4   5  -2    0.58    0.03
  -4   5  -2    0.57    0.03
  -4   5  -2    0.63    0.04
   4  -5   2    0.63    0.03
   4  -5   2    0.54    0.05
   4  -5   2    0.64    0.03
  -5   5  -2    1.47    0.08
  -5   5  -2    1.52    0.07
  -5   5  -2    1.56    0.07
  -5   5  -2    1.59    0.07
   5  -5   2    1.48    0.07
   5  -5   2    1.54    0.07
   5  -5   2    1.69    0.08
  -6   5  -2    1.44    0.07
  -6   5  -2    1.54    0.07
  -6   5  -2    1.37    0.07
   6  -5   2    1.47    0.07
   6  -5   2    1.41    0.07
   6  -5   2    1.44    0.07
  -7   5  -2    1.24    0.06
  -7   5  -2    1.36    0.06
  -7   5  -2    1.19    0.06
   7  -5   2    1.17    0.06
   7  -5   2    1.19    0.06
  -8   5  -2    0.21    0.01
   8  -5   2    0.21    0.01
   8   4  -2    4.81    0.22
   8   4  -2    4.82    0.22
   8   4  -2    4.63    0.22
   8   4  -2    4.96    0.22
  -8  -4   2    4.68    0.22
  -8  -4   2    4.71    0.22
   7   4  -2    4.04    0.18
   7   4  -2    3.78    0.18
   7   4  -2    4.05    0.18
   7   4  -2    3.93    0.18
   7   4  -2    3.99    0.19
   7   4  -2    4.17    0.18
   7   4  -2    3.92    0.18
  -7  -4   2    3.82    0.19
  -7  -4   2    3.59    0.18
  -7  -4   2    4.07    0.18
  -7  -4   2    4.20    0.18
   6   4  -2    1.29    0.06
   6   4  -2    1.31    0.06
   6   4  -2    1.31    0.06
   6   4  -2    1.24    0.06
   6   4  -2    1.17    0.06
   6   4  -2    1.24    0.06
   6   4  -2    1.33    0.07
  -6  -4   2    1.36    0.06
  -6  -4   2    1.36    0.07
  -6  -4   2    1.33    0.06
  -6  -4   2    1.24    0.06
  -6  -4   2    1.26    0.06
   5   4  -2   12.26    0.52
   5   4  -2   11.67    0.55
   5   4  -2   10.86    0.52
   5   4  -2   10.37    0.52
   5   4  -2   10.71    0.52
   5   4  -2   11.88    0.52
   5   4  -2   11.21    0.52
   5   4  -2   11.52    0.52
  -5  -4   2   11.92    0.55
  -5  -4   2   11.72    0.52
  -5  -4   2   11.12    0.55
  -5  -4   2   11.96    0.52
   4   4  -2    4.05    0.21
   4   4  -2    4.28    0.22
   4   4  -2    3.91    0.24
   4   4  -2    4.24    0.20
  -4  -4   2    4.14    0.22
  -4  -4   2    4.28    0.19
  -4  -4   2    4.26    0.24
  -4  -4   2    4.28    0.19
  -4  -4   2    4.26    0.21
  -4  -4   2    4.11    0.21
   3   4  -2    3.68    0.17
   3   4  -2    3.70    0.21
   3   4  -2    4.05    0.19
   3   4  -2    3.66    0.19
  -3  -4   2    3.78    0.19
  -3  -4   2    3.44    0.17
  -3  -4   2    3.65    0.17
  -3  -4   2    3.90    0.19
  -3  -4   2    3.73    0.19
  -3  -4   2    3.88    0.21
   2   4  -2   38.95    1.72
   2   4  -2   36.11    1.73
   2   4  -2   42.79    1.74
   2   4  -2   38.65    1.74
  -2  -4   2   38.26    1.75
  -2  -4   2   36.45    1.74
  -2  -4   2   39.70    1.73
  -2  -4   2   34.24    1.73
   1   4  -2   18.90    0.83
   1   4  -2   19.06    0.84
   1   4  -2   18.15    0.84
   1   4  -2   18.08    0.83
  -1  -4   2   18.78    0.85
  -1  -4   2   17.98    0.83
  -1  -4   2   17.72    0.83
  -1  -4   2   17.30    0.83
  -1  -4   2   18.53    0.84
   0   4  -2   10.22    0.44
   0   4  -2    9.44    0.44
   0   4  -2    9.79    0.44
   0  -4   2    9.19    0.46
   0  -4   2   10.08    0.45
   0  -4   2    9.40    0.44
   0  -4   2    9.26    0.45
   0  -4   2    8.83    0.43
   0  -4   2    9.82    0.43
  -1   4  -2   21.22    0.95
  -1   4  -2   20.80    0.96
   1  -4   2   20.30    0.95
   1  -4   2   22.92    0.95
   1  -4   2   21.56    0.98
   1  -4   2   20.03    0.95
   1  -4   2   22.31    0.96
   1  -4   2   18.57    0.96
  -2   4  -2    7.81    0.37
   2  -4   2    7.72    0.39
   2  -4   2    8.77    0.38
   2  -4   2    8.67    0.37
   2  -4   2    7.28    0.37
   2  -4   2    7.79    0.38
   2  -4   2    8.29    0.40
   2  -4   2    8.18    0.37
   2  -4   2    8.29    0.37
  -3   4  -2    1.30    0.06
  -3   4  -2    1.07    0.07
   3  -4   2    1.21    0.06
   3  -4   2    1.20    0.08
   3  -4   2    1.26    0.07
   3  -4   2    1.25    0.06
   3  -4   2    1.19    0.06
   3  -4   2    1.24    0.08
   3  -4   2    1.22    0.06
   3  -4   2    1.34    0.07
   3  -4   2    1.13    0.06
  -4   4  -2    0.02    0.01
   4  -4   2    0.03    0.01
  -5   4  -2    0.67    0.03
  -5   4  -2    0.64    0.03
  -5   4  -2    0.67    0.03
   5  -4   2    0.67    0.04
   5  -4   2    0.70    0.03
   5  -4   2    0.60    0.03
  -6   4  -2   26.45    1.18
  -6   4  -2   25.65    1.18
  -6   4  -2   27.17    1.18
   6  -4   2   25.77    1.18
   6  -4   2   25.93    1.19
   6  -4   2   25.69    1.18
  -7   4  -2    0.04    0.01
  -7   4  -2    0.03    0.01
  -7   4  -2    0.03    0.01
   7  -4   2    0.02    0.01
   7  -4   2    0.03    0.01
   7  -4   2    0.05    0.01
  -8   4  -2    2.38    0.11
   8  -4   2    2.20    0.11
   8   3  -2    0.06    0.02
   8   3  -2    0.06    0.01
   8   3  -2    0.05    0.01
   8   3  -2    0.07    0.01
   8   3  -2    0.07    0.01
  -8  -3   2    0.08    0.01
  -8  -3   2    0.07    0.01
  -8  -3   2    0.06    0.01
   7   3  -2    7.18    0.32
   7   3  -2    7.33    0.32
   7   3  -2    7.19    0.32
   7   3  -2    7.07    0.33
   7   3  -2    7.04    0.32
   7   3  -2    7.54    0.32
  -7  -3   2    6.55    0.32
  -7  -3   2    6.88    0.33
  -7  -3   2    6.52    0.33
  -7  -3   2    7.45    0.33
   6   3  -2    0.96    0.05
   6   3  -2    0.97    0.05
   6   3  -2    0.95    0.05
   6   3  -2    0.95    0.05
   6   3  -2    1.06    0.06
   6   3  -2    0.92    0.05
   6   3  -2    0.99    0.05
  -6  -3   2    1.03    0.05
  -6  -3   2    1.01    0.05
  -6  -3   2    0.96    0.05
  -6  -3   2    1.12    0.05
  -6  -3   2    1.07    0.05
   5   3  -2    0.14    0.01
   5   3  -2    0.16    0.01
   5   3  -2    0.10    0.03
   5   3  -2    0.14    0.01
   5   3  -2    0.16    0.01
   5   3  -2    0.15    0.01
  -5  -3   2    0.16    0.01
  -5  -3   2    0.14    0.03
  -5  -3   2    0.17    0.01
  -5  -3   2    0.17    0.01
  -5  -3   2    0.16    0.01
   4   3  -2   13.39    0.59
   4   3  -2   12.54    0.60
   4   3  -2   13.02    0.63
   4   3  -2   11.93    0.60
   4   3  -2   13.65    0.60
  -4  -3   2   13.27    0.60
  -4  -3   2   12.76    0.61
  -4  -3   2   12.53    0.58
   3   3  -2   53.79    2.31
   3   3  -2   48.94    2.30
   3   3  -2   51.77    2.32
   3   3  -2   48.65    2.30
  -3  -3   2   50.60    2.31
   2   3  -2   45.52    2.15
   2   3  -2   50.69    2.16
   2   3  -2   51.16    2.15
   2   3  -2   45.75    2.16
   2   3  -2   45.41    2.15
  -2  -3   2   46.35    2.15
  -2  -3   2   44.75    2.16
  -2  -3   2   50.20    2.17
   1   3  -2   43.25    1.91
   1   3  -2   44.00    1.89
   1   3  -2   40.85    1.89
   1   3  -2   39.96    1.88
   1   3  -2   39.12    1.89
  -1  -3   2   44.90    1.90
  -1  -3   2   38.99    1.89
  -1  -3   2   41.24    1.89
  -1  -3   2   42.89    1.89
   0   3  -2  134.20    5.80
   0   3  -2  129.16    5.73
   0   3  -2  120.22    5.65
   0  -3   2  116.17    5.64
   0  -3   2  119.34    5.66
   0  -3   2  125.58    6.17
   0  -3   2  113.89    5.76
   0  -3   2  131.47    5.71
  -1   3  -2    3.50    0.15
   1  -3   2    3.35    0.15
   1  -3   2    3.25    0.15
   1  -3   2    3.08    0.17
   1  -3   2    3.40    0.15
   1  -3   2    3.01    0.16
   1  -3   2    3.26    0.15
   1  -3   2    3.31    0.16
  -2   3  -2    5.79    0.25
  -2   3  -2    5.30    0.24
   2  -3   2    5.10    0.25
   2  -3   2    5.65    0.26
   2  -3   2    5.04    0.24
   2  -3   2    5.03    0.25
   2  -3   2    4.84    0.24
   2  -3   2    5.02    0.24
   2  -3   2    5.33    0.24
   2  -3   2    5.46    0.25
  -3   3  -2  122.63    5.82
  -3   3  -2  142.75    5.87
   3  -3   2  117.66    5.83
   3  -3   2  121.22    5.82
   3  -3   2  143.41    5.98
   3  -3   2  125.36    5.82
  -4   3  -2    7.58    0.33
  -4   3  -2    7.93    0.34
  -4   3  -2    7.03    0.35
   4  -3   2    7.00    0.33
   4  -3   2    7.53    0.34
   4  -3   2    6.80    0.36
   4  -3   2    7.47    0.35
   4  -3   2    6.92    0.36
  -5   3  -2    2.56    0.12
  -5   3  -2    2.45    0.12
  -5   3  -2    2.25    0.11
  -5   3  -2    2.54    0.11
  -5   3  -2    2.42    0.12
   5  -3   2    2.50    0.12
   5  -3   2    2.27    0.11
   5  -3   2    2.35    0.11
   5  -3   2    2.68    0.11
   5  -3   2    2.58    0.14
   5  -3   2    2.59    0.16
  -6   3  -2    6.50    0.31
  -6   3  -2    6.80    0.31
  -6   3  -2    6.96    0.31
  -6   3  -2    6.76    0.30
   6  -3   2    6.42    0.31
   6  -3   2    6.64    0.31
   6  -3   2    6.87    0.31
  -7   3  -2    3.59    0.17
  -7   3  -2    3.96    0.17
  -7   3  -2    3.69    0.17
   7  -3   2    3.74    0.17
   7  -3   2    3.85    0.18
   7  -3   2    3.80    0.17
  -8   3  -2    0.46    0.03
  -8   3  -2    0.45    0.03
   8  -3   2    0.50    0.03
   8  -3   2    0.45    0.02
   8   2  -2    0.20    0.02
   8   2  -2    0.17    0.01
   8   2  -2    0.16    0.02
   8   2  -2    0.16    0.01
   8   2  -2    0.17    0.01
   8   2  -2    0.18    0.02
  -8  -2   2    0.18    0.02
  -8  -2   2    0.18    0.01
  -8  -2   2    0.19    0.01
  -8  -2   2    0.18    0.02
   7   2  -2    5.52    0.25
   7   2  -2    5.54    0.25
   7   2  -2    5.72    0.25
   7   2  -2    5.33    0.26
   7   2  -2    5.49    0.25
   7   2  -2    5.60    0.25
  -7  -2   2    5.57    0.25
  -7  -2   2    5.22    0.25
  -7  -2   2    5.58    0.25
  -7  -2   2    5.43    0.25
  -7  -2   2    5.34    0.25
  -7  -2   2    5.16    0.26
   6   2  -2   33.29    1.50
   6   2  -2   31.45    1.50
   6   2  -2   33.35    1.50
   6   2  -2   31.93    1.50
   6   2  -2   33.88    1.50
   6   2  -2   32.23    1.50
  -6  -2   2   34.59    1.50
  -6  -2   2   32.44    1.50
  -6  -2   2   34.27    1.50
  -6  -2   2   33.49    1.50
   5   2  -2    5.64    0.26
   5   2  -2    5.27    0.28
   5   2  -2    5.64    0.26
   5   2  -2    5.81    0.26
   5   2  -2    5.85    0.26
   5   2  -2    5.31    0.26
   5   2  -2    5.81    0.26
   5   2  -2    5.75    0.28
  -5  -2   2    5.23    0.26
  -5  -2   2    5.92    0.28
  -5  -2   2    5.70    0.26
  -5  -2   2    5.98    0.26
  -5  -2   2    5.82    0.26
   4   2  -2   33.64    1.47
   4   2  -2   29.26    1.50
   4   2  -2   34.88    1.49
   4   2  -2   33.58    1.48
  -4  -2   2   33.39    1.47
  -4  -2   2   33.32    1.49
  -4  -2   2   31.12    1.47
  -4  -2   2   30.12    1.47
  -4  -2   2   34.53    1.50
  -4  -2   2   31.03    1.47
   3   2  -2   50.09    2.32
   3   2  -2   52.84    2.32
   3   2  -2   48.29    2.30
   3   2  -2   50.99    2.31
  -3  -2   2   54.30    2.32
  -3  -2   2   48.44    2.30
   2   2  -2   48.86    2.38
   2   2  -2   56.59    2.38
   2   2  -2   51.94    2.39
   2   2  -2   50.73    2.38
   2   2  -2   50.35    2.40
   2   2  -2   55.33    2.38
   2   2  -2   49.39    2.39
   2   2  -2   53.29    2.38
  -2  -2   2   56.72    2.39
   1   2  -2    6.73    0.31
   1   2  -2    6.81    0.31
   1   2  -2    6.94    0.32
   1   2  -2    6.60    0.33
   1   2  -2    6.68    0.31
   1   2  -2    6.83    0.31
   1   2  -2    6.85    0.31
   0   2  -2   35.07    1.56
   0   2  -2   38.13    1.60
   0   2  -2   37.57    1.59
   0   2  -2   33.81    1.56
   0   2  -2   33.64    1.56
   0  -2   2   33.71    1.57
   0  -2   2   34.41    1.57
   0  -2   2   33.37    1.56
   0  -2   2   30.62    1.57
   0  -2   2   34.93    1.58
  -1   2  -2  434.76   17.95
  -1   2  -2  387.97   17.96
  -1   2  -2  414.25   17.81
   1  -2   2  404.00   17.96
   1  -2   2  405.14   18.01
   1  -2   2  358.21   17.97
   1  -2   2  410.69   18.50
   1  -2   2  370.98   18.01
   1  -2   2  382.82   17.95
   1  -2   2  368.38   17.81
  -2   2  -2  102.31    5.01
  -2   2  -2  125.41    5.14
  -2   2  -2  101.05    5.04
   2  -2   2  111.32    5.13
   2  -2   2  114.74    5.07
  -3   2  -2   29.59    1.20
  -3   2  -2   25.24    1.19
  -3   2  -2   25.68    1.19
   3  -2   2   26.17    1.19
   3  -2   2   26.07    1.21
   3  -2   2   25.92    1.20
   3  -2   2   24.43    1.19
   3  -2   2   24.41    1.20
   3  -2   2   29.02    1.20
   3  -2   2   26.27    1.19
  -4   2  -2   41.74    2.03
  -4   2  -2   48.58    2.02
  -4   2  -2   46.38    2.03
   4  -2   2   45.21    2.04
   4  -2   2   42.55    2.02
   4  -2   2   41.38    2.04
   4  -2   2   44.37    2.02
   4  -2   2   46.76    2.03
  -5   2  -2    6.48    0.31
  -5   2  -2    6.20    0.33
   5  -2   2    6.85    0.34
   5  -2   2    7.04    0.33
   5  -2   2    6.87    0.31
  -6   2  -2    8.02    0.37
  -6   2  -2    8.10    0.37
   6  -2   2    7.88    0.37
   6  -2   2    7.83    0.37
   6  -2   2    7.90    0.37
   6  -2   2    8.48    0.37
  -7   2  -2    1.07    0.05
  -7   2  -2    0.97    0.05
   7  -2   2    1.03    0.05
   7  -2   2    1.11    0.05
   7  -2   2    1.01    0.06
  -8   2  -2    3.52    0.16
  -8   2  -2    3.19    0.16
   8  -2   2    3.40    0.16
   8  -2   2    3.57    0.16
  -9   2  -2    0.68    0.04
  -9   2  -2    0.71    0.04
   9  -2   2    0.76    0.04
   8   1  -2    1.87    0.09
   8   1  -2    1.91    0.09
   8   1  -2    1.94    0.09
   8   1  -2    1.95    0.10
   8   1  -2    2.00    0.09
   8   1  -2    2.08    0.09
  -8  -1   2    2.07    0.09
  -8  -1   2    1.92    0.09
  -8  -1   2    1.92    0.09
   7   1  -2   18.20    0.87
   7   1  -2   19.02    0.86
   7   1  -2   19.36    0.86
   7   1  -2   19.16    0.86
   7   1  -2   18.78    0.86
   7   1  -2   19.07    0.86
  -7  -1   2   19.08    0.86
  -7  -1   2   18.44    0.86
  -7  -1   2   18.96    0.86
  -7  -1   2   20.34    0.86
  -7  -1   2   19.57    0.86
  -7  -1   2   17.99    0.87
   6   1  -2    0.01    0.01
   6   1  -2    0.01    0.01
   6   1  -2    0.05    0.01
   6   1  -2    0.03    0.01
  -6  -1   2    0.02    0.01
  -6  -1   2    0.02    0.01
  -6  -1   2    0.03    0.01
   5   1  -2    0.06    0.02
   5   1  -2    0.06    0.01
  -5  -1   2    0.04    0.01
  -5  -1   2    0.04    0.01
  -5  -1   2    0.02    0.02
   4   1  -2    6.59    0.31
   4   1  -2    6.44    0.34
   4   1  -2    6.90    0.32
   4   1  -2    7.22    0.32
  -4  -1   2    6.06    0.31
  -4  -1   2    6.89    0.33
  -4  -1   2    6.65    0.32
  -4  -1   2    6.79    0.31
  -4  -1   2    7.05    0.31
   3   1  -2    2.08    0.12
   3   1  -2    2.35    0.12
   3   1  -2    2.27    0.11
   3   1  -2    2.12    0.10
   3   1  -2    2.07    0.11
   3   1  -2    2.11    0.10
  -3  -1   2    2.08    0.10
  -3  -1   2    1.99    0.10
  -3  -1   2    2.03    0.10
  -3  -1   2    1.98    0.10
   2   1  -2    5.36    0.24
   2   1  -2    4.39    0.23
   2   1  -2    5.56    0.24
   2   1  -2    5.24    0.23
   2   1  -2    5.12    0.25
   2   1  -2    4.70    0.23
  -2  -1   2    4.93    0.24
  -2  -1   2    5.26    0.23
   1   1  -2   11.22    0.49
   1   1  -2    9.89    0.48
   1   1  -2   11.24    0.49
   1   1  -2   10.80    0.49
   1   1  -2   10.40    0.49
   1   1  -2   10.78    0.49
   1   1  -2    9.92    0.50
   1   1  -2   11.04    0.49
   1   1  -2   10.22    0.49
  -1  -1   2   11.15    0.50
   0   1  -2    6.79    0.31
   0   1  -2    6.72    0.32
   0   1  -2    7.34    0.32
   0   1  -2    7.49    0.32
   0   1  -2    7.01    0.31
   0  -1   2    7.16    0.32
   0  -1   2    6.17    0.33
   0  -1   2    6.51    0.32
   0  -1   2    6.92    0.32
   0  -1   2    7.23    0.32
   0  -1   2    6.45    0.32
  -1   1  -2  567.44   25.41
  -1   1  -2  586.97   25.45
  -1   1  -2  529.78   25.33
  -1   1  -2  557.28   25.42
  -1   1  -2  530.74   25.59
   1  -1   2  584.23   25.44
   1  -1   2  530.64   25.44
   1  -1   2  625.13   25.46
   1  -1   2  503.85   25.39
   1  -1   2  556.62   25.45
   1  -1   2  578.40   25.81
  -2   1  -2 1000.00   42.13
   2  -1   2  888.46   42.33
   2  -1   2  913.50   41.91
   2  -1   2  932.98   41.78
   2  -1   2  876.00   42.00
   2  -1   2  952.01   41.91
   2  -1   2  901.22   41.97
  -3   1  -2   19.26    0.82
  -3   1  -2   15.89    0.81
  -3   1  -2   17.37    0.81
  -3   1  -2   18.03    0.81
  -3   1  -2   18.48    0.81
  -3   1  -2   17.68    0.81
   3  -1   2   18.64    0.81
   3  -1   2   16.66    0.82
   3  -1   2   18.64    0.82
  -4   1  -2    5.58    0.28
  -4   1  -2    6.12    0.28
  -4   1  -2    6.34    0.28
  -4   1  -2    6.23    0.29
  -4   1  -2    5.45    0.28
  -4   1  -2    6.46    0.28
  -4   1  -2    6.10    0.29
  -4   1  -2    6.41    0.28
   4  -1   2    6.06    0.28
   4  -1   2    5.50    0.29
   4  -1   2    6.47    0.29
   4  -1   2    6.38    0.28
   4  -1   2    5.49    0.30
  -5   1  -2    0.92    0.06
  -5   1  -2    0.93    0.07
  -5   1  -2    0.93    0.05
  -5   1  -2    0.94    0.05
  -5   1  -2    0.94    0.05
  -5   1  -2    0.96    0.05
  -5   1  -2    0.99    0.05
   5  -1   2    0.93    0.06
   5  -1   2    0.95    0.05
   5  -1   2    1.03    0.08
   5  -1   2    0.95    0.06
  -6   1  -2    0.19    0.02
  -6   1  -2    0.19    0.01
   6  -1   2    0.20    0.02
   6  -1   2    0.17    0.01
   6  -1   2    0.21    0.02
   6  -1   2    0.17    0.01
   6  -1   2    0.18    0.03
  -7   1  -2    0.11    0.01
  -7   1  -2    0.10    0.01
  -7   1  -2    0.09    0.01
   7  -1   2    0.11    0.01
   7  -1   2    0.11    0.02
   7  -1   2    0.11    0.01
   7  -1   2    0.10    0.01
  -8   1  -2    0.60    0.03
  -8   1  -2    0.59    0.03
  -8   1  -2    0.55    0.03
   8  -1   2    0.60    0.04
   8  -1   2    0.60    0.03
   8  -1   2    0.63    0.03
  -9   1  -2   11.15    0.49
  -9   1  -2   10.66    0.49
   9  -1   2   11.13    0.49
   9  -1   2   10.09    0.49
   8   0  -2    3.48    0.16
   8   0  -2    3.48    0.16
   8   0  -2    3.38    0.17
   8   0  -2    3.77    0.16
  -8   0   2    3.53    0.16
  -8   0   2    3.60    0.16
  -8   0   2    3.40    0.16
   7   0  -2   14.30    0.61
   7   0  -2   12.39    0.61
   7   0  -2   14.21    0.61
   7   0  -2   13.64    0.61
   7   0  -2   12.48    0.61
   7   0  -2   14.21    0.61
  -7   0   2   13.06    0.61
  -7   0   2   13.39    0.61
  -7   0   2   12.62    0.61
  -7   0   2   13.52    0.61
  -7   0   2   13.65    0.61
   6   0  -2   19.05    0.87
   6   0  -2   20.03    0.87
   6   0  -2   18.25    0.87
   6   0  -2   18.87    0.87
   6   0  -2   18.72    0.87
   6   0  -2   18.79    0.87
   6   0  -2   19.41    0.87
  -6   0   2   19.88    0.87
  -6   0   2   16.92    0.87
  -6   0   2   20.38    0.87
  -6   0   2   19.53    0.87
  -6   0   2   19.84    0.88
  -6   0   2   19.77    0.87
   5   0  -2    1.38    0.07
   5   0  -2    1.48    0.09
   5   0  -2    1.47    0.07
   5   0  -2    1.36    0.09
   5   0  -2    1.44    0.07
   5   0  -2    1.36    0.07
   5   0  -2    1.33    0.07
   5   0  -2    1.53    0.07
   5   0  -2    1.49    0.07
  -5   0   2    1.55    0.07
  -5   0   2    1.43    0.07
  -5   0   2    1.38    0.09
  -5   0   2    1.52    0.07
  -5   0   2    1.44    0.07
  -5   0   2    1.38    0.07
   4   0  -2    8.64    0.42
   4   0  -2    8.69    0.45
   4   0  -2   10.30    0.43
   4   0  -2    9.63    0.43
  -4   0   2    8.56    0.42
  -4   0   2    8.73    0.44
  -4   0   2    9.08    0.42
  -4   0   2    9.67    0.42
  -4   0   2    9.53    0.42
   3   0  -2   16.55    0.74
   3   0  -2   16.29    0.73
   3   0  -2   16.52    0.73
   3   0  -2   16.03    0.73
  -3   0   2   15.57    0.72
  -3   0   2   15.25    0.72
  -3   0   2   15.34    0.72
  -3   0   2   15.50    0.72
  -3   0   2   17.21    0.74
  -3   0   2   15.51    0.72
  -3   0   2   15.00    0.72
   2   0  -2    0.07    0.01
   2   0  -2    0.07    0.01
   2   0  -2    0.05    0.01
  -2   0   2    0.07    0.01
  -2   0   2    0.07    0.00
   1   0  -2  199.78    8.65
   1   0  -2  192.59    8.58
   1   0  -2  188.41    8.72
   1   0  -2  177.32    8.55
   1   0  -2  202.51    8.61
  -1   0   2  172.09    8.67
  -1   0   2  177.06    8.55
  -1   0   2  187.82    8.68
   0   0  -2    2.48    0.11
   0   0  -2    2.47    0.11
   0   0  -2    2.46    0.11
   0   0  -2    2.20    0.11
   0   0   2    2.18    0.11
   0   0   2    2.34    0.11
   0   0   2    2.27    0.11
   0   0   2    2.14    0.11
   0   0   2    2.08    0.11
  -1   0  -2    6.43    0.31
  -1   0  -2    6.87    0.31
  -1   0  -2    6.43    0.30
  -1   0  -2    6.94    0.30
  -1   0  -2    6.74    0.30
  -1   0  -2    6.87    0.30
   1   0   2    7.20    0.31
   1   0   2    6.58    0.31
   1   0   2    6.02    0.30
   1   0   2    7.13    0.30
   1   0   2    6.16    0.31
  -2   0  -2  429.42   18.64
  -2   0  -2  415.27   18.47
  -2   0  -2  405.06   18.59
  -2   0  -2  425.25   18.56
   2   0   2  409.26   18.98
   2   0   2  363.22   18.51
   2   0   2  398.94   18.57
  -3   0  -2    0.73    0.04
  -3   0  -2    0.83    0.04
  -3   0  -2    0.78    0.04
  -3   0  -2    0.72    0.04
  -3   0  -2    0.79    0.05
   3   0   2    0.76    0.04
   3   0   2    0.75    0.05
   3   0   2    0.75    0.04
  -4   0  -2    0.73    0.04
  -4   0  -2    0.78    0.04
  -4   0  -2    0.71    0.05
  -4   0  -2    0.72    0.04
  -4   0  -2    0.78    0.05
  -4   0  -2    0.81    0.04
   4   0   2    0.78    0.04
   4   0   2    0.76    0.04
   4   0   2    0.70    0.05
   4   0   2    0.82    0.06
  -5   0  -2   11.51    0.50
  -5   0  -2   11.00    0.48
  -5   0  -2    9.78    0.48
  -5   0  -2   10.68    0.49
  -5   0  -2   10.20    0.48
  -5   0  -2   10.72    0.51
   5   0   2   10.82    0.49
   5   0   2    9.91    0.52
   5   0   2    9.74    0.51
   5   0   2   10.62    0.50
   5   0   2   11.76    0.50
   5   0   2   10.89    0.48
  -6   0  -2   90.01    4.32
  -6   0  -2  104.43    4.33
  -6   0  -2   92.35    4.32
  -6   0  -2   99.46    4.32
  -6   0  -2   92.47    4.32
  -6   0  -2   98.51    4.32
  -6   0  -2   90.66    4.34
   6   0   2   98.91    4.32
   6   0   2   99.15    4.32
   6   0   2  102.31    4.33
   6   0   2   95.03    4.34
   6   0   2   89.65    4.32
   6   0   2   88.91    4.32
   6   0   2   96.41    4.32
  -7   0  -2    0.28    0.02
  -7   0  -2    0.26    0.02
  -7   0  -2    0.26    0.02
  -7   0  -2    0.26    0.02
   7   0   2    0.22    0.02
   7   0   2    0.26    0.02
   7   0   2    0.24    0.02
   7   0   2    0.25    0.02
   7   0   2    0.27    0.02
  -8   0  -2    0.20    0.02
  -8   0  -2    0.20    0.02
  -8   0  -2    0.21    0.01
   8   0   2    0.21    0.02
   8   0   2    0.17    0.02
   8   0   2    0.20    0.02
   8   0   2    0.20    0.02
   8   0   2    0.23    0.02
  -9   0  -2    0.54    0.03
  -9   0  -2    0.53    0.03
   9   0   2    0.56    0.03
   9   0   2    0.54    0.03
   8  -1  -2   14.07    0.66
   8  -1  -2   15.55    0.66
   8  -1  -2   14.64    0.65
   8  -1  -2   14.62    0.66
   8  -1  -2   15.12    0.65
   8  -1  -2   14.57    0.65
  -8   1   2   13.00    0.65
  -8   1   2   14.98    0.65
  -8   1   2   13.42    0.65
   7  -1  -2    1.84    0.09
   7  -1  -2    1.87    0.09
   7  -1  -2    1.78    0.09
   7  -1  -2    1.99    0.09
   7  -1  -2    1.93    0.09
   7  -1  -2    1.89    0.09
  -7   1   2    1.65    0.10
  -7   1   2    1.83    0.09
  -7   1   2    1.81    0.09
  -7   1   2    1.82    0.09
  -7   1   2    1.96    0.09
   6  -1  -2    7.10    0.33
   6  -1  -2    7.32    0.33
   6  -1  -2    7.70    0.34
   6  -1  -2    7.38    0.33
   6  -1  -2    7.08    0.33
   6  -1  -2    7.35    0.33
   6  -1  -2    7.08    0.33
  -6   1   2    6.84    0.33
  -6   1   2    7.58    0.34
  -6   1   2    7.39    0.33
  -6   1   2    7.32    0.34
  -6   1   2    7.42    0.34
  -6   1   2    7.41    0.34
   5  -1  -2   20.75    0.95
   5  -1  -2   19.55    0.95
   5  -1  -2   22.66    0.95
   5  -1  -2   20.18    0.95
   5  -1  -2   21.14    0.95
   5  -1  -2   20.24    0.95
   5  -1  -2   20.15    0.95
   5  -1  -2   20.77    0.96
  -5   1   2   21.36    0.95
  -5   1   2   21.56    0.95
  -5   1   2   21.71    0.95
  -5   1   2   22.39    0.95
  -5   1   2   19.48    0.95
   4  -1  -2    0.04    0.02
   4  -1  -2    0.04    0.01
   4  -1  -2    0.04    0.01
   4  -1  -2    0.04    0.01
   4  -1  -2    0.05    0.02
  -4   1   2    0.06    0.02
  -4   1   2    0.05    0.01
  -4   1   2    0.05    0.01
  -4   1   2    0.05    0.01
  -4   1   2    0.05    0.01
  -4   1   2    0.05    0.01
   3  -1  -2   17.58    0.81
   3  -1  -2   16.39    0.81
   3  -1  -2   17.80    0.82
   3  -1  -2   18.82    0.81
  -3   1   2   16.70    0.80
  -3   1   2   17.45    0.81
  -3   1   2   17.99    0.80
  -3   1   2   17.29    0.80
  -3   1   2   17.75    0.80
  -3   1   2   19.02    0.80
  -3   1   2   17.03    0.80
   2  -1  -2    0.17    0.01
   2  -1  -2    0.16    0.01
   2  -1  -2    0.18    0.02
   2  -1  -2    0.18    0.02
  -2   1   2    0.13    0.01
  -2   1   2    0.15    0.01
  -2   1   2    0.16    0.02
   1  -1  -2  227.82   10.51
   1  -1  -2  234.30   10.76
   1  -1  -2  256.22   10.64
   1  -1  -2  235.24   10.57
   1  -1  -2  236.33   10.58
  -1   1   2  215.46   10.72
  -1   1   2  212.96   10.57
  -1   1   2  234.81   10.56
  -1   1   2  222.15   10.53
   0  -1  -2   62.30    2.73
   0  -1  -2   55.51    2.74
   0  -1  -2   54.95    2.63
   0   1   2   56.71    2.77
   0   1   2   56.43    2.65
   0   1   2   59.51    2.66
   0   1   2   55.95    2.68
  -1  -1  -2   28.54    1.39
  -1  -1  -2   29.77    1.39
   1   1   2   33.66    1.42
  -2  -1  -2  224.36   10.27
  -2  -1  -2  234.80   10.22
  -2  -1  -2  229.32   10.16
   2   1   2  217.68   10.22
   2   1   2  201.97   10.17
   2   1   2  221.26   10.27
   2   1   2  223.86   10.58
  -3  -1  -2    1.34    0.06
  -3  -1  -2    1.48    0.07
  -3  -1  -2    1.22    0.07
  -3  -1  -2    1.31    0.06
   3   1   2    1.33    0.07
   3   1   2    1.33    0.08
   3   1   2    1.18    0.06
   3   1   2    1.29    0.07
  -4  -1  -2   32.34    1.48
  -4  -1  -2   31.65    1.48
  -4  -1  -2   33.47    1.48
  -4  -1  -2   33.79    1.50
  -4  -1  -2   33.61    1.48
  -4  -1  -2   34.17    1.49
   4   1   2   34.02    1.49
   4   1   2   29.40    1.51
   4   1   2   31.86    1.49
  -5  -1  -2    1.00    0.05
  -5  -1  -2    0.99    0.07
  -5  -1  -2    0.84    0.05
  -5  -1  -2    0.86    0.05
  -5  -1  -2    0.86    0.05
   5   1   2    0.90    0.06
   5   1   2    1.05    0.05
   5   1   2    1.05    0.07
   5   1   2    1.07    0.06
   5   1   2    0.81    0.07
  -6  -1  -2    9.35    0.44
  -6  -1  -2    8.97    0.46
  -6  -1  -2    9.46    0.44
  -6  -1  -2    9.77    0.44
  -6  -1  -2   10.44    0.45
  -6  -1  -2   10.58    0.44
  -6  -1  -2    9.58    0.46
  -6  -1  -2    9.14    0.44
  -6  -1  -2   10.00    0.44
   6   1   2    9.71    0.44
   6   1   2    9.16    0.44
   6   1   2    9.92    0.44
   6   1   2    9.25    0.47
   6   1   2    9.73    0.44
   6   1   2   10.28    0.44
   6   1   2    9.71    0.44
  -7  -1  -2    9.06    0.42
  -7  -1  -2    9.03    0.42
  -7  -1  -2    9.07    0.42
  -7  -1  -2    9.11    0.42
   7   1   2    8.88    0.42
   7   1   2    9.29    0.42
   7   1   2    9.02    0.42
   7   1   2    8.99    0.42
   7   1   2    9.52    0.42
   7   1   2   10.04    0.42
  -8  -1  -2    0.02    0.00
  -8  -1  -2    0.02    0.01
  -8  -1  -2    0.02    0.01
  -8  -1  -2    0.02    0.01
   8   1   2    0.03    0.01
   8   1   2    0.02    0.01
   8   1   2    0.02    0.01
   8   1   2    0.02    0.01
  -9  -1  -2    0.11    0.01
  -9  -1  -2    0.11    0.01
   9   1   2    0.09    0.01
   9   1   2    0.08    0.01
   8  -2  -2   10.72    0.49
   8  -2  -2   10.42    0.50
   8  -2  -2   11.09    0.49
   8  -2  -2   10.98    0.49
   8  -2  -2   11.12    0.49
  -8   2   2   11.23    0.50
  -8   2   2   10.76    0.49
   7  -2  -2    8.34    0.35
   7  -2  -2    7.55    0.35
   7  -2  -2    7.87    0.35
   7  -2  -2    7.65    0.35
   7  -2  -2    7.70    0.36
   7  -2  -2    7.64    0.35
  -7   2   2    7.36    0.35
  -7   2   2    8.29    0.35
  -7   2   2    7.57    0.35
  -7   2   2    7.24    0.35
  -7   2   2    7.45    0.35
   6  -2  -2    4.01    0.18
   6  -2  -2    3.91    0.18
   6  -2  -2    4.00    0.18
   6  -2  -2    3.78    0.18
   6  -2  -2    4.03    0.18
   6  -2  -2    4.23    0.18
   6  -2  -2    4.03    0.19
  -6   2   2    4.00    0.19
  -6   2   2    3.79    0.18
  -6   2   2    3.70    0.19
  -6   2   2    4.29    0.18
  -6   2   2    4.10    0.19
  -6   2   2    4.00    0.19
  -6   2   2    3.82    0.18
   5  -2  -2    0.49    0.03
   5  -2  -2    0.48    0.03
   5  -2  -2    0.48    0.03
   5  -2  -2    0.49    0.04
   5  -2  -2    0.43    0.03
   5  -2  -2    0.46    0.03
   5  -2  -2    0.47    0.03
  -5   2   2    0.48    0.03
  -5   2   2    0.48    0.02
  -5   2   2    0.50    0.03
  -5   2   2    0.51    0.03
  -5   2   2    0.50    0.03
  -5   2   2    0.46    0.03
  -5   2   2    0.49    0.03
   4  -2  -2   25.06    1.12
   4  -2  -2   24.12    1.14
   4  -2  -2   23.95    1.16
   4  -2  -2   23.27    1.13
   4  -2  -2   25.66    1.14
  -4   2   2   22.82    1.15
  -4   2   2   26.06    1.12
  -4   2   2   25.79    1.13
  -4   2   2   26.08    1.12
  -4   2   2   25.88    1.12
  -4   2   2   24.12    1.12
  -4   2   2   24.77    1.12
   3  -2  -2    1.76    0.09
   3  -2  -2    1.71    0.09
   3  -2  -2    1.65    0.09
  -3   2   2    1.80    0.08
  -3   2   2    1.82    0.08
  -3   2   2    1.84    0.08
  -3   2   2    1.87    0.09
  -3   2   2    1.85    0.09
  -3   2   2    1.80    0.10
   2  -2  -2   85.08    3.92
  -2   2   2   82.17    3.91
  -2   2   2   94.74    3.99
  -2   2   2   82.43    3.91
  -2   2   2   85.52    3.91
  -2   2   2   88.51    3.91
   1  -2  -2   91.52    4.19
   1  -2  -2   96.53    4.28
   1  -2  -2   99.08    4.26
   1  -2  -2   94.90    4.21
   1  -2  -2   91.99    4.21
  -1   2   2   85.97    4.13
  -1   2   2   87.67    4.21
  -1   2   2   84.30    4.13
   0  -2  -2  371.99   15.79
   0  -2  -2  344.21   15.75
   0  -2  -2  352.64   15.66
   0  -2  -2  372.83   15.75
   0  -2  -2  320.74   15.84
   0  -2  -2  317.85   15.85
   0   2   2  325.10   15.75
   0   2   2  344.61   15.89
   0   2   2  358.02   15.67
   0   2   2  338.63   15.71
  -1  -2  -2   48.10    2.38
  -1  -2  -2   49.91    2.38
  -1  -2  -2   47.80    2.38
   1   2   2   49.83    2.40
   1   2   2   60.04    2.44
   1   2   2   60.20    2.70
  -2  -2  -2   12.59    0.54
  -2  -2  -2   11.94    0.52
  -2  -2  -2   11.05    0.52
  -2  -2  -2   10.56    0.53
  -2  -2  -2   12.18    0.53
   2   2   2   10.65    0.54
   2   2   2   11.25    0.52
   2   2   2   11.26    0.53
   2   2   2   12.64    0.53
  -3  -2  -2   12.78    0.60
  -3  -2  -2   13.97    0.61
  -3  -2  -2   13.21    0.61
  -3  -2  -2   13.27    0.60
  -3  -2  -2   13.63    0.61
  -3  -2  -2   12.00    0.60
   3   2   2   13.38    0.61
   3   2   2   13.98    0.62
   3   2   2   12.75    0.61
   3   2   2   12.90    0.61
  -4  -2  -2    2.39    0.10
  -4  -2  -2    2.19    0.10
  -4  -2  -2    2.14    0.11
  -4  -2  -2    2.24    0.12
  -4  -2  -2    2.15    0.10
  -4  -2  -2    2.15    0.11
  -4  -2  -2    2.11    0.10
   4   2   2    2.18    0.11
   4   2   2    2.07    0.11
   4   2   2    2.13    0.13
  -5  -2  -2   34.71    1.52
  -5  -2  -2   33.18    1.52
  -5  -2  -2   35.06    1.52
  -5  -2  -2   32.39    1.54
  -5  -2  -2   36.19    1.52
  -5  -2  -2   34.11    1.54
   5   2   2   34.33    1.53
   5   2   2   32.29    1.52
   5   2   2   34.23    1.54
   5   2   2   29.20    1.55
  -6  -2  -2    6.42    0.31
  -6  -2  -2    6.95    0.34
  -6  -2  -2    7.11    0.34
  -6  -2  -2    7.07    0.32
  -6  -2  -2    7.04    0.32
  -6  -2  -2    6.71    0.31
  -6  -2  -2    6.95    0.31
   6   2   2    7.04    0.32
   6   2   2    6.99    0.31
   6   2   2    6.81    0.31
   6   2   2    6.88    0.31
   6   2   2    6.44    0.31
   6   2   2    6.81    0.31
   6   2   2    6.18    0.34
   6   2   2    7.11    0.31
  -7  -2  -2    4.69    0.22
  -7  -2  -2    4.32    0.22
  -7  -2  -2    4.95    0.22
  -7  -2  -2    4.58    0.22
  -7  -2  -2    4.97    0.22
  -7  -2  -2    4.66    0.21
   7   2   2    4.51    0.21
   7   2   2    4.59    0.22
   7   2   2    4.72    0.21
   7   2   2    4.89    0.21
   7   2   2    4.63    0.22
   7   2   2    4.56    0.22
  -8  -2  -2    2.02    0.09
  -8  -2  -2    2.08    0.10
  -8  -2  -2    2.10    0.09
  -8  -2  -2    1.90    0.10
   8   2   2    2.02    0.09
   8   2   2    1.82    0.09
   8   2   2    2.03    0.09
   8   2   2    2.04    0.09
   8   2   2    1.87    0.10
   8   2   2    1.96    0.09
  -9  -2  -2    0.32    0.02
  -9  -2  -2    0.33    0.02
   9   2   2    0.31    0.02
   9   2   2    0.34    0.02
   8  -3  -2    0.90    0.05
   8  -3  -2    0.97    0.04
   8  -3  -2    0.92    0.05
  -8   3   2    0.96    0.05
  -8   3   2    0.92    0.04
   7  -3  -2   33.54    1.55
   7  -3  -2   34.14    1.55
   7  -3  -2   32.62    1.55
   7  -3  -2   35.45    1.55
   7  -3  -2   35.92    1.55
  -7   3   2   34.33    1.55
  -7   3   2   34.25    1.55
  -7   3   2   32.61    1.55
  -7   3   2   35.49    1.55
   6  -3  -2    8.19    0.37
   6  -3  -2    8.49    0.37
   6  -3  -2    8.58    0.38
   6  -3  -2    7.68    0.37
   6  -3  -2    8.22    0.37
   6  -3  -2    8.21    0.37
   6  -3  -2    8.43    0.37
  -6   3   2    8.20    0.38
  -6   3   2    8.25    0.37
  -6   3   2    8.11    0.37
  -6   3   2    8.10    0.38
  -6   3   2    8.07    0.37
  -6   3   2    8.11    0.37
   5  -3  -2    6.73    0.31
   5  -3  -2    6.15    0.31
   5  -3  -2    7.08    0.31
   5  -3  -2    6.80    0.31
   5  -3  -2    6.41    0.31
   5  -3  -2    6.95    0.31
   5  -3  -2    6.81    0.31
  -5   3   2    6.83    0.31
  -5   3   2    6.94    0.31
  -5   3   2    6.89    0.32
  -5   3   2    6.76    0.31
  -5   3   2    6.25    0.32
  -5   3   2    6.97    0.31
  -5   3   2    6.66    0.31
  -5   3   2    6.75    0.31
  -5   3   2    7.34    0.31
   4  -3  -2    4.67    0.22
   4  -3  -2    4.33    0.25
   4  -3  -2    4.62    0.23
   4  -3  -2    5.18    0.23
  -4   3   2    4.83    0.22
  -4   3   2    5.15    0.22
  -4   3   2    4.79    0.25
  -4   3   2    4.98    0.22
  -4   3   2    4.53    0.23
  -4   3   2    4.71    0.22
  -4   3   2    4.86    0.22
  -4   3   2    4.89    0.22
   3  -3  -2   10.28    0.50
   3  -3  -2   11.07    0.48
   3  -3  -2   10.75    0.48
   3  -3  -2    9.76    0.47
  -3   3   2   10.55    0.47
  -3   3   2   10.02    0.47
  -3   3   2   10.46    0.49
  -3   3   2   10.20    0.47
  -3   3   2   10.34    0.47
  -3   3   2   10.95    0.47
  -3   3   2    9.13    0.47
  -3   3   2   10.90    0.48
   2  -3  -2    2.39    0.13
   2  -3  -2    2.44    0.12
   2  -3  -2    2.32    0.12
   2  -3  -2    2.38    0.12
  -2   3   2    2.27    0.11
  -2   3   2    2.45    0.12
  -2   3   2    2.43    0.12
  -2   3   2    2.32    0.11
  -2   3   2    2.35    0.11
  -2   3   2    2.40    0.11
  -2   3   2    2.46    0.11
   1  -3  -2    2.05    0.11
   1  -3  -2    2.41    0.11
   1  -3  -2    2.16    0.11
   1  -3  -2    2.38    0.12
   1  -3  -2    2.41    0.11
   1  -3  -2    2.11    0.11
  -1   3   2    2.42    0.11
  -1   3   2    2.25    0.11
  -1   3   2    2.36    0.11
  -1   3   2    2.43    0.11
  -1   3   2    2.38    0.11
   0  -3  -2   12.52    0.57
   0  -3  -2   12.79    0.58
   0   3   2   12.22    0.58
   0   3   2   13.63    0.57
   0   3   2   11.42    0.57
   0   3   2   13.07    0.57
   0   3   2   12.24    0.57
  -1  -3  -2    4.05    0.18
  -1  -3  -2    3.90    0.19
  -1  -3  -2    4.28    0.19
  -1  -3  -2    4.11    0.19
  -1  -3  -2    3.86    0.18
   1   3   2    3.87    0.18
   1   3   2    4.28    0.19
   1   3   2    4.00    0.18
   1   3   2    3.54    0.19
  -2  -3  -2  144.77    6.39
  -2  -3  -2  140.11    6.43
  -2  -3  -2  142.70    6.53
  -2  -3  -2  143.94    6.42
   2   3   2  129.18    6.42
   2   3   2  131.40    6.83
   2   3   2  135.95    6.34
  -3  -3  -2   65.89    3.03
  -3  -3  -2   66.62    3.02
  -3  -3  -2   64.57    3.02
  -3  -3  -2   67.47    3.03
  -3  -3  -2   71.61    3.05
  -3  -3  -2   68.56    3.03
   3   3   2   60.59    3.05
   3   3   2   68.79    3.03
   3   3   2   67.74    3.03
  -4  -3  -2   38.20    1.69
  -4  -3  -2   36.92    1.68
  -4  -3  -2   36.62    1.71
  -4  -3  -2   39.49    1.70
  -4  -3  -2   37.84    1.68
  -4  -3  -2   36.32    1.69
  -4  -3  -2   34.20    1.68
  -4  -3  -2   38.15    1.68
   4   3   2   36.18    1.69
   4   3   2   38.19    1.72
   4   3   2   36.24    1.69
  -5  -3  -2    1.96    0.10
  -5  -3  -2    2.11    0.14
  -5  -3  -2    2.26    0.10
  -5  -3  -2    2.00    0.12
  -5  -3  -2    2.09    0.12
  -5  -3  -2    2.11    0.10
  -5  -3  -2    2.08    0.10
  -5  -3  -2    2.17    0.12
  -5  -3  -2    2.17    0.10
   5   3   2    1.97    0.11
   5   3   2    2.10    0.10
   5   3   2    2.08    0.12
   5   3   2    2.04    0.14
  -6  -3  -2    4.49    0.22
  -6  -3  -2    4.38    0.20
  -6  -3  -2    4.50    0.19
  -6  -3  -2    4.19    0.20
  -6  -3  -2    4.03    0.22
  -6  -3  -2    3.87    0.19
  -6  -3  -2    4.44    0.20
  -6  -3  -2    4.32    0.20
   6   3   2    4.25    0.22
   6   3   2    4.14    0.19
   6   3   2    4.23    0.19
   6   3   2    4.22    0.19
   6   3   2    4.00    0.21
   6   3   2    4.30    0.19
   6   3   2    3.72    0.19
   6   3   2    4.33    0.20
   6   3   2    4.03    0.19
   6   3   2    4.45    0.20
  -7  -3  -2    3.98    0.18
  -7  -3  -2    4.07    0.18
  -7  -3  -2    3.80    0.18
  -7  -3  -2    3.61    0.18
  -7  -3  -2    3.71    0.18
  -7  -3  -2    3.90    0.18
   7   3   2    3.95    0.18
   7   3   2    3.65    0.18
   7   3   2    3.96    0.18
   7   3   2    3.69    0.18
   7   3   2    3.83    0.18
   7   3   2    3.85    0.18
  -8  -3  -2    6.42    0.28
  -8  -3  -2    5.68    0.28
  -8  -3  -2    6.10    0.28
  -8  -3  -2    6.02    0.28
   8   3   2    6.23    0.28
   8   3   2    5.89    0.28
   8   3   2    6.23    0.28
   8   3   2    6.18    0.28
   8   3   2    6.13    0.28
   8   3   2    5.95    0.28
  -9  -3  -2    0.02    0.00
  -9  -3  -2    0.02    0.01
  -9  -3  -2    0.01    0.00
   9   3   2    0.01    0.00
   9   3   2    0.01    0.01
   9   3   2    0.04    0.01
   9   3   2    0.01    0.00
   9   3   2    0.02    0.01
   8  -4  -2    0.63    0.03
   8  -4  -2    0.64    0.03
  -8   4   2    0.69    0.03
   7  -4  -2    0.11    0.01
   7  -4  -2    0.08    0.02
   7  -4  -2    0.09    0.01
   7  -4  -2    0.10    0.01
  -7   4   2    0.09    0.01
  -7   4   2    0.09    0.01
  -7   4   2    0.10    0.01
  -7   4   2    0.10    0.01
   6  -4  -2    1.47    0.07
   6  -4  -2    1.58    0.07
   6  -4  -2    1.57    0.07
   6  -4  -2    1.61    0.08
   6  -4  -2    1.59    0.07
  -6   4   2    1.61    0.07
  -6   4   2    1.53    0.08
  -6   4   2    1.58    0.08
  -6   4   2    1.58    0.07
   5  -4  -2    0.52    0.03
   5  -4  -2    0.53    0.03
   5  -4  -2    0.45    0.03
   5  -4  -2    0.51    0.03
  -5   4   2    0.48    0.03
  -5   4   2    0.47    0.03
  -5   4   2    0.49    0.03
  -5   4   2    0.48    0.03
  -5   4   2    0.43    0.03
  -5   4   2    0.45    0.03
   4  -4  -2   15.23    0.66
   4  -4  -2   14.29    0.66
   4  -4  -2   14.13    0.66
   4  -4  -2   12.97    0.66
   4  -4  -2   14.83    0.66
  -4   4   2   14.34    0.66
  -4   4   2   13.53    0.67
  -4   4   2   14.69    0.66
  -4   4   2   14.03    0.66
  -4   4   2   14.02    0.66
  -4   4   2   15.05    0.66
  -4   4   2   14.60    0.66
  -4   4   2   15.24    0.66
  -4   4   2   14.99    0.66
  -4   4   2   15.29    0.66
   3  -4  -2    8.07    0.36
   3  -4  -2    8.02    0.37
   3  -4  -2    7.92    0.37
   3  -4  -2    7.61    0.39
  -3   4   2    7.80    0.36
  -3   4   2    7.92    0.36
  -3   4   2    8.13    0.36
  -3   4   2    7.67    0.38
  -3   4   2    7.95    0.36
  -3   4   2    8.19    0.36
  -3   4   2    8.07    0.36
   2  -4  -2   54.30    2.51
   2  -4  -2   53.62    2.53
   2  -4  -2   55.71    2.52
   2  -4  -2   57.14    2.51
  -2   4   2   53.76    2.51
  -2   4   2   57.70    2.52
  -2   4   2   57.25    2.51
  -2   4   2   53.10    2.51
  -2   4   2   56.38    2.52
  -2   4   2   53.37    2.51
  -2   4   2   57.61    2.51
   1  -4  -2   48.41    2.30
   1  -4  -2   49.63    2.30
   1  -4  -2   52.16    2.30
   1  -4  -2   52.83    2.32
   1  -4  -2   52.08    2.30
  -1   4   2   47.02    2.29
  -1   4   2   53.99    2.30
  -1   4   2   49.22    2.30
  -1   4   2   51.35    2.30
   0  -4  -2    5.84    0.28
   0  -4  -2    5.87    0.29
   0  -4  -2    6.28    0.28
   0  -4  -2    6.52    0.29
   0  -4  -2    6.38    0.30
   0  -4  -2    6.48    0.29
   0   4   2    6.18    0.29
   0   4   2    6.34    0.30
   0   4   2    5.83    0.28
   0   4   2    5.91    0.29
  -1  -4  -2   49.63    2.28
  -1  -4  -2   44.86    2.26
  -1  -4  -2   49.18    2.26
  -1  -4  -2   49.37    2.26
  -1  -4  -2   48.51    2.27
   1   4   2   52.03    2.26
   1   4   2   50.66    2.27
   1   4   2   52.91    2.27
   1   4   2   52.21    2.26
   1   4   2   50.46    2.29
  -2  -4  -2   55.09    2.37
  -2  -4  -2   45.08    2.35
  -2  -4  -2   53.76    2.35
  -2  -4  -2   57.16    2.35
  -2  -4  -2   53.71    2.36
  -2  -4  -2   54.94    2.36
   2   4   2   52.33    2.38
   2   4   2   45.11    2.35
   2   4   2   50.26    2.36
  -3  -4  -2   29.51    1.37
  -3  -4  -2   30.21    1.37
  -3  -4  -2   29.58    1.37
  -3  -4  -2   29.98    1.37
  -3  -4  -2   32.33    1.40
  -3  -4  -2   29.70    1.38
  -3  -4  -2   30.68    1.38
   3   4   2   30.05    1.41
   3   4   2   32.64    1.38
   3   4   2   27.85    1.38
  -4  -4  -2    0.79    0.04
  -4  -4  -2    0.78    0.05
  -4  -4  -2    0.83    0.04
  -4  -4  -2    0.76    0.04
  -4  -4  -2    0.79    0.06
  -4  -4  -2    0.89    0.06
  -4  -4  -2    0.75    0.04
  -4  -4  -2    0.80    0.04
  -4  -4  -2    0.83    0.07
   4   4   2    0.87    0.05
   4   4   2    0.84    0.06
   4   4   2    0.81    0.08
   4   4   2    0.86    0.04
  -5  -4  -2    4.44    0.23
  -5  -4  -2    4.20    0.22
  -5  -4  -2    4.16    0.20
  -5  -4  -2    4.20    0.24
  -5  -4  -2    4.67    0.20
  -5  -4  -2    4.31    0.20
  -5  -4  -2    4.72    0.20
  -5  -4  -2    4.24    0.22
  -5  -4  -2    4.10    0.20
   5   4   2    4.46    0.20
   5   4   2    4.92    0.22
   5   4   2    4.20    0.25
   5   4   2    4.28    0.22
  -6  -4  -2    5.10    0.22
  -6  -4  -2    4.60    0.24
  -6  -4  -2    4.71    0.22
  -6  -4  -2    4.37    0.22
  -6  -4  -2    4.69    0.24
  -6  -4  -2    4.88    0.22
  -6  -4  -2    4.57    0.22
  -6  -4  -2    4.93    0.22
   6   4   2    4.82    0.22
   6   4   2    4.72    0.22
   6   4   2    4.66    0.22
   6   4   2    4.71    0.22
   6   4   2    4.73    0.22
   6   4   2    4.30    0.24
   6   4   2    5.00    0.22
   6   4   2    4.88    0.22
  -7  -4  -2    5.59    0.26
  -7  -4  -2    5.06    0.26
  -7  -4  -2    5.67    0.26
  -7  -4  -2    5.31    0.25
  -7  -4  -2    5.02    0.26
  -7  -4  -2    5.81    0.26
  -7  -4  -2    5.79    0.25
   7   4   2    5.91    0.25
   7   4   2    5.16    0.26
   7   4   2    5.88    0.26
   7   4   2    6.10    0.25
   7   4   2    5.48    0.25
   7   4   2    5.20    0.25
  -8  -4  -2    0.25    0.02
  -8  -4  -2    0.22    0.02
  -8  -4  -2    0.22    0.02
  -8  -4  -2    0.24    0.02
   8   4   2    0.25    0.02
   8   4   2    0.25    0.02
   8   4   2    0.26    0.02
   8   4   2    0.21    0.02
   8   4   2    0.24    0.02
   8   4   2    0.21    0.02
  -9  -4  -2    0.21    0.01
  -9  -4  -2    0.18    0.01
  -9  -4  -2    0.19    0.01
   9   4   2    0.18    0.01
   9   4   2    0.20    0.01
   9   4   2    0.19    0.01
   9   4   2    0.18    0.01
   7  -5  -2    0.24    0.02
   7  -5  -2    0.22    0.02
   7  -5  -2    0.23    0.02
  -7   5   2    0.25    0.02
  -7   5   2    0.24    0.02
  -7   5   2    0.23    0.01
   6  -5  -2    2.60    0.11
   6  -5  -2    2.43    0.11
   6  -5  -2    2.58    0.12
  -6   5   2    2.32    0.11
  -6   5   2    2.32    0.11
  -6   5   2    2.30    0.11
  -6   5   2    2.49    0.11
   5  -5  -2    0.03    0.01
  -5   5   2    0.03    0.01
  -5   5   2    0.01    0.01
   4  -5  -2    1.72    0.10
   4  -5  -2    1.81    0.09
   4  -5  -2    1.83    0.09
   4  -5  -2    1.92    0.09
   4  -5  -2    1.86    0.09
   4  -5  -2    1.95    0.09
  -4   5   2    1.81    0.09
  -4   5   2    1.83    0.09
  -4   5   2    1.80    0.10
  -4   5   2    2.08    0.09
  -4   5   2    1.84    0.09
   3  -5  -2    1.03    0.05
   3  -5  -2    0.87    0.06
   3  -5  -2    0.93    0.05
  -3   5   2    0.99    0.06
  -3   5   2    1.02    0.05
  -3   5   2    1.07    0.05
  -3   5   2    0.92    0.05
  -3   5   2    0.94    0.05
   2  -5  -2    3.14    0.15
   2  -5  -2    3.00    0.15
   2  -5  -2    2.82    0.14
   2  -5  -2    2.80    0.17
   2  -5  -2    3.11    0.15
  -2   5   2    3.25    0.15
  -2   5   2    2.85    0.14
  -2   5   2    3.14    0.14
   1  -5  -2   13.25    0.58
   1  -5  -2   13.17    0.60
   1  -5  -2   12.20    0.58
   1  -5  -2   12.36    0.58
  -1   5   2   11.47    0.59
  -1   5   2   13.22    0.58
  -1   5   2   12.91    0.58
   0  -5  -2    0.23    0.03
   0  -5  -2    0.24    0.02
   0  -5  -2    0.18    0.01
   0  -5  -2    0.22    0.02
   0  -5  -2    0.24    0.02
   0  -5  -2    0.20    0.01
   0  -5  -2    0.20    0.01
   0  -5  -2    0.19    0.01
   0  -5  -2    0.21    0.02
   0   5   2    0.20    0.03
   0   5   2    0.22    0.02
   0   5   2    0.25    0.02
   0   5   2    0.23    0.01
  -1  -5  -2   43.62    1.80
  -1  -5  -2   39.61    1.79
  -1  -5  -2   38.54    1.79
  -1  -5  -2   40.62    1.81
  -1  -5  -2   39.91    1.79
  -1  -5  -2   38.02    1.79
  -1  -5  -2   38.50    1.79
  -1  -5  -2   37.21    1.79
   1   5   2   44.32    1.79
   1   5   2   36.54    1.80
   1   5   2   38.00    1.80
  -2  -5  -2    0.76    0.04
  -2  -5  -2    0.78    0.04
  -2  -5  -2    0.75    0.04
  -2  -5  -2    0.74    0.05
  -2  -5  -2    0.74    0.05
  -2  -5  -2    0.76    0.05
  -2  -5  -2    0.79    0.04
  -2  -5  -2    0.75    0.06
   2   5   2    0.84    0.04
   2   5   2    0.80    0.05
   2   5   2    0.66    0.05
  -3  -5  -2    5.88    0.29
  -3  -5  -2    5.61    0.27
  -3  -5  -2    5.93    0.26
  -3  -5  -2    5.49    0.27
  -3  -5  -2    5.55    0.26
  -3  -5  -2    5.55    0.26
  -3  -5  -2    5.79    0.26
  -3  -5  -2    5.59    0.27
   3   5   2    5.44    0.27
   3   5   2    5.25    0.30
   3   5   2    5.68    0.27
  -4  -5  -2   22.09    1.06
  -4  -5  -2   23.96    1.08
  -4  -5  -2   24.37    1.06
  -4  -5  -2   24.42    1.06
  -4  -5  -2   21.08    1.08
  -4  -5  -2   25.92    1.08
  -4  -5  -2   22.92    1.06
  -4  -5  -2   22.70    1.10
  -4  -5  -2   23.32    1.06
   4   5   2   22.38    1.08
   4   5   2   23.89    1.06
   4   5   2   24.22    1.09
  -5  -5  -2   13.56    0.60
  -5  -5  -2   13.42    0.67
  -5  -5  -2   13.66    0.60
  -5  -5  -2   12.74    0.60
  -5  -5  -2   13.36    0.62
  -5  -5  -2   13.39    0.62
  -5  -5  -2   12.79    0.60
  -5  -5  -2   13.70    0.60
   5   5   2   12.77    0.60
   5   5   2   12.66    0.60
   5   5   2   13.00    0.61
   5   5   2   13.65    0.60
   5   5   2   12.51    0.59
   5   5   2   12.90    0.60
   5   5   2   12.78    0.59
   5   5   2   12.92    0.60
  -6  -5  -2   16.33    0.74
  -6  -5  -2   15.42    0.74
  -6  -5  -2   17.35    0.74
  -6  -5  -2   16.82    0.77
  -6  -5  -2   16.47    0.74
  -6  -5  -2   15.94    0.74
  -6  -5  -2   14.65    0.76
  -6  -5  -2   18.15    0.74
   6   5   2   15.87    0.74
   6   5   2   14.76    0.74
   6   5   2   17.19    0.76
   6   5   2   16.36    0.74
   6   5   2   16.36    0.74
   6   5   2   17.15    0.74
   6   5   2   16.58    0.74
   6   5   2   15.83    0.77
   6   5   2   14.75    0.74
  -7  -5  -2   29.11    1.23
  -7  -5  -2   27.03    1.24
  -7  -5  -2   27.55    1.23
  -7  -5  -2   27.55    1.23
  -7  -5  -2   27.31    1.23
  -7  -5  -2   25.72    1.23
  -7  -5  -2   25.81    1.23
   7   5   2   24.14    1.23
   7   5   2   27.51    1.23
   7   5   2   27.15    1.23
   7   5   2   28.25    1.23
   7   5   2   27.35    1.23
   7   5   2   28.63    1.23
  -8  -5  -2    0.03    0.01
  -8  -5  -2    0.03    0.01
  -8  -5  -2    0.04    0.01
  -8  -5  -2    0.03    0.01
  -8  -5  -2    0.04    0.01
   8   5   2    0.05    0.01
   8   5   2    0.05    0.01
   8   5   2    0.03    0.01
   8   5   2    0.04    0.01
   8   5   2    0.05    0.01
  -9  -5  -2    0.01    0.01
   7  -6  -2    3.93    0.17
   7  -6  -2    3.54    0.17
  -7   6   2    3.50    0.17
  -7   6   2    3.57    0.17
  -7   6   2    3.80    0.17
  -6   6   2    0.02    0.01
   5  -6  -2    1.61    0.08
   5  -6  -2    1.61    0.08
   5  -6  -2    1.55    0.08
  -5   6   2    1.64    0.08
  -5   6   2    1.60    0.08
  -5   6   2    1.65    0.08
  -5   6   2    1.50    0.08
   4  -6  -2    0.14    0.01
   4  -6  -2    0.14    0.02
  -4   6   2    0.14    0.01
  -4   6   2    0.15    0.01
  -4   6   2    0.16    0.01
   3  -6  -2    0.04    0.01
   3  -6  -2    0.05    0.01
   3  -6  -2    0.05    0.01
   3  -6  -2    0.04    0.01
   3  -6  -2    0.04    0.02
  -3   6   2    0.06    0.01
  -3   6   2    0.05    0.01
  -3   6   2    0.06    0.01
  -3   6   2    0.04    0.01
  -3   6   2    0.03    0.01
  -3   6   2    0.04    0.01
   2  -6  -2   19.44    0.92
   2  -6  -2   19.94    0.88
  -2   6   2   19.74    0.89
  -2   6   2   18.67    0.90
   1  -6  -2   12.88    0.58
   1  -6  -2   12.54    0.57
   1  -6  -2   12.26    0.57
   1  -6  -2   13.25    0.58
   1  -6  -2   11.84    0.60
  -1   6   2   12.70    0.58
  -1   6   2   12.68    0.57
   0  -6  -2   60.90    2.73
   0  -6  -2   60.63    2.74
   0  -6  -2   58.98    2.73
   0  -6  -2   59.87    2.73
   0  -6  -2   56.48    2.73
   0  -6  -2   58.61    2.73
   0  -6  -2   60.77    2.76
   0  -6  -2   59.28    2.73
   0  -6  -2   59.15    2.74
   0   6   2   64.49    2.74
   0   6   2   62.19    2.73
   0   6   2   63.57    2.77
  -1  -6  -2   41.51    1.99
  -1  -6  -2   41.95    1.97
  -1  -6  -2   45.76    1.97
  -1  -6  -2   43.72    2.00
  -1  -6  -2   44.87    1.97
  -1  -6  -2   39.38    1.98
  -1  -6  -2   44.57    1.97
  -1  -6  -2   43.37    1.98
  -1  -6  -2   46.16    1.99
   1   6   2   44.25    1.97
   1   6   2   39.61    2.01
   1   6   2   46.05    1.98
   1   6   2   46.19    1.98
  -2  -6  -2   14.81    0.64
  -2  -6  -2   14.34    0.65
  -2  -6  -2   13.12    0.65
  -2  -6  -2   14.54    0.64
  -2  -6  -2   14.73    0.65
  -2  -6  -2   13.71    0.64
  -2  -6  -2   14.13    0.68
  -2  -6  -2   15.07    0.66
   2   6   2   13.21    0.66
   2   6   2   13.72    0.69
   2   6   2   13.56    0.66
   2   6   2   15.20    0.65
   2   6   2   14.48    0.65
  -3  -6  -2    5.29    0.24
  -3  -6  -2    5.12    0.24
  -3  -6  -2    5.23    0.24
  -3  -6  -2    5.22    0.26
  -3  -6  -2    5.38    0.24
  -3  -6  -2    5.04    0.28
  -3  -6  -2    4.97    0.25
  -3  -6  -2    5.36    0.24
   3   6   2    5.45    0.26
   3   6   2    5.30    0.24
   3   6   2    5.34    0.29
   3   6   2    5.54    0.26
  -4  -6  -2    8.79    0.39
  -4  -6  -2    9.10    0.39
  -4  -6  -2    8.68    0.43
  -4  -6  -2    8.58    0.39
  -4  -6  -2    9.13    0.39
  -4  -6  -2    7.54    0.40
  -4  -6  -2    9.11    0.41
  -4  -6  -2    8.70    0.39
   4   6   2    7.74    0.45
   4   6   2    7.73    0.41
   4   6   2    7.95    0.41
   4   6   2    9.14    0.39
  -5  -6  -2   16.32    0.72
  -5  -6  -2   16.34    0.75
  -5  -6  -2   16.37    0.74
  -5  -6  -2   16.77    0.72
  -5  -6  -2   16.78    0.72
  -5  -6  -2   16.09    0.72
  -5  -6  -2   16.18    0.72
   5   6   2   17.25    0.72
   5   6   2   14.78    0.72
   5   6   2   15.55    0.72
   5   6   2   16.14    0.72
   5   6   2   15.26    0.72
   5   6   2   15.31    0.72
   5   6   2   15.26    0.72
   5   6   2   14.09    0.75
   5   6   2   15.25    0.74
  -6  -6  -2    0.91    0.04
  -6  -6  -2    0.77    0.04
  -6  -6  -2    0.80    0.05
  -6  -6  -2    0.86    0.05
  -6  -6  -2    0.84    0.05
  -6  -6  -2    0.87    0.05
   6   6   2    0.80    0.05
   6   6   2    0.90    0.04
   6   6   2    0.86    0.04
   6   6   2    0.88    0.04
   6   6   2    0.83    0.04
   6   6   2    0.91    0.05
   6   6   2    0.90    0.04
  -7  -6  -2    1.70    0.08
  -7  -6  -2    1.84    0.08
  -7  -6  -2    1.57    0.08
  -7  -6  -2    1.68    0.09
  -7  -6  -2    1.61    0.08
  -7  -6  -2    1.76    0.09
   7   6   2    1.77    0.08
   7   6   2    1.72    0.08
   7   6   2    1.71    0.09
   7   6   2    1.62    0.08
   7   6   2    1.75    0.08
   7   6   2    1.72    0.08
   7   6   2    1.83    0.08
  -8  -6  -2    2.11    0.10
  -8  -6  -2    1.91    0.10
  -8  -6  -2    2.04    0.10
  -8  -6  -2    1.99    0.10
   8   6   2    2.05    0.10
   8   6   2    2.16    0.10
   8   6   2    1.94    0.10
   8   6   2    1.99    0.10
   8   6   2    2.21    0.10
  -9  -6  -2    0.02    0.00
  -9  -6  -2    0.03    0.01
   9   6   2    0.03    0.01
   9   6   2    0.04    0.01
   9   6   2    0.03    0.00
   9   6   2    0.02    0.00
   6  -7  -2    1.85    0.09
   6  -7  -2    2.01    0.09
   6  -7  -2    2.01    0.09
  -6   7   2    1.96    0.09
  -6   7   2    1.94    0.09
  -6   7   2    1.94    0.09
   5  -7  -2    0.51    0.03
   5  -7  -2    0.50    0.03
   5  -7  -2    0.53    0.03
  -5   7   2    0.57    0.03
  -5   7   2    0.51    0.03
  -5   7   2    0.55    0.03
   4  -7  -2    1.51    0.07
   4  -7  -2    1.62    0.08
   4  -7  -2    1.60    0.07
  -4   7   2    1.58    0.07
  -4   7   2    1.48    0.07
  -4   7   2    1.57    0.07
  -4   7   2    1.48    0.07
  -4   7   2    1.53    0.08
   3  -7  -2    3.22    0.14
   3  -7  -2    2.93    0.13
   3  -7  -2    2.60    0.15
   3  -7  -2    2.83    0.13
  -3   7   2    2.88    0.14
  -3   7   2    3.09    0.14
  -3   7   2    2.96    0.14
  -3   7   2    2.81    0.13
   2  -7  -2    1.39    0.07
   2  -7  -2    1.47    0.07
   2  -7  -2    1.51    0.08
   2  -7  -2    1.47    0.07
  -2   7   2    1.47    0.07
  -2   7   2    1.40    0.07
  -2   7   2    1.40    0.07
  -2   7   2    1.45    0.08
  -2   7   2    1.42    0.07
   1  -7  -2    0.68    0.03
   1  -7  -2    0.68    0.04
   1  -7  -2    0.69    0.03
   1  -7  -2    0.64    0.05
   1  -7  -2    0.69    0.03
  -1   7   2    0.69    0.03
  -1   7   2    0.68    0.05
  -1   7   2    0.69    0.04
   0  -7  -2   16.08    0.72
   0  -7  -2   15.23    0.72
   0  -7  -2   15.57    0.72
   0  -7  -2   15.25    0.73
   0  -7  -2   15.79    0.71
   0  -7  -2   16.07    0.73
   0  -7  -2   16.00    0.72
   0  -7  -2   15.69    0.75
   0  -7  -2   15.03    0.72
   0   7   2   15.30    0.73
   0   7   2   17.04    0.73
   0   7   2   16.10    0.72
  -1  -7  -2    1.56    0.11
  -1  -7  -2    1.53    0.09
  -1  -7  -2    1.53    0.09
  -1  -7  -2    1.69    0.08
  -1  -7  -2    1.54    0.08
  -1  -7  -2    1.66    0.08
  -1  -7  -2    1.49    0.07
   1   7   2    1.62    0.08
   1   7   2    1.55    0.08
   1   7   2    1.59    0.09
   1   7   2    1.67    0.12
   1   7   2    1.42    0.09
  -2  -7  -2    0.56    0.03
  -2  -7  -2    0.57    0.04
  -2  -7  -2    0.48    0.06
  -2  -7  -2    0.54    0.03
  -2  -7  -2    0.53    0.03
  -2  -7  -2    0.57    0.03
   2   7   2    0.54    0.03
   2   7   2    0.56    0.04
   2   7   2    0.57    0.07
  -3  -7  -2    0.89    0.05
  -3  -7  -2    0.89    0.05
  -3  -7  -2    0.90    0.05
  -3  -7  -2    0.91    0.06
  -3  -7  -2    0.85    0.04
  -3  -7  -2    0.90    0.05
  -3  -7  -2    0.85    0.06
   3   7   2    0.93    0.04
   3   7   2    0.85    0.04
   3   7   2    0.86    0.04
   3   7   2    0.99    0.06
   3   7   2    0.90    0.05
  -4  -7  -2    0.55    0.03
  -4  -7  -2    0.55    0.03
  -4  -7  -2    0.53    0.03
  -4  -7  -2    0.54    0.03
  -4  -7  -2    0.47    0.05
  -4  -7  -2    0.56    0.03
  -4  -7  -2    0.52    0.04
  -4  -7  -2    0.58    0.03
   4   7   2    0.50    0.05
   4   7   2    0.51    0.03
   4   7   2    0.46    0.05
   4   7   2    0.50    0.03
   4   7   2    0.47    0.03
   4   7   2    0.59    0.03
   4   7   2    0.51    0.03
   4   7   2    0.53    0.03
   4   7   2    0.50    0.03
  -5  -7  -2    6.11    0.27
  -5  -7  -2    6.52    0.27
  -5  -7  -2    5.70    0.27
  -5  -7  -2    5.39    0.29
  -5  -7  -2    6.32    0.27
  -5  -7  -2    5.81    0.27
  -5  -7  -2    5.92    0.27
   5   7   2    5.78    0.27
   5   7   2    5.88    0.27
   5   7   2    5.90    0.27
   5   7   2    5.32    0.27
   5   7   2    6.01    0.27
   5   7   2    5.70    0.27
   5   7   2    5.87    0.27
  -6  -7  -2   38.75    1.73
  -6  -7  -2   40.96    1.73
  -6  -7  -2   38.95    1.73
  -6  -7  -2   39.61    1.73
  -6  -7  -2   37.25    1.73
  -6  -7  -2   36.33    1.73
   6   7   2   35.72    1.73
   6   7   2   36.29    1.73
   6   7   2   36.70    1.73
   6   7   2   40.39    1.73
   6   7   2   39.48    1.73
   6   7   2   39.03    1.73
   6   7   2   36.76    1.73
  -7  -7  -2    1.58    0.08
  -7  -7  -2    1.60    0.08
  -7  -7  -2    1.52    0.07
  -7  -7  -2    1.63    0.07
   7   7   2    1.39    0.08
   7   7   2    1.37    0.07
   7   7   2    1.43    0.07
   7   7   2    1.55    0.07
  -8  -7  -2    0.54    0.03
  -8  -7  -2    0.53    0.03
  -8  -7  -2    0.53    0.03
   8   7   2    0.53    0.03
   8   7   2    0.48    0.03
   8   7   2    0.44    0.03
   8   7   2    0.53    0.03
   8   7   2    0.53    0.03
   8   7   2    0.44    0.03
   6  -8  -2    3.35    0.15
   6  -8  -2    3.05    0.15
  -6   8   2    3.28    0.15
  -6   8   2    3.25    0.15
   5  -8  -2    7.84    0.35
   5  -8  -2    7.94    0.36
   5  -8  -2    7.59    0.35
  -5   8   2    7.65    0.35
  -5   8   2    7.67    0.35
   4  -8  -2    0.37    0.02
   4  -8  -2    0.35    0.02
   4  -8  -2    0.36    0.03
  -4   8   2    0.39    0.02
  -4   8   2    0.41    0.02
  -4   8   2    0.35    0.02
   3  -8  -2   10.89    0.49
   3  -8  -2   10.86    0.50
   3  -8  -2   10.87    0.49
  -3   8   2   10.82    0.49
  -3   8   2   10.95    0.50
  -3   8   2   11.00    0.50
  -3   8   2   10.77    0.50
   2  -8  -2    0.18    0.01
   2  -8  -2    0.22    0.01
   2  -8  -2    0.23    0.02
  -2   8   2    0.19    0.02
  -2   8   2    0.21    0.01
  -2   8   2    0.19    0.02
  -2   8   2    0.20    0.01
   1  -8  -2    4.69    0.24
   1  -8  -2    4.95    0.23
   1  -8  -2    5.07    0.23
   1  -8  -2    5.27    0.23
  -1   8   2    4.93    0.24
  -1   8   2    5.09    0.23
  -1   8   2    5.01    0.23
  -1   8   2    5.26    0.23
  -1   8   2    4.71    0.23
  -1   8   2    4.95    0.23
  -1   8   2    4.77    0.23
  -1   8   2    4.85    0.23
   0  -8  -2    6.09    0.28
   0  -8  -2    5.90    0.28
   0  -8  -2    6.13    0.28
   0  -8  -2    6.45    0.28
   0  -8  -2    6.65    0.28
   0  -8  -2    6.44    0.29
   0  -8  -2    5.90    0.30
   0   8   2    6.00    0.28
   0   8   2    6.37    0.29
   0   8   2    6.01    0.28
   0   8   2    6.29    0.28
   0   8   2    6.06    0.30
   0   8   2    6.16    0.28
  -1  -8  -2    2.18    0.11
  -1  -8  -2    2.51    0.11
  -1  -8  -2    2.48    0.11
  -1  -8  -2    2.50    0.11
  -1  -8  -2    2.48    0.13
  -1  -8  -2    2.30    0.11
  -1  -8  -2    2.25    0.11
  -1  -8  -2    2.20    0.13
  -1  -8  -2    2.52    0.11
   1   8   2    2.20    0.11
   1   8   2    2.49    0.11
   1   8   2    2.42    0.11
   1   8   2    2.40    0.11
   1   8   2    2.09    0.13
   1   8   2    2.41    0.11
   1   8   2    2.36    0.12
   1   8   2    2.50    0.11
  -2  -8  -2    3.49    0.19
  -2  -8  -2    3.58    0.19
  -2  -8  -2    3.82    0.17
  -2  -8  -2    3.74    0.17
  -2  -8  -2    3.52    0.17
  -2  -8  -2    3.82    0.17
  -2  -8  -2    3.78    0.17
  -2  -8  -2    3.72    0.17
   2   8   2    3.35    0.17
   2   8   2    3.37    0.19
   2   8   2    3.65    0.17
   2   8   2    3.86    0.17
   2   8   2    3.84    0.17
   2   8   2    3.71    0.17
   2   8   2    3.81    0.17
   2   8   2    3.62    0.17
  -3  -8  -2   39.05    1.73
  -3  -8  -2   38.32    1.75
  -3  -8  -2   38.54    1.73
  -3  -8  -2   39.99    1.73
  -3  -8  -2   40.97    1.73
  -3  -8  -2   40.96    1.73
  -3  -8  -2   36.09    1.73
   3   8   2   39.31    1.73
   3   8   2   35.78    1.73
   3   8   2   33.65    1.75
   3   8   2   38.38    1.73
   3   8   2   41.03    1.73
   3   8   2   39.60    1.73
   3   8   2   35.95    1.73
   3   8   2   36.99    1.73
   3   8   2   37.00    1.73
  -4  -8  -2    0.43    0.03
  -4  -8  -2    0.42    0.03
  -4  -8  -2    0.35    0.04
  -4  -8  -2    0.35    0.02
  -4  -8  -2    0.37    0.02
   4   8   2    0.38    0.02
   4   8   2    0.44    0.02
   4   8   2    0.38    0.02
   4   8   2    0.40    0.02
   4   8   2    0.36    0.05
   4   8   2    0.40    0.02
   4   8   2    0.40    0.02
   4   8   2    0.37    0.03
   4   8   2    0.31    0.06
   4   8   2    0.41    0.02
  -5  -8  -2   17.18    0.76
  -5  -8  -2   16.85    0.76
  -5  -8  -2   14.84    0.75
  -5  -8  -2   16.60    0.75
  -5  -8  -2   16.20    0.75
  -5  -8  -2   16.62    0.75
   5   8   2   16.99    0.75
   5   8   2   17.55    0.75
   5   8   2   17.31    0.76
   5   8   2   17.12    0.75
   5   8   2   15.45    0.75
   5   8   2   16.22    0.75
  -6  -8  -2    0.44    0.03
  -6  -8  -2    0.42    0.03
  -6  -8  -2    0.40    0.02
  -6  -8  -2    0.37    0.03
  -6  -8  -2    0.47    0.03
  -6  -8  -2    0.42    0.03
   6   8   2    0.43    0.03
   6   8   2    0.44    0.02
   6   8   2    0.45    0.03
   6   8   2    0.46    0.03
   6   8   2    0.45    0.03
   6   8   2    0.40    0.03
  -7  -8  -2    0.02    0.01
  -7  -8  -2    0.02    0.01
  -7  -8  -2    0.02    0.01
  -7  -8  -2    0.01    0.01
   7   8   2    0.01    0.01
   7   8   2    0.01    0.00
   7   8   2    0.01    0.01
   7   8   2    0.00    0.01
  -8  -8  -2    0.01    0.00
  -8  -8  -2    0.01    0.00
  -8  -8  -2    0.01    0.00
   8   8   2    0.02    0.01
   8   8   2    0.01    0.00
   8   8   2    0.02    0.00
   8   8   2    0.01    0.00
   8   8   2    0.01    0.00
   5  -9  -2    0.26    0.02
   5  -9  -2    0.26    0.02
   5  -9  -2    0.26    0.02
  -5   9   2    0.26    0.02
   4  -9  -2   16.50    0.75
   4  -9  -2   16.05    0.76
   4  -9  -2   17.47    0.75
  -4   9   2   16.16    0.75
  -4   9   2   17.40    0.75
  -4   9   2   16.19    0.75
   3  -9  -2    9.89    0.44
   3  -9  -2    9.68    0.44
   3  -9  -2    9.76    0.44
  -3   9   2    9.88    0.44
  -3   9   2    9.74    0.44
  -3   9   2    8.64    0.44
   2  -9  -2   25.29    1.22
   2  -9  -2   28.41    1.22
   2  -9  -2   28.72    1.22
  -2   9   2   25.48    1.22
  -2   9   2   26.99    1.22
  -2   9   2   25.49    1.22
  -2   9   2   27.92    1.22
   1  -9  -2    0.33    0.02
   1  -9  -2    0.30    0.02
   1  -9  -2    0.31    0.02
  -1   9   2    0.26    0.02
  -1   9   2    0.26    0.02
  -1   9   2    0.29    0.02
  -1   9   2    0.34    0.02
  -1   9   2    0.25    0.02
   0  -9  -2    6.39    0.29
   0  -9  -2    6.07    0.28
   0  -9  -2    5.87    0.28
   0  -9  -2    6.19    0.28
   0  -9  -2    6.53    0.29
   0   9   2    6.37    0.29
   0   9   2    6.35    0.29
   0   9   2    5.93    0.29
   0   9   2    6.47    0.29
   0   9   2    6.32    0.29
  -1  -9  -2    5.59    0.28
  -1  -9  -2    5.95    0.27
  -1  -9  -2    6.24    0.27
  -1  -9  -2    5.75    0.27
  -1  -9  -2    5.71    0.27
  -1  -9  -2    5.69    0.27
  -1  -9  -2    6.15    0.27
   1   9   2    6.01    0.27
   1   9   2    5.93    0.27
   1   9   2    5.63    0.27
   1   9   2    5.59    0.27
   1   9   2    5.83    0.27
   1   9   2    5.76    0.27
  -2  -9  -2    5.72    0.27
  -2  -9  -2    5.70    0.26
  -2  -9  -2    6.05    0.27
  -2  -9  -2    6.07    0.27
  -2  -9  -2    5.90    0.27
  -2  -9  -2    5.86    0.26
  -2  -9  -2    5.67    0.26
   2   9   2    5.60    0.26
   2   9   2    5.79    0.26
   2   9   2    5.58    0.26
   2   9   2    5.91    0.26
   2   9   2    5.54    0.26
   2   9   2    5.60    0.26
   2   9   2    5.83    0.26
  -3  -9  -2   15.13    0.71
  -3  -9  -2   15.50    0.71
  -3  -9  -2   15.28    0.71
  -3  -9  -2   16.06    0.71
  -3  -9  -2   15.68    0.71
  -3  -9  -2   15.35    0.71
   3   9   2   16.37    0.71
   3   9   2   16.37    0.71
   3   9   2   15.12    0.71
   3   9   2   15.04    0.71
   3   9   2   14.34    0.71
   3   9   2   16.05    0.71
   3   9   2   16.15    0.71
  -4  -9  -2   40.54    1.96
  -4  -9  -2   41.74    1.95
  -4  -9  -2   47.69    1.96
  -4  -9  -2   41.33    1.96
  -4  -9  -2   42.41    1.95
  -4  -9  -2   40.46    1.96
   4   9   2   42.13    1.95
   4   9   2   40.02    1.95
   4   9   2   44.95    1.96
   4   9   2   44.20    1.95
   4   9   2   45.84    1.95
   4   9   2   43.63    1.95
   4   9   2   46.55    1.95
  -5  -9  -2    1.37    0.07
  -5  -9  -2    1.42    0.07
  -5  -9  -2    1.38    0.07
  -5  -9  -2    1.41    0.07
  -5  -9  -2    1.42    0.07
   5   9   2    1.38    0.07
   5   9   2    1.37    0.07
   5   9   2    1.36    0.07
   5   9   2    1.29    0.07
   5   9   2    1.39    0.07
   5   9   2    1.35    0.07
   5   9   2    1.29    0.07
  -6  -9  -2    1.37    0.07
  -6  -9  -2    1.42    0.07
  -6  -9  -2    1.37    0.07
  -6  -9  -2    1.21    0.07
   6   9   2    1.44    0.07
   6   9   2    1.53    0.07
   6   9   2    1.36    0.07
   6   9   2    1.37    0.07
   6   9   2    1.35    0.07
   6   9   2    1.38    0.07
  -7  -9  -2    0.25    0.02
  -7  -9  -2    0.28    0.02
  -7  -9  -2    0.29    0.02
   7   9   2    0.30    0.02
   7   9   2    0.22    0.02
   7   9   2    0.24    0.02
   7   9   2    0.25    0.02
   4 -10  -2   11.24    0.48
   4 -10  -2   10.44    0.48
   4 -10  -2   10.30    0.48
  -4  10   2   10.19    0.48
  -4  10   2   10.63    0.48
  -4  10   2   10.64    0.48
   3 -10  -2   10.06    0.47
   3 -10  -2   10.79    0.47
   3 -10  -2    9.92    0.47
  -3  10   2   10.09    0.47
  -3  10   2   10.44    0.47
  -3  10   2   10.50    0.47
   2 -10  -2    0.06    0.01
   2 -10  -2    0.09    0.02
   2 -10  -2    0.05    0.01
  -2  10   2    0.06    0.01
  -2  10   2    0.07    0.01
   1 -10  -2    1.61    0.08
   1 -10  -2    1.69    0.08
   1 -10  -2    1.67    0.08
  -1  10   2    1.69    0.08
  -1  10   2    1.54    0.08
  -1  10   2    1.69    0.08
   0 -10  -2    6.48    0.30
   0 -10  -2    6.48    0.31
   0 -10  -2    6.95    0.30
   0  10   2    6.86    0.30
   0  10   2    6.52    0.30
   0  10   2    6.96    0.30
   0  10   2    6.03    0.30
  -1 -10  -2    1.31    0.06
  -1 -10  -2    1.40    0.07
  -1 -10  -2    1.25    0.06
  -1 -10  -2    1.36    0.06
   1  10   2    1.38    0.06
   1  10   2    1.41    0.07
   1  10   2    1.24    0.07
   1  10   2    1.47    0.07
   1  10   2    1.29    0.07
  -2 -10  -2    2.73    0.13
  -2 -10  -2    2.69    0.14
  -2 -10  -2    3.11    0.14
  -2 -10  -2    2.88    0.14
  -2 -10  -2    2.88    0.13
  -2 -10  -2    2.86    0.14
   2  10   2    2.86    0.14
   2  10   2    3.14    0.14
   2  10   2    2.88    0.14
   2  10   2    2.97    0.13
   2  10   2    2.93    0.14
   2  10   2    2.99    0.14
   2  10   2    2.84    0.14
  -3 -10  -2    9.50    0.43
  -3 -10  -2    9.69    0.43
  -3 -10  -2    8.49    0.43
  -3 -10  -2    9.02    0.43
  -3 -10  -2    9.35    0.43
  -3 -10  -2    9.37    0.43
   3  10   2    9.36    0.43
   3  10   2    9.35    0.43
   3  10   2    9.76    0.43
   3  10   2    9.32    0.43
   3  10   2    9.74    0.43
   3  10   2    9.35    0.43
  -4 -10  -2    0.35    0.02
  -4 -10  -2    0.36    0.02
  -4 -10  -2    0.36    0.02
  -4 -10  -2    0.36    0.02
  -4 -10  -2    0.36    0.02
  -4 -10  -2    0.40    0.03
   4  10   2    0.34    0.02
   4  10   2    0.36    0.03
   4  10   2    0.38    0.02
   4  10   2    0.37    0.02
   4  10   2    0.37    0.02
   4  10   2    0.38    0.02
   4  10   2    0.37    0.02
  -5 -10  -2    0.20    0.01
  -5 -10  -2    0.20    0.02
  -5 -10  -2    0.18    0.02
  -5 -10  -2    0.21    0.02
   5  10   2    0.22    0.02
   5  10   2    0.16    0.02
   5  10   2    0.17    0.01
   5  10   2    0.20    0.02
   5  10   2    0.20    0.02
   5  10   2    0.17    0.01
   5  10   2    0.21    0.02
  -6 -10  -2    0.71    0.04
  -6 -10  -2    0.70    0.03
   6  10   2    0.70    0.04
   6  10   2    0.60    0.04
   6  10   2    0.71    0.03
   6  10   2    0.67    0.04
   6  10   2    0.70    0.04
  -7 -10  -2    2.44    0.11
   7  10   2    2.36    0.11
   7  10   2    2.34    0.11
   7  10   2    2.13    0.11
   7  10   2    2.36    0.11
   3 -11  -2    6.32    0.29
   3 -11  -2    6.12    0.29
   3 -11  -2    6.53    0.29
  -3  11   2    6.26    0.29
  -3  11   2    6.57    0.29
   2 -11  -2    5.55    0.25
   2 -11  -2    5.20    0.25
   2 -11  -2    5.52    0.25
  -2  11   2    5.57    0.25
   1 -11  -2    2.24    0.10
   1 -11  -2    2.27    0.11
   1 -11  -2    2.26    0.10
  -1  11   2    2.12    0.10
  -1  11   2    2.17    0.10
  -1  11   2    2.14    0.10
   0 -11  -2    6.52    0.30
   0 -11  -2    6.50    0.30
   0 -11  -2    7.16    0.30
   0  11   2    6.30    0.30
   0  11   2    6.18    0.30
   0  11   2    6.94    0.30
  -1 -11  -2    3.68    0.18
  -1 -11  -2    4.05    0.18
  -1 -11  -2    3.80    0.18
  -1 -11  -2    3.96    0.18
   1  11   2    4.08    0.18
   1  11   2    3.83    0.18
   1  11   2    4.05    0.18
   1  11   2    3.81    0.18
  -2 -11  -2    0.10    0.02
  -2 -11  -2    0.10    0.01
  -2 -11  -2    0.10    0.01
  -2 -11  -2    0.12    0.01
   2  11   2    0.09    0.01
   2  11   2    0.10    0.01
   2  11   2    0.09    0.01
  -3 -11  -2    2.75    0.12
  -3 -11  -2    2.51    0.12
  -3 -11  -2    2.45    0.13
  -3 -11  -2    2.66    0.12
  -3 -11  -2    2.78    0.13
  -3 -11  -2    2.73    0.12
   3  11   2    2.67    0.12
   3  11   2    2.67    0.12
   3  11   2    2.60    0.12
   3  11   2    2.70    0.12
   3  11   2    2.66    0.12
   3  11   2    2.56    0.12
  -4 -11  -2    0.44    0.03
  -4 -11  -2    0.45    0.03
  -4 -11  -2    0.46    0.03
  -4 -11  -2    0.51    0.03
  -4 -11  -2    0.48    0.02
  -4 -11  -2    0.51    0.03
   4  11   2    0.49    0.03
   4  11   2    0.50    0.03
   4  11   2    0.49    0.03
   4  11   2    0.46    0.03
   4  11   2    0.49    0.03
   4  11   2    0.51    0.03
  -5 -11  -2    0.66    0.03
  -5 -11  -2    0.65    0.03
  -5 -11  -2    0.57    0.03
   5  11   2    0.69    0.03
   5  11   2    0.63    0.03
   5  11   2    0.72    0.03
   5  11   2    0.63    0.03
   5  11   2    0.60    0.03
   5  11   2    0.60    0.03
  -6 -11  -2   12.83    0.60
  -6 -11  -2   13.82    0.60
   6  11   2   12.05    0.60
   6  11   2   13.97    0.60
   6  11   2   12.94    0.60
   6  11   2   13.74    0.60
   2 -12  -2    0.30    0.02
  -2  12   2    0.32    0.02
   1 -12  -2    1.69    0.08
   1 -12  -2    1.68    0.08
   1 -12  -2    1.66    0.08
  -1  12   2    1.80    0.08
  -1  12   2    1.71    0.08
   0 -12  -2    1.27    0.06
   0 -12  -2    1.37    0.06
   0 -12  -2    1.25    0.06
   0  12   2    1.25    0.06
   0  12   2    1.22    0.06
   0  12   2    1.25    0.06
  -1 -12  -2    2.92    0.13
  -1 -12  -2    2.74    0.13
  -1 -12  -2    3.02    0.14
   1  12   2    2.90    0.13
   1  12   2    2.89    0.13
   1  12   2    2.95    0.13
  -2 -12  -2    1.93    0.09
  -2 -12  -2    1.96    0.09
  -2 -12  -2    1.91    0.09
   2  12   2    1.94    0.09
   2  12   2    1.92    0.09
   2  12   2    1.84    0.09
   2  12   2    1.90    0.09
  -3 -12  -2    0.51    0.03
  -3 -12  -2    0.52    0.03
  -3 -12  -2    0.54    0.03
  -3 -12  -2    0.54    0.03
   3  12   2    0.52    0.03
   3  12   2    0.54    0.03
   3  12   2    0.54    0.03
   3  12   2    0.53    0.03
  -4 -12  -2    0.85    0.04
  -4 -12  -2    0.73    0.04
  -4 -12  -2    0.81    0.04
  -4 -12  -2    0.79    0.04
   4  12   2    0.79    0.04
   4  12   2    0.81    0.04
   4  12   2    0.80    0.04
   4  12   2    0.76    0.04
   4  12   2    0.74    0.04
  -5 -12  -2    0.07    0.01
  -5 -12  -2    0.08    0.01
   5  12   2    0.06    0.01
   5  12   2    0.07    0.01
   5  12   2    0.08    0.01
   5  12   2    0.07    0.01
  -1 -13  -2    8.94    0.38
   1  13   2    7.44    0.38
   1  13   2    8.26    0.38
   1  13   2    8.85    0.38
  -2 -13  -2    4.01    0.19
   2  13   2    4.16    0.19
   2  13   2    4.36    0.19
  -3 -13  -2    1.71    0.09
  -3 -13  -2    1.94    0.09
   3  13   2    1.93    0.09
   3  13   2    1.90    0.09
   3  12  -3    0.12    0.01
   3  12  -3    0.12    0.01
   3  12  -3    0.09    0.01
   3  12  -3    0.10    0.01
   3  12  -3    0.13    0.01
  -3 -12   3    0.10    0.01
   2  12  -3    0.01    0.00
   2  12  -3    0.01    0.00
   2  12  -3    0.00    0.00
   2  12  -3    0.00    0.01
   2  12  -3    0.01    0.00
  -2 -12   3    0.02    0.00
  -2 -12   3    0.01    0.00
   1  12  -3    1.06    0.05
   1  12  -3    1.09    0.05
   1  12  -3    1.10    0.05
   1  12  -3    1.15    0.05
   1  12  -3    1.11    0.05
   1  12  -3    1.10    0.05
  -1 -12   3    1.13    0.05
  -1 -12   3    1.14    0.05
   0  12  -3    0.49    0.02
   0  12  -3    0.49    0.03
   0  12  -3    0.47    0.03
   0  12  -3    0.46    0.03
   0 -12   3    0.48    0.02
   0 -12   3    0.46    0.02
  -1  12  -3    0.58    0.03
  -1  12  -3    0.62    0.03
  -1  12  -3    0.67    0.03
  -1  12  -3    0.64    0.03
   1 -12   3    0.66    0.03
   1 -12   3    0.71    0.03
   4  11  -3    0.46    0.02
   4  11  -3    0.47    0.02
   4  11  -3    0.43    0.02
   4  11  -3    0.45    0.02
  -4 -11   3    0.45    0.03
   3  11  -3    0.80    0.04
   3  11  -3    0.75    0.04
   3  11  -3    0.81    0.04
   3  11  -3    0.81    0.04
   3  11  -3    0.81    0.04
   3  11  -3    0.79    0.04
  -3 -11   3    0.76    0.04
  -3 -11   3    0.82    0.04
   2  11  -3    5.94    0.26
   2  11  -3    5.95    0.26
   2  11  -3    6.03    0.26
   2  11  -3    5.62    0.26
   2  11  -3    6.10    0.26
  -2 -11   3    5.79    0.26
  -2 -11   3    5.24    0.26
  -2 -11   3    5.27    0.26
  -2 -11   3    5.66    0.27
  -2 -11   3    6.05    0.26
   1  11  -3   10.85    0.48
   1  11  -3   11.12    0.48
   1  11  -3   10.37    0.48
   1  11  -3   10.83    0.48
   1  11  -3   10.68    0.48
   1  11  -3   10.63    0.48
  -1 -11   3   10.19    0.48
  -1 -11   3   10.15    0.47
  -1 -11   3    9.85    0.48
  -1 -11   3   10.32    0.48
  -1 -11   3   10.06    0.48
   0  11  -3    0.13    0.01
   0  11  -3    0.13    0.01
   0  11  -3    0.14    0.01
   0  11  -3    0.14    0.02
   0  11  -3    0.13    0.02
   0  11  -3    0.15    0.02
   0 -11   3    0.14    0.01
   0 -11   3    0.15    0.01
   0 -11   3    0.15    0.01
   0 -11   3    0.15    0.01
  -1  11  -3    8.24    0.42
  -1  11  -3    9.27    0.42
  -1  11  -3    9.10    0.42
  -1  11  -3    8.59    0.42
  -1  11  -3    9.52    0.42
   1 -11   3    9.28    0.42
   1 -11   3    9.57    0.42
   1 -11   3    9.69    0.42
  -2  11  -3    0.41    0.02
  -2  11  -3    0.34    0.02
  -2  11  -3    0.39    0.02
  -2  11  -3    0.38    0.02
   2 -11   3    0.40    0.02
   2 -11   3    0.40    0.02
  -3  11  -3    0.97    0.04
  -3  11  -3    0.87    0.04
   3 -11   3    0.97    0.04
   3 -11   3    0.87    0.04
   5  10  -3    0.21    0.02
   5  10  -3    0.24    0.02
   5  10  -3    0.24    0.01
   5  10  -3    0.27    0.02
   5  10  -3    0.25    0.01
  -5 -10   3    0.22    0.02
   4  10  -3    0.14    0.01
   4  10  -3    0.15    0.01
   4  10  -3    0.16    0.02
   4  10  -3    0.14    0.01
   4  10  -3    0.16    0.01
  -4 -10   3    0.16    0.01
  -4 -10   3    0.15    0.01
  -4 -10   3    0.15    0.01
   3  10  -3    9.03    0.42
   3  10  -3    8.79    0.42
   3  10  -3    9.39    0.42
   3  10  -3    9.42    0.42
   3  10  -3    9.47    0.42
   3  10  -3    9.21    0.42
  -3 -10   3    9.19    0.42
  -3 -10   3    9.41    0.42
  -3 -10   3    8.82    0.42
   2  10  -3    0.09    0.01
   2  10  -3    0.09    0.01
   2  10  -3    0.08    0.01
   2  10  -3    0.09    0.01
   2  10  -3    0.09    0.01
   2  10  -3    0.09    0.01
  -2 -10   3    0.06    0.01
  -2 -10   3    0.08    0.01
  -2 -10   3    0.11    0.02
  -2 -10   3    0.10    0.01
   1  10  -3    0.06    0.01
   1  10  -3    0.07    0.01
   1  10  -3    0.06    0.01
   1  10  -3    0.06    0.01
   1  10  -3    0.05    0.01
   1  10  -3    0.05    0.01
  -1 -10   3    0.04    0.01
  -1 -10   3    0.06    0.02
  -1 -10   3    0.05    0.01
  -1 -10   3    0.05    0.01
  -1 -10   3    0.04    0.01
  -1 -10   3    0.06    0.01
   0  10  -3    0.56    0.03
   0  10  -3    0.55    0.03
   0  10  -3    0.55    0.03
   0  10  -3    0.48    0.03
   0  10  -3    0.60    0.03
   0  10  -3    0.53    0.03
   0 -10   3    0.51    0.03
   0 -10   3    0.58    0.03
   0 -10   3    0.52    0.03
   0 -10   3    0.49    0.03
   0 -10   3    0.58    0.03
   0 -10   3    0.58    0.03
  -1  10  -3    0.00    0.01
  -1  10  -3    0.00    0.01
  -1  10  -3    0.00    0.01
  -1  10  -3    0.01    0.01
  -1  10  -3    0.00    0.01
  -1  10  -3    0.00    0.01
   1 -10   3    0.00    0.01
   1 -10   3    0.01    0.00
   1 -10   3    0.01    0.01
   1 -10   3    0.01    0.01
   1 -10   3    0.00    0.01
   1 -10   3    0.02    0.01
  -2  10  -3    6.12    0.31
  -2  10  -3    7.01    0.31
  -2  10  -3    6.57    0.31
  -2  10  -3    7.18    0.31
  -2  10  -3    6.75    0.31
  -2  10  -3    6.71    0.31
  -2  10  -3    6.89    0.31
   2 -10   3    7.03    0.31
   2 -10   3    6.12    0.31
   2 -10   3    7.25    0.31
   2 -10   3    6.88    0.31
  -3  10  -3    2.94    0.14
  -3  10  -3    2.99    0.14
  -3  10  -3    3.04    0.14
   3 -10   3    3.11    0.14
   3 -10   3    2.92    0.14
  -4  10  -3    0.07    0.01
  -4  10  -3    0.06    0.01
   4 -10   3    0.08    0.01
   6   9  -3    0.23    0.02
   6   9  -3    0.23    0.02
   6   9  -3    0.26    0.02
   6   9  -3    0.27    0.02
   5   9  -3    0.22    0.02
   5   9  -3    0.24    0.02
   5   9  -3    0.21    0.02
   5   9  -3    0.21    0.01
   5   9  -3    0.20    0.02
  -5  -9   3    0.18    0.01
  -5  -9   3    0.18    0.02
   4   9  -3    0.00    0.01
   4   9  -3    0.01    0.01
   4   9  -3   -0.01    0.01
   4   9  -3    0.00    0.01
  -4  -9   3    0.00    0.01
  -4  -9   3    0.00    0.00
  -4  -9   3    0.01    0.01
   3   9  -3   15.92    0.70
   3   9  -3   16.29    0.71
   3   9  -3   14.98    0.70
   3   9  -3   16.37    0.71
   3   9  -3   15.86    0.70
   3   9  -3   16.52    0.71
   3   9  -3   15.49    0.71
  -3  -9   3   15.62    0.71
  -3  -9   3   14.33    0.71
  -3  -9   3   14.00    0.71
   2   9  -3   18.65    0.76
   2   9  -3   15.86    0.76
   2   9  -3   16.97    0.77
   2   9  -3   16.75    0.76
   2   9  -3   16.25    0.76
   2   9  -3   16.33    0.76
   2   9  -3   15.92    0.76
  -2  -9   3   17.53    0.76
  -2  -9   3   16.65    0.76
  -2  -9   3   16.41    0.76
  -2  -9   3   16.78    0.76
  -2  -9   3   17.18    0.76
   1   9  -3    6.58    0.29
   1   9  -3    6.77    0.29
   1   9  -3    6.07    0.29
   1   9  -3    6.69    0.29
   1   9  -3    6.63    0.29
   1   9  -3    6.15    0.29
   1   9  -3    6.48    0.29
  -1  -9   3    6.32    0.30
  -1  -9   3    6.58    0.30
  -1  -9   3    6.40    0.30
  -1  -9   3    6.45    0.30
  -1  -9   3    6.02    0.29
   0   9  -3    5.91    0.28
   0   9  -3    6.07    0.28
   0   9  -3    5.74    0.28
   0   9  -3    5.73    0.28
   0   9  -3    6.37    0.28
   0   9  -3    6.13    0.28
   0   9  -3    6.05    0.28
   0  -9   3    6.02    0.28
   0  -9   3    6.47    0.28
   0  -9   3    5.77    0.28
   0  -9   3    6.10    0.28
   0  -9   3    5.78    0.28
   0  -9   3    6.39    0.28
  -1   9  -3    7.46    0.35
  -1   9  -3    7.92    0.35
  -1   9  -3    7.38    0.35
  -1   9  -3    7.56    0.35
  -1   9  -3    7.99    0.35
  -1   9  -3    7.65    0.36
  -1   9  -3    7.69    0.35
  -1   9  -3    6.76    0.35
   1  -9   3    8.41    0.35
   1  -9   3    7.12    0.35
   1  -9   3    7.61    0.35
   1  -9   3    7.69    0.35
   1  -9   3    8.01    0.35
   1  -9   3    7.77    0.35
   1  -9   3    7.67    0.35
  -2   9  -3    0.01    0.01
  -2   9  -3    0.01    0.01
  -2   9  -3    0.01    0.00
   2  -9   3    0.00    0.01
   2  -9   3    0.01    0.01
   2  -9   3    0.00    0.01
  -3   9  -3    6.99    0.32
  -3   9  -3    6.24    0.32
  -3   9  -3    6.85    0.32
  -3   9  -3    7.14    0.32
  -3   9  -3    6.94    0.31
   3  -9   3    6.70    0.31
   3  -9   3    7.12    0.32
   3  -9   3    7.25    0.31
  -4   9  -3    1.77    0.09
  -4   9  -3    1.85    0.09
  -4   9  -3    1.86    0.09
   4  -9   3    1.86    0.09
   4  -9   3    1.81    0.09
  -5   9  -3    0.04    0.01
  -5   9  -3    0.04    0.01
   5  -9   3    0.06    0.01
   5  -9   3    0.05    0.01
   7   8  -3    0.05    0.01
   7   8  -3    0.05    0.01
   7   8  -3    0.04    0.01
   7   8  -3    0.05    0.01
   6   8  -3    4.32    0.20
   6   8  -3    4.54    0.21
   6   8  -3    4.65    0.20
   6   8  -3    4.36    0.21
   6   8  -3    4.51    0.21
   5   8  -3   17.59    0.77
   5   8  -3   16.59    0.77
   5   8  -3   17.92    0.77
   5   8  -3   17.54    0.77
   5   8  -3   16.77    0.77
   5   8  -3   15.67    0.77
  -5  -8   3   16.57    0.77
  -5  -8   3   16.83    0.77
   4   8  -3    2.15    0.10
   4   8  -3    2.17    0.10
   4   8  -3    2.16    0.10
   4   8  -3    2.18    0.10
   4   8  -3    2.11    0.10
  -4  -8   3    2.00    0.10
  -4  -8   3    2.02    0.10
  -4  -8   3    2.12    0.10
  -4  -8   3    2.15    0.10
   3   8  -3    6.01    0.29
   3   8  -3    6.38    0.30
   3   8  -3    6.57    0.29
   3   8  -3    6.24    0.29
   3   8  -3    6.48    0.29
   3   8  -3    6.18    0.29
   3   8  -3    6.35    0.29
  -3  -8   3    6.82    0.29
  -3  -8   3    6.36    0.29
  -3  -8   3    6.39    0.29
  -3  -8   3    6.61    0.29
   2   8  -3   56.85    2.54
   2   8  -3   56.04    2.54
   2   8  -3   54.74    2.54
   2   8  -3   56.84    2.54
   2   8  -3   53.64    2.54
   2   8  -3   57.24    2.54
   2   8  -3   54.67    2.55
  -2  -8   3   56.98    2.55
  -2  -8   3   59.53    2.55
  -2  -8   3   57.60    2.54
  -2  -8   3   54.80    2.54
   1   8  -3   19.48    0.87
   1   8  -3   19.53    0.87
   1   8  -3   18.78    0.87
   1   8  -3   20.66    0.87
   1   8  -3   17.75    0.89
   1   8  -3   18.13    0.89
   1   8  -3   19.46    0.87
   1   8  -3   19.23    0.87
   1   8  -3   18.37    0.87
  -1  -8   3   20.98    0.87
  -1  -8   3   18.62    0.87
  -1  -8   3   17.65    0.87
  -1  -8   3   20.38    0.87
  -1  -8   3   20.64    0.87
  -1  -8   3   18.15    0.90
   0   8  -3    0.64    0.05
   0   8  -3    0.71    0.04
   0   8  -3    0.64    0.04
   0   8  -3    0.74    0.04
   0   8  -3    0.64    0.04
   0   8  -3    0.73    0.04
   0   8  -3    0.66    0.03
   0   8  -3    0.66    0.04
   0  -8   3    0.56    0.06
   0  -8   3    0.71    0.04
   0  -8   3    0.67    0.03
   0  -8   3    0.62    0.04
   0  -8   3    0.62    0.04
   0  -8   3    0.73    0.04
   0  -8   3    0.73    0.04
   0  -8   3    0.65    0.05
  -1   8  -3    0.38    0.02
  -1   8  -3    0.38    0.04
  -1   8  -3    0.39    0.02
  -1   8  -3    0.37    0.02
  -1   8  -3    0.42    0.03
  -1   8  -3    0.35    0.02
  -1   8  -3    0.35    0.02
  -1   8  -3    0.34    0.02
  -1   8  -3    0.40    0.02
  -1   8  -3    0.39    0.02
   1  -8   3    0.43    0.02
   1  -8   3    0.35    0.02
   1  -8   3    0.38    0.02
   1  -8   3    0.38    0.05
   1  -8   3    0.35    0.02
   1  -8   3    0.37    0.02
   1  -8   3    0.39    0.02
   1  -8   3    0.32    0.04
  -2   8  -3   24.09    1.08
  -2   8  -3   24.84    1.08
  -2   8  -3   26.16    1.09
  -2   8  -3   21.95    1.08
  -2   8  -3   23.77    1.08
  -2   8  -3   23.19    1.08
  -2   8  -3   24.63    1.08
  -2   8  -3   24.00    1.08
  -2   8  -3   24.41    1.08
   2  -8   3   24.27    1.08
   2  -8   3   24.48    1.08
   2  -8   3   22.38    1.08
   2  -8   3   23.67    1.08
   2  -8   3   22.55    1.08
  -3   8  -3    6.69    0.30
  -3   8  -3    5.81    0.30
  -3   8  -3    6.53    0.30
  -3   8  -3    6.80    0.29
  -3   8  -3    6.25    0.30
   3  -8   3    6.26    0.30
   3  -8   3    6.53    0.29
   3  -8   3    6.37    0.29
   3  -8   3    6.84    0.29
  -4   8  -3    7.36    0.36
  -4   8  -3    7.67    0.35
  -4   8  -3    7.48    0.35
  -4   8  -3    7.90    0.35
   4  -8   3    7.81    0.35
   4  -8   3    7.82    0.35
  -5   8  -3    0.19    0.02
  -5   8  -3    0.22    0.02
   5  -8   3    0.22    0.02
   5  -8   3    0.22    0.01
  -6   8  -3    0.01    0.01
  -6   8  -3    0.01    0.00
   6  -8   3    0.01    0.00
   6  -8   3    0.01    0.00
   7   7  -3    1.28    0.06
   7   7  -3    1.14    0.06
   7   7  -3    1.14    0.06
   7   7  -3    1.28    0.06
  -7  -7   3    1.08    0.06
   6   7  -3    1.23    0.06
   6   7  -3    1.25    0.06
   6   7  -3    1.18    0.06
   6   7  -3    1.20    0.06
   6   7  -3    1.16    0.06
  -6  -7   3    1.17    0.06
  -6  -7   3    1.10    0.06
   5   7  -3    0.12    0.01
   5   7  -3    0.14    0.02
   5   7  -3    0.16    0.01
   5   7  -3    0.13    0.02
   5   7  -3    0.12    0.02
  -5  -7   3    0.13    0.01
  -5  -7   3    0.13    0.01
  -5  -7   3    0.14    0.01
  -5  -7   3    0.13    0.01
   4   7  -3    2.10    0.10
   4   7  -3    1.97    0.09
   4   7  -3    1.97    0.09
   4   7  -3    1.97    0.09
   4   7  -3    1.79    0.09
   4   7  -3    2.10    0.09
  -4  -7   3    2.02    0.09
  -4  -7   3    1.84    0.09
   3   7  -3    6.64    0.30
   3   7  -3    6.70    0.29
   3   7  -3    6.93    0.29
   3   7  -3    6.70    0.29
   3   7  -3    6.43    0.29
   3   7  -3    5.72    0.31
   3   7  -3    6.35    0.29
   3   7  -3    6.43    0.29
  -3  -7   3    6.47    0.32
  -3  -7   3    5.93    0.29
  -3  -7   3    6.46    0.29
  -3  -7   3    6.32    0.29
   2   7  -3    0.30    0.02
   2   7  -3    0.30    0.02
   2   7  -3    0.29    0.02
   2   7  -3    0.32    0.02
   2   7  -3    0.34    0.04
   2   7  -3    0.29    0.02
   2   7  -3    0.27    0.02
   2   7  -3    0.27    0.02
  -2  -7   3    0.31    0.04
  -2  -7   3    0.27    0.02
  -2  -7   3    0.32    0.02
   1   7  -3    0.02    0.02
   1   7  -3    0.02    0.01
   1   7  -3    0.02    0.01
   1   7  -3    0.02    0.01
   1   7  -3    0.02    0.01
   1   7  -3    0.02    0.01
   1   7  -3    0.01    0.00
   1   7  -3    0.01    0.00
  -1  -7   3    0.01    0.00
  -1  -7   3    0.01    0.02
  -1  -7   3    0.03    0.01
  -1  -7   3    0.01    0.00
  -1  -7   3    0.02    0.01
   0   7  -3    0.42    0.02
   0   7  -3    0.43    0.02
   0   7  -3    0.41    0.02
   0   7  -3    0.40    0.04
   0   7  -3    0.37    0.02
   0   7  -3    0.40    0.02
   0   7  -3    0.42    0.03
   0   7  -3    0.41    0.02
   0  -7   3    0.38    0.05
   0  -7   3    0.46    0.02
   0  -7   3    0.38    0.02
   0  -7   3    0.46    0.02
   0  -7   3    0.41    0.02
  -1   7  -3    3.06    0.15
  -1   7  -3    3.19    0.14
  -1   7  -3    2.97    0.14
  -1   7  -3    3.11    0.15
  -1   7  -3    3.01    0.15
  -1   7  -3    3.04    0.15
  -1   7  -3    3.14    0.14
  -1   7  -3    3.26    0.14
  -1   7  -3    3.03    0.15
  -1   7  -3    3.27    0.16
   1  -7   3    3.29    0.15
   1  -7   3    3.34    0.15
   1  -7   3    3.31    0.15
   1  -7   3    2.88    0.15
   1  -7   3    3.25    0.17
   1  -7   3    3.20    0.15
   1  -7   3    2.82    0.14
   1  -7   3    3.21    0.16
  -2   7  -3    4.50    0.20
  -2   7  -3    4.58    0.20
  -2   7  -3    4.50    0.20
  -2   7  -3    4.62    0.20
  -2   7  -3    4.42    0.20
  -2   7  -3    4.39    0.22
  -2   7  -3    3.95    0.20
  -2   7  -3    4.54    0.21
  -2   7  -3    4.75    0.20
  -2   7  -3    4.50    0.20
   2  -7   3    4.20    0.21
   2  -7   3    4.61    0.20
   2  -7   3    4.31    0.23
   2  -7   3    4.45    0.21
   2  -7   3    4.37    0.22
   2  -7   3    4.54    0.20
   2  -7   3    4.19    0.21
  -3   7  -3    3.84    0.18
  -3   7  -3    4.16    0.21
  -3   7  -3    3.72    0.19
  -3   7  -3    3.88    0.18
  -3   7  -3    3.74    0.18
  -3   7  -3    4.01    0.18
   3  -7   3    4.19    0.18
   3  -7   3    4.03    0.18
   3  -7   3    3.97    0.21
   3  -7   3    3.85    0.18
   3  -7   3    4.28    0.19
   3  -7   3    4.07    0.18
  -4   7  -3    6.56    0.31
  -4   7  -3    7.23    0.32
  -4   7  -3    7.10    0.31
  -4   7  -3    7.11    0.32
  -4   7  -3    6.28    0.31
   4  -7   3    7.05    0.31
   4  -7   3    6.83    0.31
  -5   7  -3    0.03    0.01
  -5   7  -3    0.03    0.01
  -5   7  -3    0.03    0.01
  -5   7  -3    0.03    0.01
   5  -7   3    0.02    0.01
  -6   7  -3    1.64    0.07
  -6   7  -3    1.58    0.08
  -6   7  -3    1.48    0.07
   6  -7   3    1.62    0.07
   6  -7   3    1.56    0.07
  -7   7  -3    2.75    0.13
  -7   7  -3    2.92    0.13
   7  -7   3    3.05    0.13
   7   6  -3    0.23    0.02
   7   6  -3    0.22    0.02
   7   6  -3    0.24    0.02
   7   6  -3    0.22    0.02
   7   6  -3    0.26    0.02
  -7  -6   3    0.22    0.01
   6   6  -3    1.77    0.09
   6   6  -3    1.81    0.09
   6   6  -3    1.94    0.09
   6   6  -3    1.83    0.09
   6   6  -3    1.91    0.09
   6   6  -3    1.75    0.09
  -6  -6   3    1.78    0.09
  -6  -6   3    1.84    0.09
  -6  -6   3    1.63    0.09
   5   6  -3    7.55    0.34
   5   6  -3    7.41    0.34
   5   6  -3    7.31    0.34
   5   6  -3    7.56    0.35
   5   6  -3    7.42    0.34
   5   6  -3    7.60    0.34
  -5  -6   3    7.34    0.34
  -5  -6   3    7.60    0.34
  -5  -6   3    7.46    0.34
   4   6  -3   20.01    0.90
   4   6  -3   18.34    0.90
   4   6  -3   20.04    0.90
   4   6  -3   20.59    0.90
   4   6  -3   18.86    0.93
   4   6  -3   20.28    0.90
   4   6  -3   20.16    0.91
  -4  -6   3   21.27    0.90
  -4  -6   3   20.86    0.90
  -4  -6   3   18.76    0.93
   3   6  -3    3.03    0.14
   3   6  -3    2.95    0.14
   3   6  -3    3.04    0.14
   3   6  -3    3.03    0.14
   3   6  -3    2.98    0.14
   3   6  -3    3.00    0.16
   3   6  -3    2.96    0.17
  -3  -6   3    3.04    0.16
  -3  -6   3    3.07    0.14
  -3  -6   3    2.90    0.14
   2   6  -3    9.69    0.47
   2   6  -3    9.95    0.46
   2   6  -3    9.85    0.45
  -2  -6   3   10.12    0.45
  -2  -6   3    9.89    0.46
  -2  -6   3    9.20    0.49
  -2  -6   3    9.89    0.45
  -2  -6   3   10.05    0.51
   1   6  -3    2.74    0.13
   1   6  -3    2.70    0.14
   1   6  -3    2.67    0.13
   1   6  -3    2.74    0.14
  -1  -6   3    2.63    0.12
  -1  -6   3    2.63    0.18
  -1  -6   3    2.90    0.13
  -1  -6   3    2.59    0.12
  -1  -6   3    2.83    0.15
  -1  -6   3    2.77    0.16
  -1  -6   3    2.59    0.12
   0   6  -3    8.07    0.36
   0   6  -3    7.33    0.34
   0   6  -3    7.15    0.35
   0   6  -3    8.10    0.34
   0  -6   3    7.11    0.34
   0  -6   3    7.57    0.34
   0  -6   3    7.53    0.34
   0  -6   3    6.93    0.36
   0  -6   3    7.20    0.36
   0  -6   3    6.96    0.34
   0  -6   3    7.03    0.39
  -1   6  -3    0.13    0.02
  -1   6  -3    0.12    0.01
   1  -6   3    0.15    0.01
   1  -6   3    0.11    0.03
   1  -6   3    0.14    0.01
   1  -6   3    0.13    0.02
   1  -6   3    0.13    0.02
  -2   6  -3   10.28    0.46
  -2   6  -3   10.19    0.48
  -2   6  -3   10.33    0.47
   2  -6   3    9.07    0.46
   2  -6   3   10.10    0.46
   2  -6   3    9.26    0.46
   2  -6   3    9.90    0.48
   2  -6   3   10.81    0.51
   2  -6   3    9.71    0.46
   2  -6   3   11.19    0.46
   2  -6   3   11.11    0.49
  -3   6  -3   15.32    0.70
  -3   6  -3   15.67    0.70
  -3   6  -3   15.33    0.70
  -3   6  -3   14.18    0.71
  -3   6  -3   14.61    0.70
  -3   6  -3   15.13    0.69
  -3   6  -3   15.84    0.70
   3  -6   3   14.74    0.71
   3  -6   3   15.76    0.70
   3  -6   3   15.94    0.69
   3  -6   3   15.07    0.72
   3  -6   3   15.80    0.70
   3  -6   3   15.42    0.70
   3  -6   3   15.85    0.70
   3  -6   3   15.19    0.69
  -4   6  -3    2.85    0.13
  -4   6  -3    2.85    0.13
  -4   6  -3    2.70    0.13
  -4   6  -3    3.00    0.14
  -4   6  -3    2.76    0.13
  -4   6  -3    2.77    0.13
   4  -6   3    2.62    0.13
   4  -6   3    2.88    0.13
   4  -6   3    2.88    0.13
   4  -6   3    2.53    0.15
  -5   6  -3    0.05    0.01
   5  -6   3    0.03    0.01
  -6   6  -3    3.59    0.16
  -6   6  -3    3.34    0.16
  -6   6  -3    3.37    0.16
   6  -6   3    3.65    0.16
   6  -6   3    3.39    0.16
  -7   6  -3   12.54    0.58
  -7   6  -3   13.51    0.58
  -7   6  -3   12.55    0.58
   7  -6   3   13.00    0.58
   7  -6   3   12.51    0.58
   8   5  -3    1.96    0.09
   8   5  -3    1.88    0.09
   8   5  -3    1.94    0.09
   8   5  -3    1.92    0.09
  -8  -5   3    1.66    0.09
   7   5  -3    2.92    0.14
   7   5  -3    3.03    0.14
   7   5  -3    2.98    0.14
   7   5  -3    2.91    0.14
   7   5  -3    2.91    0.14
  -7  -5   3    2.79    0.14
  -7  -5   3    2.89    0.14
  -7  -5   3    3.05    0.14
   6   5  -3    0.21    0.02
   6   5  -3    0.22    0.02
   6   5  -3    0.24    0.02
   6   5  -3    0.22    0.02
   6   5  -3    0.20    0.02
  -6  -5   3    0.20    0.02
  -6  -5   3    0.23    0.02
  -6  -5   3    0.21    0.02
  -6  -5   3    0.22    0.02
   5   5  -3   10.94    0.49
   5   5  -3   10.78    0.49
   5   5  -3   10.79    0.49
   5   5  -3   10.93    0.49
   5   5  -3    9.63    0.49
   5   5  -3   11.03    0.49
  -5  -5   3   10.86    0.49
   4   5  -3    2.41    0.11
   4   5  -3    2.47    0.11
   4   5  -3    2.37    0.11
   4   5  -3    2.38    0.11
   4   5  -3    2.46    0.12
   4   5  -3    2.27    0.11
   4   5  -3    2.43    0.14
  -4  -5   3    2.46    0.13
  -4  -5   3    2.52    0.14
  -4  -5   3    2.51    0.11
   3   5  -3    2.42    0.13
   3   5  -3    2.40    0.11
   3   5  -3    2.20    0.16
   3   5  -3    2.35    0.13
  -3  -5   3    2.31    0.15
  -3  -5   3    2.48    0.11
  -3  -5   3    2.42    0.13
  -3  -5   3    2.20    0.11
  -3  -5   3    2.22    0.13
   2   5  -3    0.49    0.03
   2   5  -3    0.53    0.04
   2   5  -3    0.47    0.06
   2   5  -3    0.55    0.05
   2   5  -3    0.51    0.03
   2   5  -3    0.52    0.03
  -2  -5   3    0.43    0.05
  -2  -5   3    0.50    0.04
  -2  -5   3    0.48    0.02
   1   5  -3    0.27    0.02
   1   5  -3    0.23    0.02
   1   5  -3    0.29    0.03
  -1  -5   3    0.25    0.01
  -1  -5   3    0.26    0.03
  -1  -5   3    0.25    0.01
  -1  -5   3    0.24    0.03
  -1  -5   3    0.27    0.04
   0   5  -3   17.58    0.74
   0   5  -3   14.70    0.74
   0   5  -3   14.87    0.73
   0  -5   3   16.06    0.73
   0  -5   3   17.40    0.73
   0  -5   3   16.82    0.78
   0  -5   3   15.56    0.73
   0  -5   3   14.64    0.74
   0  -5   3   16.82    0.75
  -1   5  -3   11.58    0.56
  -1   5  -3   11.69    0.55
   1  -5   3   11.82    0.56
   1  -5   3   12.51    0.55
   1  -5   3   12.33    0.59
   1  -5   3   11.05    0.55
   1  -5   3   11.83    0.55
   1  -5   3   12.10    0.56
   1  -5   3   13.39    0.55
  -2   5  -3    0.33    0.03
   2  -5   3    0.42    0.02
   2  -5   3    0.41    0.02
   2  -5   3    0.31    0.03
   2  -5   3    0.41    0.02
   2  -5   3    0.34    0.04
   2  -5   3    0.38    0.02
   2  -5   3    0.37    0.05
  -3   5  -3   11.11    0.51
   3  -5   3   10.36    0.52
   3  -5   3   10.81    0.50
   3  -5   3   10.98    0.50
   3  -5   3   11.04    0.52
   3  -5   3   11.60    0.50
   3  -5   3   11.92    0.51
   3  -5   3   11.78    0.51
   3  -5   3   10.16    0.55
  -4   5  -3    5.23    0.25
  -4   5  -3    5.41    0.25
  -4   5  -3    5.67    0.26
  -4   5  -3    5.40    0.25
  -4   5  -3    5.39    0.25
  -4   5  -3    5.59    0.25
   4  -5   3    5.22    0.25
   4  -5   3    5.38    0.24
   4  -5   3    5.10    0.27
   4  -5   3    5.38    0.25
  -5   5  -3    1.17    0.06
  -5   5  -3    1.19    0.06
  -5   5  -3    1.28    0.06
  -5   5  -3    1.20    0.06
   5  -5   3    1.17    0.06
   5  -5   3    1.19    0.06
  -6   5  -3    0.06    0.01
  -6   5  -3    0.07    0.01
  -6   5  -3    0.07    0.01
   6  -5   3    0.07    0.01
  -7   5  -3    4.45    0.21
  -7   5  -3    4.70    0.21
  -7   5  -3    4.19    0.21
   7  -5   3    4.81    0.21
   7  -5   3    4.40    0.21
  -8   5  -3    0.62    0.03
   8  -5   3    0.61    0.03
   8   4  -3    1.59    0.08
   8   4  -3    1.66    0.08
   8   4  -3    1.68    0.08
   8   4  -3    1.72    0.08
   8   4  -3    1.72    0.08
  -8  -4   3    1.66    0.08
  -8  -4   3    1.63    0.08
   7   4  -3    6.20    0.30
   7   4  -3    6.69    0.30
   7   4  -3    6.85    0.30
   7   4  -3    6.63    0.30
   7   4  -3    6.43    0.30
   7   4  -3    6.45    0.29
  -7  -4   3    6.22    0.30
  -7  -4   3    6.31    0.30
  -7  -4   3    6.41    0.30
   6   4  -3    5.00    0.24
   6   4  -3    5.28    0.24
   6   4  -3    5.25    0.24
   6   4  -3    5.18    0.24
   6   4  -3    5.39    0.24
   6   4  -3    5.22    0.24
  -6  -4   3    5.22    0.24
  -6  -4   3    5.22    0.24
  -6  -4   3    5.35    0.24
  -6  -4   3    4.56    0.24
   5   4  -3    2.48    0.11
   5   4  -3    2.39    0.11
   5   4  -3    2.10    0.14
   5   4  -3    2.44    0.11
   5   4  -3    2.27    0.11
   5   4  -3    2.44    0.11
   5   4  -3    2.53    0.12
   5   4  -3    2.33    0.11
  -5  -4   3    2.19    0.11
  -5  -4   3    2.14    0.14
  -5  -4   3    2.45    0.11
  -5  -4   3    2.34    0.14
  -5  -4   3    2.47    0.11
  -5  -4   3    2.34    0.11
   4   4  -3    0.58    0.03
   4   4  -3    0.61    0.04
   4   4  -3    0.62    0.03
   4   4  -3    0.60    0.03
   4   4  -3    0.57    0.03
   4   4  -3    0.58    0.05
  -4  -4   3    0.65    0.03
  -4  -4   3    0.60    0.03
   3   4  -3    4.66    0.23
   3   4  -3    4.77    0.24
   3   4  -3    4.40    0.22
   3   4  -3    5.17    0.27
  -3  -4   3    4.82    0.23
  -3  -4   3    4.70    0.26
  -3  -4   3    4.80    0.24
   2   4  -3   45.01    1.94
   2   4  -3   42.27    1.93
   2   4  -3   40.87    1.94
   2   4  -3   44.25    1.98
   2   4  -3   44.03    1.95
  -2  -4   3   45.44    1.94
  -2  -4   3   38.81    1.94
  -2  -4   3   40.20    1.96
  -2  -4   3   43.13    1.94
   1   4  -3   13.43    0.60
   1   4  -3   14.17    0.61
   1   4  -3   13.08    0.61
  -1  -4   3   12.41    0.62
  -1  -4   3   13.32    0.61
  -1  -4   3   13.14    0.61
  -1  -4   3   12.32    0.60
  -1  -4   3   13.80    0.64
   0   4  -3    1.40    0.08
   0   4  -3    1.42    0.07
   0   4  -3    1.47    0.08
   0  -4   3    1.37    0.07
   0  -4   3    1.52    0.08
   0  -4   3    1.49    0.07
   0  -4   3    1.42    0.08
   0  -4   3    1.38    0.07
   0  -4   3    1.45    0.10
  -1   4  -3   13.35    0.62
  -1   4  -3   13.22    0.62
   1  -4   3   14.25    0.65
   1  -4   3   13.40    0.61
   1  -4   3   12.81    0.61
   1  -4   3   13.80    0.61
   1  -4   3   14.08    0.63
   1  -4   3   13.97    0.62
   1  -4   3   12.56    0.61
   1  -4   3   13.99    0.63
  -2   4  -3   23.77    1.10
  -2   4  -3   24.95    1.10
   2  -4   3   23.99    1.11
   2  -4   3   23.60    1.10
   2  -4   3   23.74    1.09
   2  -4   3   22.70    1.09
   2  -4   3   22.25    1.11
   2  -4   3   25.08    1.09
   2  -4   3   26.21    1.13
   2  -4   3   25.28    1.09
  -3   4  -3    8.39    0.42
  -3   4  -3    9.13    0.42
   3  -4   3    9.78    0.41
   3  -4   3    9.57    0.43
   3  -4   3    9.13    0.45
   3  -4   3    8.96    0.41
   3  -4   3    8.88    0.41
   3  -4   3    9.14    0.43
   3  -4   3    8.94    0.41
   3  -4   3    9.10    0.41
  -4   4  -3    3.69    0.18
  -4   4  -3    3.51    0.17
   4  -4   3    3.68    0.19
   4  -4   3    3.87    0.18
   4  -4   3    3.55    0.17
   4  -4   3    3.53    0.21
  -5   4  -3    1.77    0.08
  -5   4  -3    1.88    0.08
  -5   4  -3    1.81    0.09
  -5   4  -3    1.79    0.08
   5  -4   3    1.76    0.08
   5  -4   3    1.65    0.10
   5  -4   3    1.68    0.08
  -6   4  -3   12.75    0.58
  -6   4  -3   12.48    0.58
  -6   4  -3   13.58    0.58
   6  -4   3   12.67    0.58
   6  -4   3   12.74    0.58
  -7   4  -3    0.20    0.01
  -7   4  -3    0.24    0.02
   7  -4   3    0.25    0.02
   7  -4   3    0.23    0.02
  -8   4  -3    1.04    0.05
   8  -4   3    1.02    0.05
   8  -4   3    1.11    0.05
   8   3  -3    0.02    0.01
   8   3  -3    0.00    0.01
   8   3  -3    0.01    0.00
   8   3  -3    0.00    0.00
   8   3  -3    0.00    0.01
   8   3  -3    0.00    0.00
  -8  -3   3    0.01    0.00
   7   3  -3    1.26    0.06
   7   3  -3    1.20    0.06
   7   3  -3    1.24    0.06
   7   3  -3    1.17    0.06
   7   3  -3    1.20    0.06
   7   3  -3    1.23    0.06
  -7  -3   3    1.22    0.06
  -7  -3   3    1.27    0.06
  -7  -3   3    1.24    0.06
   6   3  -3   25.70    1.17
   6   3  -3   25.66    1.16
   6   3  -3   26.80    1.16
   6   3  -3   26.35    1.17
   6   3  -3   26.30    1.16
   6   3  -3   27.14    1.16
  -6  -3   3   26.35    1.17
  -6  -3   3   23.78    1.17
  -6  -3   3   24.44    1.16
  -6  -3   3   24.08    1.16
  -6  -3   3   26.09    1.17
   5   3  -3    0.86    0.05
   5   3  -3    0.79    0.04
   5   3  -3    0.90    0.04
   5   3  -3    0.88    0.04
   5   3  -3    0.75    0.07
   5   3  -3    0.87    0.04
  -5  -3   3    0.80    0.07
  -5  -3   3    0.83    0.04
  -5  -3   3    0.91    0.04
  -5  -3   3    0.85    0.04
  -5  -3   3    0.88    0.04
   4   3  -3    4.96    0.28
   4   3  -3    5.33    0.25
   4   3  -3    5.24    0.24
   4   3  -3    5.20    0.26
  -4  -3   3    5.27    0.23
  -4  -3   3    5.03    0.24
  -4  -3   3    5.14    0.26
   3   3  -3    9.89    0.46
   3   3  -3    9.79    0.48
   3   3  -3   10.56    0.46
   3   3  -3    9.93    0.46
   3   3  -3    9.58    0.45
  -3  -3   3    9.05    0.46
   2   3  -3   20.18    0.94
   2   3  -3   19.62    0.95
   2   3  -3   21.60    0.94
   2   3  -3   22.83    0.95
   2   3  -3   19.46    0.97
   2   3  -3   21.17    0.94
   2   3  -3   20.60    0.94
  -2  -3   3   20.83    0.95
  -2  -3   3   19.49    0.96
   1   3  -3    4.02    0.17
   1   3  -3    3.72    0.17
   1   3  -3    3.80    0.17
   1   3  -3    3.48    0.18
   1   3  -3    3.70    0.18
  -1  -3   3    3.47    0.20
  -1  -3   3    3.55    0.19
  -1  -3   3    3.74    0.18
   0   3  -3    2.86    0.14
   0   3  -3    3.33    0.15
   0   3  -3    3.17    0.15
   0   3  -3    3.05    0.14
   0   3  -3    3.02    0.14
   0  -3   3    3.04    0.14
   0  -3   3    3.10    0.14
   0  -3   3    3.04    0.15
   0  -3   3    3.01    0.17
   0  -3   3    2.97    0.15
  -2   3  -3   19.09    0.86
  -2   3  -3   17.88    0.86
  -2   3  -3   17.67    0.85
   2  -3   3   19.53    0.85
   2  -3   3   18.47    0.85
   2  -3   3   20.56    0.86
   2  -3   3   18.67    0.85
   2  -3   3   19.09    0.88
   2  -3   3   18.47    0.86
   2  -3   3   18.44    0.86
  -3   3  -3   98.87    4.64
  -3   3  -3   96.48    4.63
   3  -3   3  100.30    4.63
   3  -3   3   96.14    4.63
   3  -3   3  106.64    4.66
   3  -3   3  108.03    4.63
   3  -3   3  110.72    4.65
  -4   3  -3    1.45    0.09
  -4   3  -3    1.70    0.08
   4  -3   3    1.56    0.11
   4  -3   3    1.64    0.09
   4  -3   3    1.74    0.10
   4  -3   3    1.71    0.09
  -5   3  -3   10.37    0.47
  -5   3  -3    9.30    0.47
  -5   3  -3   10.46    0.47
  -5   3  -3   10.11    0.47
  -5   3  -3   10.15    0.47
   5  -3   3   11.00    0.47
   5  -3   3   10.48    0.49
   5  -3   3   10.16    0.47
   6  -3   3    0.04    0.01
   6  -3   3    0.05    0.01
  -7   3  -3    2.88    0.13
  -7   3  -3    2.62    0.13
  -7   3  -3    2.55    0.13
   7  -3   3    2.74    0.13
   7  -3   3    2.70    0.13
  -8   3  -3    2.10    0.10
  -8   3  -3    2.24    0.10
   8  -3   3    2.24    0.10
   8  -3   3    2.08    0.10
  -9   3  -3    0.00    0.00
   9  -3   3    0.01    0.00
   8   2  -3    0.64    0.03
   8   2  -3    0.64    0.03
   8   2  -3    0.61    0.04
   8   2  -3    0.65    0.03
   8   2  -3    0.65    0.03
   8   2  -3    0.68    0.03
  -8  -2   3    0.64    0.03
  -8  -2   3    0.68    0.03
   7   2  -3    5.25    0.24
   7   2  -3    5.52    0.24
   7   2  -3    5.26    0.25
   7   2  -3    5.38    0.24
   7   2  -3    5.23    0.24
   7   2  -3    5.47    0.24
  -7  -2   3    4.90    0.25
  -7  -2   3    5.63    0.25
  -7  -2   3    5.27    0.25
  -7  -2   3    5.14    0.24
   6   2  -3    0.05    0.01
   6   2  -3    0.04    0.01
  -6  -2   3    0.04    0.01
  -6  -2   3    0.04    0.01
   5   2  -3    0.31    0.02
   5   2  -3    0.34    0.02
   5   2  -3    0.32    0.02
   5   2  -3    0.34    0.02
   5   2  -3    0.33    0.04
   5   2  -3    0.33    0.02
   5   2  -3    0.30    0.02
   5   2  -3    0.34    0.02
  -5  -2   3    0.31    0.02
  -5  -2   3    0.34    0.02
  -5  -2   3    0.34    0.02
  -5  -2   3    0.34    0.04
   4   2  -3    5.21    0.24
   4   2  -3    4.87    0.25
   4   2  -3    4.91    0.27
   4   2  -3    5.16    0.25
  -4  -2   3    5.12    0.24
  -4  -2   3    5.77    0.26
  -4  -2   3    4.92    0.24
  -4  -2   3    5.51    0.27
   3   2  -3   11.06    0.54
   3   2  -3   11.54    0.52
   3   2  -3   11.14    0.54
   3   2  -3   11.70    0.52
   3   2  -3   11.12    0.52
   3   2  -3   10.61    0.52
  -3  -2   3   11.39    0.53
  -3  -2   3   11.47    0.51
   2   2  -3   85.76    3.69
   2   2  -3   79.99    3.69
   2   2  -3   73.15    3.69
   2   2  -3   82.70    3.70
   2   2  -3   81.46    3.69
   2   2  -3   80.14    3.69
  -2  -2   3   87.09    3.69
   1   2  -3    8.14    0.36
   1   2  -3    8.07    0.35
   1   2  -3    7.70    0.35
   1   2  -3    7.38    0.35
   1   2  -3    7.33    0.36
   1   2  -3    8.00    0.36
   1   2  -3    7.66    0.36
  -1  -2   3    7.29    0.37
   0   2  -3   11.25    0.48
   0   2  -3   11.01    0.48
   0   2  -3    9.99    0.48
   0   2  -3   10.36    0.48
   0  -2   3   10.85    0.50
   0  -2   3    9.68    0.49
   1  -2   3    0.08    0.01
  -2   2  -3   33.66    1.57
  -2   2  -3   33.87    1.57
  -2   2  -3   37.08    1.57
  -2   2  -3   35.97    1.57
   2  -2   3   34.81    1.57
   2  -2   3   35.91    1.57
   2  -2   3   34.25    1.59
   2  -2   3   31.99    1.56
   2  -2   3   33.49    1.57
   2  -2   3   36.52    1.57
   2  -2   3   33.08    1.57
  -3   2  -3    0.58    0.03
  -3   2  -3    0.60    0.03
  -3   2  -3    0.58    0.04
  -3   2  -3    0.62    0.04
   3  -2   3    0.56    0.03
   3  -2   3    0.54    0.04
   3  -2   3    0.58    0.03
   3  -2   3    0.54    0.04
   3  -2   3    0.56    0.05
   3  -2   3    0.53    0.03
   3  -2   3    0.58    0.04
  -4   2  -3   34.63    1.46
  -4   2  -3   34.77    1.47
  -4   2  -3   33.40    1.45
   4  -2   3   28.97    1.47
   4  -2   3   31.24    1.46
   4  -2   3   31.00    1.47
   4  -2   3   30.81    1.49
  -5   2  -3    0.01    0.00
  -5   2  -3    0.02    0.02
   5  -2   3    0.03    0.02
   5  -2   3    0.02    0.01
   5  -2   3    0.03    0.01
  -6   2  -3    0.00    0.01
  -6   2  -3    0.00    0.00
   6  -2   3    0.00    0.00
   6  -2   3    0.03    0.02
   6  -2   3    0.01    0.00
  -7   2  -3    2.54    0.12
  -7   2  -3    2.72    0.12
   7  -2   3    2.63    0.12
   7  -2   3    2.52    0.12
  -8   2  -3    0.32    0.02
  -8   2  -3    0.30    0.02
   8  -2   3    0.31    0.02
  -9   2  -3    4.93    0.23
  -9   2  -3    5.09    0.23
   9  -2   3    4.99    0.23
   9  -2   3    5.30    0.23
   8   1  -3    0.11    0.01
   8   1  -3    0.10    0.01
   8   1  -3    0.12    0.01
   8   1  -3    0.12    0.02
   8   1  -3    0.11    0.01
   8   1  -3    0.11    0.01
  -8  -1   3    0.12    0.01
  -8  -1   3    0.12    0.01
   7   1  -3   12.82    0.55
   7   1  -3   11.89    0.55
   7   1  -3   12.87    0.55
   7   1  -3   12.41    0.55
   7   1  -3   12.41    0.55
   7   1  -3   11.58    0.55
  -7  -1   3   12.05    0.55
  -7  -1   3   11.24    0.55
  -7  -1   3   11.40    0.55
  -7  -1   3   11.62    0.55
   6   1  -3   16.99    0.76
   6   1  -3   16.94    0.76
   6   1  -3   16.33    0.76
   6   1  -3   16.82    0.76
   6   1  -3   16.48    0.76
   6   1  -3   16.71    0.77
   6   1  -3   17.26    0.77
  -6  -1   3   17.28    0.77
  -6  -1   3   16.68    0.77
  -6  -1   3   16.78    0.77
  -6  -1   3   16.75    0.77
  -6  -1   3   17.30    0.76
   5   1  -3    6.09    0.27
   5   1  -3    5.77    0.29
   5   1  -3    5.77    0.27
   5   1  -3    5.85    0.27
   5   1  -3    5.91    0.27
   5   1  -3    5.97    0.27
   5   1  -3    5.96    0.27
   5   1  -3    6.05    0.28
  -5  -1   3    6.06    0.30
  -5  -1   3    5.50    0.27
  -5  -1   3    6.63    0.27
  -5  -1   3    5.98    0.28
  -5  -1   3    6.15    0.27
   4   1  -3   38.73    1.67
   4   1  -3   34.98    1.68
   4   1  -3   33.79    1.68
  -4  -1   3   36.35    1.66
  -4  -1   3   37.22    1.69
  -4  -1   3   38.88    1.67
  -4  -1   3   37.67    1.66
  -4  -1   3   36.84    1.66
   3   1  -3    6.71    0.35
   3   1  -3    7.08    0.33
   3   1  -3    7.11    0.33
   3   1  -3    7.60    0.34
  -3  -1   3    7.02    0.32
  -3  -1   3    7.06    0.32
  -3  -1   3    7.43    0.34
  -3  -1   3    6.94    0.32
  -3  -1   3    7.21    0.33
   2   1  -3    0.60    0.03
   2   1  -3    0.67    0.04
   2   1  -3    0.68    0.05
   2   1  -3    0.62    0.04
  -2  -1   3    0.58    0.03
  -2  -1   3    0.69    0.04
  -2  -1   3    0.62    0.04
   1   1  -3  224.83    9.50
   1   1  -3  210.88    9.47
   1   1  -3  204.57    9.62
   1   1  -3  198.20    9.48
   1   1  -3  193.17    9.48
   1   1  -3  201.12    9.45
   1   1  -3  214.62    9.54
  -1  -1   3  202.74    9.82
   0   1  -3    0.13    0.01
   0   1  -3    0.18    0.01
   0  -1   3    0.16    0.01
  -1   1  -3    1.86    0.09
  -1   1  -3    1.75    0.09
  -1   1  -3    1.59    0.08
  -1   1  -3    1.57    0.09
   1  -1   3    1.85    0.09
   1  -1   3    1.93    0.10
   1  -1   3    1.93    0.09
   1  -1   3    1.96    0.08
  -2   1  -3  351.90   15.81
  -2   1  -3  324.83   15.82
  -2   1  -3  356.58   15.87
  -2   1  -3  359.53   16.16
  -2   1  -3  341.79   15.92
   2  -1   3  342.41   15.86
   2  -1   3  338.65   15.85
   2  -1   3  343.11   16.36
   2  -1   3  352.93   15.95
   2  -1   3  349.68   15.91
  -3   1  -3  227.57   10.62
  -3   1  -3  213.46   10.46
  -3   1  -3  217.50   10.56
  -3   1  -3  246.70   10.65
  -3   1  -3  246.97   10.73
   3  -1   3  241.05   10.71
   3  -1   3  227.14   11.20
  -4   1  -3   28.14    1.23
  -4   1  -3   27.48    1.22
  -4   1  -3   25.68    1.21
   4  -1   3   26.50    1.23
   4  -1   3   27.29    1.24
   4  -1   3   25.41    1.22
   4  -1   3   26.29    1.22
  -5   1  -3    0.14    0.03
  -5   1  -3    0.18    0.01
   5  -1   3    0.15    0.03
   5  -1   3    0.22    0.04
   5  -1   3    0.21    0.02
  -6   1  -3    2.04    0.09
  -6   1  -3    2.00    0.09
   6  -1   3    1.95    0.09
   6  -1   3    1.96    0.09
   6  -1   3    1.82    0.11
   7  -1   3    0.06    0.01
  -8   1  -3    9.00    0.41
  -8   1  -3    8.75    0.41
   8  -1   3    8.92    0.41
   8  -1   3    9.19    0.41
  -9   1  -3    0.38    0.02
  -9   1  -3    0.38    0.02
   9  -1   3    0.39    0.02
   9  -1   3    0.38    0.02
   8   0  -3    2.19    0.10
   8   0  -3    2.12    0.10
   8   0  -3    2.18    0.10
   8   0  -3    2.01    0.10
   8   0  -3    2.09    0.10
   8   0  -3    2.19    0.10
  -8   0   3    1.92    0.10
  -8   0   3    2.10    0.10
  -8   0   3    2.20    0.10
   7   0  -3    2.12    0.10
   7   0  -3    2.06    0.10
   7   0  -3    2.20    0.10
   7   0  -3    2.13    0.11
   7   0  -3    2.13    0.10
   7   0  -3    2.06    0.10
  -7   0   3    2.27    0.10
  -7   0   3    2.12    0.10
  -7   0   3    2.06    0.10
  -7   0   3    2.13    0.10
   6   0  -3    4.79    0.22
   6   0  -3    4.65    0.22
   6   0  -3    4.59    0.22
   6   0  -3    4.76    0.22
   6   0  -3    4.93    0.22
   6   0  -3    4.70    0.22
   6   0  -3    4.64    0.22
  -6   0   3    4.91    0.22
  -6   0   3    5.27    0.22
  -6   0   3    4.52    0.22
  -6   0   3    4.85    0.22
  -6   0   3    4.67    0.22
   5   0  -3   16.99    0.78
   5   0  -3   16.67    0.78
   5   0  -3   17.33    0.78
   5   0  -3   17.69    0.78
   5   0  -3   17.01    0.78
   5   0  -3   17.43    0.79
   5   0  -3   16.96    0.78
   5   0  -3   16.75    0.80
  -5   0   3   16.34    0.79
  -5   0   3   17.81    0.78
  -5   0   3   18.60    0.79
  -5   0   3   18.49    0.79
  -5   0   3   16.59    0.81
   4   0  -3   16.65    0.84
   4   0  -3   19.71    0.82
   4   0  -3   18.42    0.82
   4   0  -3   18.58    0.81
  -4   0   3   18.82    0.81
  -4   0   3   18.12    0.81
  -4   0   3   17.62    0.81
  -4   0   3   16.50    0.81
  -4   0   3   16.19    0.83
   3   0  -3    8.93    0.44
   3   0  -3   10.07    0.46
   3   0  -3    9.97    0.44
   3   0  -3    9.28    0.44
  -3   0   3    9.51    0.43
  -3   0   3    9.16    0.43
  -3   0   3    8.69    0.43
  -3   0   3   10.05    0.43
  -3   0   3    9.20    0.43
  -3   0   3   10.11    0.44
  -3   0   3    9.48    0.45
   2   0  -3    0.74    0.05
   2   0  -3    0.64    0.04
   2   0  -3    0.70    0.04
   2   0  -3    0.75    0.04
   2   0  -3    0.71    0.04
  -2   0   3    0.62    0.04
  -2   0   3    0.71    0.03
  -2   0   3    0.68    0.04
  -2   0   3    0.67    0.03
  -2   0   3    0.70    0.03
   1   0  -3   74.13    3.59
   1   0  -3   84.43    3.53
   1   0  -3   82.64    3.57
   1   0  -3   68.55    3.48
   1   0  -3   75.47    3.52
  -1   0   3   73.87    3.55
  -1   0   3   80.94    3.57
  -1   0   3   74.39    3.63
  -1   0   3   78.61    3.67
   0   0  -3  263.46   12.15
   0   0  -3  265.56   11.90
   0   0  -3  264.10   11.91
   0   0  -3  243.22   11.89
   0   0  -3  264.60   11.86
   0   0   3  275.44   11.90
   0   0   3  268.57   11.83
   0   0   3  263.97   11.83
   0   0   3  240.25   12.11
   0   0   3  250.26   11.89
  -1   0  -3    2.77    0.12
  -1   0  -3    2.58    0.13
  -1   0  -3    2.56    0.12
  -1   0  -3    2.55    0.12
  -1   0  -3    2.31    0.12
   1   0   3    2.39    0.12
   1   0   3    2.59    0.12
   1   0   3    2.79    0.12
   1   0   3    2.65    0.13
   1   0   3    2.71    0.12
  -2   0  -3  117.33    4.85
  -2   0  -3  116.36    4.91
  -2   0  -3   94.80    4.76
   2   0   3  101.06    4.91
   2   0   3   99.06    4.76
   2   0   3   96.76    4.87
   2   0   3  102.96    5.18
   2   0   3  114.82    4.92
  -3   0  -3   29.11    1.30
  -3   0  -3   28.00    1.30
  -3   0  -3   28.25    1.30
  -3   0  -3   26.40    1.30
  -3   0  -3   29.60    1.30
  -3   0  -3   30.28    1.30
  -3   0  -3   32.01    1.31
   3   0   3   28.29    1.29
   3   0   3   30.37    1.30
   3   0   3   25.91    1.29
   3   0   3   28.13    1.32
   3   0   3   27.33    1.30
  -5   0  -3    1.05    0.07
  -5   0  -3    1.04    0.05
  -5   0  -3    1.14    0.07
  -5   0  -3    1.03    0.05
  -5   0  -3    1.11    0.05
   5   0   3    1.13    0.06
   5   0   3    1.03    0.08
   5   0   3    1.17    0.07
  -6   0  -3    0.09    0.02
  -6   0  -3    0.07    0.01
   6   0   3    0.05    0.02
   6   0   3    0.06    0.01
   6   0   3    0.06    0.01
  -7   0  -3    1.07    0.05
  -7   0  -3    1.03    0.05
  -7   0  -3    0.98    0.05
  -7   0  -3    1.03    0.05
   7   0   3    1.05    0.05
   7   0   3    1.05    0.05
  -8   0  -3    8.27    0.39
  -8   0  -3    8.87    0.40
  -8   0  -3    8.60    0.40
   8   0   3    8.99    0.40
   8   0   3    8.65    0.40
  -9   0  -3    5.01    0.22
  -9   0  -3    4.38    0.22
   9   0   3    4.92    0.22
   9   0   3    4.71    0.22
   8  -1  -3    0.47    0.03
   8  -1  -3    0.48    0.03
   8  -1  -3    0.47    0.02
   8  -1  -3    0.45    0.02
   8  -1  -3    0.46    0.02
   8  -1  -3    0.47    0.03
  -8   1   3    0.48    0.02
  -8   1   3    0.45    0.02
  -8   1   3    0.44    0.02
   7  -1  -3   18.43    0.91
   7  -1  -3   21.84    0.91
   7  -1  -3   19.97    0.91
   7  -1  -3   20.54    0.91
   7  -1  -3   21.44    0.92
   7  -1  -3   20.89    0.91
  -7   1   3   21.10    0.91
  -7   1   3   18.58    0.91
  -7   1   3   19.04    0.91
  -7   1   3   19.60    0.92
   6  -1  -3   49.41    2.19
   6  -1  -3   48.32    2.19
   6  -1  -3   49.14    2.19
   6  -1  -3   47.50    2.19
   6  -1  -3   47.50    2.19
   6  -1  -3   48.80    2.19
   6  -1  -3   50.06    2.19
  -6   1   3   47.02    2.19
  -6   1   3   48.32    2.19
  -6   1   3   48.25    2.19
  -6   1   3   50.86    2.19
  -6   1   3   47.28    2.19
  -6   1   3   46.37    2.19
   5  -1  -3   10.25    0.49
   5  -1  -3   10.32    0.51
   5  -1  -3   11.23    0.49
   5  -1  -3   10.94    0.49
   5  -1  -3   10.74    0.49
   5  -1  -3    9.90    0.49
   5  -1  -3   11.54    0.49
   5  -1  -3   10.38    0.49
   5  -1  -3   10.36    0.49
  -5   1   3   11.49    0.49
  -5   1   3   11.19    0.49
  -5   1   3   11.22    0.49
  -5   1   3   11.07    0.49
  -5   1   3   10.30    0.51
  -5   1   3   10.73    0.49
   4  -1  -3    9.01    0.42
   4  -1  -3    8.87    0.43
   4  -1  -3    8.60    0.45
   4  -1  -3    8.82    0.41
  -4   1   3    8.44    0.44
  -4   1   3    8.96    0.41
  -4   1   3    9.59    0.41
  -4   1   3    9.61    0.41
  -4   1   3    9.57    0.41
  -4   1   3    9.17    0.41
  -4   1   3    9.05    0.41
   3  -1  -3    5.40    0.25
   3  -1  -3    5.25    0.26
   3  -1  -3    5.12    0.24
   3  -1  -3    4.88    0.24
  -3   1   3    5.11    0.25
  -3   1   3    5.06    0.24
  -3   1   3    5.09    0.24
  -3   1   3    5.46    0.24
  -3   1   3    5.32    0.24
  -3   1   3    5.05    0.24
   2  -1  -3   15.21    0.66
   2  -1  -3   14.77    0.65
   2  -1  -3   15.07    0.65
   2  -1  -3   13.03    0.64
  -2   1   3   14.58    0.64
  -2   1   3   13.91    0.64
  -2   1   3   14.02    0.64
  -2   1   3   13.31    0.65
  -2   1   3   13.30    0.64
   1  -1  -3   95.64    4.51
   1  -1  -3   94.03    4.44
   1  -1  -3   93.07    4.38
   1  -1  -3   97.53    4.42
  -1   1   3   99.23    4.44
  -1   1   3   98.33    4.42
  -1   1   3   93.62    4.36
   0  -1  -3  154.03    6.36
   0  -1  -3  132.13    6.31
   0  -1  -3  123.26    6.19
   0  -1  -3  140.69    6.49
   0  -1  -3  152.12    6.33
   0   1   3  125.06    6.29
   0   1   3  136.21    6.38
   0   1   3  148.17    6.33
   0   1   3  127.37    6.33
   0   1   3  137.31    6.27
   0   1   3  129.67    6.48
  -1  -1  -3   59.95    2.89
  -1  -1  -3   69.85    2.88
  -1  -1  -3   57.12    2.81
  -1  -1  -3   63.00    2.82
   1   1   3   65.55    2.88
   1   1   3   58.05    2.81
  -2  -1  -3   35.48    1.62
  -2  -1  -3   35.72    1.61
  -2  -1  -3   33.14    1.61
  -2  -1  -3   35.32    1.62
   2   1   3   36.79    1.63
   2   1   3   38.04    1.62
   2   1   3   34.79    1.61
  -3  -1  -3    3.32    0.16
  -3  -1  -3    2.92    0.15
  -3  -1  -3    3.30    0.15
  -3  -1  -3    2.91    0.14
  -3  -1  -3    2.98    0.14
   3   1   3    3.05    0.15
   3   1   3    3.05    0.15
   3   1   3    3.04    0.17
   3   1   3    3.20    0.15
  -4  -1  -3   15.04    0.73
  -4  -1  -3   16.08    0.72
  -4  -1  -3   15.19    0.72
  -4  -1  -3   15.71    0.72
  -4  -1  -3   16.04    0.74
  -4  -1  -3   15.76    0.73
  -4  -1  -3   15.45    0.72
   4   1   3   16.84    0.73
   4   1   3   16.64    0.73
  -5  -1  -3    8.50    0.38
  -5  -1  -3    8.88    0.39
  -5  -1  -3    7.42    0.38
  -5  -1  -3    8.44    0.38
  -5  -1  -3    8.19    0.38
  -5  -1  -3    7.95    0.40
  -5  -1  -3    8.88    0.38
  -5  -1  -3    8.66    0.39
   5   1   3    8.01    0.39
   5   1   3    7.75    0.40
   5   1   3    8.71    0.40
   5   1   3    7.77    0.42
  -6  -1  -3    1.92    0.11
  -6  -1  -3    1.75    0.09
  -6  -1  -3    2.11    0.09
  -6  -1  -3    2.02    0.09
  -6  -1  -3    1.74    0.09
  -6  -1  -3    2.05    0.09
   6   1   3    1.74    0.10
   6   1   3    1.97    0.09
   6   1   3    1.83    0.09
   6   1   3    1.86    0.09
   6   1   3    1.95    0.11
   6   1   3    2.01    0.09
  -7  -1  -3   28.16    1.28
  -7  -1  -3   25.86    1.28
  -7  -1  -3   27.82    1.27
  -7  -1  -3   28.44    1.27
   7   1   3   28.08    1.28
   7   1   3   27.70    1.28
   7   1   3   30.08    1.28
   7   1   3   29.14    1.28
  -8  -1  -3    2.03    0.10
  -8  -1  -3    2.12    0.10
  -8  -1  -3    2.20    0.10
   8   1   3    2.12    0.10
   8   1   3    2.16    0.10
   8   1   3    2.17    0.10
  -9  -1  -3    0.51    0.03
   9   1   3    0.50    0.03
   9   1   3    0.53    0.03
   8  -2  -3    7.70    0.37
   8  -2  -3    7.52    0.37
   8  -2  -3    8.26    0.37
   8  -2  -3    8.48    0.37
  -8   2   3    8.31    0.37
  -8   2   3    8.22    0.37
   7  -2  -3    0.11    0.01
   7  -2  -3    0.11    0.01
   7  -2  -3    0.12    0.01
   7  -2  -3    0.13    0.01
   7  -2  -3    0.10    0.01
   7  -2  -3    0.07    0.02
  -7   2   3    0.10    0.01
  -7   2   3    0.10    0.01
  -7   2   3    0.08    0.01
   6  -2  -3    1.41    0.07
   6  -2  -3    1.51    0.08
   6  -2  -3    1.44    0.07
   6  -2  -3    1.49    0.07
   6  -2  -3    1.42    0.07
   6  -2  -3    1.43    0.07
   6  -2  -3    1.41    0.07
  -6   2   3    1.46    0.07
  -6   2   3    1.48    0.07
  -6   2   3    1.45    0.07
  -6   2   3    1.61    0.07
  -6   2   3    1.36    0.08
  -6   2   3    1.38    0.07
  -6   2   3    1.44    0.07
   5  -2  -3   10.71    0.57
   5  -2  -3   12.05    0.55
   5  -2  -3   12.45    0.55
   5  -2  -3   12.04    0.55
   5  -2  -3   12.11    0.55
   5  -2  -3   11.58    0.55
   5  -2  -3   12.57    0.55
   5  -2  -3   11.84    0.55
  -5   2   3   11.74    0.55
  -5   2   3   12.44    0.55
  -5   2   3   12.12    0.58
  -5   2   3   12.90    0.55
  -5   2   3   12.05    0.55
  -5   2   3   13.32    0.56
  -5   2   3   12.01    0.55
   4  -2  -3    2.19    0.14
   4  -2  -3    2.54    0.13
   4  -2  -3    2.48    0.12
   4  -2  -3    2.46    0.11
   4  -2  -3    2.30    0.11
  -4   2   3    2.13    0.14
  -4   2   3    2.52    0.11
  -4   2   3    2.42    0.11
  -4   2   3    2.38    0.11
  -4   2   3    2.42    0.11
  -4   2   3    2.37    0.11
  -4   2   3    2.52    0.11
   3  -2  -3   13.48    0.61
   3  -2  -3   12.32    0.61
   3  -2  -3   12.51    0.60
   3  -2  -3   13.14    0.63
  -3   2   3   13.93    0.61
  -3   2   3   12.46    0.60
  -3   2   3   14.02    0.60
  -3   2   3   13.64    0.60
  -3   2   3   13.07    0.60
  -3   2   3   13.93    0.60
  -3   2   3   13.11    0.60
  -3   2   3   13.05    0.62
   2  -2  -3  193.88    8.60
   2  -2  -3  198.08    8.61
   2  -2  -3  191.14    8.55
   2  -2  -3  197.08    8.62
  -2   2   3  160.59    8.42
  -2   2   3  176.85    8.71
   1  -2  -3  175.30    7.87
   1  -2  -3  156.34    7.74
   1  -2  -3  174.72    8.02
  -1   2   3  175.51    7.89
   0  -2  -3   12.45    0.58
   0  -2  -3   12.03    0.58
   0  -2  -3   12.87    0.58
   0  -2  -3   12.77    0.58
   0   2   3   12.51    0.57
   0   2   3   12.41    0.57
   0   2   3   12.35    0.57
   0   2   3   12.70    0.57
   0   2   3   12.37    0.58
   0   2   3   13.75    0.58
  -1  -2  -3    0.80    0.04
  -1  -2  -3    0.92    0.05
  -1  -2  -3    0.83    0.05
   1   2   3    0.80    0.04
   1   2   3    0.84    0.04
   1   2   3    0.82    0.04
  -2  -2  -3    5.92    0.27
  -2  -2  -3    5.76    0.26
  -2  -2  -3    5.59    0.26
  -2  -2  -3    5.69    0.27
  -2  -2  -3    6.01    0.27
   2   2   3    5.84    0.27
   2   2   3    5.16    0.28
   2   2   3    5.64    0.26
   2   2   3    5.69    0.26
  -3  -2  -3    5.52    0.25
  -3  -2  -3    5.19    0.25
  -3  -2  -3    4.78    0.24
  -3  -2  -3    5.58    0.24
  -3  -2  -3    5.80    0.26
  -3  -2  -3    5.22    0.25
  -3  -2  -3    5.20    0.24
   3   2   3    5.23    0.25
   3   2   3    5.20    0.25
   3   2   3    5.59    0.27
   3   2   3    5.03    0.24
  -4  -2  -3   35.48    1.59
  -4  -2  -3   31.72    1.60
  -4  -2  -3   34.04    1.61
  -4  -2  -3   36.58    1.59
  -4  -2  -3   37.30    1.59
  -4  -2  -3   37.92    1.60
  -4  -2  -3   36.40    1.59
   4   2   3   33.24    1.60
   4   2   3   36.85    1.63
   4   2   3   32.02    1.60
  -5  -2  -3    0.26    0.02
  -5  -2  -3    0.27    0.02
  -5  -2  -3    0.27    0.02
  -5  -2  -3    0.25    0.03
  -5  -2  -3    0.23    0.03
  -5  -2  -3    0.24    0.03
  -5  -2  -3    0.25    0.02
  -5  -2  -3    0.25    0.02
   5   2   3    0.23    0.04
   5   2   3    0.25    0.04
   5   2   3    0.25    0.03
   5   2   3    0.24    0.03
   5   2   3    0.25    0.02
  -6  -2  -3   22.14    0.94
  -6  -2  -3   18.31    0.95
  -6  -2  -3   21.04    0.93
  -6  -2  -3   21.73    0.93
  -6  -2  -3   20.10    0.96
  -6  -2  -3   20.91    0.94
  -6  -2  -3   20.81    0.94
  -6  -2  -3   21.11    0.94
   6   2   3   19.28    0.93
   6   2   3   22.09    0.96
   6   2   3   18.60    0.94
   6   2   3   20.42    0.93
   6   2   3   21.14    0.94
   6   2   3   20.76    0.93
   6   2   3   20.78    0.95
  -7  -2  -3    0.24    0.02
  -7  -2  -3    0.22    0.02
  -7  -2  -3    0.23    0.02
  -7  -2  -3    0.23    0.02
  -7  -2  -3    0.21    0.02
   7   2   3    0.22    0.02
   7   2   3    0.21    0.02
   7   2   3    0.19    0.02
   7   2   3    0.21    0.02
  -8  -2  -3    4.49    0.22
  -8  -2  -3    4.34    0.22
  -8  -2  -3    5.10    0.22
   8   2   3    4.78    0.22
   8   2   3    4.71    0.22
   8   2   3    5.04    0.22
  -9  -2  -3    1.72    0.08
  -9  -2  -3    1.61    0.08
   9   2   3    1.69    0.08
   9   2   3    1.73    0.08
   8  -3  -3    1.57    0.07
  -8   3   3    1.56    0.07
   7  -3  -3   19.34    0.89
   7  -3  -3   19.74    0.89
   7  -3  -3   19.86    0.89
   7  -3  -3   19.50    0.89
   7  -3  -3   20.01    0.89
  -7   3   3   19.64    0.89
  -7   3   3   19.93    0.89
  -7   3   3   20.40    0.89
  -7   3   3   18.27    0.89
   6  -3  -3    3.61    0.18
   6  -3  -3    3.66    0.17
   6  -3  -3    3.70    0.17
   6  -3  -3    3.90    0.17
   6  -3  -3    3.80    0.17
   6  -3  -3    3.83    0.17
   6  -3  -3    3.85    0.17
  -6   3   3    3.86    0.17
  -6   3   3    3.79    0.17
  -6   3   3    3.79    0.18
  -6   3   3    3.68    0.17
  -6   3   3    3.75    0.17
  -6   3   3    3.69    0.18
   5  -3  -3    0.32    0.02
   5  -3  -3    0.36    0.03
   5  -3  -3    0.29    0.02
   5  -3  -3    0.32    0.02
   5  -3  -3    0.30    0.02
  -5   3   3    0.35    0.02
  -5   3   3    0.31    0.02
  -5   3   3    0.29    0.02
  -5   3   3    0.34    0.02
  -5   3   3    0.33    0.02
  -5   3   3    0.29    0.02
  -5   3   3    0.31    0.02
   4  -3  -3   29.72    1.38
   4  -3  -3   29.76    1.40
   4  -3  -3   30.24    1.38
   4  -3  -3   30.48    1.38
   4  -3  -3   30.84    1.38
   4  -3  -3   30.61    1.40
   4  -3  -3   32.99    1.39
   4  -3  -3   31.37    1.38
   4  -3  -3   31.17    1.39
   4  -3  -3   30.13    1.39
  -4   3   3   30.40    1.39
  -4   3   3   27.95    1.38
  -4   3   3   31.86    1.39
  -4   3   3   32.37    1.39
  -4   3   3   31.05    1.39
  -4   3   3   30.34    1.39
  -4   3   3   31.14    1.39
  -4   3   3   28.74    1.40
   3  -3  -3    0.03    0.01
   3  -3  -3    0.03    0.01
   3  -3  -3    0.05    0.01
   3  -3  -3    0.03    0.02
  -3   3   3    0.05    0.01
  -3   3   3    0.04    0.01
  -3   3   3    0.03    0.01
  -3   3   3    0.05    0.01
  -3   3   3    0.03    0.01
  -3   3   3    0.04    0.01
   2  -3  -3   86.79    3.82
   2  -3  -3   81.02    3.80
   2  -3  -3   75.47    3.80
  -2   3   3   77.62    3.80
  -2   3   3   88.64    3.81
  -2   3   3   81.40    3.80
  -2   3   3   86.26    3.80
  -2   3   3   93.60    3.80
  -2   3   3   85.35    3.80
   1  -3  -3    2.04    0.10
   1  -3  -3    1.99    0.11
   1  -3  -3    2.30    0.12
   1  -3  -3    2.41    0.11
  -1   3   3    2.15    0.10
  -1   3   3    2.38    0.10
  -1   3   3    2.27    0.11
  -1   3   3    2.19    0.10
  -1   3   3    2.26    0.10
  -1   3   3    2.19    0.10
   0  -3  -3   13.29    0.58
   0  -3  -3   12.32    0.58
   0  -3  -3   12.51    0.58
   0  -3  -3   13.05    0.58
   0  -3  -3   13.56    0.59
   0   3   3   12.87    0.58
   0   3   3   12.14    0.58
   0   3   3   13.03    0.58
   0   3   3   12.22    0.58
   0   3   3   12.07    0.59
   0   3   3   12.81    0.58
  -1  -3  -3   13.28    0.56
  -1  -3  -3   13.30    0.57
  -1  -3  -3   11.17    0.57
  -1  -3  -3   13.07    0.57
  -1  -3  -3   13.00    0.57
   1   3   3   11.89    0.56
   1   3   3   12.65    0.56
   1   3   3   13.11    0.58
   1   3   3   11.39    0.56
   1   3   3   11.20    0.56
   1   3   3   11.67    0.56
   1   3   3   12.58    0.56
  -2  -3  -3   42.20    2.02
  -2  -3  -3   42.91    2.01
  -2  -3  -3   40.16    2.01
  -2  -3  -3   43.90    2.01
  -2  -3  -3   46.36    2.02
  -2  -3  -3   44.53    2.01
   2   3   3   42.68    2.01
   2   3   3   47.99    2.03
   2   3   3   44.47    2.01
   2   3   3   46.65    2.01
   2   3   3   46.50    2.01
  -3  -3  -3   29.43    1.37
  -3  -3  -3   31.59    1.37
  -3  -3  -3   28.36    1.36
  -3  -3  -3   31.38    1.37
  -3  -3  -3   31.94    1.38
  -3  -3  -3   29.09    1.36
  -3  -3  -3   29.77    1.36
  -3  -3  -3   32.10    1.36
   3   3   3   28.99    1.39
   3   3   3   27.94    1.37
   3   3   3   30.03    1.37
  -4  -3  -3    0.20    0.02
  -4  -3  -3    0.18    0.02
  -4  -3  -3    0.17    0.03
  -4  -3  -3    0.16    0.01
  -4  -3  -3    0.16    0.03
  -4  -3  -3    0.15    0.01
  -4  -3  -3    0.15    0.01
   4   3   3    0.14    0.02
   4   3   3    0.18    0.02
   4   3   3    0.20    0.04
  -5  -3  -3    1.28    0.10
  -5  -3  -3    1.46    0.08
  -5  -3  -3    1.43    0.07
  -5  -3  -3    1.39    0.08
  -5  -3  -3    1.36    0.07
  -5  -3  -3    1.40    0.07
  -5  -3  -3    1.26    0.09
  -5  -3  -3    1.47    0.07
  -5  -3  -3    1.31    0.07
   5   3   3    1.34    0.08
   5   3   3    1.24    0.07
   5   3   3    1.35    0.11
  -6  -3  -3    5.87    0.31
  -6  -3  -3    6.42    0.29
  -6  -3  -3    6.12    0.29
  -6  -3  -3    5.84    0.29
  -6  -3  -3    6.21    0.31
  -6  -3  -3    6.79    0.29
  -6  -3  -3    6.44    0.29
  -6  -3  -3    6.96    0.29
   6   3   3    6.54    0.29
   6   3   3    5.95    0.29
   6   3   3    6.36    0.29
   6   3   3    6.14    0.29
   6   3   3    6.30    0.29
   6   3   3    5.94    0.31
   6   3   3    6.24    0.29
  -7  -3  -3    2.43    0.12
  -7  -3  -3    2.54    0.12
  -7  -3  -3    2.62    0.12
  -7  -3  -3    2.33    0.12
  -7  -3  -3    2.45    0.12
  -7  -3  -3    2.46    0.12
   7   3   3    2.54    0.12
   7   3   3    2.40    0.12
   7   3   3    2.61    0.12
   7   3   3    2.50    0.12
   7   3   3    2.59    0.12
   7   3   3    2.58    0.12
   7   3   3    2.68    0.12
  -8  -3  -3    0.73    0.04
  -8  -3  -3    0.74    0.04
  -8  -3  -3    0.74    0.04
   8   3   3    0.72    0.04
   8   3   3    0.78    0.04
   8   3   3    0.74    0.05
   8   3   3    0.73    0.04
  -9  -3  -3    3.49    0.15
  -9  -3  -3    3.24    0.15
   9   3   3    3.29    0.15
   9   3   3    3.33    0.15
   7  -4  -3    2.01    0.10
   7  -4  -3    2.09    0.10
   7  -4  -3    2.02    0.10
   7  -4  -3    2.01    0.10
   7  -4  -3    2.21    0.10
  -7   4   3    2.15    0.10
  -7   4   3    2.15    0.10
  -7   4   3    2.11    0.10
   6  -4  -3    0.52    0.03
   6  -4  -3    0.54    0.03
   6  -4  -3    0.54    0.03
   6  -4  -3    0.52    0.03
  -6   4   3    0.56    0.03
  -6   4   3    0.55    0.03
  -6   4   3    0.51    0.03
  -6   4   3    0.57    0.03
   5  -4  -3    0.18    0.01
   5  -4  -3    0.17    0.01
   5  -4  -3    0.19    0.01
   5  -4  -3    0.18    0.01
  -5   4   3    0.16    0.02
  -5   4   3    0.19    0.01
  -5   4   3    0.19    0.02
  -5   4   3    0.20    0.01
  -5   4   3    0.19    0.02
   4  -4  -3    1.20    0.07
   4  -4  -3    1.21    0.06
   4  -4  -3    1.35    0.06
   4  -4  -3    1.18    0.06
   4  -4  -3    1.28    0.06
   4  -4  -3    1.24    0.06
   4  -4  -3    1.22    0.06
   4  -4  -3    1.16    0.07
  -4   4   3    1.26    0.06
  -4   4   3    1.08    0.07
  -4   4   3    1.27    0.06
  -4   4   3    1.24    0.06
  -4   4   3    1.31    0.06
  -4   4   3    1.32    0.06
  -4   4   3    1.29    0.07
  -4   4   3    1.17    0.06
   3  -4  -3    0.28    0.03
   3  -4  -3    0.31    0.03
   3  -4  -3    0.33    0.04
  -3   4   3    0.27    0.03
  -3   4   3    0.27    0.02
  -3   4   3    0.29    0.02
  -3   4   3    0.25    0.02
  -3   4   3    0.30    0.02
  -3   4   3    0.30    0.02
   2  -4  -3   10.79    0.48
   2  -4  -3    9.57    0.47
   2  -4  -3   10.98    0.48
   2  -4  -3    9.87    0.50
  -2   4   3   10.69    0.47
  -2   4   3   10.23    0.48
  -2   4   3   10.61    0.47
  -2   4   3   10.88    0.49
  -2   4   3   10.34    0.47
  -2   4   3   10.11    0.47
  -2   4   3   10.11    0.47
  -2   4   3   10.15    0.47
   1  -4  -3   17.58    0.77
   1  -4  -3   15.92    0.75
   1  -4  -3   16.42    0.75
  -1   4   3   16.62    0.75
  -1   4   3   15.99    0.74
  -1   4   3   16.65    0.74
  -1   4   3   16.11    0.74
  -1   4   3   16.03    0.75
  -1   4   3   16.33    0.74
   0  -4  -3   20.02    0.89
   0  -4  -3   19.94    0.89
   0  -4  -3   20.87    0.90
   0  -4  -3   18.46    0.89
   0   4   3   18.39    0.89
   0   4   3   20.26    0.90
   0   4   3   19.18    0.88
   0   4   3   19.38    0.88
   0   4   3   18.95    0.88
  -1  -4  -3    3.52    0.16
  -1  -4  -3    2.90    0.15
  -1  -4  -3    3.37    0.15
  -1  -4  -3    3.01    0.16
  -1  -4  -3    3.11    0.15
  -1  -4  -3    3.37    0.15
   1   4   3    2.85    0.15
   1   4   3    3.40    0.15
   1   4   3    3.40    0.15
   1   4   3    3.08    0.15
   1   4   3    3.18    0.15
   1   4   3    2.96    0.17
  -2  -4  -3    2.97    0.15
  -2  -4  -3    3.37    0.16
  -2  -4  -3    3.12    0.15
  -2  -4  -3    3.13    0.16
  -2  -4  -3    2.99    0.15
  -2  -4  -3    3.12    0.15
  -2  -4  -3    3.33    0.15
   2   4   3    3.43    0.16
   2   4   3    2.76    0.15
   2   4   3    2.98    0.14
   2   4   3    3.23    0.18
   2   4   3    3.46    0.15
  -3  -4  -3   32.36    1.51
  -3  -4  -3   33.97    1.48
  -3  -4  -3   32.77    1.48
  -3  -4  -3   30.93    1.49
  -3  -4  -3   32.66    1.50
  -3  -4  -3   31.11    1.49
  -3  -4  -3   33.19    1.50
  -3  -4  -3   33.58    1.48
   3   4   3   36.58    1.50
   3   4   3   30.62    1.50
   3   4   3   33.03    1.52
  -4  -4  -3   32.97    1.44
  -4  -4  -3   31.69    1.44
  -4  -4  -3   33.31    1.42
  -4  -4  -3   28.25    1.44
  -4  -4  -3   31.46    1.42
  -4  -4  -3   32.38    1.42
  -4  -4  -3   31.63    1.45
  -4  -4  -3   30.56    1.42
  -4  -4  -3   28.68    1.42
   4   4   3   33.21    1.43
   4   4   3   31.80    1.44
   4   4   3   31.84    1.44
   4   4   3   30.83    1.47
  -5  -4  -3    0.22    0.02
  -5  -4  -3    0.22    0.02
  -5  -4  -3    0.21    0.03
  -5  -4  -3    0.23    0.04
  -5  -4  -3    0.22    0.02
  -5  -4  -3    0.24    0.03
   5   4   3    0.27    0.03
   5   4   3    0.21    0.05
   5   4   3    0.25    0.03
   5   4   3    0.21    0.02
  -6  -4  -3    0.02    0.01
  -6  -4  -3    0.06    0.02
  -6  -4  -3    0.02    0.01
  -6  -4  -3    0.02    0.02
  -6  -4  -3    0.03    0.01
   6   4   3    0.01    0.00
   6   4   3    0.01    0.01
   6   4   3    0.02    0.01
   6   4   3    0.02    0.01
   6   4   3    0.01    0.02
   6   4   3    0.02    0.01
   6   4   3    0.01    0.01
  -7  -4  -3    3.84    0.18
  -7  -4  -3    3.68    0.18
  -7  -4  -3    3.98    0.17
  -7  -4  -3    3.46    0.18
  -7  -4  -3    3.92    0.18
  -7  -4  -3    3.98    0.18
  -7  -4  -3    3.39    0.18
   7   4   3    4.12    0.18
   7   4   3    3.73    0.17
   7   4   3    3.65    0.17
   7   4   3    3.87    0.17
   7   4   3    3.64    0.18
   7   4   3    4.08    0.18
   7   4   3    3.57    0.17
  -8  -4  -3    0.28    0.02
  -8  -4  -3    0.25    0.02
  -8  -4  -3    0.28    0.02
  -8  -4  -3    0.24    0.02
   8   4   3    0.28    0.02
   8   4   3    0.25    0.02
   8   4   3    0.28    0.02
   8   4   3    0.23    0.02
   8   4   3    0.28    0.02
  -9  -4  -3    1.30    0.06
  -9  -4  -3    1.23    0.06
   9   4   3    1.38    0.06
   9   4   3    1.25    0.06
   7  -5  -3    0.27    0.02
   7  -5  -3    0.24    0.02
   7  -5  -3    0.26    0.02
  -7   5   3    0.26    0.02
  -7   5   3    0.27    0.02
  -7   5   3    0.25    0.01
   6  -5  -3    3.56    0.17
   6  -5  -3    3.77    0.17
   6  -5  -3    3.63    0.17
   6  -5  -3    3.79    0.17
  -6   5   3    3.54    0.17
  -6   5   3    3.51    0.17
  -6   5   3    3.64    0.17
  -6   5   3    3.39    0.16
   5  -5  -3    3.02    0.15
   5  -5  -3    3.41    0.15
   5  -5  -3    3.33    0.15
   5  -5  -3    2.99    0.15
   5  -5  -3    3.34    0.15
  -5   5   3    3.02    0.15
  -5   5   3    3.29    0.15
  -5   5   3    3.36    0.15
  -5   5   3    3.35    0.15
  -5   5   3    3.07    0.15
   4  -5  -3    2.28    0.10
   4  -5  -3    2.14    0.10
   4  -5  -3    2.14    0.10
   4  -5  -3    2.08    0.12
   4  -5  -3    2.10    0.10
   4  -5  -3    2.18    0.10
  -4   5   3    2.02    0.12
  -4   5   3    2.14    0.11
  -4   5   3    2.15    0.11
  -4   5   3    2.22    0.10
  -4   5   3    2.19    0.10
  -4   5   3    2.14    0.10
  -4   5   3    2.13    0.10
   3  -5  -3   15.48    0.70
   3  -5  -3   15.82    0.69
   3  -5  -3   14.44    0.69
   3  -5  -3   15.53    0.69
   3  -5  -3   14.94    0.69
   3  -5  -3   15.60    0.69
  -3   5   3   14.56    0.69
  -3   5   3   15.12    0.70
  -3   5   3   15.64    0.69
  -3   5   3   14.56    0.69
  -3   5   3   15.47    0.69
  -3   5   3   14.79    0.69
  -3   5   3   15.21    0.69
   2  -5  -3    0.27    0.02
   2  -5  -3    0.27    0.03
   2  -5  -3    0.25    0.02
   2  -5  -3    0.25    0.04
  -2   5   3    0.25    0.02
  -2   5   3    0.27    0.02
  -2   5   3    0.26    0.03
   1  -5  -3    0.34    0.02
   1  -5  -3    0.33    0.03
   1  -5  -3    0.32    0.02
   1  -5  -3    0.27    0.02
   1  -5  -3    0.29    0.04
  -1   5   3    0.29    0.02
  -1   5   3    0.29    0.02
  -1   5   3    0.32    0.02
   0  -5  -3    8.77    0.43
   0  -5  -3    9.52    0.45
   0  -5  -3    9.43    0.43
   0  -5  -3    9.85    0.43
   0  -5  -3    8.65    0.43
   0   5   3    9.34    0.43
   0   5   3   10.05    0.43
   0   5   3    9.31    0.43
   0   5   3    9.00    0.45
  -1  -5  -3    8.21    0.40
  -1  -5  -3    8.68    0.40
  -1  -5  -3    9.60    0.42
  -1  -5  -3    8.54    0.41
  -1  -5  -3    8.56    0.40
  -1  -5  -3    8.91    0.40
  -1  -5  -3    8.79    0.39
  -1  -5  -3    7.73    0.40
   1   5   3    8.85    0.40
   1   5   3    8.55    0.40
   1   5   3    9.17    0.40
  -2  -5  -3    8.41    0.42
  -2  -5  -3    9.18    0.41
  -2  -5  -3    8.68    0.41
  -2  -5  -3   10.04    0.43
  -2  -5  -3    9.08    0.41
  -2  -5  -3    9.35    0.42
  -2  -5  -3    8.67    0.44
  -2  -5  -3    9.27    0.41
   2   5   3    9.92    0.46
   2   5   3    8.31    0.42
   2   5   3    9.74    0.42
   2   5   3    8.29    0.41
  -3  -5  -3    2.73    0.13
  -3  -5  -3    2.77    0.16
  -3  -5  -3    2.82    0.13
  -3  -5  -3    2.74    0.14
  -3  -5  -3    2.66    0.13
  -3  -5  -3    2.64    0.13
  -3  -5  -3    2.86    0.13
  -3  -5  -3    2.97    0.14
  -3  -5  -3    3.04    0.15
   3   5   3    2.83    0.17
   3   5   3    2.82    0.14
   3   5   3    3.02    0.15
  -4  -5  -3   49.39    2.11
  -4  -5  -3   43.86    2.15
  -4  -5  -3   41.46    2.13
  -4  -5  -3   50.83    2.11
  -4  -5  -3   51.64    2.11
  -4  -5  -3   47.73    2.11
  -4  -5  -3   47.52    2.11
  -4  -5  -3   49.20    2.13
  -4  -5  -3   47.38    2.13
   4   5   3   45.04    2.13
   4   5   3   43.26    2.17
   4   5   3   42.42    2.11
   4   5   3   46.86    2.13
  -5  -5  -3    1.26    0.06
  -5  -5  -3    1.37    0.08
  -5  -5  -3    1.36    0.07
  -5  -5  -3    1.37    0.07
  -5  -5  -3    1.32    0.07
  -5  -5  -3    1.29    0.08
  -5  -5  -3    1.30    0.06
  -5  -5  -3    1.34    0.07
   5   5   3    1.24    0.06
   5   5   3    1.34    0.08
   5   5   3    1.33    0.06
   5   5   3    1.29    0.06
   5   5   3    1.40    0.09
   5   5   3    1.27    0.06
   5   5   3    1.33    0.07
   5   5   3    1.33    0.06
  -6  -5  -3   27.64    1.27
  -6  -5  -3   28.27    1.30
  -6  -5  -3   29.48    1.27
  -6  -5  -3   29.92    1.27
  -6  -5  -3   28.76    1.27
  -6  -5  -3   26.27    1.29
  -6  -5  -3   26.95    1.27
  -6  -5  -3   25.84    1.27
  -6  -5  -3   29.06    1.27
   6   5   3   29.38    1.27
   6   5   3   29.92    1.27
   6   5   3   28.42    1.27
   6   5   3   27.18    1.27
   6   5   3   26.65    1.27
   6   5   3   27.39    1.27
   6   5   3   27.43    1.30
   6   5   3   27.84    1.27
  -7  -5  -3   17.09    0.74
  -7  -5  -3   14.99    0.74
  -7  -5  -3   15.19    0.74
  -7  -5  -3   15.20    0.75
  -7  -5  -3   17.36    0.74
  -7  -5  -3   16.54    0.74
   7   5   3   17.18    0.74
   7   5   3   16.98    0.74
   7   5   3   16.41    0.74
   7   5   3   16.49    0.74
   7   5   3   16.82    0.74
   7   5   3   16.13    0.74
   7   5   3   15.65    0.74
  -8  -5  -3    0.69    0.04
  -8  -5  -3    0.75    0.04
  -8  -5  -3    0.79    0.04
  -8  -5  -3    0.74    0.04
  -8  -5  -3    0.84    0.04
   8   5   3    0.79    0.04
   8   5   3    0.72    0.04
   8   5   3    0.82    0.04
   8   5   3    0.77    0.04
   8   5   3    0.78    0.04
   8   5   3    0.78    0.04
   8   5   3    0.79    0.04
  -9  -5  -3    0.85    0.04
  -9  -5  -3    0.92    0.04
  -9  -5  -3    0.92    0.04
   9   5   3    0.90    0.04
   9   5   3    0.84    0.04
   9   5   3    0.76    0.04
   6  -6  -3    0.75    0.04
   6  -6  -3    0.82    0.04
   6  -6  -3    0.81    0.04
  -6   6   3    0.82    0.04
  -6   6   3    0.85    0.04
  -6   6   3    0.81    0.04
   5  -6  -3    0.03    0.01
   5  -6  -3    0.02    0.01
   5  -6  -3    0.02    0.01
   5  -6  -3    0.03    0.01
  -5   6   3    0.05    0.01
   4  -6  -3    1.24    0.06
   4  -6  -3    1.37    0.06
   4  -6  -3    1.16    0.06
   4  -6  -3    1.18    0.06
   4  -6  -3    1.30    0.06
  -4   6   3    1.23    0.07
  -4   6   3    1.28    0.06
  -4   6   3    1.26    0.06
  -4   6   3    1.23    0.06
   3  -6  -3    0.68    0.03
   3  -6  -3    0.77    0.03
   3  -6  -3    0.68    0.04
   3  -6  -3    0.64    0.03
   3  -6  -3    0.67    0.05
   3  -6  -3    0.69    0.03
  -3   6   3    0.77    0.03
  -3   6   3    0.65    0.04
  -3   6   3    0.71    0.03
  -3   6   3    0.67    0.04
  -3   6   3    0.70    0.04
  -3   6   3    0.68    0.05
   2  -6  -3    5.47    0.25
   2  -6  -3    4.99    0.24
   2  -6  -3    5.17    0.24
   2  -6  -3    5.05    0.24
  -2   6   3    5.11    0.24
  -2   6   3    4.92    0.24
  -2   6   3    4.84    0.23
  -2   6   3    5.50    0.24
  -2   6   3    5.53    0.25
   1  -6  -3    5.50    0.26
   1  -6  -3    5.17    0.28
   1  -6  -3    5.42    0.25
  -1   6   3    5.29    0.26
  -1   6   3    5.52    0.25
   0  -6  -3    1.19    0.09
   0  -6  -3    1.21    0.07
   0  -6  -3    1.28    0.07
   0  -6  -3    1.17    0.06
   0   6   3    1.29    0.07
   0   6   3    1.31    0.06
   0   6   3    1.36    0.07
  -1  -6  -3   16.56    0.75
  -1  -6  -3   16.86    0.75
  -1  -6  -3   17.43    0.75
  -1  -6  -3   17.54    0.78
  -1  -6  -3   16.76    0.76
  -1  -6  -3   16.35    0.76
  -1  -6  -3   16.75    0.75
  -1  -6  -3   16.51    0.75
  -1  -6  -3   15.90    0.76
   1   6   3   15.86    0.76
   1   6   3   16.37    0.79
   1   6   3   16.17    0.75
  -2  -6  -3   37.61    1.67
  -2  -6  -3   34.88    1.67
  -2  -6  -3   39.12    1.68
  -2  -6  -3   37.84    1.67
  -2  -6  -3   37.74    1.69
  -2  -6  -3   35.55    1.70
  -2  -6  -3   38.04    1.67
  -2  -6  -3   36.88    1.67
   2   6   3   36.27    1.69
   2   6   3   36.77    1.67
   2   6   3   35.92    1.69
  -3  -6  -3    3.61    0.16
  -3  -6  -3    3.78    0.16
  -3  -6  -3    3.80    0.17
  -3  -6  -3    3.39    0.16
  -3  -6  -3    3.19    0.18
  -3  -6  -3    3.14    0.17
  -3  -6  -3    3.28    0.20
  -3  -6  -3    3.76    0.16
   3   6   3    3.71    0.18
   3   6   3    3.85    0.18
   3   6   3    3.53    0.16
   3   6   3    3.15    0.21
  -4  -6  -3    7.13    0.34
  -4  -6  -3    7.46    0.33
  -4  -6  -3    6.92    0.37
  -4  -6  -3    6.89    0.33
  -4  -6  -3    7.37    0.33
  -4  -6  -3    6.27    0.34
  -4  -6  -3    7.97    0.33
   4   6   3    7.64    0.35
   4   6   3    7.32    0.33
   4   6   3    6.42    0.33
   4   6   3    7.27    0.33
  -5  -6  -3    2.69    0.13
  -5  -6  -3    2.92    0.13
  -5  -6  -3    2.84    0.13
  -5  -6  -3    2.71    0.15
  -5  -6  -3    2.89    0.13
  -5  -6  -3    2.82    0.13
  -5  -6  -3    2.65    0.13
  -5  -6  -3    2.84    0.15
   5   6   3    2.95    0.13
   5   6   3    2.93    0.13
   5   6   3    2.75    0.13
   5   6   3    2.70    0.13
   5   6   3    2.65    0.13
   5   6   3    2.47    0.15
   5   6   3    2.70    0.16
   5   6   3    2.87    0.13
   5   6   3    2.83    0.13
  -6  -6  -3    2.99    0.15
  -6  -6  -3    3.30    0.15
  -6  -6  -3    3.08    0.15
  -6  -6  -3    3.01    0.14
  -6  -6  -3    3.31    0.15
  -6  -6  -3    3.10    0.15
   6   6   3    3.01    0.15
   6   6   3    3.00    0.14
   6   6   3    3.34    0.14
   6   6   3    3.05    0.14
   6   6   3    3.12    0.14
   6   6   3    3.05    0.14
   6   6   3    2.87    0.15
  -7  -6  -3    0.77    0.04
  -7  -6  -3    0.82    0.05
  -7  -6  -3    0.79    0.04
  -7  -6  -3    0.78    0.04
  -7  -6  -3    0.77    0.04
   7   6   3    0.74    0.04
   7   6   3    0.73    0.04
   7   6   3    0.72    0.04
   7   6   3    0.75    0.04
   7   6   3    0.72    0.04
  -8  -6  -3   48.44    2.45
  -8  -6  -3   48.74    2.44
   8   6   3   51.29    2.44
   8   6   3   58.11    2.44
   8   6   3   57.90    2.44
   8   6   3   54.83    2.44
   8   6   3   53.14    2.44
   8   6   3   59.70    2.44
  -9  -6  -3    1.69    0.08
  -9  -6  -3    1.54    0.07
   9   6   3    1.62    0.07
   9   6   3    1.41    0.07
   9   6   3    1.71    0.07
   6  -7  -3    1.51    0.08
   6  -7  -3    1.56    0.07
  -6   7   3    1.63    0.07
  -6   7   3    1.66    0.07
  -6   7   3    1.53    0.07
   5  -7  -3    0.90    0.04
   5  -7  -3    0.94    0.05
   5  -7  -3    0.93    0.04
  -5   7   3    0.94    0.05
  -5   7   3    0.93    0.05
  -5   7   3    0.90    0.05
   4  -7  -3   30.21    1.31
   4  -7  -3   28.62    1.31
   4  -7  -3   28.10    1.31
   4  -7  -3   29.23    1.31
  -4   7   3   28.20    1.31
  -4   7   3   29.33    1.31
  -4   7   3   28.64    1.31
  -4   7   3   28.05    1.32
  -4   7   3   30.23    1.31
   3  -7  -3    0.18    0.01
   3  -7  -3    0.15    0.01
   3  -7  -3    0.16    0.01
   3  -7  -3    0.15    0.02
  -3   7   3    0.18    0.01
  -3   7   3    0.18    0.02
  -3   7   3    0.18    0.01
   2  -7  -3    0.62    0.03
   2  -7  -3    0.65    0.04
   2  -7  -3    0.62    0.03
   2  -7  -3    0.58    0.05
   2  -7  -3    0.63    0.03
  -2   7   3    0.61    0.03
  -2   7   3    0.65    0.04
  -2   7   3    0.59    0.03
  -2   7   3    0.63    0.05
  -2   7   3    0.62    0.03
   1  -7  -3    2.87    0.13
   1  -7  -3    3.12    0.13
   1  -7  -3    2.71    0.13
  -1   7   3    2.69    0.15
  -1   7   3    2.61    0.13
  -1   7   3    2.73    0.13
  -1   7   3    3.05    0.14
  -1   7   3    2.82    0.13
  -1   7   3    2.73    0.13
   0  -7  -3    7.22    0.35
   0  -7  -3    8.23    0.37
   0  -7  -3    7.15    0.39
   0  -7  -3    7.64    0.35
   0   7   3    7.55    0.36
   0   7   3    8.23    0.35
  -1  -7  -3    1.67    0.09
  -1  -7  -3    1.77    0.09
  -1  -7  -3    1.98    0.09
  -1  -7  -3    1.80    0.12
  -1  -7  -3    1.84    0.09
  -1  -7  -3    1.93    0.10
  -1  -7  -3    1.91    0.09
  -1  -7  -3    1.84    0.09
   1   7   3    1.95    0.09
   1   7   3    2.07    0.10
   1   7   3    1.89    0.10
  -2  -7  -3    0.94    0.05
  -2  -7  -3    0.79    0.05
  -2  -7  -3    0.81    0.07
  -2  -7  -3    0.89    0.04
  -2  -7  -3    0.85    0.04
  -2  -7  -3    0.90    0.05
  -2  -7  -3    0.84    0.04
   2   7   3    0.83    0.05
   2   7   3    0.85    0.05
  -3  -7  -3    1.63    0.08
  -3  -7  -3    1.56    0.08
  -3  -7  -3    1.68    0.08
  -3  -7  -3    1.73    0.08
  -3  -7  -3    1.57    0.10
  -3  -7  -3    1.64    0.08
  -3  -7  -3    1.62    0.08
  -3  -7  -3    1.52    0.09
   3   7   3    1.63    0.08
   3   7   3    1.76    0.10
   3   7   3    1.67    0.08
   3   7   3    1.60    0.08
   3   7   3    1.58    0.08
   3   7   3    1.63    0.08
   3   7   3    1.47    0.10
  -4  -7  -3    1.50    0.07
  -4  -7  -3    1.42    0.07
  -4  -7  -3    1.65    0.07
  -4  -7  -3    1.54    0.09
  -4  -7  -3    1.56    0.08
  -4  -7  -3    1.39    0.09
  -4  -7  -3    1.54    0.07
   4   7   3    1.53    0.07
   4   7   3    1.56    0.08
   4   7   3    1.49    0.10
   4   7   3    1.37    0.07
   4   7   3    1.47    0.07
   4   7   3    1.39    0.09
   4   7   3    1.55    0.07
   4   7   3    1.56    0.07
   4   7   3    1.50    0.07
   4   7   3    1.57    0.07
  -5  -7  -3    9.01    0.43
  -5  -7  -3    9.46    0.43
  -5  -7  -3    9.15    0.43
  -5  -7  -3    9.72    0.43
  -5  -7  -3   10.13    0.43
  -5  -7  -3    8.95    0.43
  -5  -7  -3    8.89    0.45
  -5  -7  -3    9.17    0.42
   5   7   3    9.22    0.42
   5   7   3    9.35    0.42
   5   7   3    9.83    0.43
   5   7   3    9.36    0.42
   5   7   3    9.37    0.43
   5   7   3    8.60    0.42
   5   7   3    9.56    0.42
  -6  -7  -3   20.50    0.92
  -6  -7  -3   18.50    0.92
  -6  -7  -3   20.05    0.92
  -6  -7  -3   19.93    0.93
  -6  -7  -3   19.82    0.92
   6   7   3   20.01    0.92
   6   7   3   20.60    0.92
   6   7   3   21.83    0.92
   6   7   3   20.71    0.92
   6   7   3   20.53    0.92
   6   7   3   20.88    0.92
  -7  -7  -3    5.24    0.24
  -7  -7  -3    5.41    0.24
  -7  -7  -3    5.14    0.24
  -7  -7  -3    5.02    0.24
  -7  -7  -3    5.13    0.24
   7   7   3    5.02    0.24
   7   7   3    5.08    0.24
   7   7   3    5.23    0.24
   7   7   3    5.67    0.24
   7   7   3    5.42    0.24
   7   7   3    5.13    0.24
  -8  -7  -3    3.64    0.16
  -8  -7  -3    3.52    0.16
  -8  -7  -3    3.52    0.16
   8   7   3    3.40    0.16
   8   7   3    3.44    0.16
   8   7   3    3.55    0.16
   8   7   3    3.58    0.16
   8   7   3    3.60    0.16
   8   7   3    3.15    0.16
   5  -8  -3    1.91    0.09
   5  -8  -3    2.04    0.09
  -5   8   3    1.96    0.09
  -5   8   3    1.91    0.09
   4  -8  -3    0.52    0.03
   4  -8  -3    0.59    0.03
   4  -8  -3    0.55    0.03
  -4   8   3    0.56    0.03
  -4   8   3    0.57    0.03
  -4   8   3    0.55    0.03
   3  -8  -3   34.70    1.68
   3  -8  -3   39.34    1.68
   3  -8  -3   37.16    1.68
   3  -8  -3   36.34    1.68
  -3   8   3   35.56    1.68
  -3   8   3   38.38    1.68
  -3   8   3   36.84    1.68
  -3   8   3   38.17    1.68
   2  -8  -3   17.71    0.83
   2  -8  -3   18.58    0.83
   2  -8  -3   17.57    0.83
   2  -8  -3   18.05    0.83
  -2   8   3   18.11    0.83
  -2   8   3   18.31    0.83
  -2   8   3   19.35    0.83
  -2   8   3   18.25    0.83
   1  -8  -3    0.03    0.01
   1  -8  -3    0.03    0.01
  -1   8   3    0.02    0.01
  -1   8   3    0.03    0.01
  -1   8   3    0.02    0.01
   0  -8  -3    9.90    0.42
   0  -8  -3    9.68    0.42
   0  -8  -3    9.72    0.43
   0  -8  -3    9.31    0.44
   0  -8  -3    9.23    0.42
   0   8   3    8.46    0.42
   0   8   3    9.33    0.43
   0   8   3    9.37    0.44
   0   8   3    9.13    0.42
   0   8   3    9.05    0.42
   0   8   3    9.06    0.42
  -1  -8  -3   10.46    0.48
  -1  -8  -3   10.71    0.48
  -1  -8  -3   11.70    0.48
  -1  -8  -3   10.53    0.48
  -1  -8  -3   11.30    0.48
  -1  -8  -3   10.34    0.48
  -1  -8  -3    9.41    0.50
   1   8   3    9.74    0.48
   1   8   3    9.67    0.49
   1   8   3   10.30    0.48
   1   8   3    9.99    0.48
   1   8   3   10.90    0.48
   1   8   3   10.84    0.48
   1   8   3   11.25    0.48
  -2  -8  -3    1.89    0.09
  -2  -8  -3    1.82    0.09
  -2  -8  -3    1.70    0.08
  -2  -8  -3    1.72    0.09
  -2  -8  -3    1.78    0.08
  -2  -8  -3    1.81    0.09
  -2  -8  -3    1.91    0.09
  -2  -8  -3    1.78    0.10
   2   8   3    1.81    0.09
   2   8   3    1.77    0.08
   2   8   3    1.87    0.11
   2   8   3    1.86    0.08
   2   8   3    1.67    0.08
   2   8   3    1.76    0.09
   2   8   3    1.87    0.08
  -3  -8  -3    2.37    0.11
  -3  -8  -3    2.38    0.13
  -3  -8  -3    2.33    0.11
  -3  -8  -3    2.37    0.11
  -3  -8  -3    2.28    0.11
  -3  -8  -3    2.05    0.10
  -3  -8  -3    2.15    0.11
   3   8   3    2.09    0.11
   3   8   3    2.26    0.11
   3   8   3    2.38    0.13
   3   8   3    2.32    0.11
   3   8   3    2.27    0.11
   3   8   3    2.36    0.11
   3   8   3    2.15    0.11
  -4  -8  -3    0.13    0.01
  -4  -8  -3    0.14    0.02
  -4  -8  -3    0.13    0.01
  -4  -8  -3    0.15    0.02
  -4  -8  -3    0.13    0.02
  -4  -8  -3    0.13    0.01
   4   8   3    0.15    0.01
   4   8   3    0.14    0.01
   4   8   3    0.13    0.01
   4   8   3    0.17    0.01
   4   8   3    0.14    0.01
   4   8   3    0.14    0.01
   4   8   3    0.14    0.01
   4   8   3    0.11    0.04
   4   8   3    0.13    0.02
  -5  -8  -3    0.87    0.05
  -5  -8  -3    0.80    0.04
  -5  -8  -3    0.83    0.04
  -5  -8  -3    0.92    0.04
  -5  -8  -3    0.85    0.05
  -5  -8  -3    0.86    0.05
  -5  -8  -3    0.88    0.05
   5   8   3    0.87    0.04
   5   8   3    0.81    0.04
   5   8   3    0.83    0.04
   5   8   3    0.86    0.05
   5   8   3    0.84    0.04
   5   8   3    0.79    0.04
   5   8   3    0.90    0.04
  -6  -8  -3    2.20    0.11
  -6  -8  -3    2.04    0.11
  -6  -8  -3    2.25    0.11
  -6  -8  -3    2.27    0.11
  -6  -8  -3    2.42    0.11
  -6  -8  -3    2.34    0.11
   6   8   3    2.26    0.11
   6   8   3    2.32    0.11
   6   8   3    2.42    0.11
   6   8   3    2.30    0.11
   6   8   3    2.22    0.11
   6   8   3    2.24    0.11
  -7  -8  -3    1.09    0.06
  -7  -8  -3    1.05    0.06
  -7  -8  -3    1.13    0.05
  -7  -8  -3    1.14    0.06
  -7  -8  -3    1.14    0.06
   7   8   3    1.17    0.06
   7   8   3    1.13    0.05
   7   8   3    1.12    0.06
   7   8   3    1.07    0.06
   7   8   3    1.23    0.06
   7   8   3    1.09    0.05
  -8  -8  -3    9.67    0.45
  -8  -8  -3   10.33    0.45
  -8  -8  -3    9.36    0.45
   8   8   3    9.99    0.45
   8   8   3    9.42    0.44
   8   8   3   10.41    0.45
   8   8   3    9.75    0.45
   8   8   3    9.61    0.45
   5  -9  -3    0.12    0.01
  -5   9   3    0.15    0.01
   4  -9  -3    0.11    0.02
   4  -9  -3    0.10    0.01
  -4   9   3    0.12    0.01
  -4   9   3    0.07    0.01
   3  -9  -3    0.36    0.02
   3  -9  -3    0.35    0.03
   3  -9  -3    0.39    0.02
  -3   9   3    0.36    0.02
  -3   9   3    0.34    0.02
  -3   9   3    0.35    0.02
   2  -9  -3   46.97    2.10
   2  -9  -3   45.09    2.10
   2  -9  -3   49.16    2.11
  -2   9   3   44.99    2.11
  -2   9   3   45.76    2.10
  -2   9   3   45.20    2.10
  -2   9   3   48.56    2.11
   1  -9  -3    4.07    0.20
   1  -9  -3    4.50    0.20
   1  -9  -3    4.43    0.20
   1  -9  -3    4.35    0.20
  -1   9   3    4.10    0.20
  -1   9   3    4.69    0.20
  -1   9   3    4.33    0.20
  -1   9   3    4.14    0.20
  -1   9   3    4.17    0.20
   0  -9  -3   10.06    0.44
   0  -9  -3    9.08    0.43
   0  -9  -3    9.55    0.43
   0  -9  -3    9.96    0.43
   0   9   3   10.06    0.44
   0   9   3    9.62    0.43
   0   9   3    9.33    0.44
   0   9   3    8.78    0.44
  -1  -9  -3    0.31    0.02
  -1  -9  -3    0.31    0.02
  -1  -9  -3    0.30    0.02
  -1  -9  -3    0.32    0.02
   1   9   3    0.35    0.02
   1   9   3    0.29    0.02
   1   9   3    0.28    0.02
   1   9   3    0.29    0.02
  -2  -9  -3   12.24    0.58
  -2  -9  -3   12.09    0.58
  -2  -9  -3   13.45    0.58
  -2  -9  -3   12.87    0.58
  -2  -9  -3   13.29    0.58
  -2  -9  -3   13.04    0.58
   2   9   3   13.18    0.58
   2   9   3   13.35    0.58
   2   9   3   12.85    0.58
   2   9   3   11.98    0.58
   2   9   3   12.53    0.58
   2   9   3   11.98    0.58
  -3  -9  -3    6.42    0.29
  -3  -9  -3    6.55    0.29
  -3  -9  -3    6.29    0.29
  -3  -9  -3    6.25    0.29
  -3  -9  -3    6.50    0.29
  -3  -9  -3    6.19    0.29
  -3  -9  -3    6.38    0.29
   3   9   3    6.18    0.29
   3   9   3    6.62    0.29
   3   9   3    5.90    0.29
   3   9   3    5.61    0.29
   3   9   3    6.47    0.29
   3   9   3    6.29    0.29
   3   9   3    6.90    0.29
  -4  -9  -3   13.78    0.71
  -4  -9  -3   17.08    0.70
  -4  -9  -3   16.02    0.70
  -4  -9  -3   15.13    0.71
  -4  -9  -3   15.65    0.70
  -4  -9  -3   15.30    0.71
   4   9   3   15.35    0.70
   4   9   3   17.12    0.70
   4   9   3   14.82    0.70
   4   9   3   15.03    0.70
   4   9   3   15.66    0.70
   4   9   3   14.28    0.71
   4   9   3   16.01    0.70
  -5  -9  -3    1.25    0.07
  -5  -9  -3    1.31    0.07
  -5  -9  -3    1.32    0.06
  -5  -9  -3    1.30    0.06
  -5  -9  -3    1.36    0.06
  -5  -9  -3    1.29    0.07
   5   9   3    1.19    0.06
   5   9   3    1.33    0.06
   5   9   3    1.28    0.06
   5   9   3    1.27    0.06
   5   9   3    1.31    0.06
   5   9   3    1.16    0.07
   5   9   3    1.33    0.06
  -6  -9  -3    0.00    0.01
   6   9   3    0.01    0.01
   6   9   3    0.00    0.01
   6   9   3    0.02    0.01
   6   9   3    0.00    0.01
  -7  -9  -3    0.05    0.01
  -7  -9  -3    0.06    0.01
  -7  -9  -3    0.05    0.01
   7   9   3    0.06    0.02
   7   9   3    0.06    0.01
   7   9   3    0.04    0.01
   7   9   3    0.04    0.01
   7   9   3    0.04    0.01
  -8  -9  -3    4.04    0.19
  -8  -9  -3    4.47    0.19
   8   9   3    4.20    0.19
   8   9   3    3.70    0.19
   8   9   3    4.19    0.19
   4 -10  -3    0.83    0.05
   4 -10  -3    0.89    0.04
  -4  10   3    0.79    0.04
  -4  10   3    0.81    0.04
  -4  10   3    0.81    0.04
   3 -10  -3    1.81    0.08
   3 -10  -3    1.80    0.09
  -3  10   3    1.80    0.08
  -3  10   3    1.74    0.08
  -3  10   3    1.75    0.08
   2 -10  -3   15.78    0.73
   2 -10  -3   15.55    0.73
   2 -10  -3   16.59    0.73
  -2  10   3   16.67    0.73
  -2  10   3   15.54    0.73
  -2  10   3   16.62    0.73
   1 -10  -3    0.06    0.01
  -1  10   3    0.06    0.01
  -1  10   3    0.04    0.02
   0 -10  -3    3.99    0.18
   0 -10  -3    3.87    0.17
   0 -10  -3    3.58    0.17
   0 -10  -3    3.75    0.17
   0  10   3    3.63    0.17
   0  10   3    3.50    0.17
   0  10   3    3.79    0.17
  -1 -10  -3    3.07    0.14
  -1 -10  -3    3.02    0.13
  -1 -10  -3    3.09    0.14
  -1 -10  -3    2.83    0.14
   1  10   3    2.80    0.14
   1  10   3    2.86    0.14
   1  10   3    3.08    0.14
   1  10   3    2.72    0.14
  -2 -10  -3   20.20    0.91
  -2 -10  -3   22.08    0.92
  -2 -10  -3   19.89    0.91
  -2 -10  -3   19.90    0.91
   2  10   3   19.67    0.91
   2  10   3   21.68    0.91
   2  10   3   19.12    0.91
   2  10   3   18.47    0.91
  -3 -10  -3    9.14    0.41
  -3 -10  -3    8.79    0.41
  -3 -10  -3    8.37    0.41
  -3 -10  -3    8.81    0.41
  -3 -10  -3    8.39    0.41
   3  10   3    9.38    0.41
   3  10   3    9.10    0.41
   3  10   3    9.05    0.41
   3  10   3    9.87    0.41
   3  10   3    8.90    0.41
  -4 -10  -3    0.02    0.00
  -4 -10  -3    0.01    0.01
  -4 -10  -3    0.02    0.01
  -4 -10  -3    0.01    0.01
   4  10   3    0.01    0.01
   4  10   3    0.01    0.01
   4  10   3    0.02    0.01
  -5 -10  -3    3.70    0.17
  -5 -10  -3    3.41    0.16
  -5 -10  -3    3.72    0.17
  -5 -10  -3    3.28    0.17
  -5 -10  -3    3.51    0.17
   5  10   3    3.68    0.16
   5  10   3    3.66    0.16
   5  10   3    3.59    0.16
   5  10   3    3.73    0.16
   5  10   3    3.35    0.17
   5  10   3    3.62    0.16
   5  10   3    3.57    0.16
  -6 -10  -3    0.23    0.01
  -6 -10  -3    0.24    0.02
   6  10   3    0.22    0.02
   6  10   3    0.20    0.02
   6  10   3    0.18    0.02
   6  10   3    0.21    0.02
   6  10   3    0.23    0.02
  -7 -10  -3    0.94    0.04
  -7 -10  -3    0.92    0.04
   7  10   3    0.87    0.04
   7  10   3    0.86    0.04
   7  10   3    0.78    0.04
   7  10   3    0.90    0.04
   3 -11  -3    4.77    0.20
  -3  11   3    4.48    0.20
  -3  11   3    4.19    0.20
   2 -11  -3    3.16    0.15
   2 -11  -3    3.20    0.15
  -2  11   3    3.33    0.15
   1 -11  -3    0.19    0.01
   1 -11  -3    0.19    0.02
  -1  11   3    0.19    0.02
  -1  11   3    0.20    0.01
   0 -11  -3    0.01    0.00
   0 -11  -3    0.02    0.01
   0 -11  -3    0.02    0.00
   0  11   3    0.02    0.01
   0  11   3    0.02    0.01
  -1 -11  -3    2.60    0.12
  -1 -11  -3    2.58    0.12
  -1 -11  -3    2.55    0.12
  -1 -11  -3    2.72    0.13
   1  11   3    2.64    0.12
   1  11   3    2.74    0.12
   1  11   3    2.43    0.12
   1  11   3    2.72    0.12
  -2 -11  -3    3.99    0.19
  -2 -11  -3    3.98    0.18
  -2 -11  -3    3.81    0.18
  -2 -11  -3    3.84    0.18
   2  11   3    3.98    0.18
   2  11   3    4.39    0.18
   2  11   3    4.13    0.18
   2  11   3    3.71    0.18
   2  11   3    3.80    0.18
  -3 -11  -3    0.94    0.05
  -3 -11  -3    1.02    0.05
  -3 -11  -3    1.02    0.05
  -3 -11  -3    1.02    0.05
   3  11   3    1.00    0.05
   3  11   3    1.00    0.05
   3  11   3    1.10    0.05
   3  11   3    0.91    0.05
  -4 -11  -3    6.22    0.29
  -4 -11  -3    6.02    0.29
  -4 -11  -3    6.16    0.29
  -4 -11  -3    6.08    0.29
   4  11   3    6.77    0.29
   4  11   3    6.53    0.29
   4  11   3    5.81    0.29
   4  11   3    6.62    0.29
   4  11   3    6.79    0.29
   4  11   3    6.59    0.29
  -5 -11  -3    0.55    0.03
  -5 -11  -3    0.54    0.03
  -5 -11  -3    0.56    0.03
  -5 -11  -3    0.57    0.03
   5  11   3    0.53    0.03
   5  11   3    0.52    0.03
   5  11   3    0.56    0.03
   5  11   3    0.57    0.03
   5  11   3    0.53    0.03
   5  11   3    0.54    0.03
  -6 -11  -3    0.49    0.02
  -6 -11  -3    0.46    0.02
   6  11   3    0.46    0.02
   6  11   3    0.42    0.02
   6  11   3    0.43    0.02
   6  11   3    0.45    0.02
   1 -12  -3    2.30    0.11
   1 -12  -3    2.43    0.11
  -1  12   3    2.55    0.11
   0 -12  -3    5.82    0.27
   0 -12  -3    5.79    0.27
   0  12   3    6.20    0.27
   0  12   3    5.63    0.27
   0  12   3    5.97    0.27
  -1 -12  -3    6.74    0.32
  -1 -12  -3    6.95    0.32
   1  12   3    7.13    0.32
   1  12   3    7.33    0.32
   1  12   3    7.26    0.32
  -2 -12  -3   11.62    0.51
  -2 -12  -3   11.10    0.51
  -2 -12  -3   11.29    0.51
  -2 -12  -3   11.45    0.51
   2  12   3   10.56    0.51
   2  12   3   11.27    0.51
  -3 -12  -3    7.48    0.34
  -3 -12  -3    7.19    0.33
  -3 -12  -3    7.19    0.33
  -3 -12  -3    7.48    0.34
   3  12   3    7.69    0.34
   3  12   3    7.31    0.34
   3  12   3    6.82    0.34
   3  12   3    7.83    0.34
  -4 -12  -3    1.12    0.05
  -4 -12  -3    1.10    0.05
  -4 -12  -3    1.12    0.05
  -4 -12  -3    1.14    0.06
   4  12   3    1.01    0.05
   4  12   3    1.11    0.05
   4  12   3    1.13    0.05
  -5 -12  -3    0.30    0.01
  -5 -12  -3    0.26    0.02
   5  12   3    0.28    0.02
   5  12   3    0.28    0.02
   5  12   3    0.27    0.02
  -1 -13  -3    0.68    0.03
   1  13   3    0.66    0.03
   1  13   3    0.73    0.03
  -2 -13  -3    1.51    0.07
   2  13   3    1.65    0.08
   2  13   3    1.72    0.08
   1  12  -4    1.09    0.05
   1  12  -4    1.08    0.05
   1  12  -4    1.09    0.05
   1  12  -4    1.13    0.05
  -1 -12   4    1.17    0.05
   0  12  -4    0.33    0.02
   0  12  -4    0.30    0.02
   0  12  -4    0.33    0.02
   0  12  -4    0.32    0.02
   0  12  -4    0.33    0.02
   0 -12   4    0.34    0.02
   0 -12   4    0.33    0.02
  -1  12  -4    7.85    0.36
  -1  12  -4    7.85    0.36
  -1  12  -4    7.47    0.35
  -1  12  -4    7.55    0.36
   1 -12   4    8.05    0.35
   1 -12   4    8.12    0.35
   4  11  -4    1.48    0.07
   4  11  -4    1.54    0.07
   4  11  -4    1.49    0.07
   3  11  -4    0.16    0.01
   3  11  -4    0.15    0.01
   3  11  -4    0.17    0.01
   3  11  -4    0.17    0.01
   3  11  -4    0.17    0.01
  -3 -11   4    0.15    0.01
   2  11  -4    1.65    0.08
   2  11  -4    1.62    0.08
   2  11  -4    1.71    0.08
   2  11  -4    1.78    0.08
   2  11  -4    1.70    0.08
  -2 -11   4    1.63    0.08
  -2 -11   4    1.68    0.08
   1  11  -4    3.33    0.15
   1  11  -4    3.15    0.15
   1  11  -4    3.05    0.15
   1  11  -4    3.13    0.15
   1  11  -4    3.25    0.15
   1  11  -4    3.08    0.14
  -1 -11   4    2.92    0.15
  -1 -11   4    3.17    0.15
  -1 -11   4    3.21    0.14
   0  11  -4    9.59    0.43
   0  11  -4   10.19    0.43
   0  11  -4    9.50    0.43
   0  11  -4    9.19    0.43
   0  11  -4    9.39    0.43
   0  11  -4    9.66    0.43
   0 -11   4    8.91    0.43
   0 -11   4    9.15    0.43
   0 -11   4    9.62    0.43
  -1  11  -4    1.08    0.06
  -1  11  -4    1.25    0.06
  -1  11  -4    1.21    0.06
  -1  11  -4    1.26    0.06
  -1  11  -4    1.15    0.06
   1 -11   4    1.25    0.06
   1 -11   4    1.27    0.06
   1 -11   4    1.22    0.06
  -2  11  -4    1.00    0.05
  -2  11  -4    1.05    0.05
  -2  11  -4    1.00    0.05
  -2  11  -4    1.01    0.05
  -2  11  -4    0.94    0.05
   2 -11   4    1.02    0.05
   2 -11   4    0.91    0.05
   2 -11   4    1.04    0.05
  -3  11  -4    0.01    0.00
  -3  11  -4    0.01    0.00
   3 -11   4    0.00    0.00
   3 -11   4    0.00    0.00
   5  10  -4    0.01    0.00
   5  10  -4    0.01    0.00
   4  10  -4    0.08    0.01
   4  10  -4    0.09    0.01
   4  10  -4    0.08    0.01
  -4 -10   4    0.06    0.01
   3  10  -4    0.17    0.01
   3  10  -4    0.16    0.01
   3  10  -4    0.17    0.02
   3  10  -4    0.15    0.01
   3  10  -4    0.17    0.02
  -3 -10   4    0.16    0.01
  -3 -10   4    0.14    0.01
  -3 -10   4    0.14    0.01
   2  10  -4    1.31    0.06
   2  10  -4    1.36    0.06
   2  10  -4    1.35    0.06
   2  10  -4    1.31    0.06
   2  10  -4    1.32    0.06
  -2 -10   4    1.37    0.06
  -2 -10   4    1.30    0.07
  -2 -10   4    1.31    0.06
   1  10  -4   16.88    0.77
   1  10  -4   18.17    0.77
   1  10  -4   17.51    0.77
   1  10  -4   16.11    0.76
   1  10  -4   16.39    0.77
   1  10  -4   16.45    0.77
  -1 -10   4   16.60    0.77
  -1 -10   4   16.85    0.77
   0  10  -4   32.62    1.47
   0  10  -4   30.89    1.47
   0  10  -4   31.74    1.47
   0  10  -4   33.58    1.47
   0  10  -4   33.12    1.47
   0  10  -4   33.97    1.47
   0 -10   4   32.13    1.47
   0 -10   4   32.59    1.47
   0 -10   4   33.36    1.47
   0 -10   4   30.92    1.47
  -1  10  -4    9.09    0.47
  -1  10  -4    9.74    0.47
  -1  10  -4   10.76    0.47
  -1  10  -4   10.37    0.47
  -1  10  -4   10.83    0.47
   1 -10   4   10.85    0.47
   1 -10   4   10.14    0.47
   1 -10   4   10.06    0.46
   1 -10   4   10.25    0.47
  -2  10  -4    2.50    0.12
  -2  10  -4    2.33    0.11
  -2  10  -4    2.32    0.11
  -2  10  -4    2.44    0.11
  -2  10  -4    2.54    0.11
  -2  10  -4    2.48    0.11
  -2  10  -4    2.43    0.11
   2 -10   4    2.57    0.11
   2 -10   4    2.62    0.11
   2 -10   4    2.26    0.11
   2 -10   4    2.43    0.11
  -3  10  -4    0.58    0.03
  -3  10  -4    0.66    0.03
  -3  10  -4    0.63    0.03
   3 -10   4    0.65    0.03
   3 -10   4    0.63    0.03
  -4  10  -4    1.92    0.09
  -4  10  -4    2.05    0.09
   4 -10   4    1.98    0.09
   4 -10   4    1.99    0.09
   6   9  -4    1.13    0.06
   6   9  -4    1.19    0.05
   5   9  -4    3.02    0.14
   5   9  -4    3.17    0.14
   5   9  -4    2.81    0.14
   5   9  -4    3.24    0.14
   4   9  -4    0.02    0.01
   4   9  -4    0.02    0.01
   4   9  -4    0.03    0.01
  -4  -9   4    0.03    0.01
  -4  -9   4    0.04    0.01
   3   9  -4    4.09    0.19
   3   9  -4    4.07    0.19
   3   9  -4    4.06    0.19
   3   9  -4    4.16    0.19
   3   9  -4    4.29    0.19
   3   9  -4    4.30    0.19
   3   9  -4    4.02    0.19
  -3  -9   4    4.00    0.19
  -3  -9   4    4.06    0.19
  -3  -9   4    3.95    0.19
   2   9  -4   15.20    0.64
   2   9  -4   15.15    0.64
   2   9  -4   14.13    0.64
   2   9  -4   15.43    0.64
   2   9  -4   14.08    0.64
  -2  -9   4   13.28    0.64
  -2  -9   4   12.62    0.64
  -2  -9   4   13.92    0.64
  -2  -9   4   12.60    0.64
   1   9  -4    4.38    0.20
   1   9  -4    4.14    0.20
   1   9  -4    4.13    0.20
   1   9  -4    4.27    0.20
   1   9  -4    4.22    0.19
   1   9  -4    4.29    0.20
  -1  -9   4    4.19    0.20
  -1  -9   4    4.17    0.19
  -1  -9   4    4.38    0.20
  -1  -9   4    4.25    0.20
  -1  -9   4    4.11    0.20
   0   9  -4    2.21    0.10
   0   9  -4    2.27    0.10
   0   9  -4    2.10    0.10
   0   9  -4    2.10    0.11
   0   9  -4    2.10    0.10
   0   9  -4    2.25    0.10
   0   9  -4    2.22    0.10
   0  -9   4    2.11    0.10
   0  -9   4    2.12    0.10
   0  -9   4    2.22    0.10
   0  -9   4    2.10    0.10
   0  -9   4    2.28    0.10
  -1   9  -4    1.78    0.09
  -1   9  -4    1.58    0.08
  -1   9  -4    1.80    0.09
  -1   9  -4    1.78    0.08
  -1   9  -4    1.68    0.09
  -1   9  -4    1.86    0.09
  -1   9  -4    1.87    0.09
  -1   9  -4    1.89    0.09
   1  -9   4    1.73    0.09
   1  -9   4    1.71    0.08
   1  -9   4    1.84    0.09
   1  -9   4    1.97    0.09
   1  -9   4    1.77    0.08
  -2   9  -4    3.81    0.17
  -2   9  -4    3.88    0.17
  -2   9  -4    3.97    0.17
  -2   9  -4    3.88    0.17
  -2   9  -4    3.86    0.17
  -2   9  -4    3.71    0.17
  -2   9  -4    3.66    0.17
  -2   9  -4    3.34    0.18
   2  -9   4    3.88    0.18
   2  -9   4    3.70    0.17
   2  -9   4    3.94    0.17
   2  -9   4    3.35    0.18
   2  -9   4    3.83    0.17
  -3   9  -4    0.03    0.01
  -3   9  -4    0.04    0.01
  -3   9  -4    0.03    0.01
  -3   9  -4    0.04    0.01
  -3   9  -4    0.03    0.01
  -3   9  -4    0.02    0.01
  -3   9  -4    0.02    0.01
   3  -9   4    0.04    0.01
   3  -9   4    0.04    0.01
   3  -9   4    0.04    0.01
  -4   9  -4   13.44    0.58
  -4   9  -4   13.25    0.58
  -4   9  -4   12.55    0.58
   4  -9   4   12.29    0.58
   4  -9   4   13.19    0.58
   4  -9   4   11.97    0.58
  -5   9  -4    1.35    0.07
  -5   9  -4    1.41    0.07
   5  -9   4    1.48    0.07
   5  -9   4    1.38    0.07
   6   8  -4    0.08    0.01
   6   8  -4    0.08    0.01
   6   8  -4    0.06    0.01
   6   8  -4    0.08    0.01
   5   8  -4    0.16    0.01
   5   8  -4    0.16    0.01
   5   8  -4    0.18    0.02
   5   8  -4    0.18    0.02
  -5  -8   4    0.13    0.01
  -5  -8   4    0.14    0.01
   4   8  -4   15.22    0.69
   4   8  -4   15.82    0.69
   4   8  -4   15.36    0.69
   4   8  -4   14.86    0.69
   4   8  -4   16.17    0.69
  -4  -8   4   14.27    0.69
  -4  -8   4   14.93    0.69
   3   8  -4    2.99    0.13
   3   8  -4    2.51    0.13
   3   8  -4    2.75    0.13
   3   8  -4    2.57    0.13
   3   8  -4    2.91    0.13
   3   8  -4    2.84    0.13
   3   8  -4    2.72    0.13
  -3  -8   4    2.69    0.13
  -3  -8   4    2.73    0.13
  -3  -8   4    2.41    0.13
  -3  -8   4    2.76    0.13
   2   8  -4    3.14    0.15
   2   8  -4    3.03    0.14
   2   8  -4    3.14    0.14
   2   8  -4    2.95    0.14
   2   8  -4    3.19    0.14
   2   8  -4    2.95    0.14
  -2  -8   4    3.02    0.14
  -2  -8   4    2.91    0.14
  -2  -8   4    3.20    0.14
  -2  -8   4    2.96    0.14
   1   8  -4   15.71    0.72
   1   8  -4   16.10    0.72
   1   8  -4   16.19    0.72
   1   8  -4   15.53    0.72
   1   8  -4   14.90    0.73
   1   8  -4   16.04    0.72
  -1  -8   4   16.79    0.72
  -1  -8   4   15.91    0.72
  -1  -8   4   16.08    0.72
   0   8  -4    0.12    0.01
   0   8  -4    0.10    0.01
   0   8  -4    0.10    0.02
   0   8  -4    0.09    0.01
   0   8  -4    0.11    0.01
   0  -8   4    0.12    0.01
   0  -8   4    0.11    0.01
   0  -8   4    0.11    0.01
   0  -8   4    0.11    0.01
  -1   8  -4    1.82    0.08
  -1   8  -4    1.67    0.08
  -1   8  -4    1.63    0.08
  -1   8  -4    1.81    0.08
  -1   8  -4    1.76    0.08
  -1   8  -4    1.70    0.08
  -1   8  -4    1.70    0.08
   1  -8   4    1.77    0.09
   1  -8   4    1.83    0.09
   1  -8   4    1.80    0.08
  -2   8  -4   10.17    0.47
  -2   8  -4   10.11    0.47
  -2   8  -4   10.81    0.47
  -2   8  -4   10.46    0.47
  -2   8  -4    9.12    0.47
  -2   8  -4    9.53    0.46
  -2   8  -4   10.57    0.47
  -2   8  -4    9.93    0.47
   2  -8   4   10.58    0.46
   2  -8   4   10.67    0.47
   2  -8   4   10.42    0.47
   2  -8   4    9.88    0.47
   2  -8   4   10.80    0.47
  -3   8  -4   24.36    1.06
  -3   8  -4   24.49    1.06
  -3   8  -4   21.90    1.06
  -3   8  -4   22.64    1.06
  -3   8  -4   22.89    1.06
  -3   8  -4   23.60    1.07
  -3   8  -4   23.56    1.06
  -3   8  -4   21.89    1.06
   3  -8   4   22.92    1.06
   3  -8   4   24.61    1.06
   3  -8   4   21.80    1.06
   3  -8   4   25.87    1.06
  -4   8  -4    1.75    0.08
  -4   8  -4    1.64    0.08
  -4   8  -4    1.85    0.08
   4  -8   4    1.71    0.08
   4  -8   4    1.66    0.08
  -5   8  -4    5.27    0.25
  -5   8  -4    5.37    0.25
   5  -8   4    5.49    0.25
   5  -8   4    5.51    0.25
  -6   8  -4    0.09    0.01
  -6   8  -4    0.06    0.01
   6  -8   4    0.08    0.01
   6  -8   4    0.09    0.01
   7   7  -4    0.00    0.00
   7   7  -4    0.00    0.00
   7   7  -4    0.00    0.00
   6   7  -4    1.17    0.06
   6   7  -4    1.08    0.06
   6   7  -4    1.14    0.06
   6   7  -4    1.22    0.06
   5   7  -4    1.78    0.09
   5   7  -4    1.73    0.09
   5   7  -4    1.84    0.09
   5   7  -4    1.90    0.09
   5   7  -4    1.80    0.09
   4   7  -4    0.05    0.01
   4   7  -4    0.06    0.01
   4   7  -4    0.04    0.01
   4   7  -4    0.07    0.01
  -4  -7   4    0.06    0.01
  -4  -7   4    0.06    0.01
   3   7  -4   10.22    0.47
   3   7  -4   11.42    0.47
   3   7  -4   10.10    0.47
   3   7  -4   10.08    0.47
   3   7  -4    9.40    0.47
   3   7  -4   10.33    0.47
  -3  -7   4   10.18    0.47
  -3  -7   4   10.24    0.47
   2   7  -4    0.40    0.02
   2   7  -4    0.43    0.02
   2   7  -4    0.42    0.02
   2   7  -4    0.40    0.02
   2   7  -4    0.35    0.04
   2   7  -4    0.40    0.02
  -2  -7   4    0.40    0.02
  -2  -7   4    0.40    0.05
  -2  -7   4    0.46    0.02
  -2  -7   4    0.38    0.02
   1   7  -4    0.42    0.03
   1   7  -4    0.43    0.04
   1   7  -4    0.47    0.03
   1   7  -4    0.47    0.03
   1   7  -4    0.51    0.03
   1   7  -4    0.45    0.03
   1   7  -4    0.46    0.03
   1   7  -4    0.47    0.03
   1   7  -4    0.45    0.03
  -1  -7   4    0.47    0.02
  -1  -7   4    0.47    0.03
  -1  -7   4    0.44    0.03
  -1  -7   4    0.48    0.05
  -1  -7   4    0.50    0.02
   0   7  -4    1.11    0.06
   0   7  -4    1.14    0.06
   0   7  -4    1.09    0.06
   0   7  -4    1.17    0.06
   0   7  -4    1.04    0.05
   0   7  -4    1.15    0.05
   0   7  -4    1.05    0.07
   0   7  -4    1.01    0.05
   0   7  -4    1.14    0.06
   0  -7   4    1.12    0.05
   0  -7   4    1.05    0.08
   0  -7   4    1.14    0.06
   0  -7   4    1.23    0.05
   0  -7   4    1.18    0.06
  -1   7  -4    3.46    0.15
  -1   7  -4    3.36    0.15
  -1   7  -4    3.37    0.16
  -1   7  -4    3.32    0.15
  -1   7  -4    3.16    0.15
  -1   7  -4    3.11    0.15
  -1   7  -4    3.16    0.15
  -1   7  -4    3.03    0.17
  -1   7  -4    3.15    0.15
  -1   7  -4    3.39    0.15
   1  -7   4    3.56    0.15
   1  -7   4    3.30    0.15
   1  -7   4    3.42    0.15
   1  -7   4    3.26    0.18
   1  -7   4    3.10    0.17
   1  -7   4    3.64    0.16
   1  -7   4    3.28    0.15
  -2   7  -4    4.55    0.22
  -2   7  -4    4.80    0.22
  -2   7  -4    4.70    0.22
  -2   7  -4    4.47    0.22
  -2   7  -4    4.55    0.22
  -2   7  -4    5.02    0.22
  -2   7  -4    4.82    0.24
  -2   7  -4    5.05    0.22
  -2   7  -4    4.30    0.22
   2  -7   4    4.24    0.21
   2  -7   4    4.43    0.23
   2  -7   4    5.04    0.22
   2  -7   4    4.96    0.22
   2  -7   4    5.02    0.22
   2  -7   4    4.33    0.24
  -3   7  -4    6.78    0.31
  -3   7  -4    6.66    0.31
  -3   7  -4    6.30    0.31
  -3   7  -4    6.72    0.31
  -3   7  -4    6.78    0.31
  -3   7  -4    6.40    0.31
  -3   7  -4    6.73    0.31
  -3   7  -4    6.91    0.31
   3  -7   4    6.78    0.31
   3  -7   4    6.31    0.31
   3  -7   4    6.64    0.30
   3  -7   4    6.82    0.31
   3  -7   4    6.55    0.30
   3  -7   4    7.20    0.31
   3  -7   4    6.69    0.31
  -4   7  -4    3.86    0.18
  -4   7  -4    3.89    0.18
  -4   7  -4    3.75    0.18
  -4   7  -4    3.84    0.18
  -4   7  -4    3.78    0.18
  -4   7  -4    3.74    0.18
  -4   7  -4    3.89    0.18
   4  -7   4    4.15    0.18
   4  -7   4    3.72    0.18
   4  -7   4    3.82    0.18
  -5   7  -4    1.45    0.07
  -5   7  -4    1.41    0.07
  -5   7  -4    1.47    0.07
   5  -7   4    1.42    0.07
  -6   7  -4    0.06    0.01
   6  -7   4    0.04    0.01
  -7   7  -4    0.08    0.01
  -7   7  -4    0.07    0.01
  -7   7  -4    0.09    0.01
   7  -7   4    0.08    0.01
   7  -7   4    0.10    0.01
   7   6  -4    0.01    0.01
   7   6  -4    0.01    0.00
   7   6  -4    0.01    0.00
   7   6  -4    0.01    0.00
   7   6  -4    0.01    0.01
   6   6  -4    6.55    0.31
   6   6  -4    6.84    0.31
   6   6  -4    6.99    0.31
   6   6  -4    7.02    0.31
   6   6  -4    6.99    0.31
  -6  -6   4    6.63    0.31
  -6  -6   4    6.64    0.31
   5   6  -4    2.46    0.12
   5   6  -4    2.62    0.12
   5   6  -4    2.55    0.12
   5   6  -4    2.58    0.12
   5   6  -4    2.61    0.12
  -5  -6   4    2.43    0.12
  -5  -6   4    2.44    0.12
   4   6  -4   21.20    0.90
   4   6  -4   19.85    0.90
   4   6  -4   19.64    0.90
   4   6  -4   20.04    0.90
   4   6  -4   18.57    0.90
  -4  -6   4   19.41    0.90
  -4  -6   4   20.34    0.90
   3   6  -4    0.77    0.06
   3   6  -4    0.82    0.05
   3   6  -4    0.82    0.04
   3   6  -4    0.84    0.04
   3   6  -4    0.80    0.04
   3   6  -4    0.83    0.04
  -3  -6   4    0.88    0.04
  -3  -6   4    0.93    0.04
  -3  -6   4    0.83    0.07
   2   6  -4   15.28    0.71
   2   6  -4   15.00    0.71
   2   6  -4   14.82    0.71
   2   6  -4   16.20    0.73
   2   6  -4   15.98    0.71
   2   6  -4   16.24    0.71
   2   6  -4   14.91    0.71
  -2  -6   4   15.45    0.71
  -2  -6   4   16.09    0.71
  -2  -6   4   16.59    0.74
   1   6  -4    0.74    0.04
   1   6  -4    0.62    0.05
   1   6  -4    0.68    0.04
   1   6  -4    0.69    0.04
   1   6  -4    0.68    0.05
   1   6  -4    0.71    0.04
   1   6  -4    0.72    0.04
   1   6  -4    0.67    0.04
  -1  -6   4    0.78    0.03
  -1  -6   4    0.79    0.06
   0   6  -4   11.32    0.51
   0   6  -4   10.69    0.52
   0  -6   4   11.25    0.50
   0  -6   4   10.17    0.56
   0  -6   4   11.10    0.50
   0  -6   4   10.86    0.52
   0  -6   4   11.65    0.50
   0  -6   4   11.32    0.52
   0  -6   4   11.01    0.50
  -1   6  -4    3.59    0.18
  -1   6  -4    3.39    0.16
  -1   6  -4    3.30    0.16
  -1   6  -4    3.22    0.16
  -1   6  -4    3.59    0.16
  -1   6  -4    3.55    0.16
  -1   6  -4    3.14    0.16
   1  -6   4    3.54    0.16
   1  -6   4    3.54    0.16
   1  -6   4    3.57    0.16
   1  -6   4    3.62    0.18
   1  -6   4    3.52    0.18
   1  -6   4    3.11    0.16
   1  -6   4    3.78    0.16
  -2   6  -4   22.54    1.09
  -2   6  -4   23.79    1.09
  -2   6  -4   23.75    1.11
  -2   6  -4   22.86    1.09
  -2   6  -4   24.14    1.09
  -2   6  -4   25.16    1.09
  -2   6  -4   25.45    1.09
  -2   6  -4   25.18    1.09
  -2   6  -4   22.55    1.09
  -2   6  -4   24.58    1.09
   2  -6   4   23.23    1.09
   2  -6   4   23.69    1.11
   2  -6   4   26.39    1.09
   2  -6   4   22.98    1.09
   2  -6   4   24.20    1.09
  -3   6  -4    2.47    0.12
  -3   6  -4    2.79    0.14
  -3   6  -4    2.69    0.12
  -3   6  -4    2.69    0.13
  -3   6  -4    2.83    0.13
  -3   6  -4    2.54    0.12
  -3   6  -4    2.58    0.12
  -3   6  -4    2.50    0.12
  -3   6  -4    2.77    0.12
  -3   6  -4    2.55    0.12
   3  -6   4    2.69    0.12
   3  -6   4    2.54    0.12
   3  -6   4    2.67    0.15
   3  -6   4    2.90    0.13
   3  -6   4    2.69    0.13
   3  -6   4    2.80    0.12
   3  -6   4    2.61    0.12
   3  -6   4    2.57    0.14
   3  -6   4    2.78    0.12
  -4   6  -4    1.55    0.08
  -4   6  -4    1.71    0.08
  -4   6  -4    1.72    0.08
  -4   6  -4    1.75    0.08
  -4   6  -4    1.68    0.08
  -4   6  -4    1.60    0.08
  -4   6  -4    1.74    0.09
   4  -6   4    1.66    0.08
   4  -6   4    1.65    0.08
   4  -6   4    1.66    0.08
  -5   6  -4    9.51    0.42
  -5   6  -4    9.26    0.42
  -5   6  -4    9.27    0.42
  -5   6  -4    8.87    0.42
   5  -6   4    8.94    0.41
   5  -6   4    8.66    0.41
   5  -6   4    9.34    0.42
  -6   6  -4    1.97    0.09
  -6   6  -4    1.93    0.09
  -6   6  -4    1.83    0.09
   6  -6   4    1.95    0.09
   6  -6   4    1.85    0.09
  -7   6  -4    0.03    0.01
  -7   6  -4    0.03    0.01
   7   5  -4    0.18    0.02
   7   5  -4    0.21    0.01
   7   5  -4    0.20    0.01
   7   5  -4    0.20    0.01
   7   5  -4    0.20    0.01
  -7  -5   4    0.19    0.01
   6   5  -4    2.92    0.13
   6   5  -4    2.96    0.13
   6   5  -4    2.85    0.13
   6   5  -4    2.96    0.14
   6   5  -4    2.73    0.13
  -6  -5   4    2.66    0.13
  -6  -5   4    2.84    0.13
   5   5  -4    1.74    0.08
   5   5  -4    1.74    0.08
   5   5  -4    1.71    0.08
   5   5  -4    1.62    0.08
   5   5  -4    1.71    0.08
  -5  -5   4    1.50    0.08
  -5  -5   4    1.63    0.08
   4   5  -4    0.20    0.02
   4   5  -4    0.25    0.02
   4   5  -4    0.18    0.04
   4   5  -4    0.21    0.02
   4   5  -4    0.20    0.02
   4   5  -4    0.21    0.02
  -4  -5   4    0.20    0.01
  -4  -5   4    0.19    0.04
   3   5  -4    2.96    0.15
   3   5  -4    2.97    0.14
   3   5  -4    2.93    0.13
   3   5  -4    3.17    0.14
   3   5  -4    2.92    0.14
   3   5  -4    2.65    0.13
   3   5  -4    3.00    0.16
  -3  -5   4    2.73    0.16
   2   5  -4    8.00    0.38
   2   5  -4    8.81    0.40
   2   5  -4    8.80    0.38
   2   5  -4    8.33    0.39
  -2  -5   4    8.72    0.39
  -2  -5   4    7.51    0.43
  -2  -5   4    8.02    0.42
  -2  -5   4    8.35    0.40
   1   5  -4   42.17    1.90
   1   5  -4   43.68    1.91
   1   5  -4   42.02    1.89
  -1  -5   4   43.18    1.95
  -1  -5   4   40.88    1.92
  -1  -5   4   39.10    1.91
   0   5  -4   15.65    0.69
   0   5  -4   14.29    0.70
   0  -5   4   15.31    0.68
   0  -5   4   15.49    0.70
   0  -5   4   16.71    0.68
   0  -5   4   14.52    0.68
   0  -5   4   14.20    0.71
   0  -5   4   14.48    0.68
  -1   5  -4   10.91    0.49
  -1   5  -4   10.29    0.50
   1  -5   4   10.97    0.51
   1  -5   4   10.51    0.49
   1  -5   4   11.49    0.49
   1  -5   4   11.41    0.51
   1  -5   4   10.10    0.49
   1  -5   4   10.81    0.54
  -2   5  -4    0.03    0.01
   2  -5   4    0.03    0.01
   2  -5   4    0.03    0.01
   2  -5   4    0.05    0.01
   2  -5   4    0.03    0.02
   2  -5   4    0.05    0.01
   2  -5   4    0.04    0.02
   2  -5   4    0.05    0.01
  -3   5  -4    2.45    0.12
  -3   5  -4    2.58    0.13
  -3   5  -4    2.52    0.12
  -3   5  -4    2.50    0.12
  -3   5  -4    2.49    0.12
  -3   5  -4    2.56    0.12
   3  -5   4    2.41    0.13
   3  -5   4    2.44    0.12
   3  -5   4    2.59    0.17
   3  -5   4    2.48    0.12
   3  -5   4    2.54    0.12
   3  -5   4    2.49    0.14
   3  -5   4    2.66    0.12
   3  -5   4    2.63    0.12
   3  -5   4    2.41    0.12
  -4   5  -4    3.62    0.16
  -4   5  -4    3.38    0.16
  -4   5  -4    3.40    0.17
  -4   5  -4    3.27    0.16
  -4   5  -4    3.58    0.16
  -4   5  -4    3.55    0.16
  -4   5  -4    3.25    0.16
   4  -5   4    3.15    0.16
   4  -5   4    3.12    0.16
   4  -5   4    3.55    0.17
   4  -5   4    3.61    0.16
   4  -5   4    3.37    0.16
   4  -5   4    3.30    0.16
  -5   5  -4    3.28    0.16
  -5   5  -4    3.22    0.16
  -5   5  -4    3.34    0.16
  -5   5  -4    3.59    0.16
   5  -5   4    3.36    0.15
   5  -5   4    3.34    0.16
   5  -5   4    3.51    0.16
  -6   5  -4    0.01    0.01
  -6   5  -4    0.01    0.01
  -6   5  -4    0.02    0.01
   6  -5   4    0.01    0.00
   6  -5   4    0.01    0.00
  -7   5  -4    6.19    0.27
  -7   5  -4    6.00    0.27
  -7   5  -4    5.77    0.26
   7  -5   4    5.12    0.26
   7  -5   4    5.91    0.26
  -8   5  -4    7.75    0.34
   8  -5   4    7.31    0.34
   8  -5   4    7.55    0.34
   7   4  -4    1.08    0.05
   7   4  -4    0.99    0.05
   7   4  -4    1.02    0.05
   7   4  -4    0.99    0.05
   7   4  -4    1.02    0.05
   7   4  -4    1.02    0.05
  -7  -4   4    1.02    0.05
  -7  -4   4    1.00    0.05
   6   4  -4    2.79    0.13
   6   4  -4    2.68    0.13
   6   4  -4    2.84    0.13
   6   4  -4    2.70    0.13
   6   4  -4    2.87    0.13
   6   4  -4    2.75    0.13
  -6  -4   4    2.80    0.13
  -6  -4   4    2.67    0.13
  -6  -4   4    2.51    0.13
  -6  -4   4    2.66    0.13
   5   4  -4    0.37    0.02
   5   4  -4    0.38    0.02
   5   4  -4    0.37    0.02
   5   4  -4    0.39    0.03
   5   4  -4    0.38    0.02
   5   4  -4    0.37    0.02
  -5  -4   4    0.36    0.02
   4   4  -4    6.08    0.29
   4   4  -4    6.20    0.29
   4   4  -4    5.86    0.29
   4   4  -4    6.41    0.29
   4   4  -4    6.68    0.29
  -4  -4   4    6.04    0.29
  -4  -4   4    6.79    0.29
  -4  -4   4    6.39    0.31
   3   4  -4   26.17    1.24
   3   4  -4   24.79    1.25
  -3  -4   4   24.74    1.28
  -3  -4   4   28.99    1.26
  -3  -4   4   29.31    1.29
  -3  -4   4   29.59    1.25
   2   4  -4   54.46    2.52
   2   4  -4   52.19    2.51
   2   4  -4   57.29    2.50
   2   4  -4   56.69    2.52
   2   4  -4   52.49    2.50
  -2  -4   4   54.56    2.55
  -2  -4   4   58.06    2.54
  -2  -4   4   49.77    2.52
  -2  -4   4   58.33    2.52
  -2  -4   4   59.61    2.52
   1   4  -4   38.17    1.62
   1   4  -4   36.21    1.61
   1   4  -4   32.25    1.62
  -1  -4   4   35.53    1.65
  -1  -4   4   38.26    1.64
  -1  -4   4   32.39    1.62
  -1  -4   4   36.29    1.62
   0   4  -4    6.42    0.29
   0   4  -4    5.84    0.30
   0  -4   4    6.23    0.31
   0  -4   4    6.55    0.30
   0  -4   4    6.48    0.30
   0  -4   4    6.54    0.29
   0  -4   4    6.20    0.29
   0  -4   4    6.17    0.33
  -1   4  -4    7.37    0.33
  -1   4  -4    7.06    0.34
   1  -4   4    7.69    0.35
   1  -4   4    6.77    0.33
   1  -4   4    6.63    0.33
   1  -4   4    7.06    0.33
   1  -4   4    7.36    0.34
   1  -4   4    8.03    0.37
  -2   4  -4    6.16    0.27
   2  -4   4    5.89    0.28
   2  -4   4    5.64    0.31
   2  -4   4    5.92    0.27
   2  -4   4    5.88    0.28
   2  -4   4    5.76    0.27
   2  -4   4    5.70    0.27
   2  -4   4    5.83    0.27
  -3   4  -4    2.14    0.11
  -3   4  -4    2.40    0.12
   3  -4   4    2.28    0.10
   3  -4   4    1.95    0.10
   3  -4   4    2.14    0.11
   3  -4   4    2.19    0.10
   3  -4   4    2.30    0.12
   3  -4   4    2.33    0.10
   3  -4   4    1.93    0.10
   3  -4   4    2.18    0.14
  -4   4  -4    7.59    0.34
  -4   4  -4    7.09    0.36
  -4   4  -4    7.78    0.34
  -4   4  -4    8.13    0.34
  -4   4  -4    7.50    0.35
  -4   4  -4    7.76    0.34
  -4   4  -4    7.68    0.34
   4  -4   4    6.84    0.34
   4  -4   4    7.29    0.36
   4  -4   4    7.66    0.35
   4  -4   4    7.93    0.34
   4  -4   4    7.50    0.36
   4  -4   4    7.74    0.34
   4  -4   4    7.31    0.39
   4  -4   4    7.38    0.34
  -5   4  -4    0.99    0.05
  -5   4  -4    1.06    0.05
  -5   4  -4    1.01    0.05
  -5   4  -4    1.04    0.05
   5  -4   4    0.94    0.07
   5  -4   4    0.98    0.05
   5  -4   4    0.99    0.05
   5  -4   4    1.02    0.05
  -6   4  -4    2.50    0.12
  -6   4  -4    2.50    0.12
  -6   4  -4    2.66    0.12
   6  -4   4    2.43    0.12
   6  -4   4    2.49    0.12
  -7   4  -4    1.78    0.09
  -7   4  -4    1.73    0.08
  -7   4  -4    1.88    0.09
   7  -4   4    1.81    0.08
   7  -4   4    1.80    0.08
  -8   4  -4   -0.01    0.01
   8  -4   4    0.00    0.00
   8  -4   4    0.01    0.00
   8   3  -4    2.84    0.14
   8   3  -4    3.05    0.14
   8   3  -4    2.96    0.14
   8   3  -4    3.03    0.14
  -8  -3   4    2.90    0.13
   7   3  -4    0.68    0.03
   7   3  -4    0.58    0.03
   7   3  -4    0.62    0.04
   7   3  -4    0.58    0.03
   7   3  -4    0.58    0.03
   7   3  -4    0.59    0.03
  -7  -3   4    0.60    0.03
  -7  -3   4    0.60    0.03
  -7  -3   4    0.61    0.03
   6   3  -4    0.00    0.01
   6   3  -4    0.01    0.01
   6   3  -4    0.02    0.01
   6   3  -4    0.02    0.01
  -6  -3   4    0.01    0.01
  -6  -3   4    0.01    0.01
  -6  -3   4    0.02    0.01
   5   3  -4   11.50    0.53
   5   3  -4   11.76    0.53
   5   3  -4   11.42    0.53
   5   3  -4   11.88    0.53
   5   3  -4   11.99    0.53
   5   3  -4   12.29    0.53
  -5  -3   4   11.25    0.53
  -5  -3   4   10.90    0.53
  -5  -3   4   10.92    0.53
  -5  -3   4   12.36    0.53
   4   3  -4    2.16    0.10
   4   3  -4    2.01    0.12
   4   3  -4    2.28    0.10
   4   3  -4    2.16    0.10
   4   3  -4    2.11    0.10
   4   3  -4    2.11    0.10
   4   3  -4    1.92    0.10
  -4  -3   4    1.97    0.12
  -4  -3   4    2.19    0.10
  -4  -3   4    2.21    0.10
   3   3  -4   23.73    1.07
   3   3  -4   23.62    1.08
   3   3  -4   23.68    1.09
  -3  -3   4   23.87    1.11
  -3  -3   4   23.14    1.09
   2   3  -4    1.35    0.07
   2   3  -4    1.36    0.07
   2   3  -4    1.43    0.08
   2   3  -4    1.29    0.07
   2   3  -4    1.18    0.06
   2   3  -4    1.33    0.07
  -2  -3   4    1.21    0.09
  -2  -3   4    1.44    0.08
  -2  -3   4    1.25    0.09
   1   3  -4    6.02    0.28
   1   3  -4    6.02    0.28
   1   3  -4    6.22    0.28
   1   3  -4    5.63    0.28
   1   3  -4    6.47    0.29
  -1  -3   4    5.75    0.28
  -1  -3   4    5.95    0.31
  -1  -3   4    5.95    0.29
   0   3  -4  127.84    5.70
   0   3  -4  124.43    5.77
   0  -3   4  115.61    5.69
   0  -3   4  136.47    5.92
  -1   3  -4   25.37    1.13
  -1   3  -4   22.68    1.13
  -1   3  -4   26.52    1.12
   1  -3   4   25.70    1.16
   1  -3   4   26.58    1.12
   1  -3   4   26.64    1.13
   1  -3   4   23.61    1.12
   1  -3   4   24.30    1.12
   1  -3   4   22.93    1.12
   1  -3   4   23.86    1.13
   1  -3   4   24.60    1.13
  -2   3  -4   13.35    0.61
  -2   3  -4   14.91    0.62
  -2   3  -4   13.02    0.61
   2  -3   4   13.64    0.64
   2  -3   4   12.13    0.60
   2  -3   4   12.05    0.61
   2  -3   4   13.58    0.60
   2  -3   4   14.37    0.60
   2  -3   4   12.70    0.62
   2  -3   4   13.47    0.61
   3  -3   4  171.88    8.09
   3  -3   4  158.82    8.50
   3  -3   4  179.72    8.09
   3  -3   4  185.35    8.45
   3  -3   4  198.60    8.54
  -4   3  -4    1.36    0.07
   4  -3   4    1.43    0.06
   4  -3   4    1.24    0.08
   4  -3   4    1.21    0.07
   4  -3   4    1.17    0.06
   4  -3   4    1.29    0.06
   4  -3   4    1.45    0.06
  -5   3  -4   10.36    0.47
  -5   3  -4   10.40    0.46
  -5   3  -4    9.14    0.46
  -5   3  -4    9.88    0.46
  -5   3  -4   10.18    0.46
  -5   3  -4   10.42    0.46
   5  -3   4    9.75    0.48
   5  -3   4   10.24    0.46
   5  -3   4   10.51    0.46
   5  -3   4   10.78    0.46
  -6   3  -4    0.04    0.01
  -6   3  -4    0.02    0.01
  -6   3  -4    0.02    0.01
  -6   3  -4    0.02    0.01
   6  -3   4    0.03    0.01
  -7   3  -4    0.00    0.01
  -7   3  -4    0.01    0.01
  -7   3  -4    0.01    0.01
   7  -3   4    0.02    0.01
   7  -3   4    0.01    0.00
  -8   3  -4    0.20    0.02
  -8   3  -4    0.20    0.02
   8  -3   4    0.21    0.02
   8  -3   4    0.21    0.01
   8   2  -4    0.11    0.01
   8   2  -4    0.12    0.01
   8   2  -4    0.10    0.01
   8   2  -4    0.12    0.01
   7   2  -4    3.92    0.17
   7   2  -4    3.78    0.17
   7   2  -4    3.62    0.17
   7   2  -4    3.53    0.17
   7   2  -4    3.67    0.17
   7   2  -4    3.57    0.17
  -7  -2   4    3.61    0.17
  -7  -2   4    3.40    0.17
  -7  -2   4    3.61    0.17
   6   2  -4    2.44    0.11
   6   2  -4    2.44    0.11
   6   2  -4    2.28    0.11
   6   2  -4    2.44    0.11
   6   2  -4    2.38    0.12
   6   2  -4    2.26    0.11
   6   2  -4    2.40    0.11
  -6  -2   4    2.59    0.12
  -6  -2   4    2.44    0.11
  -6  -2   4    2.36    0.12
  -6  -2   4    2.43    0.11
  -6  -2   4    2.43    0.11
[truncated: 431,615 more chars]
