# Supplementary material for: Alkyl sulfonyl fluorides as ambiphiles in the stereoselective palladium(II)-catalysed cyclopropanation of unactivated alkenes
Source: Nat Synth. 2025 Dec 16;5(2):281–9. doi: 10.1038/s44160-025-00925-1 (PMC12885951; doi:10.1038/s44160-025-00925-1)
Supplement: Supplementary file 8 — Crystallographic data for compound (±)-6aa, CCDC 2394329. [file 44160_2025_925_MOESM8_ESM.cif]

data_vd510
# start Validation Reply Form
_vrf_PLAT340_vd510
;
PROBLEM: Low Bond Precision on  C-C Bonds ...............      0.011 Ang.
RESPONSE: The structure has been refined as a two-component twin
;
# Added during the CSD deposition process: Wednesday 12 March 2025 09:36 AM
# end Validation Reply Form

_audit_creation_date               2024-11-04
_audit_creation_method
;
Olex2 1.5
(compiled 2024.02.16 svn.r378c4104 for OlexSys, GUI svn.r6928)
;
_shelx_SHELXL_version_number       '2016/6'
_audit_contact_author_address      ?
_audit_contact_author_email        ?
_audit_contact_author_name         ''
_audit_contact_author_phone        ?
_publ_contact_author_id_orcid      ?
_publ_section_references
;
Dolomanov, O.V., Bourhis, L.J., Gildea, R.J, Howard, J.A.K. & Puschmann, H.
 (2009), J. Appl. Cryst. 42, 339-341.

Sheldrick, G.M. (2015). Acta Cryst. A71, 3-8.

Sheldrick, G.M. (2015). Acta Cryst. C71, 3-8.
;
_chemical_name_common              ?
_chemical_name_systematic          ?
_chemical_formula_moiety           'C7 H10 O4'
_chemical_formula_sum              'C7 H10 O4'
_chemical_formula_weight           158.15
_chemical_melting_point            ?
loop_
  _atom_type_symbol
  _atom_type_description
  _atom_type_scat_dispersion_real
  _atom_type_scat_dispersion_imag
  _atom_type_scat_source
 'C' 'C' 0.0033 0.0016 'International Tables Vol C Tables 4.2.6.8 and 6.1.1.4'
 'H' 'H' 0.0000 0.0000 'International Tables Vol C Tables 4.2.6.8 and 6.1.1.4'
 'O' 'O' 0.0106 0.0060 'International Tables Vol C Tables 4.2.6.8 and 6.1.1.4'

_shelx_space_group_comment
;
The symmetry employed for this shelxl refinement is uniquely defined
by the following loop, which should always be used as a source of
symmetry information in preference to the above space-group names.
They are only intended as comments.
;
_space_group_crystal_system        'triclinic'
_space_group_IT_number             2
_space_group_name_H-M_alt          'P -1'
_space_group_name_Hall             '-P 1'
loop_
  _space_group_symop_operation_xyz
 'x, y, z'
 '-x, -y, -z'

_cell_length_a                     5.9719(19)
_cell_length_b                     6.108(2)
_cell_length_c                     10.902(3)
_cell_angle_alpha                  76.78(2)
_cell_angle_beta                   84.19(2)
_cell_angle_gamma                  87.80(2)
_cell_volume                       385.1(2)
_cell_formula_units_Z              2
_cell_measurement_reflns_used      1092
_cell_measurement_temperature      273.15
_cell_measurement_theta_max        20.94
_cell_measurement_theta_min        3.43
_shelx_estimated_absorpt_T_max     0.992
_shelx_estimated_absorpt_T_min     0.978
_exptl_absorpt_coefficient_mu      0.113
_exptl_absorpt_correction_T_max    ?
_exptl_absorpt_correction_T_min    ?
_exptl_absorpt_correction_type     none
_exptl_absorpt_process_details     ?
_exptl_absorpt_special_details     ?
_exptl_crystal_colour              colourless
_exptl_crystal_colour_primary      colourless
_exptl_crystal_density_diffrn      1.364
_exptl_crystal_density_meas        ?
_exptl_crystal_density_method      ?
_exptl_crystal_description         prism
_exptl_crystal_F_000               168
_exptl_crystal_size_max            0.2
_exptl_crystal_size_mid            0.1
_exptl_crystal_size_min            0.07
_exptl_transmission_factor_max     ?
_exptl_transmission_factor_min     ?
_diffrn_reflns_av_R_equivalents    ?
_diffrn_reflns_av_unetI/netI       0.0745
_diffrn_reflns_Laue_measured_fraction_full  0.997
_diffrn_reflns_Laue_measured_fraction_max  0.997
_diffrn_reflns_limit_h_max         7
_diffrn_reflns_limit_h_min         -6
_diffrn_reflns_limit_k_max         7
_diffrn_reflns_limit_k_min         -7
_diffrn_reflns_limit_l_max         12
_diffrn_reflns_limit_l_min         -6
_diffrn_reflns_number              1353
_diffrn_reflns_point_group_measured_fraction_full  0.997
_diffrn_reflns_point_group_measured_fraction_max  0.997
_diffrn_reflns_theta_full          24.992
_diffrn_reflns_theta_max           24.992
_diffrn_reflns_theta_min           1.928
_diffrn_ambient_temperature        273.15
_diffrn_detector_area_resol_mean   ?
_diffrn_measured_fraction_theta_full  0.997
_diffrn_measured_fraction_theta_max  0.997
_diffrn_measurement_device_type    'Bruker APEX-II CCD'
_diffrn_measurement_method         '\f and \w scans'
_diffrn_radiation_type             MoK\a
_diffrn_radiation_wavelength       0.71073
_diffrn_source                     ?
_diffrn_source_current             30.0
_diffrn_source_power               1.2
_diffrn_source_voltage             40.0
_diffrn_standards_number           0
_reflns_Friedel_coverage           0.000
_reflns_Friedel_fraction_full      .
_reflns_Friedel_fraction_max       .
_reflns_number_gt                  995
_reflns_number_total               1353
_reflns_special_details
;
 _reflns_Friedel_fraction is defined as the number of unique
 Friedel pairs measured divided by the number that would be
 possible theoretically, ignoring centric projections and
 systematic absences.
;
_reflns_threshold_expression       'I > 2\s(I)'
_computing_cell_refinement         ?
_computing_data_collection         ?
_computing_data_reduction          ?
_computing_molecular_graphics      'Olex2 1.5 (Dolomanov et al., 2009)'
_computing_publication_material    'Olex2 1.5 (Dolomanov et al., 2009)'
_computing_structure_refinement    'SHELXL 2016/6 (Sheldrick, 2015)'
_computing_structure_solution      'SHELXT  (Sheldrick, 2015)'
_refine_diff_density_max           0.546
_refine_diff_density_min           -0.607
_refine_diff_density_rms           0.159
_refine_ls_extinction_coef         .
_refine_ls_extinction_method       none
_refine_ls_goodness_of_fit_ref     1.250
_refine_ls_hydrogen_treatment      constr
_refine_ls_matrix_type             full
_refine_ls_number_parameters       101
_refine_ls_number_reflns           1353
_refine_ls_number_restraints       0
_refine_ls_R_factor_all            0.1412
_refine_ls_R_factor_gt             0.1161
_refine_ls_restrained_S_all        1.250
_refine_ls_shift/su_max            0.000
_refine_ls_shift/su_mean           0.000
_refine_ls_structure_factor_coef   Fsqd
_refine_ls_weighting_details      
 'w=1/[\s^2^(Fo^2^)+(0.1347P)^2^+1.3575P] where P=(Fo^2^+2Fc^2^)/3'
_refine_ls_weighting_scheme        calc
_refine_ls_wR_factor_gt            0.3428
_refine_ls_wR_factor_ref           0.3548
_refine_special_details
;
 Refined as a 2-component twin.
;
_olex2_refinement_description
;
1. Twinned data refinement
 Scales: 0.659(13)
 0.341(13)
2. Fixed Uiso
 At 1.2 times of:
  All C(H) groups, All C(H,H) groups
 At 1.5 times of:
  All C(H,H,H) groups, All O(H) groups
3.a Ternary CH refined with riding coordinates:
 C1(H1), C3(H3)
3.b Secondary CH2 refined with riding coordinates:
 C2(H2a,H2b), C4(H4a,H4b)
3.c Me refined with riding coordinates:
 C7(H7a,H7b,H7c)
3.d Tetrahedral OH refined with riding coordinates:
 O2(H2)
;
_atom_sites_solution_hydrogens     geom
_atom_sites_solution_primary       dual
_atom_sites_solution_secondary     ?
loop_
  _atom_site_label
  _atom_site_type_symbol
  _atom_site_fract_x
  _atom_site_fract_y
  _atom_site_fract_z
  _atom_site_U_iso_or_equiv
  _atom_site_adp_type
  _atom_site_occupancy
  _atom_site_site_symmetry_order
  _atom_site_calc_flag
  _atom_site_refinement_flags_posn
  _atom_site_refinement_flags_adp
  _atom_site_refinement_flags_occupancy
  _atom_site_disorder_assembly
  _atom_site_disorder_group
 O1 O 0.4242(9) 0.7630(9) 0.5900(5) 0.0402(15) Uani 1 1 d . . . . .
 O2 O 0.7808(10) 0.8483(10) 0.5199(6) 0.0468(17) Uani 1 1 d . . . . .
 H2 H 0.720998 0.963557 0.477102 0.070 Uiso 1 1 calc R U . . .
 O3 O 0.9873(9) 0.1643(9) 0.8348(6) 0.0374(15) Uani 1 1 d . . . . .
 O4 O 0.8469(8) -0.1710(8) 0.8398(5) 0.0312(14) Uani 1 1 d . . . . .
 C1 C 0.5956(13) 0.1248(12) 0.8226(7) 0.0312(18) Uani 1 1 d . . . . .
 H1 H 0.482373 0.002568 0.838452 0.037 Uiso 1 1 calc R U . . .
 C2 C 0.5174(14) 0.3320(13) 0.8670(8) 0.037(2) Uani 1 1 d . . . . .
 H2A H 0.364649 0.331362 0.911883 0.044 Uiso 1 1 calc R U . . .
 H2B H 0.630310 0.414834 0.898405 0.044 Uiso 1 1 calc R U . . .
 C3 C 0.5348(12) 0.3410(12) 0.7295(7) 0.0303(18) Uani 1 1 d . . . . .
 H3 H 0.387219 0.337886 0.694119 0.036 Uiso 1 1 calc R U . . .
 C4 C 0.7124(13) 0.4825(13) 0.6400(7) 0.0313(18) Uani 1 1 d . . . . .
 H4A H 0.842525 0.498301 0.686668 0.038 Uiso 1 1 calc R U . . .
 H4B H 0.766011 0.405335 0.571654 0.038 Uiso 1 1 calc R U . . .
 C5 C 0.6223(13) 0.7103(13) 0.5831(7) 0.0317(18) Uani 1 1 d . . . . .
 C6 C 0.8296(12) 0.0481(11) 0.8322(7) 0.0240(16) Uani 1 1 d . . . . .
 C7 C 1.0725(14) -0.2700(13) 0.8513(9) 0.038(2) Uani 1 1 d . . . . .
 H7A H 1.066544 -0.431975 0.856298 0.057 Uiso 1 1 calc R U . . .
 H7B H 1.173052 -0.199555 0.777275 0.057 Uiso 1 1 calc R U . . .
 H7C H 1.129391 -0.244960 0.928165 0.057 Uiso 1 1 calc R U . . .

loop_
  _atom_site_aniso_label
  _atom_site_aniso_U_11
  _atom_site_aniso_U_22
  _atom_site_aniso_U_33
  _atom_site_aniso_U_23
  _atom_site_aniso_U_13
  _atom_site_aniso_U_12
 O1 0.038(3) 0.037(3) 0.042(3) -0.001(3) -0.004(3) 0.003(3)
 O2 0.040(3) 0.036(3) 0.054(4) 0.011(3) -0.001(3) -0.006(3)
 O3 0.026(3) 0.025(3) 0.065(4) -0.014(3) -0.012(3) -0.001(2)
 O4 0.025(3) 0.023(3) 0.046(3) -0.010(2) -0.005(2) 0.004(2)
 C1 0.030(4) 0.025(4) 0.037(4) -0.002(3) -0.003(3) -0.003(3)
 C2 0.032(4) 0.030(4) 0.042(5) 0.002(3) 0.008(3) 0.001(3)
 C3 0.026(4) 0.024(4) 0.041(4) -0.006(3) -0.004(3) -0.003(3)
 C4 0.029(4) 0.039(4) 0.030(4) -0.012(3) -0.005(3) -0.007(3)
 C5 0.037(5) 0.036(4) 0.022(4) -0.004(3) -0.008(3) -0.008(4)
 C6 0.032(4) 0.014(3) 0.027(4) -0.007(3) -0.001(3) -0.004(3)
 C7 0.034(4) 0.029(4) 0.053(5) -0.012(4) -0.008(4) 0.007(3)

_geom_special_details
;
 All esds (except the esd in the dihedral angle between two l.s. planes)
 are estimated using the full covariance matrix.  The cell esds are taken
 into account individually in the estimation of esds in distances, angles
 and torsion angles; correlations between esds in cell parameters are only
 used when they are defined by crystal symmetry.  An approximate (isotropic)
 treatment of cell esds is used for estimating esds involving l.s. planes.
;
loop_
  _geom_bond_atom_site_label_1
  _geom_bond_atom_site_label_2
  _geom_bond_distance
  _geom_bond_site_symmetry_2
  _geom_bond_publ_flag
 O1 C5 1.213(9) . ?
 O2 H2 0.8400 . ?
 O2 C5 1.321(10) . ?
 O3 C6 1.207(8) . ?
 O4 C6 1.322(8) . ?
 O4 C7 1.461(9) . ?
 C1 H1 1.0000 . ?
 C1 C2 1.498(11) . ?
 C1 C3 1.526(11) . ?
 C1 C6 1.463(11) . ?
 C2 H2A 0.9900 . ?
 C2 H2B 0.9900 . ?
 C2 C3 1.480(12) . ?
 C3 H3 1.0000 . ?
 C3 C4 1.517(10) . ?
 C4 H4A 0.9900 . ?
 C4 H4B 0.9900 . ?
 C4 C5 1.492(11) . ?
 C7 H7A 0.9800 . ?
 C7 H7B 0.9800 . ?
 C7 H7C 0.9800 . ?

loop_
  _geom_angle_atom_site_label_1
  _geom_angle_atom_site_label_2
  _geom_angle_atom_site_label_3
  _geom_angle
  _geom_angle_site_symmetry_1
  _geom_angle_site_symmetry_3
  _geom_angle_publ_flag
 C5 O2 H2 109.5 . . ?
 C6 O4 C7 116.1(6) . . ?
 C2 C1 H1 115.2 . . ?
 C2 C1 C3 58.6(5) . . ?
 C3 C1 H1 115.2 . . ?
 C6 C1 H1 115.2 . . ?
 C6 C1 C2 119.4(7) . . ?
 C6 C1 C3 121.3(6) . . ?
 C1 C2 H2A 117.6 . . ?
 C1 C2 H2B 117.6 . . ?
 H2A C2 H2B 114.7 . . ?
 C3 C2 C1 61.7(5) . . ?
 C3 C2 H2A 117.6 . . ?
 C3 C2 H2B 117.6 . . ?
 C1 C3 H3 114.6 . . ?
 C2 C3 C1 59.7(5) . . ?
 C2 C3 H3 114.6 . . ?
 C2 C3 C4 120.7(6) . . ?
 C4 C3 C1 121.8(6) . . ?
 C4 C3 H3 114.6 . . ?
 C3 C4 H4A 109.3 . . ?
 C3 C4 H4B 109.3 . . ?
 H4A C4 H4B 108.0 . . ?
 C5 C4 C3 111.5(7) . . ?
 C5 C4 H4A 109.3 . . ?
 C5 C4 H4B 109.3 . . ?
 O1 C5 O2 123.0(7) . . ?
 O1 C5 C4 124.2(7) . . ?
 O2 C5 C4 112.8(7) . . ?
 O3 C6 O4 123.6(7) . . ?
 O3 C6 C1 125.9(6) . . ?
 O4 C6 C1 110.5(6) . . ?
 O4 C7 H7A 109.5 . . ?
 O4 C7 H7B 109.5 . . ?
 O4 C7 H7C 109.5 . . ?
 H7A C7 H7B 109.5 . . ?
 H7A C7 H7C 109.5 . . ?
 H7B C7 H7C 109.5 . . ?

loop_
  _geom_torsion_atom_site_label_1
  _geom_torsion_atom_site_label_2
  _geom_torsion_atom_site_label_3
  _geom_torsion_atom_site_label_4
  _geom_torsion
  _geom_torsion_site_symmetry_1
  _geom_torsion_site_symmetry_2
  _geom_torsion_site_symmetry_3
  _geom_torsion_site_symmetry_4
  _geom_torsion_publ_flag
 C1 C2 C3 C4 -111.3(8) . . . . ?
 C1 C3 C4 C5 -165.5(6) . . . . ?
 C2 C1 C3 C4 109.5(8) . . . . ?
 C2 C1 C6 O3 -24.9(12) . . . . ?
 C2 C1 C6 O4 154.2(6) . . . . ?
 C2 C3 C4 C5 -94.3(8) . . . . ?
 C3 C1 C6 O3 44.2(11) . . . . ?
 C3 C1 C6 O4 -136.7(7) . . . . ?
 C3 C4 C5 O1 -11.8(10) . . . . ?
 C3 C4 C5 O2 170.4(6) . . . . ?
 C6 C1 C2 C3 110.8(8) . . . . ?
 C6 C1 C3 C2 -107.6(8) . . . . ?
 C6 C1 C3 C4 1.9(11) . . . . ?
 C7 O4 C6 O3 -0.3(11) . . . . ?
 C7 O4 C6 C1 -179.3(6) . . . . ?

_shelx_res_file
;
TITL vd510_a.res in P-1
    vd510.res
    created by SHELXL-2016/6 at 12:28:05 on 22-Oct-2024
REM Old TITL vd510 in P1
REM SHELXT solution in P-1
REM R1 0.242, Rweak 0.098, Alpha 0.127, Orientation as input
REM Formula found by SHELXT: C7 O4
CELL 0.71073 5.9719 6.1075 10.9021 76.784 84.188 87.796
ZERR 2 0.0019 0.002 0.0034 0.02 0.021 0.022
LATT 1
SFAC C H O
UNIT 14 20 8

L.S. 44 0 0
PLAN  5
SIZE 0.2 0.1 0.07
TEMP -100.5
CONF
BOND $H
list 4
MORE -1
fmap 2 53
acta
MERG 0
OMIT -2 50
REM <olex2.extras>
REM <HklSrc "%.\\vd510.hkp">
REM </olex2.extras>

WGHT    0.134700    1.357500
BASF   0.34075
FVAR      38.21676
O1    3    0.424222    0.763037    0.589963    11.00000    0.03760    0.03685 =
         0.04220   -0.00120   -0.00408    0.00334
O2    3    0.780823    0.848270    0.519937    11.00000    0.03960    0.03633 =
         0.05400    0.01090   -0.00061   -0.00611
AFIX  83
H2    2    0.720998    0.963557    0.477102    11.00000   -1.50000
AFIX   0
O3    3    0.987266    0.164334    0.834756    11.00000    0.02613    0.02478 =
         0.06482   -0.01369   -0.01224   -0.00056
O4    3    0.846868   -0.171032    0.839846    11.00000    0.02486    0.02334 =
         0.04637   -0.00991   -0.00487    0.00393
C1    1    0.595556    0.124775    0.822618    11.00000    0.03031    0.02461 =
         0.03661   -0.00231   -0.00284   -0.00262
AFIX  13
H1    2    0.482373    0.002568    0.838452    11.00000   -1.20000
AFIX   0
C2    1    0.517379    0.331963    0.867034    11.00000    0.03174    0.03011 =
         0.04181    0.00196    0.00773    0.00134
AFIX  23
H2A   2    0.364649    0.331362    0.911883    11.00000   -1.20000
H2B   2    0.630310    0.414834    0.898405    11.00000   -1.20000
AFIX   0
C3    1    0.534811    0.340988    0.729549    11.00000    0.02555    0.02403 =
         0.04091   -0.00570   -0.00403   -0.00279
AFIX  13
H3    2    0.387219    0.337886    0.694119    11.00000   -1.20000
AFIX   0
C4    1    0.712449    0.482530    0.639975    11.00000    0.02892    0.03853 =
         0.02963   -0.01220   -0.00481   -0.00653
AFIX  23
H4A   2    0.842525    0.498301    0.686668    11.00000   -1.20000
H4B   2    0.766011    0.405335    0.571654    11.00000   -1.20000
AFIX   0
C5    1    0.622289    0.710344    0.583067    11.00000    0.03732    0.03635 =
         0.02183   -0.00372   -0.00809   -0.00822
C6    1    0.829615    0.048088    0.832204    11.00000    0.03191    0.01429 =
         0.02679   -0.00665   -0.00076   -0.00428
C7    1    1.072536   -0.270028    0.851342    11.00000    0.03430    0.02894 =
         0.05258   -0.01160   -0.00756    0.00672
AFIX  33
H7A   2    1.066544   -0.431975    0.856298    11.00000   -1.50000
H7B   2    1.173052   -0.199555    0.777275    11.00000   -1.50000
H7C   2    1.129391   -0.244960    0.928165    11.00000   -1.50000
AFIX   0
HKLF 5


REM  vd510_a.res in P-1
REM R1 =  0.1161 for     995 Fo > 4sig(Fo)  and  0.1412 for all    1353 data
REM    101 parameters refined using      0 restraints

END

WGHT      0.1274      1.3867

REM Highest difference peak  0.546,  deepest hole -0.607,  1-sigma level  0.159
Q1    1   0.7984 -0.1522  0.7339  11.00000  0.05    0.55
Q2    1   0.4306  0.2294  0.8410  11.00000  0.05    0.55
Q3    1   0.8564 -0.0678  0.7637  11.00000  0.05    0.50
Q4    1   0.7705  0.5437  0.5398  11.00000  0.05    0.47
Q5    1   0.8934  0.1086  0.9169  11.00000  0.05    0.47
;
_shelx_res_checksum                80652
_shelx_hkl_file
;
   1   0   0  157350    4390   1
   2   0   0  197850    5590   1
  -3   0  -1  119370    4930  -2
   3   0   0  119370    4930   1
   4   0   0    3810    1960   1
   5   0   0   71020    5730   1
  -6   0  -2    6200    3220  -2
   6   0   0    6200    3220   1
   7   0   0   11950    4760   1
  -6   1   0   40500    9940   1
  -5   1   0    4820    2770   1
  -4   1   0   11780    2600   1
  -3   1   0  874530   56860   1
  -2   1   0   70410    3430   1
  -1   1   0  520890   11330   1
   0   1   0  133060    3330   1
   1   1   0  250400    6600   1
   2   1   0  205850    4990   1
   3   1   0  162300    5460   1
   4   1   0   47250    5360   1
   5   1   0  382600   13710   1
   6   1   0    4660    3030   1
   7   1   0   23600    5420   1
  -6   2   0    4040    3370   1
   5  -2   0    3260    2670  -2
  -5   2   0    3260    2670   1
  -4   2   0     190    1890   1
  -3   2   0   33600    2890   1
   2  -2  -1   47410    3660  -2
  -2   2   0   47410    3660   1
  -1   2   0  191460    5630   1
   0   2   0  953610   20470   1
  -1  -2  -2   86940    2440  -2
   1   2   0   86940    2440   1
   2   2   0 1064490   29060   1
   3   2   0   86480    3680   1
  -4  -2  -3   37190    3780  -2
   4   2   0   37190    3780   1
   5   2   0   49360    4660   1
   6   2   0   33430    5460   1
  -6   3   0    1000    3350   1
  -5   3   0    3180    2860   1
   4  -3  -1    8520    2520  -2
  -4   3   0    8520    2520   1
  -3   3   0    6550    2640   1
  -2   3   0  135180    9110   1
   1  -3  -2  644780   43460  -2
  -1   3   0  644780   43460   1
   0   3   0  211260    6190   1
   1   3   0  228320    6530   1
  -2  -3  -3  116950    4660  -2
   2   3   0  116950    4660   1
   3   3   0   59450    4700   1
   4   3   0   11780    2910   1
   5   3   0  114730   12950   1
   6   3   0    -110    3560   1
  -5   4   0    5700    4150   1
  -4   4   0   49900   12000   1
  -3   4   0   24340    4580   1
  -2   4   0  130570    6490   1
  -1   4   0   82680    8380   1
   0   4   0   11990    2520   1
   1   4   0   27570    2080   1
   2   4   0   85600    3510   1
   3   4   0    6210    1820   1
   4   4   0   95710    7610   1
  -5  -4  -5   22720    4840  -2
   5   4   0   22720    4840   1
  -4   5   0    4840    3080   1
   3  -5  -3    2710    3650  -2
  -3   5   0    2710    3650   1
  -2   5   0   60410    5700   1
  -1   5   0    9110    2910   1
   0  -5  -4   12770    3180  -2
   0   5   0   12770    3180   1
   1   5   0  202450    8770   1
   2   5   0   84750    9040   1
  -3  -5  -5   64910    5480  -2
   3   5   0   64910    5480   1
   4   5   0    5350    4550   1
   5   5   0    1140    9860   1
  -3   6   0    1850    5380   1
  -2   6   0    2370    3760   1
  -1   6   0    1560    2910   1
   0   6   0   65100    7950   1
   1   6   0   11600    3740   1
   2   6   0    2630    3360   1
   3   6   0   13900    3990   1
   0   7   0    6380    3960   1
  -1  -7  -6    9010    4220  -2
   1   7   0    9010    4220   1
  -3  -6   1    3160    4480   1
  -2  -6   1   53910    6200   1
  -1  -6   1    8120    3200   1
   0  -6   1    6250    3090   1
   1  -6   1   25510    4390   1
   2  -6   1   12840    4570   1
   3  -6   1    1540    3510   1
  -4  -5   1   21040    5410   1
   3   5   6   36400    4980  -2
  -3  -5   1   36400    4980   1
  -2  -5   1  325640   12360   1
  -1  -5   1   52810    6990   1
   0   5   5   64640    5840  -2
   0  -5   1   64640    5840   1
   1  -5   1    1930    2430   1
   2  -5   1    -910    3140   1
  -3   5   4  117590   13740  -2
   3  -5   1  117590   13740   1
   4  -5   1   -1220    2910   1
   5   4   6   73640   10700  -2
  -5  -4   1   73640   10700   1
  -4  -4   1   29840    4530   1
  -3  -4   1   25060    2710   1
  -2  -4   1   21620    2790   1
  -1  -4   1  127280    4990   1
   0  -4   1  149900    7230   1
   1  -4   1  109760    6570   1
   2  -4   1   12870    3990   1
   3  -4   1  148850    8810   1
   4  -4   1    2560    2740   1
   5  -4   1   27100    4750   1
  -6  -3   1    5640    4030   1
  -5  -3   1    5450    3610   1
  -4  -3   1     620    2670   1
  -3  -3   1    5240    1910   1
   2   3   4  243570    7800  -2
  -2  -3   1  243570    7800   1
  -1  -3   1   40110    3370   1
   0  -3   1  195600    6000   1
  -1   3   3   13120    2770  -2
   1  -3   1   13120    2770   1
   2  -3   1    -820    2740   1
   3  -3   1   22010    3810   1
  -4   3   2  287760   10120  -2
   4  -3   1  287760   10120   1
   5  -3   1   46600    5310   1
   6  -3   1    2810    3690   1
  -6  -2   1    2460    3160   1
  -5  -2   1   12150    3230   1
   4   2   4   15220    2170  -2
  -4  -2   1   15220    2170   1
  -3  -2   1  464150   13470   1
   1   2   3  198950    4920  -2
  -1  -2   1  198950    4920   1
   0  -2   1   37070    2020   1
   1  -2   1 1754920   39740   1
  -2   2   2  199740   14190  -2
   2  -2   1  199740   14190   1
   3  -2   1   71980    4060   1
   4  -2   1   10460    2690   1
  -5   2   1   85560   13630  -2
   5  -2   1   85560   13630   1
   6  -2   1    5790    3360   1
  -6  -1   1   55670    8050   1
  -5  -1   1   12030    2680   1
  -4  -1   1  176930    6150   1
  -3  -1   1   10720    1250   1
  -2  -1   1    -100     630   1
  -1  -1   1 3232910  145470   1
   0  -1   1  130070    8770   1
   1  -1   1    1160     680   1
   2  -1   1  999360   24680   1
   3  -1   1  113430   14970   1
   4  -1   1  156310    6790   1
   5  -1   1    5470    2890   1
   6  -1   1   80710    8190   1
   6   0   3   36080    5260  -2
  -6   0   1   36080    5260   1
  -5   0   1   37370    4130   1
  -4   0   1   92090    5520   1
   3   0   2   56240    2880  -2
  -3   0   1   56240    2880   1
  -2   0   1  398010    8900   1
  -1   0   1 2715450   56450   1
   0   0   1    8390    1090  -2
   0   0   1    8390    1090   1
   1   0   1   23210    1200   1
   2   0   1  421890    8890   1
  -3   0   0   85120    4020  -2
   3   0   1   85120    4020   1
   4   0   1   49640    4210   1
   5   0   1    1330    2610   1
  -6   0  -1   98370    8090  -2
   6   0   1   98370    8090   1
   7   0   1   12680    4830   1
  -6   1   1   11570    3550   1
  -5   1   1   31400    3960   1
  -4   1   1     720    1910   1
  -3   1   1  176490    6750   1
  -2   1   1  868570   23550   1
  -1   1   1  211970    4970   1
   0   1   1  167190    4930   1
   2   1   1   58870    2190   1
   3   1   1    -380    1180   1
   4   1   1  345810   12160   1
   5   1   1   66560    5580   1
   6   1   1   51410    6760   1
   7   1   1   16300    5030   1
  -6   2   1   29040    7040   1
   5  -2   1  126220    8130  -2
  -5   2   1  126220    8130   1
  -4   2   1    -540    1900   1
  -3   2   1  335280   11800   1
   2  -2   0   34730    3510  -2
  -2   2   1   34730    3510   1
  -1   2   1    2620    1140   1
   0   2   1     190     840   1
  -1  -2  -1   14890    1370  -2
   1   2   1   14890    1370   1
   2   2   1   38890    2340   1
   3   2   1   35620    3920   1
  -4  -2  -2   84170    5140  -2
   4   2   1   84170    5140   1
   5   2   1  184550    8160   1
   6   2   1    3950    3430   1
  -6   3   1   10570    3800   1
  -5   3   1    -900    2800   1
   4  -3   0   14130    3800  -2
  -4   3   1   14130    3800   1
  -3   3   1   54410    5600   1
  -2   3   1   45170    4490   1
   1  -3  -1  546210   17870  -2
  -1   3   1  546210   17870   1
   0   3   1  568750   14650   1
   1   3   1   22890    3930   1
  -2  -3  -2   10970    1830  -2
   2   3   1   10970    1830   1
   3   3   1   38120    3230   1
   4   3   1     310    2180   1
   5   3   1  110880    7830   1
   6   3   1     890    3450   1
  -5   4   1   13330    4920   1
  -4   4   1   19880    3680   1
  -3   4   1 1015250   90980   1
  -2   4   1   29010    3630   1
  -1   4   1   82890    6920   1
   0   4   1    4840    1670   1
   1   4   1   99570    4610   1
   2   4   1   93370    3730   1
   3   4   1   19310    2800   1
   4   4   1   26440    3810   1
  -5  -4  -4    7660    4900  -2
   5   4   1    7660    4900   1
   6   4   1    6710    5800   1
  -4   5   1   28140    4560   1
   3  -5  -2   24860    4960  -2
  -3   5   1   24860    4960   1
  -2   5   1  112560    6860   1
  -1   5   1   44160    4850   1
   0  -5  -3   23320    3780  -2
   0   5   1   23320    3780   1
   1   5   1   33780    4120   1
   2   5   1  239520    9720   1
  -3  -5  -4   16300    3770  -2
   3   5   1   16300    3770   1
   4   5   1   20490    4890   1
   5   5   1    5210    4490   1
  -3   6   1   14060    5150   1
  -2   6   1    8740    3380   1
  -1   6   1   48650    5570   1
   0   6   1    9140    3180   1
   1   6   1   31350    5320   1
   2   6   1   38140    6050   1
   3   6   1   72640   12950   1
   4   6   1    4210    4790   1
  -1   7   1    7020    4080   1
   0   7   1   18000    5030   1
  -1  -7  -5   24110    5260  -2
   1   7   1   24110    5260   1
  -3  -6   2   29280    6290   1
  -2  -6   2    5030    3510   1
  -1  -6   2    5740    2930   1
   0  -6   2   19150    4100   1
   1  -6   2   10610    3780   1
   2  -6   2   33700    7800   1
   3  -6   2    5550    4300   1
  -4  -5   2   18830    7110   1
   3   5   7   49510    6030  -2
  -3  -5   2   49510    6030   1
  -2  -5   2    3810    2000   1
  -1  -5   2   42710    4410   1
   0   5   6   14020    3310  -2
   0  -5   2   14020    3310   1
   1  -5   2   38520    4640   1
   2  -5   2   35530    5430   1
  -3   5   5    7070    3810  -2
   3  -5   2    7070    3810   1
   4  -5   2   42150    5250   1
   5   4   7   11180    3120  -2
  -5  -4   2   11180    3120   1
  -4  -4   2    1210    2220   1
  -3  -4   2    6510    1910   1
  -2  -4   2  137400    5910   1
  -1  -4   2   68700    4040   1
   0  -4   2    5880    1720   1
   1  -4   2   15530    3530   1
   2  -4   2  147230   10770   1
   3  -4   2  197150   13730   1
   4  -4   2   13050    3580   1
   5  -4   2    5200    3640   1
  -6  -3   2    7630    4090   1
  -5  -3   2    3640    3270   1
  -4  -3   2    2350    3100   1
  -3  -3   2     790    1240   1
   2   3   5   29930    2340  -2
  -2  -3   2   29930    2340   1
  -1  -3   2  109240    4240   1
   0  -3   2    7770    1590   1
  -1   3   4   86160    6600  -2
   1  -3   2   86160    6600   1
   2  -3   2    8510    3750   1
   3  -3   2  307180   13740   1
  -4   3   3  111460    5810  -2
   4  -3   2  111460    5810   1
   5  -3   2    -220    2560   1
   6  -3   2    4050    3740   1
  -6  -2   2   11130    4130   1
  -5  -2   2   93370    7070   1
   4   2   5    4710    1580  -2
  -4  -2   2    4710    1580   1
  -3  -2   2    3980    1020   1
  -2  -2   2   30790    1930   1
   1   2   4  151640    3990  -2
  -1  -2   2  151640    3990   1
   0  -2   2  135300    3590   1
   1  -2   2  101420    3830   1
  -2   2   3   46160    7480  -2
   2  -2   2   46160    7480   1
   3  -2   2  176520    6430   1
   4  -2   2   37790    3570   1
  -5   2   2   17590    3800  -2
   5  -2   2   17590    3800   1
   6  -2   2    9950    3890   1
  -6  -1   2   21530    4730   1
  -5  -1   2  181160   12690   1
  -4  -1   2   13870    2550   1
  -3  -1   2   30490    3140   1
  -2  -1   2  157260    9330   1
  -1  -1   2  911600   19330   1
   0  -1   2 1866060  101310   1
   1  -1   2   98630    2530   1
   2  -1   2  588020   19490   1
   3  -1   2  157680    5660   1
   4  -1   2    1830    2180   1
   5  -1   2   27670    3990   1
   6  -1   2    9010    3620   1
   6   0   4   23420    4660  -2
  -6   0   2   23420    4660   1
  -5   0   2    3320    2250   1
  -4   0   2  181120    6270   1
   3   0   3  461580   13190  -2
  -3   0   2  461580   13190   1
  -2   0   2  226590    5370   1
  -1   0   2    4240     700   1
   0   0   2  337710    7340  -2
   0   0   2  337710    7340   1
   1   0   2   78340    1920   1
   2   0   2  379600    8570   1
  -3   0   1   74490    7300  -2
   3   0   2   74490    7300   1
   4   0   2  235740    9020   1
   5   0   2   24510    3930   1
  -6   0   0   14130    3690  -2
   6   0   2   14130    3690   1
   7   0   2   37690    7470   1
  -6   1   2    -190    2900   1
  -5   1   2   43500    4520   1
  -4   1   2   43800    5010   1
  -3   1   2   68090    7230   1
  -2   1   2  433240   22840   1
  -1   1   2    -750     750   1
   0   1   2  512260   10400   1
   1   1   2 5231180  108620   1
   2   1   2  103360    3190   1
   3   1   2   70360    8200   1
   4   1   2  122720    5760   1
   5   1   2   14900    3350   1
   6   1   2   24860    5410   1
   7   1   2    7100    5580   1
  -6   2   2   37500    5030   1
   5  -2   2    9680    3000  -2
  -5   2   2    9680    3000   1
  -4   2   2   62230    5780   1
  -3   2   2   22160    2800   1
   2  -2   1  268620   13750  -2
  -2   2   2  268620   13750   1
  -1   2   2  290260    9810   1
   0   2   2   28610    2090   1
  -1  -2   0  117020    3760  -2
   1   2   2  117020    3760   1
   2   2   2    5150    1490   1
   3   2   2  218680    7290   1
  -4  -2  -1   69920    5140  -2
   4   2   2   69920    5140   1
   5   2   2   34600    3930   1
   6   2   2  113950    7330   1
  -6   3   2   -4150    4150   1
  -5   3   2   11950    4140   1
   4  -3   1  224520   15160  -2
  -4   3   2  224520   15160   1
  -3   3   2   23490    5170   1
  -2   3   2   10400    2890   1
   1  -3   0  604550   17290  -2
  -1   3   2  604550   17290   1
   0   3   2    1930    1210   1
   1   3   2  225040    7030   1
  -2  -3  -1   18470    1740  -2
   2   3   2   18470    1740   1
   3   3   2  196700    6850   1
   4   3   2    7290    2550   1
   5   3   2    3800    2980   1
   6   3   2   20200    4100   1
  -5   4   2    2960    3840   1
  -4   4   2  117390   13780   1
  -3   4   2   32700    5000   1
  -2   4   2    -310    2290   1
  -1   4   2  128670    5930   1
   0   4   2  105300    4650   1
   1   4   2   38480    2570   1
   2   4   2    7220    1010   1
   3   4   2   93340    4560   1
   4   4   2    2050    2420   1
  -5  -4  -3   27220    7150  -2
   5   4   2   27220    7150   1
   6   4   2   22240   13610   1
  -4   5   2    5330    3160   1
   3  -5  -1   38120    5650  -2
  -3   5   2   38120    5650   1
  -2   5   2    8960    2710   1
  -1   5   2    -940    1980   1
   0  -5  -2    1720    2480  -2
   0   5   2    1720    2480   1
   1   5   2   79270    5240   1
   2   5   2   82110    9470   1
  -3  -5  -3   44120    5970  -2
   3   5   2   44120    5970   1
   4   5   2   62210    8190   1
   5   5   2   22760    6550   1
  -3   6   2    1680    3900   1
  -2   6   2    8150    2870   1
  -1   6   2    9450    2780   1
   0   6   2   13550    4050   1
   1   6   2   50320    7180   1
   2   6   2  146210   10460   1
   3   6   2   13870    4050   1
   4   6   2    8380    3460   1
  -1   7   2    8590    3160   1
   0   7   2    6140    4160   1
  -1  -7  -4   13730    6890  -2
   1   7   2   13730    6890   1
   2   7   2   13040    4600   1
  -2  -6   3   19640    5100   1
  -1  -6   3   13920    3580   1
   0  -6   3   31300    5830   1
   1  -6   3    8360    3730   1
   2  -6   3   19930    4950   1
  -4  -5   3    1290    3690   1
   3   5   8    6510    3700  -2
  -3  -5   3    6510    3700   1
  -2  -5   3   10930    4040   1
  -1  -5   3  111810    7220   1
   0   5   7   15580    3420  -2
   0  -5   3   15580    3420   1
   1  -5   3    6570    2690   1
   2  -5   3   83160   10700   1
  -3   5   6   -1200    4300  -2
   3  -5   3   -1200    4300   1
   4  -5   3   19160    4220   1
   5   4   8   16690    3590  -2
  -5  -4   3   16690    3590   1
  -4  -4   3   30970    3890   1
  -3  -4   3    7120    2990   1
  -2  -4   3   64250    6610   1
  -1  -4   3  132730    5370   1
   0  -4   3  115760    8360   1
   1  -4   3   56350    6010   1
   2  -4   3   30630    6560   1
   3  -4   3   33410    9400   1
   4  -4   3   28460    4390   1
   5  -4   3    5590    3790   1
  -5  -3   3   41500    5640   1
  -4  -3   3   39140    4060   1
  -3  -3   3    -400    1290   1
  -2  -3   3   41880    4790   1
  -1  -3   3   80690    3720   1
   0  -3   3    4420    1200   1
  -1   3   5  264650    9700  -2
   1  -3   3  264650    9700   1
   2  -3   3   10030    6370   1
   3  -3   3    7770    2600   1
  -4   3   4    8990    2560  -2
   4  -3   3    8990    2560   1
   5  -3   3   27300    3930   1
   6  -3   3     980    3510   1
  -6  -2   3    5580    3790   1
  -5  -2   3    3500    3260   1
   4   2   6     230    2760  -2
  -4  -2   3     230    2760   1
  -3  -2   3   -1320    1700   1
  -2  -2   3    9650    2000   1
   1   2   5  419160   10140  -2
  -1  -2   3  419160   10140   1
   0  -2   3  284840    8610   1
   1  -2   3    2920     940   1
  -2   2   4   70840    6180  -2
   2  -2   3   70840    6180   1
   3  -2   3    7980    1910   1
   4  -2   3   47090    4110   1
  -5   2   3   20720    4790  -2
   5  -2   3   20720    4790   1
   6  -2   3   11380    3860   1
  -6  -1   3   29560    4490   1
  -5  -1   3    8000    2980   1
  -4  -1   3  195400    9300   1
  -3  -1   3   60810    6130   1
  -2  -1   3  538190   15120   1
  -1  -1   3  156340    3840   1
   0  -1   3  131610   10450   1
   1  -1   3  458460   10910   1
   2  -1   3   16140    2030   1
   3  -1   3  176560    6170   1
   4  -1   3   13300    2570   1
   5  -1   3   24440    3900   1
   6  -1   3    1440    3400   1
   6   0   5   10050    3850  -2
  -6   0   3   10050    3850   1
  -5   0   3  122190    6940   1
  -4   0   3   13440    1940   1
   3   0   4   14110    1580  -2
  -3   0   3   14110    1580   1
  -2   0   3   16400    1240   1
  -1   0   3  230040    6080   1
   0   0   3 4624840   95940  -2
   0   0   3 4624840   95940   1
   1   0   3  759100   14480   1
   2   0   3  128070    5380   1
  -3   0   2  560630   18060  -2
   3   0   3  560630   18060   1
   4   0   3   30810    4610   1
   5   0   3   13060    3260   1
  -6   0   1   53900    5740  -2
   6   0   3   53900    5740   1
   7   0   3    6700    5190   1
  -6   1   3    9860    4610   1
  -5   1   3   16320    3260   1
  -4   1   3   60310    4610   1
  -3   1   3  167720    8580   1
  -2   1   3    8330    1240   1
  -1   1   3   25540    2370   1
   0   1   3 4008110   83360   1
   1   1   3  669740   15170   1
   2   1   3   10380    1260   1
   3   1   3   61720    3190   1
   4   1   3  110250    6370   1
   5   1   3  182470    8270   1
   6   1   3    2960    3140   1
   7   1   3   37620    8950   1
  -6   2   3    -860    2930   1
   5  -2   3   11800    2990  -2
  -5   2   3   11800    2990   1
  -4   2   3   11000    3210   1
  -3   2   3  152270   10800   1
   2  -2   2   72500    8980  -2
  -2   2   3   72500    8980   1
  -1   2   3   32800    4400   1
   0   2   3  200720    4860   1
  -1  -2   1  231370    6380  -2
   1   2   3  231370    6380   1
   2   2   3  378920   10040   1
   3   2   3   23040    2510   1
  -4  -2   0   29490    3620  -2
   4   2   3   29490    3620   1
   5   2   3   84580    8090   1
   6   2   3    7590    3410   1
  -6   3   3   -4030    5760   1
  -5   3   3   14600    4480   1
   4  -3   2  112890    8170  -2
  -4   3   3  112890    8170   1
  -3   3   3   27110    4790   1
  -2   3   3    2150    2740   1
   1  -3   1   12900    1810  -2
  -1   3   3   12900    1810   1
   0   3   3  554480   13270   1
   1   3   3   88900   14810   1
  -2  -3   0  146720    5920  -2
   2   3   3  146720    5920   1
   3   3   3   10400    2150   1
   4   3   3    1030    2350   1
   5   3   3  197640    8810   1
   6   3   3   15630    3990   1
  -5   4   3   -2090    3420   1
  -4   4   3    4320    3470   1
  -3   4   3   82640   17860   1
  -2   4   3   11730    3170   1
  -1   4   3   85950    5070   1
   0   4   3   74830    6920   1
   1   4   3   97490    7890   1
   2   4   3   86580   11070   1
   3   4   3    5230    1860   1
   4   4   3   35740    5340   1
  -5  -4  -2   56310    8640  -2
   5   4   3   56310    8640   1
   6   4   3   11600    5800   1
  -4   5   3    4140    3670   1
   3  -5   0    9260    4000  -2
  -3   5   3    9260    4000   1
  -2   5   3  122840    6620   1
  -1   5   3    4140    2150   1
   0  -5  -1   33610    4060  -2
   0   5   3   33610    4060   1
   1   5   3   45380    8120   1
   2   5   3  140220   12300   1
  -3  -5  -2   40120    6250  -2
   3   5   3   40120    6250   1
   4   5   3   25400    5300   1
   5   5   3    2690    4060   1
  -3   6   3    5030    3830   1
  -2   6   3   10240    3090   1
  -1   6   3    4710    2540   1
   0   6   3    8750    4050   1
   1   6   3   49570    7160   1
   2   6   3   24350    4670   1
   3   6   3   76240   17490   1
   4   6   3    7900    4670   1
  -1   7   3   11930    3500   1
   0   7   3   13090    3780   1
  -1  -7  -3    4930    3870  -2
   1   7   3    4930    3870   1
   2   7   3    8190    4450   1
  -1  -6   4    5010    4010   1
   0  -6   4   12550    3930   1
   1  -6   4    2440    3190   1
   3   5   9   18950    5930  -2
  -3  -5   4   18950    5930   1
  -2  -5   4  114960    6640   1
  -1  -5   4    3370    2000   1
   0   5   8   21130    3060  -2
   0  -5   4   21130    3060   1
   1  -5   4    7660    3020   1
   2  -5   4    -210    4660   1
  -3   5   7   40890    9090  -2
   3  -5   4   40890    9090   1
  -4  -4   4    9710    2880   1
  -3  -4   4   17000    3070   1
  -2  -4   4   84540    4620   1
  -1  -4   4   80480    4970   1
   0  -4   4   24750    2890   1
   1  -4   4    9560    3440   1
   2  -4   4    7450    4770   1
   3  -4   4   73840   10370   1
   4  -4   4   11380    4250   1
   5  -4   4   23990    4640   1
  -5  -3   4   27620    4030   1
  -4  -3   4   28150    3720   1
  -3  -3   4   53190    4650   1
  -2  -3   4   62460    3270   1
  -1  -3   4    6400    1720   1
   0  -3   4  150730    5600   1
  -1   3   6   23910    2900  -2
   1  -3   4   23910    2900   1
   2  -3   4    7430    4020   1
   3  -3   4   17240    4040   1
  -4   3   5   13800    2750  -2
   4  -3   4   13800    2750   1
   5  -3   4    5430    2890   1
  -6  -2   4    4310    3840   1
  -5  -2   4   -2360    2710   1
   4   2   7    5210    2930  -2
  -4  -2   4    5210    2930   1
  -3  -2   4   31440    3450   1
  -2  -2   4  346120    8610   1
   1   2   6  537600   13870  -2
  -1  -2   4  537600   13870   1
   0  -2   4  169280    4670   1
   1  -2   4    4140    1210   1
  -2   2   5  221940    9960  -2
   2  -2   4  221940    9960   1
   3  -2   4   82150    5840   1
   4  -2   4   78820    7160   1
  -5   2   4  103650    8750  -2
   5  -2   4  103650    8750   1
   6  -2   4    2100    3580   1
  -6  -1   4    2690    3300   1
  -5  -1   4   31410    4650   1
  -4  -1   4  130030    8680   1
  -3  -1   4   44870    3900   1
  -2  -1   4   57940    2740   1
  -1  -1   4  217010    5440   1
   0  -1   4  101690    2870   1
   1  -1   4  495250   12690   1
   2  -1   4  149680   11820   1
   3  -1   4  123410    4900   1
   4  -1   4   41820    3610   1
   5  -1   4   12900    3600   1
   6  -1   4    6230    3730   1
   6   0   6   37360    5230  -2
  -6   0   4   37360    5230   1
  -5   0   4   44230    5560   1
  -4   0   4   84990    5150   1
   3   0   5   26640    2610  -2
  -3   0   4   26640    2610   1
  -2   0   4  226690    5700   1
  -1   0   4  224150    5560   1
   0   0   4 1380990   33730  -2
   0   0   4 1380990   33730   1
   1   0   4  196710    4780   1
   2   0   4   21010    1750   1
  -3   0   3   17950    2110  -2
   3   0   4   17950    2110   1
   4   0   4    2510    2290   1
   5   0   4   36510    4630   1
  -6   0   2   22520    4370  -2
   6   0   4   22520    4370   1
  -6   1   4    1350    3480   1
  -5   1   4    6430    2660   1
  -4   1   4    1350    1910   1
  -3   1   4   17240    6230   1
  -2   1   4  247050    7720   1
  -1   1   4  370120    8500   1
   0   1   4  438590    9200   1
   1   1   4  116320    4470   1
   2   1   4   58430    3050   1
   3   1   4   11240    2130   1
   4   1   4   77010    5660   1
   5   1   4  116840    7090   1
   6   1   4   73440   10410   1
  -6   2   4    5100    7080   1
   5  -2   4   48990    8190  -2
  -5   2   4   48990    8190   1
  -4   2   4   14380    3350   1
  -3   2   4  116020    6420   1
   2  -2   3   64950   11080  -2
  -2   2   4   64950   11080   1
  -1   2   4   80090    3990   1
   0   2   4    9430    1030   1
  -1  -2   2   97100    2740  -2
   1   2   4   97100    2740   1
   2   2   4   27680    2390   1
   3   2   4   31190    2230   1
  -4  -2   1   13500    2920  -2
   4   2   4   13500    2920   1
   5   2   4    9390    3220   1
   6   2   4   23710    4430   1
  -5   3   4   19210    4710   1
   4  -3   3    4170    3120  -2
  -4   3   4    4170    3120   1
  -3   3   4    2810    2700   1
  -2   3   4   13780    4820   1
   1  -3   2  136810    5950  -2
  -1   3   4  136810    5950   1
   0   3   4   97060    3140   1
   1   3   4    1880    1190   1
  -2  -3   1  149020    6110  -2
   2   3   4  149020    6110   1
   3   3   4   37120    2560   1
   4   3   4   52480    4460   1
   5   3   4   55680   11840   1
   6   3   4    8960    7630   1
  -5   4   4   -2240    3820   1
  -4   4   4    9250    3800   1
  -3   4   4  191570   25780   1
  -2   4   4  141950    9890   1
  -1   4   4   79890    5680   1
   0   4   4  124700    5440   1
   1   4   4   13100    3610   1
   2   4   4   64950    8170   1
   3   4   4   22430    4580   1
   4   4   4   17590    4390   1
  -5  -4  -1   11850    4360  -2
   5   4   4   11850    4360   1
   6   4   4    8770    5390   1
  -4   5   4    1930    3570   1
   3  -5   1  165790   12200  -2
  -3   5   4  165790   12200   1
  -2   5   4    1880    2650   1
  -1   5   4     860    1970   1
   0  -5   0   12500    2260  -2
   0   5   4   12500    2260   1
   1   5   4   46580    6370   1
   2   5   4  144420   15550   1
  -3  -5  -1   19480    5030  -2
   3   5   4   19480    5030   1
   4   5   4   17420    4660   1
   5   5   4    7370    4630   1
  -3   6   4    6700    5020   1
  -2   6   4    1910    2290   1
  -1   6   4   37150    4710   1
   0   6   4    1060    2650   1
   1   6   4    9530    3570   1
   2   6   4   41760    6810   1
   3   6   4    2120    4060   1
   4   6   4    7530    4250   1
  -1   7   4   19370    4230   1
   0   7   4    5290    3140   1
  -1  -7  -2    7970    4090  -2
   1   7   4    7970    4090   1
   2   7   4   68000    8280   1
   3   5  10   25710    6490  -2
  -3  -5   5   25710    6490   1
  -2  -5   5   16050    4040   1
  -1  -5   5    2940    2590   1
   0   5   9    -280    2870  -2
   0  -5   5    -280    2870   1
   1  -5   5    2130    2570   1
   2  -5   5    1020    5310   1
  -3   5   8   27570    8210  -2
   3  -5   5   27570    8210   1
  -4  -4   5    4560    3320   1
  -3  -4   5   15800    3700   1
  -2  -4   5    2700    2240   1
  -1  -4   5   72540    5420   1
   0  -4   5   37430    3520   1
   1  -4   5    6660    2610   1
   2  -4   5   40640    7890   1
   3  -4   5  120980    8820   1
   4  -4   5   38070    4970   1
  -5  -3   5    3090    3070   1
  -4  -3   5     230    2980   1
  -3  -3   5     320    2090   1
  -2  -3   5  161670    5960   1
  -1  -3   5  171430    6260   1
   0  -3   5    1240    1290   1
   1  -3   5   64220    6450   1
   2  -3   5   98280   10780   1
   3  -3   5   13890    3860   1
  -4   3   6   18970    3010  -2
   4  -3   5   18970    3010   1
   5  -3   5    7750    3900   1
  -5  -2   5    6090    3370   1
   4   2   8   11030    2760  -2
  -4  -2   5   11030    2760   1
  -3  -2   5    8660    2450   1
  -2  -2   5   21450    1780   1
   1   2   7   57790    2410  -2
  -1  -2   5   57790    2410   1
   0  -2   5    6990    1080   1
   1  -2   5   21260    3090   1
   2  -2   5    7230    1940   1
   3  -2   5    9060    2460   1
   4  -2   5  162610    6690   1
  -5   2   5   58430    4760  -2
   5  -2   5   58430    4760   1
   6  -2   5    1280    3380   1
  -6  -1   5    4180    3330   1
  -5  -1   5   90920    6850   1
  -4  -1   5    7960    3010   1
  -3  -1   5   34750    3970   1
  -2  -1   5    9090    1390   1
  -1  -1   5   86740    3290   1
   0  -1   5  233860    8970   1
   1  -1   5  107740    3140   1
   2  -1   5  218860    6410   1
   3  -1   5  127630   12440   1
   4  -1   5    2760    1970   1
   5  -1   5    1610    2690   1
   6  -1   5    5630    3660   1
   6   0   7     540    3610  -2
  -6   0   5     540    3610   1
  -5   0   5   73860    7960   1
  -4   0   5    8330    2730   1
   3   0   6   20070    1420  -2
  -3   0   5   20070    1420   1
  -2   0   5    4230     850   1
  -1   0   5  114510    3560   1
   0   0   5  201080    7020  -2
   0   0   5  201080    7020   1
   1   0   5   60120    5200   1
   2   0   5   64560    3370   1
  -3   0   4   50840    3520  -2
   3   0   5   50840    3520   1
   4   0   5  116070    8630   1
   5   0   5    8010    3100   1
  -6   0   3   11920    3990  -2
   6   0   5   11920    3990   1
  -6   1   5    4960    3760   1
  -5   1   5   20620    4160   1
  -4   1   5    4670    2220   1
  -3   1   5  187720    6880   1
  -2   1   5  118820    5660   1
  -1   1   5    5260    1070   1
   1   1   5  213800    5240   1
   2   1   5   58580    2220   1
   3   1   5    8590    2070   1
   4   1   5  259420   10120   1
   5   1   5   11740    3440   1
   6   1   5   18630    4420   1
  -6   2   5    3760    4900   1
   5  -2   5  107520    8780  -2
  -5   2   5  107520    8780   1
  -4   2   5   38830   14670   1
  -3   2   5   76940    5840   1
   2  -2   4  141350    6200  -2
  -2   2   5  141350    6200   1
  -1   2   5  169530    7760   1
   0   2   5  181680    4680   1
  -1  -2   3  381900    9450  -2
   1   2   5  381900    9450   1
   2   2   5  208470    6870   1
   3   2   5   53960    3740   1
  -4  -2   2    3910    2520  -2
   4   2   5    3910    2520   1
   5   2   5   33420    9450   1
   6   2   5   23720    4540   1
  -5   3   5   10850    4480   1
   4  -3   4   10930    3710  -2
  -4   3   5   10930    3710   1
  -3   3   5   47730    5510   1
  -2   3   5   92600    9150   1
   1  -3   3  155190    5920  -2
  -1   3   5  155190    5920   1
   0   3   5  129120    4430   1
   1   3   5   47120    4650   1
  -2  -3   2   32020    4930  -2
   2   3   5   32020    4930   1
   3   3   5   42380    2670   1
   4   3   5    8200    2720   1
   5   3   5    3180    3140   1
   6   3   5   11670    4980   1
  -5   4   5    4460    4230   1
  -4   4   5   34330    6130   1
  -3   4   5  110800   10040   1
  -2   4   5   -1080    3290   1
  -1   4   5   17710    2250   1
   0   4   5   19730    1760   1
   1   4   5   17130    2570   1
   2   4   5   44620    3490   1
   3   4   5    2420    3110   1
   4   4   5   34950    5510   1
  -5  -4   0   19340    5350  -2
   5   4   5   19340    5350   1
  -4   5   5   53780    8830   1
   3  -5   2   15870    5530  -2
  -3   5   5   15870    5530   1
  -2   5   5   11520    4720   1
  -1   5   5    6750    1810   1
   0  -5   1   31950    4120  -2
   0   5   5   31950    4120   1
   1   5   5   42890    4380   1
   2   5   5  110840    9600   1
  -3  -5   0   71710    7850  -2
   3   5   5   71710    7850   1
   4   5   5    9730    4780   1
   5   5   5    3810    6380   1
  -3   6   5    5980    5260   1
  -2   6   5   26940    4280   1
  -1   6   5    2910    2990   1
   0   6   5   15800    3300   1
   1   6   5   20270    3660   1
   2   6   5   10740    4770   1
   3   6   5   53940    9150   1
   4   6   5   16280    5460   1
  -1   7   5    8740    3630   1
   0   7   5   10550    3600   1
  -1  -7  -1   46850    6800  -2
   1   7   5   46850    6800   1
  -2  -5   6    9400    4370   1
  -1  -5   6   30120    4880   1
   0   5  10    4810    3180  -2
   0  -5   6    4810    3180   1
   1  -5   6    5480    4620   1
   2  -5   6   62650   11950   1
  -3  -4   6   13600    3820   1
  -2  -4   6   12450    3460   1
  -1  -4   6   93980    6500   1
   0  -4   6    6930    2180   1
   1  -4   6   64370    4760   1
   2  -4   6   17950    6330   1
   3  -4   6   35070    6670   1
   4  -4   6   38830    6390   1
  -4  -3   6   30850    5950   1
  -3  -3   6    2690    2860   1
  -2  -3   6   17610    3650   1
  -1  -3   6   32490    5070   1
   0  -3   6  138760    7040   1
   1  -3   6   10280    3270   1
   2  -3   6    2300    4340   1
   3  -3   6    1690    3130   1
  -4   3   7   40050    4500  -2
   4  -3   6   40050    4500   1
   5  -3   6    2100    2700   1
  -5  -2   6   12000    4240   1
   4   2   9   47660    7020  -2
  -4  -2   6   47660    7020   1
  -3  -2   6   23860    4190   1
  -2  -2   6   49220    2640   1
   1   2   8   28100    2550  -2
  -1  -2   6   28100    2550   1
   0  -2   6    6820    1070   1
   1  -2   6   37440    2820   1
   2  -2   6   34300    3830   1
   3  -2   6   10480    2720   1
   4  -2   6    6270    2410   1
  -5   2   6    2980    2440  -2
   5  -2   6    2980    2440   1
  -5  -1   6    1440    4330   1
  -4  -1   6   28020    4710   1
  -3  -1   6    2370    2420   1
  -2  -1   6    4830    1010   1
  -1  -1   6  161740    4950   1
   0  -1   6  147060    5600   1
   1  -1   6    3180     900   1
   2  -1   6  112110    4690   1
   3  -1   6  121160    5680   1
   4  -1   6   18010    2900   1
   5  -1   6   12660    3000   1
   6  -1   6    1380    3300   1
  -5   0   6    7120    2900   1
  -4   0   6   77810   10630   1
   3   0   7   26590    2470  -2
  -3   0   6   26590    2470   1
  -2   0   6   36820    2280   1
  -1   0   6  295850    9730   1
   0   0   6  401960   13150  -2
   0   0   6  401960   13150   1
   1   0   6  502520   18770   1
   2   0   6    9820    1710   1
  -3   0   5   19410    3310  -2
   3   0   6   19410    3310   1
   4   0   6   13480    2600   1
   5   0   6    5580    3190   1
  -6   0   4   28000    4860  -2
   6   0   6   28000    4860   1
  -5   1   6   59590   14840   1
  -4   1   6  107350    7620   1
  -3   1   6   93310    7470   1
  -2   1   6   72650    6120   1
  -1   1   6  120430    3650   1
   0   1   6  245410   11740   1
   1   1   6  133980    3910   1
   2   1   6   55610    2970   1
   3   1   6   14770    2640   1
   4   1   6  100570    7580   1
   5   1   6   42720    4870   1
   6   1   6   35050    5810   1
   5  -2   6    1750    4830  -2
  -5   2   6    1750    4830   1
  -4   2   6    5300    3300   1
  -3   2   6   95380   13770   1
  -2   2   6    5460    2050   1
  -1   2   6   78520    4490   1
   0   2   6  256380    6960   1
  -1  -2   4  796790   18770  -2
   1   2   6  796790   18770   1
   3   2   6    1800    2020   1
  -4  -2   3    -470    2310  -2
   4   2   6    -470    2310   1
   5   2   6   20840    3960   1
   6   2   6    9350    4110   1
  -5   3   6    7080    4260   1
   4  -3   5   27500    4820  -2
  -4   3   6   27500    4820   1
  -3   3   6   17870    3980   1
  -2   3   6   20160    5100   1
   1  -3   4   45270    3560  -2
  -1   3   6   45270    3560   1
   0   3   6  175520    5700   1
   1   3   6   15360    2430   1
   2   3   6   80160    3830   1
   3   3   6    -380    1480   1
   4   3   6   24890    3620   1
   5   3   6    3190    3690   1
   6   3   6   46520    7000   1
  -4   4   6   19620    5220   1
  -3   4   6   28300    5910   1
  -2   4   6   19060    5240   1
  -1   4   6   21170    3330   1
   0   4   6  138410    4870   1
   1   4   6  100690    8410   1
   2   4   6   50200    5870   1
   3   4   6   19100    4440   1
   4   4   6   26770    5230   1
  -5  -4   1  113780   15800  -2
   5   4   6  113780   15800   1
  -4   5   6    4230    4080   1
   3  -5   3    5800    6130  -2
  -3   5   6    5800    6130   1
  -2   5   6   12730    2870   1
  -1   5   6   50890    3780   1
   0  -5   2   12790    3260  -2
   0   5   6   12790    3260   1
   1   5   6   62710    4760   1
   2   5   6  155640   20320   1
  -3  -5   1   26000    5670  -2
   3   5   6   26000    5670   1
   4   5   6    2450    3790   1
   5   5   6   20570    5500   1
  -3   6   6    2960    4040   1
  -2   6   6   50840    8770   1
  -1   6   6   19300    5730   1
   0   6   6    6020    2710   1
   1   6   6    5140    4310   1
   2   6   6   31530    6030   1
   3   6   6   11380    5960   1
   0   7   6   10970    4870   1
  -1  -7   0   16080    4580  -2
   1   7   6   16080    4580   1
   0   5  11   14770    4640  -2
   0  -5   7   14770    4640   1
   1  -5   7   -2710    5440   1
  -3  -4   7    4100    6510   1
  -2  -4   7   42110    5990   1
  -1  -4   7    2590    3120   1
   0  -4   7    1560    3030   1
   1  -4   7    -160    3580   1
   2  -4   7    8210    5880   1
   3  -4   7   -1540    5930   1
  -4  -3   7   21170    8420   1
  -3  -3   7   15140    3690   1
  -2  -3   7    5790    3090   1
  -1  -3   7  128290    6910   1
   0  -3   7   36180    4010   1
   1  -3   7   21700    4170   1
   2  -3   7    1860    2330   1
   3  -3   7   12790    3970   1
  -4   3   8   11020    4640  -2
   4  -3   7   11020    4640   1
   4   2  10   -1380    2920  -2
  -4  -2   7   -1380    2920   1
  -3  -2   7   28350    4540   1
  -2  -2   7   86580    6270   1
   1   2   9   65070    4590  -2
  -1  -2   7   65070    4590   1
   0  -2   7  200680    6860   1
   1  -2   7   34510    3390   1
   2  -2   7  102720    6830   1
   3  -2   7    4490    2290   1
   4  -2   7    7990    2670   1
   5  -2   7    7520    2870   1
  -5  -1   7    2370    3950   1
  -4  -1   7   15390    3920   1
  -3  -1   7     220    2650   1
  -2  -1   7   43030    3630   1
  -1  -1   7  153700    5350   1
   0  -1   7    9070    2260   1
   1  -1   7    6590    1440   1
   2  -1   7   64140    2870   1
   3  -1   7   83630    4840   1
   4  -1   7   40710    3790   1
   5  -1   7  121910   10350   1
  -5   0   7   -2790    3930   1
  -4   0   7   48360    5550   1
   3   0   8   37240    4880  -2
  -3   0   7   37240    4880   1
  -2   0   7  209670    6240   1
  -1   0   7   42810    4360   1
   0   0   7  351010   14360  -2
   0   0   7  351010   14360   1
   1   0   7  140100    5070   1
   2   0   7   69100    3390   1
  -3   0   6   38130    3140  -2
   3   0   7   38130    3140   1
   4   0   7   15730    2660   1
   5   0   7   18280    3930   1
  -6   0   5    4620    3680  -2
   6   0   7    4620    3680   1
  -5   1   7    8370    5430   1
  -4   1   7   21680    5480   1
  -3   1   7   82290    8290   1
  -2   1   7   33900    5150   1
  -1   1   7   59900    2490   1
   0   1   7   58090    4410   1
   1   1   7  100290    3920   1
   2   1   7    1000    1220   1
   3   1   7   86020    4940   1
   4   1   7    4620    2640   1
   5   1   7  134550   11140   1
   6   1   7    5870    3820   1
  -5   2   7    2470    4890   1
  -4   2   7    3620    3360   1
  -3   2   7     920    2940   1
  -2   2   7   44790    4100   1
  -1   2   7     170    1690   1
   0   2   7   73430    3470   1
  -1  -2   5   45840    2850  -2
   1   2   7   45840    2850   1
   2   2   7    3320    1610   1
   3   2   7    5830    2600   1
  -4  -2   4   14680    3350  -2
   4   2   7   14680    3350   1
   5   2   7   17190    4210   1
   6   2   7   21950    5470   1
  -5   3   7     940    3570   1
   4  -3   6   45180    5940  -2
  -4   3   7   45180    5940   1
  -3   3   7   12300    3270   1
  -2   3   7   19310   14940   1
  -1   3   7  105640    6490   1
   0   3   7   53260    7640   1
   1   3   7    4140    1460   1
   2   3   7   40070    4160   1
   3   3   7    1460    2220   1
   4   3   7   18340    3630   1
   5   3   7   33390    5930   1
  -4   4   7   46270    9960   1
  -3   4   7   44960    7110   1
  -2   4   7   91480   10930   1
  -1   4   7    9190    2380   1
   0   4   7    3720    1900   1
   1   4   7   39180    5030   1
   2   4   7   34250    5100   1
   3   4   7   12170    3960   1
   4   4   7   61280   11520   1
  -5  -4   2   22370    6520  -2
   5   4   7   22370    6520   1
   3  -5   4   61110   20200  -2
  -3   5   7   61110   20200   1
  -2   5   7   49820    5190   1
  -1   5   7    3010    2050   1
   0  -5   3   21730    5130  -2
   0   5   7   21730    5130   1
   1   5   7    4660    3380   1
   2   5   7    6260    3930   1
  -3  -5   2   44910    6560  -2
   3   5   7   44910    6560   1
   4   5   7    9240    4710   1
  -2   6   7   52640    9500   1
  -1   6   7    5370    3880   1
   0   6   7    8440    4460   1
   1   6   7    9950    4320   1
   2   6   7   19370    5200   1
   3   6   7   22640    5810   1
  -2  -4   8    5480    8060   1
  -1  -4   8     840    7840   1
   0  -4   8    4130    3560   1
   1  -4   8   12890    4540   1
   2  -4   8    -830    5350   1
  -3  -3   8   10490    6260   1
  -2  -3   8    3330    4180   1
  -1  -3   8    5770    4420   1
   0  -3   8   31110    4890   1
   1  -3   8   14930    3970   1
   2  -3   8   62350    7100   1
   3  -3   8    8510    5840   1
  -4   3   9   13130    4770  -2
   4  -3   8   13130    4770   1
   4   2  11   10690    5810  -2
  -4  -2   8   10690    5810   1
  -3  -2   8    -720    3630   1
  -2  -2   8   17780    3950   1
  -1  -2   8   75210    5990   1
   0  -2   8    4540    4480   1
   1  -2   8    1570    3220   1
   2  -2   8    8670    3630   1
   3  -2   8     890    4350   1
   4  -2   8    5360    2810   1
   5  -2   8   29400    4460   1
  -4  -1   8   18150    4380   1
  -3  -1   8   10490    3550   1
  -2  -1   8    1220    2510   1
  -1  -1   8   22900    3370   1
   0  -1   8   13050    3220   1
   1  -1   8    3600    2920   1
   2  -1   8   17170    2170   1
   3  -1   8    2050    1930   1
   4  -1   8   90230    6030   1
   5  -1   8    9230    3220   1
  -5   0   8   58620   15020   1
  -4   0   8    7680    3730   1
   3   0   9   28260    4350  -2
  -3   0   8   28260    4350   1
  -2   0   8    2600    1940   1
  -1   0   8     730    1260   1
   0   0   8    -800    2150  -2
   0   0   8    -800    2150   1
   1   0   8   12430    1800   1
   2   0   8   10380    2570   1
  -3   0   7   36900    3620  -2
   3   0   8   36900    3620   1
   4   0   8   90160    6340   1
   5   0   8    3640    3160   1
  -5   1   8   -3160    3290   1
  -4   1   8   18530    4380   1
  -3   1   8    4010    2680   1
  -2   1   8   10930    2080   1
  -1   1   8   58310    3420   1
   0   1   8   72310    3730   1
   1   1   8   95320    7430   1
   2   1   8   23130    2030   1
   3   1   8    2950    1650   1
   4   1   8   53040    4880   1
   5   1   8    9710    3870   1
   6   1   8    4590    3910   1
  -5   2   8   32780    7050   1
  -4   2   8    9450    3710   1
  -3   2   8  139610    7090   1
  -2   2   8   71430    6790   1
  -1   2   8   36860    3270   1
   0   2   8   18200    2490   1
  -1  -2   6   17350    2060  -2
   1   2   8   17350    2060   1
   2   2   8    4810    1880   1
   3   2   8   32280    3900   1
  -4  -2   5   19580    3590  -2
   4   2   8   19580    3590   1
   5   2   8    3230    3320   1
   4  -3   7   10390    4210  -2
  -4   3   8   10390    4210   1
  -3   3   8    8900    3160   1
  -2   3   8   15260    2790   1
  -1   3   8    7100    2760   1
   0   3   8  110460    5210   1
   1   3   8   94460    9340   1
   2   3   8  202730    7400   1
   3   3   8    6760    2720   1
   4   3   8    5880    3660   1
   5   3   8   17040    5400   1
  -4   4   8   27050   10850   1
  -3   4   8   57010   10260   1
  -2   4   8    3130    2440   1
  -1   4   8    6510    2730   1
   0   4   8   12470    2390   1
   1   4   8    3860    1890   1
   2   4   8   54380    7360   1
   3   4   8    3080    3610   1
   4   4   8    3070    3640   1
  -5  -4   3   21090    8080  -2
   5   4   8   21090    8080   1
   3  -5   5   32470    6230  -2
  -3   5   8   32470    6230   1
  -2   5   8    1050    3140   1
  -1   5   8    5850    2620   1
   0  -5   4   36680    7970  -2
   0   5   8   36680    7970   1
   1   5   8   -2480    3100   1
   2   5   8  111030   12630   1
  -3  -5   3    6150    4040  -2
   3   5   8    6150    4040   1
   4   5   8   36150    6440   1
  -1   6   8    8020    5160   1
   0   6   8   26930    5840   1
   1   6   8   27630    5850   1
   2   6   8   14860    5080   1
   3   6   8   36800    6550   1
  -2  -3   9   20890    8220   1
  -1  -3   9   41330    7780   1
   0  -3   9   26260    4720   1
   1  -3   9    8960    3760   1
   2  -3   9    1090    3720   1
   3  -3   9    1800    6010   1
  -3  -2   9    2770    4240   1
  -2  -2   9    2370    4300   1
  -1  -2   9    2630    3850   1
   0  -2   9   79960   10650   1
   1  -2   9   15550    3960   1
   2  -2   9    -850    3180   1
   3  -2   9     360    4450   1
   4  -2   9    7020    2840   1
  -4  -1   9   14100    5720   1
  -3  -1   9    2960    4520   1
  -2  -1   9    1180    3600   1
  -1  -1   9   26200    4080   1
   0  -1   9   68080    6560   1
   1  -1   9   24620    4300   1
   2  -1   9   69800    4680   1
   3  -1   9   21950    3840   1
   4  -1   9    6250    2800   1
   5  -1   9    9480    4010   1
  -4   0   9    3120    4730   1
   3   0  10   -3700    3700  -2
  -3   0   9   -3700    3700   1
  -2   0   9    3520    3010   1
  -1   0   9    1670    2570   1
   0   0   9  225540   10810  -2
   0   0   9  225540   10810   1
   1   0   9   38530    3340   1
   2   0   9    6170    2220   1
  -3   0   8   35870    4650  -2
   3   0   9   35870    4650   1
   4   0   9    9660    3810   1
   5   0   9   29520    5650   1
  -4   1   9   -2180    3030   1
  -3   1   9   25750    4370   1
  -2   1   9   33800    3500   1
  -1   1   9  106990    6090   1
   0   1   9   19880    3320   1
   1   1   9   74260    4860   1
   2   1   9   31710    3630   1
   3   1   9    7860    2370   1
   4   1   9    4980    2940   1
   5   1   9   21970    5100   1
  -4   2   9   10480    4090   1
  -3   2   9   15020    4820   1
  -2   2   9    5930    2210   1
  -1   2   9   21700    2790   1
   0   2   9    9190    2600   1
  -1  -2   7   52650    3670  -2
   1   2   9   52650    3670   1
   2   2   9   46120    6670   1
   3   2   9   17250    3230   1
  -4  -2   6   48960    7470  -2
   4   2   9   48960    7470   1
   5   2   9    2840    3990   1
   4  -3   8    6540    4390  -2
  -4   3   9    6540    4390   1
  -3   3   9    8580    4410   1
  -2   3   9    4940    2310   1
  -1   3   9   23350    3740   1
   0   3   9    1850    2510   1
   1   3   9  125220    5780   1
   2   3   9   10020    2370   1
   3   3   9     870    2500   1
   4   3   9   30730    5170   1
   5   3   9    8530    4160   1
  -3   4   9   12570    4580   1
  -2   4   9    7460    2900   1
  -1   4   9   31880    4640   1
   0   4   9   29090    3380   1
   1   4   9   55680    4910   1
   2   4   9    -250    2250   1
   3   4   9    4760    3950   1
   4   4   9   15710    4910   1
  -2   5   9   11090    3670   1
  -1   5   9    6430    3620   1
   0  -5   5    1500    3610  -2
   0   5   9    1500    3610   1
   1   5   9   41910    9060   1
   2   5   9   41970    6550   1
  -3  -5   4   14140    5160  -2
   3   5   9   14140    5160   1
   0   6   9   16800    4980   1
   1   6   9   22630    5390   1
   2   6   9    4440    4260   1
   0  -3  10   -2190    7190   1
   1  -3  10    5600    3710   1
  -2  -2  10   19020    6350   1
  -1  -2  10   10920    5720   1
   0  -2  10    3900    3470   1
   1  -2  10   11810    4000   1
   2  -2  10   22600    5200   1
   3  -2  10   11100    6090   1
  -3  -1  10    7170    5410   1
  -2  -1  10    -950    4740   1
  -1  -1  10   57810    6930   1
   0  -1  10   22140    4390   1
   1  -1  10    2750    5450   1
   2  -1  10   28950    4790   1
   3  -1  10   29040    6970   1
   4  -1  10    -460    4710   1
   3   0  11   -2690    5610  -2
  -3   0  10   -2690    5610   1
  -2   0  10   -1580    3830   1
  -1   0  10   88890    7850   1
   0   0  10   27570    4640  -2
   0   0  10   27570    4640   1
   1   0  10     350    2480   1
   2   0  10    4980    3120   1
  -3   0   9    5200    2560  -2
   3   0  10    5200    2560   1
   4   0  10   21100    6630   1
  -3   1  10   27980    6540   1
  -2   1  10   23880    4490   1
  -1   1  10    5190    3650   1
   0   1  10   19890    3830   1
   1   1  10   20140    2900   1
   2   1  10    8490    2670   1
   3   1  10    4540    2640   1
   4   1  10   10620    4770   1
   5   1  10   51460   11100   1
  -3   2  10   10190    5420   1
  -2   2  10    2570    3190   1
  -1   2  10    2390    2410   1
   0   2  10    6010    2700   1
   1   2  10   73160    6100   1
   2   2  10    3420    2480   1
   3   2  10    2100    3530   1
  -4  -2   7    1060    3700  -2
   4   2  10    1060    3700   1
   5   2  10   23480    7530   1
  -3   3  10   15500    7500   1
  -2   3  10   19220    3180   1
  -1   3  10   20370    2970   1
   0   3  10    1510    2400   1
   1   3  10   23970    3520   1
   2   3  10    3600    2360   1
   3   3  10   26120    6620   1
   4   3  10    3360    5540   1
  -2   4  10   21040    3470   1
  -1   4  10    5890    3140   1
   0   4  10    8320    2750   1
   1   4  10   24340    3710   1
   2   4  10   19110    3520   1
   3   4  10    9880    4130   1
   4   4  10   37140    6880   1
  -1   5  10    3410    5120   1
   0  -5   6    4190    3940  -2
   0   5  10    4190    3940   1
   1   5  10   16990    4740   1
   2   5  10    8340    4570   1
  -3  -5   5   26770    5770  -2
   3   5  10   26770    5770   1
   0  -2  11   56050    8880   1
   1  -2  11    4170    3570   1
   2  -2  11     590    3780   1
  -2  -1  11    4500    5040   1
  -1  -1  11     610    4520   1
   0  -1  11   14190    3830   1
   1  -1  11    5620    3670   1
   2  -1  11   16760    4440   1
   3  -1  11    1260    3610   1
  -2   0  11    1200    4240   1
  -1   0  11    5230    3580   1
   0   0  11    3530    3290  -2
   0   0  11    3530    3290   1
   1   0  11   12680    4040   1
   2   0  11    6620    3520   1
  -3   0  10    2700    3280  -2
   3   0  11    2700    3280   1
   4   0  11    1940    4640   1
  -3   1  11    2150    4840   1
  -2   1  11    4860    4390   1
  -1   1  11    2480    3170   1
   0   1  11    6930    3430   1
   1   1  11    9130    3130   1
   2   1  11    2550    3020   1
   3   1  11     710    2740   1
   4   1  11   33320    5550   1
  -3   2  11   -2170    4610   1
  -2   2  11   24410    5340   1
  -1   2  11    8110    3640   1
   0   2  11   12690    4020   1
   1   2  11    5870    3180   1
   2   2  11     680    2430   1
   3   2  11     800    2770   1
  -4  -2   8     970    4540  -2
   4   2  11     970    4540   1
  -2   3  11     950    4340   1
  -1   3  11    6130    3540   1
   0   3  11   38670    4720   1
   1   3  11    7060    3200   1
   2   3  11     480    3270   1
   3   3  11    1300    4420   1
   4   3  11    3550   10430   1
  -2   4  11   -3720    3810   1
  -1   4  11    9350    3360   1
   0   4  11   11010    3860   1
   1   4  11   11570    3940   1
   2   4  11   27780    4970   1
   3   4  11    9560    6150   1
   0  -5   7   14720    6130  -2
   0   5  11   14720    6130   1
   1   5  11   15350    7490   1
   0  -1  12    6360    5320   1
   1  -1  12   18950    6190   1
  -1   0  12    5080    7110   1
   0   0  12   53430    6980  -2
   0   0  12   53430    6980   1
   1   0  12    7110    3970   1
   2   0  12   11110    4200   1
  -1   1  12    4460    4730   1
   0   1  12   57970    7040   1
   1   1  12    6060    3600   1
   2   1  12    4880    3950   1
   3   1  12   25330    5340   1
  -1   2  12    4530    3910   1
   0   2  12    6060    3970   1
   1   2  12   11180    4020   1
   2   2  12   15150    4260   1
   3   2  12     900    3710   1
  -1   3  12    9030    4360   1
   0   3  12    5150    3720   1
   1   3  12    7240    3820   1
   2   3  12   29880    6360   1
   0   4  12   -2730    4710   1
   1   4  12    5920    3830   1
;
_shelx_hkl_checksum                24363
_olex2_submission_special_instructions  'No special instructions were received'
loop_
  _twin_individual_id
  _twin_individual_mass_fraction_refined
 1 0.659(13)
 2 0.341(13)
