# Supplementary material for: Alkyl sulfonyl fluorides as ambiphiles in the stereoselective palladium(II)-catalysed cyclopropanation of unactivated alkenes
Source: Nat Synth. 2025 Dec 16;5(2):281–9. doi: 10.1038/s44160-025-00925-1 (PMC12885951; doi:10.1038/s44160-025-00925-1)
Supplement: Supplementary file 9 — Crystallographic data for compound Pd–3aa, CCDC 2171739. [file 44160_2025_925_MOESM9_ESM.cif]

data_engle411_0m_a
_audit_creation_date               2022-05-05
_audit_creation_method
;
Olex2 1.5-alpha
(compiled 2022.04.07 svn.rca3783a0 for OlexSys, GUI svn.r6498)
;
_shelx_SHELXL_version_number       '2018/3'
_audit_contact_author_address      ?
_audit_contact_author_email        ?
_audit_contact_author_name         ''
_audit_contact_author_phone        ?
_publ_contact_author_id_orcid      ?
_publ_section_references
;
Dolomanov, O.V., Bourhis, L.J., Gildea, R.J, Howard, J.A.K. & Puschmann, H.
 (2009), J. Appl. Cryst. 42, 339-341.

Sheldrick, G.M. (2008). Acta Cryst. A64, 112-122.

Sheldrick, G.M. (2015). Acta Cryst. A71, 3-8.
;
_chemical_name_common              ?
_chemical_name_systematic          ?
_chemical_formula_moiety           'C18 H17 N3 O3 Pd, 2(H2 O)'
_chemical_formula_sum              'C18 H21 N3 O5 Pd'
_chemical_formula_weight           465.78
_chemical_melting_point            ?
loop_
  _atom_type_symbol
  _atom_type_description
  _atom_type_scat_dispersion_real
  _atom_type_scat_dispersion_imag
  _atom_type_scat_source
 'C' 'C' 0.0033 0.0016 'International Tables Vol C Tables 4.2.6.8 and 6.1.1.4'
 'H' 'H' 0.0000 0.0000 'International Tables Vol C Tables 4.2.6.8 and 6.1.1.4'
 'N' 'N' 0.0061 0.0033 'International Tables Vol C Tables 4.2.6.8 and 6.1.1.4'
 'O' 'O' 0.0106 0.0060 'International Tables Vol C Tables 4.2.6.8 and 6.1.1.4'
 'Pd' 'Pd' -0.9988 1.0072
 'International Tables Vol C Tables 4.2.6.8 and 6.1.1.4'

_shelx_space_group_comment
;
The symmetry employed for this shelxl refinement is uniquely defined
by the following loop, which should always be used as a source of
symmetry information in preference to the above space-group names.
They are only intended as comments.
;
_space_group_crystal_system        'tetragonal'
_space_group_IT_number             86
_space_group_name_H-M_alt          'P 42/n'
_space_group_name_Hall             '-P 4bc'
loop_
  _space_group_symop_operation_xyz
 'x, y, z'
 '-x+1/2, -y+1/2, z'
 '-y, x+1/2, z+1/2'
 'y+1/2, -x, z+1/2'
 '-x, -y, -z'
 'x-1/2, y-1/2, -z'
 'y, -x-1/2, -z-1/2'
 '-y-1/2, x, -z-1/2'

_cell_length_a                     28.171(3)
_cell_length_b                     28.171(3)
_cell_length_c                     4.7277(6)
_cell_angle_alpha                  90
_cell_angle_beta                   90
_cell_angle_gamma                  90
_cell_volume                       3751.9(10)
_cell_formula_units_Z              8
_cell_measurement_reflns_used      4338
_cell_measurement_temperature      100
_cell_measurement_theta_max        26.392
_cell_measurement_theta_min        2.894
_shelx_estimated_absorpt_T_max     0.980
_shelx_estimated_absorpt_T_min     0.853
_exptl_absorpt_coefficient_mu      1.024
_exptl_absorpt_correction_T_max    0.4908
_exptl_absorpt_correction_T_min    0.4367
_exptl_absorpt_correction_type     multi-scan
_exptl_absorpt_process_details
;
SADABS-2016/2 (Bruker,2016/2) was used for absorption correction.
wR2(int) was 0.1590 before and 0.0569 after correction.
The Ratio of minimum to maximum transmission is 0.8898.
The \l/2 correction factor is Not present.
;
_exptl_absorpt_special_details     ?
_exptl_crystal_colour              'clear yellow'
_exptl_crystal_colour_lustre       clear
_exptl_crystal_colour_primary      yellow
_exptl_crystal_density_diffrn      1.649
_exptl_crystal_density_meas        ?
_exptl_crystal_density_method      ?
_exptl_crystal_description         plank
_exptl_crystal_F_000               1888
_exptl_crystal_preparation         ?
_exptl_crystal_size_max            0.16
_exptl_crystal_size_mid            0.03
_exptl_crystal_size_min            0.02
_exptl_transmission_factor_max     ?
_exptl_transmission_factor_min     ?
_diffrn_reflns_av_R_equivalents    0.0579
_diffrn_reflns_av_unetI/netI       0.0419
_diffrn_reflns_Laue_measured_fraction_full  0.997
_diffrn_reflns_Laue_measured_fraction_max  0.995
_diffrn_reflns_limit_h_max         28
_diffrn_reflns_limit_h_min         -35
_diffrn_reflns_limit_k_max         34
_diffrn_reflns_limit_k_min         -32
_diffrn_reflns_limit_l_max         5
_diffrn_reflns_limit_l_min         -5
_diffrn_reflns_number              20507
_diffrn_reflns_point_group_measured_fraction_full  0.997
_diffrn_reflns_point_group_measured_fraction_max  0.995
_diffrn_reflns_theta_full          25.242
_diffrn_reflns_theta_max           26.419
_diffrn_reflns_theta_min           2.892
_diffrn_ambient_temperature        100
_diffrn_detector                   'Bruker APEX2 area detector'
_diffrn_detector_area_resol_mean   7.9
_diffrn_detector_type              'CCD area detector'
_diffrn_measured_fraction_theta_full  0.997
_diffrn_measured_fraction_theta_max  0.995
_diffrn_measurement_device         'three-circle diffractometer'
_diffrn_measurement_device_type    'Bruker APEX-II CCD'
_diffrn_measurement_method         '\f and \w scans'
_diffrn_radiation_monochromator    'mirror optics'
_diffrn_radiation_probe            x-ray
_diffrn_radiation_type             MoK\a
_diffrn_radiation_wavelength       0.71073
_diffrn_source                     'microfocus sealed X-ray tube'
_diffrn_source_current             50.0
_diffrn_source_power               2.5
_diffrn_source_type                'Incoatec I\ms'
_diffrn_source_voltage             50.0
_diffrn_standards_number           0
_reflns_Friedel_coverage           0.000
_reflns_Friedel_fraction_full      .
_reflns_Friedel_fraction_max       .
_reflns_number_gt                  3118
_reflns_number_total               3811
_reflns_special_details
;
 Reflections were merged by SHELXL according to the crystal
 class for the calculation of statistics and refinement.
 
 _reflns_Friedel_fraction is defined as the number of unique
 Friedel pairs measured divided by the number that would be
 possible theoretically, ignoring centric projections and
 systematic absences.
;
_reflns_threshold_expression       'I > 2\s(I)'
_computing_cell_refinement         'SAINT V8.40B (?, 2016)'
_computing_data_collection         ?
_computing_data_reduction          'SAINT V8.40B (?, 2016)'
_computing_molecular_graphics      'Olex2 1.5-alpha (Dolomanov et al., 2009)'
_computing_publication_material    'Olex2 1.5-alpha (Dolomanov et al., 2009)'
_computing_structure_refinement    'XL  (Sheldrick, 2008)'
_computing_structure_solution      'SHELXT  (Sheldrick, 2015)'
_refine_diff_density_max           0.543
_refine_diff_density_min           -0.558
_refine_diff_density_rms           0.086
_refine_ls_extinction_coef         .
_refine_ls_extinction_method       none
_refine_ls_goodness_of_fit_ref     1.077
_refine_ls_hydrogen_treatment      constr
_refine_ls_matrix_type             full
_refine_ls_number_parameters       252
_refine_ls_number_reflns           3811
_refine_ls_number_restraints       0
_refine_ls_R_factor_all            0.0512
_refine_ls_R_factor_gt             0.0365
_refine_ls_restrained_S_all        1.077
_refine_ls_shift/su_max            0.003
_refine_ls_shift/su_mean           0.000
_refine_ls_structure_factor_coef   Fsqd
_refine_ls_weighting_details      
 'w=1/[\s^2^(Fo^2^)+(0.0125P)^2^+8.1249P] where P=(Fo^2^+2Fc^2^)/3'
_refine_ls_weighting_scheme        calc
_refine_ls_wR_factor_gt            0.0666
_refine_ls_wR_factor_ref           0.0714
_refine_special_details            ?
_olex2_refinement_description
;
1. Fixed Uiso
 At 1.2 times of:
  All C(H) groups, All C(H,H) groups
 At 1.5 times of:
  All C(H,H,H) groups, All O(H,H) groups
2.a Free rotating group:
 O2S(H2SA,H2SB), O1S(H1SA,H1SB)
2.b Ternary CH refined with riding coordinates:
 C14(H14)
2.c Secondary CH2 refined with riding coordinates:
 C11(H11A,H11B), C13(H13A,H13B)
2.d Aromatic/amide H refined with riding coordinates:
 C5(H5), C2(H2), C6(H6), C7(H7), C3(H3), C1(H1)
2.e Idealised Me refined as rotating group:
 C16(H16A,H16B,H16C), C18(H18A,H18B,H18C)
;
_atom_sites_solution_hydrogens     mixed
_atom_sites_solution_primary       dual
_atom_sites_solution_secondary     ?
loop_
  _atom_site_label
  _atom_site_type_symbol
  _atom_site_fract_x
  _atom_site_fract_y
  _atom_site_fract_z
  _atom_site_U_iso_or_equiv
  _atom_site_adp_type
  _atom_site_occupancy
  _atom_site_site_symmetry_order
  _atom_site_calc_flag
  _atom_site_refinement_flags_posn
  _atom_site_refinement_flags_adp
  _atom_site_refinement_flags_occupancy
  _atom_site_disorder_assembly
  _atom_site_disorder_group
 Pd1 Pd 0.27302(2) 0.50199(2) 0.67014(5) 0.01433(8) Uani 1 1 d . . . . .
 O2S O 0.02839(9) 0.45548(9) -0.2631(6) 0.0278(6) Uani 1 1 d G . . . .
 H2SA H 0.000120 0.465714 -0.248722 0.042 Uiso 1 1 d G U . . .
 H2SB H 0.043684 0.470558 -0.136544 0.042 Uiso 1 1 d G U . . .
 O3 O 0.21398(8) 0.34115(8) 0.4766(5) 0.0203(5) Uani 1 1 d . . . . .
 O1 O 0.14775(8) 0.53591(8) 0.2893(5) 0.0184(5) Uani 1 1 d . . . . .
 O2 O 0.14992(8) 0.37318(8) 0.6884(6) 0.0211(5) Uani 1 1 d . . . . .
 N3 N 0.31965(10) 0.46948(9) 0.9293(6) 0.0178(6) Uani 1 1 d . . . . .
 O1S O 0.05994(9) 0.49948(10) 0.2380(6) 0.0271(6) Uani 1 1 d G . . . .
 H1SA H 0.087960 0.510621 0.239351 0.041 Uiso 1 1 d G U . . .
 H1SB H 0.057196 0.485366 0.396160 0.041 Uiso 1 1 d G U . . .
 N1 N 0.31887(9) 0.55072(9) 0.4698(6) 0.0162(6) Uani 1 1 d . . . . .
 N2 N 0.22633(9) 0.53395(9) 0.4279(6) 0.0145(6) Uani 1 1 d . . . . .
 C8 C 0.24399(11) 0.57029(11) 0.2521(7) 0.0146(7) Uani 1 1 d . . . . .
 C10 C 0.18061(11) 0.51927(11) 0.4375(7) 0.0161(7) Uani 1 1 d . . . . .
 C12 C 0.21790(11) 0.46054(11) 0.7765(7) 0.0157(7) Uani 1 1 d . . . . .
 C9 C 0.29433(11) 0.57820(11) 0.2782(7) 0.0158(7) Uani 1 1 d . . . . .
 C5 C 0.29064(13) 0.64088(12) -0.0759(8) 0.0229(8) Uani 1 1 d . . . . .
 H5 H 0.305681 0.664529 -0.187576 0.027 Uiso 1 1 calc R U . . .
 C11 C 0.17194(11) 0.48177(11) 0.6573(8) 0.0180(7) Uani 1 1 d . . . . .
 H11A H 0.152683 0.456017 0.572797 0.022 Uiso 1 1 calc R U . . .
 H11B H 0.153388 0.495748 0.814474 0.022 Uiso 1 1 calc R U . . .
 C2 C 0.39112(12) 0.58893(12) 0.3305(9) 0.0244(8) Uani 1 1 d . . . . .
 H2 H 0.424589 0.591356 0.350425 0.029 Uiso 1 1 calc R U . . .
 C13 C 0.21549(12) 0.43170(12) 1.0381(8) 0.0200(8) Uani 1 1 d . . . . .
 H13A H 0.183744 0.425982 1.121165 0.024 Uiso 1 1 calc R U . . .
 H13B H 0.241287 0.435745 1.178216 0.024 Uiso 1 1 calc R U . . .
 C6 C 0.24237(13) 0.63368(12) -0.0948(8) 0.0232(8) Uani 1 1 d . . . . .
 H6 H 0.224300 0.652870 -0.220186 0.028 Uiso 1 1 calc R U . . .
 C14 C 0.22744(12) 0.40624(11) 0.7649(7) 0.0158(7) Uani 1 1 d . . . . .
 H14 H 0.261413 0.396729 0.741695 0.019 Uiso 1 1 calc R U . . .
 C15 C 0.19234(12) 0.37322(11) 0.6468(7) 0.0168(7) Uani 1 1 d . . . . .
 C7 C 0.21903(12) 0.59866(11) 0.0665(8) 0.0185(7) Uani 1 1 d . . . . .
 H7 H 0.185711 0.594546 0.047249 0.022 Uiso 1 1 calc R U . . .
 C3 C 0.36745(12) 0.61691(12) 0.1414(8) 0.0236(8) Uani 1 1 d . . . . .
 H3 H 0.384377 0.639241 0.029590 0.028 Uiso 1 1 calc R U . . .
 C16 C 0.18288(13) 0.30784(13) 0.3358(10) 0.0303(9) Uani 1 1 d . . . . .
 H16A H 0.201439 0.288140 0.205564 0.045 Uiso 1 1 calc R U . . .
 H16B H 0.158630 0.325266 0.229511 0.045 Uiso 1 1 calc R U . . .
 H16C H 0.167497 0.287534 0.476976 0.045 Uiso 1 1 calc R U . . .
 C1 C 0.36527(12) 0.55661(12) 0.4948(8) 0.0208(8) Uani 1 1 d . . . . .
 H1 H 0.381840 0.538041 0.630398 0.025 Uiso 1 1 calc R U . . .
 C4 C 0.31748(12) 0.61252(12) 0.1124(7) 0.0184(7) Uani 1 1 d . . . . .
 C17 C 0.34540(12) 0.45303(12) 1.0880(7) 0.0181(7) Uani 1 1 d . . . . .
 C18 C 0.37788(12) 0.43223(12) 1.2903(8) 0.0235(8) Uani 1 1 d . . . . .
 H18A H 0.399090 0.410023 1.192911 0.035 Uiso 1 1 calc R U . . .
 H18B H 0.359827 0.415198 1.435600 0.035 Uiso 1 1 calc R U . . .
 H18C H 0.396698 0.457373 1.379399 0.035 Uiso 1 1 calc R U . . .

loop_
  _atom_site_aniso_label
  _atom_site_aniso_U_11
  _atom_site_aniso_U_22
  _atom_site_aniso_U_33
  _atom_site_aniso_U_23
  _atom_site_aniso_U_13
  _atom_site_aniso_U_12
 Pd1 0.01472(14) 0.01427(14) 0.01400(14) -0.00062(11) -0.00238(11) 0.00086(10)
 O2S 0.0253(14) 0.0310(15) 0.0271(17) 0.0045(12) -0.0028(12) 0.0021(11)
 O3 0.0168(12) 0.0167(12) 0.0273(15) -0.0061(11) 0.0028(11) -0.0027(9)
 O1 0.0140(12) 0.0198(12) 0.0214(14) 0.0028(10) -0.0026(10) 0.0049(9)
 O2 0.0175(12) 0.0240(13) 0.0218(14) 0.0009(11) 0.0034(11) -0.0029(9)
 N3 0.0192(15) 0.0158(14) 0.0183(16) -0.0032(12) -0.0006(13) -0.0006(12)
 O1S 0.0203(13) 0.0350(16) 0.0261(16) 0.0089(12) 0.0009(11) -0.0064(11)
 N1 0.0141(14) 0.0147(14) 0.0197(17) -0.0046(12) -0.0028(12) -0.0001(10)
 N2 0.0166(14) 0.0145(14) 0.0126(15) 0.0023(11) -0.0009(12) 0.0014(11)
 C8 0.0178(17) 0.0135(16) 0.0125(18) -0.0028(13) -0.0006(13) -0.0003(12)
 C10 0.0187(17) 0.0122(16) 0.0174(19) -0.0050(14) 0.0051(15) 0.0026(13)
 C12 0.0201(17) 0.0149(16) 0.0120(18) -0.0004(13) -0.0004(14) -0.0015(13)
 C9 0.0183(17) 0.0166(16) 0.0124(18) -0.0061(13) -0.0009(14) 0.0001(13)
 C5 0.032(2) 0.0187(18) 0.018(2) 0.0029(15) 0.0025(16) -0.0058(15)
 C11 0.0163(16) 0.0187(17) 0.0189(19) 0.0000(15) 0.0035(15) 0.0010(12)
 C2 0.0170(17) 0.0276(19) 0.029(2) -0.0057(18) -0.0011(17) -0.0056(14)
 C13 0.0223(18) 0.0233(19) 0.0144(19) 0.0017(15) -0.0012(15) -0.0008(14)
 C6 0.027(2) 0.0229(19) 0.020(2) 0.0028(15) -0.0011(16) 0.0018(15)
 C14 0.0164(17) 0.0170(17) 0.0141(19) 0.0015(13) -0.0014(13) -0.0005(12)
 C15 0.0234(18) 0.0151(16) 0.0119(18) 0.0030(14) 0.0027(15) 0.0008(13)
 C7 0.0181(17) 0.0179(17) 0.020(2) -0.0015(14) -0.0009(15) 0.0024(13)
 C3 0.0215(18) 0.0236(19) 0.026(2) -0.0045(17) 0.0017(16) -0.0083(14)
 C16 0.027(2) 0.0240(19) 0.040(3) -0.0120(19) 0.0034(19) -0.0070(15)
 C1 0.0193(18) 0.0202(18) 0.023(2) -0.0060(16) -0.0032(16) 0.0006(14)
 C4 0.0209(18) 0.0170(17) 0.017(2) -0.0024(14) 0.0002(14) -0.0013(13)
 C17 0.0229(18) 0.0161(17) 0.0152(19) -0.0032(14) -0.0013(15) -0.0008(14)
 C18 0.0241(19) 0.0250(19) 0.021(2) -0.0014(16) -0.0060(16) 0.0057(14)

_geom_special_details
;
 All esds (except the esd in the dihedral angle between two l.s. planes)
 are estimated using the full covariance matrix.  The cell esds are taken
 into account individually in the estimation of esds in distances, angles
 and torsion angles; correlations between esds in cell parameters are only
 used when they are defined by crystal symmetry.  An approximate (isotropic)
 treatment of cell esds is used for estimating esds involving l.s. planes.
;
loop_
  _geom_bond_atom_site_label_1
  _geom_bond_atom_site_label_2
  _geom_bond_distance
  _geom_bond_site_symmetry_2
  _geom_bond_publ_flag
 Pd1 N3 2.016(3) . ?
 Pd1 N1 2.109(3) . ?
 Pd1 N2 1.963(3) . ?
 Pd1 C12 2.007(3) . ?
 O2S H2SA 0.8497 . ?
 O2S H2SB 0.8508 . ?
 O3 C15 1.355(4) . ?
 O3 C16 1.446(4) . ?
 O1 C10 1.252(4) . ?
 O2 C15 1.211(4) . ?
 N3 C17 1.142(4) . ?
 O1S H1SA 0.8496 . ?
 O1S H1SB 0.8504 . ?
 N1 C9 1.378(4) . ?
 N1 C1 1.323(4) . ?
 N2 C8 1.409(4) . ?
 N2 C10 1.353(4) . ?
 C8 C9 1.441(4) . ?
 C8 C7 1.379(5) . ?
 C10 C11 1.502(5) . ?
 C12 C11 1.533(4) . ?
 C12 C13 1.481(5) . ?
 C12 C14 1.554(4) . ?
 C9 C4 1.405(5) . ?
 C5 H5 0.9500 . ?
 C5 C6 1.378(5) . ?
 C5 C4 1.415(5) . ?
 C11 H11A 0.9900 . ?
 C11 H11B 0.9900 . ?
 C2 H2 0.9500 . ?
 C2 C3 1.366(5) . ?
 C2 C1 1.401(5) . ?
 C13 H13A 0.9900 . ?
 C13 H13B 0.9900 . ?
 C13 C14 1.515(5) . ?
 C6 H6 0.9500 . ?
 C6 C7 1.410(5) . ?
 C14 H14 1.0000 . ?
 C14 C15 1.468(4) . ?
 C7 H7 0.9500 . ?
 C3 H3 0.9500 . ?
 C3 C4 1.420(5) . ?
 C16 H16A 0.9800 . ?
 C16 H16B 0.9800 . ?
 C16 H16C 0.9800 . ?
 C1 H1 0.9500 . ?
 C17 C18 1.448(5) . ?
 C18 H18A 0.9800 . ?
 C18 H18B 0.9800 . ?
 C18 H18C 0.9800 . ?

loop_
  _geom_angle_atom_site_label_1
  _geom_angle_atom_site_label_2
  _geom_angle_atom_site_label_3
  _geom_angle
  _geom_angle_site_symmetry_1
  _geom_angle_site_symmetry_3
  _geom_angle_publ_flag
 N3 Pd1 N1 99.75(11) . . ?
 N2 Pd1 N3 178.23(12) . . ?
 N2 Pd1 N1 81.36(11) . . ?
 N2 Pd1 C12 83.94(12) . . ?
 C12 Pd1 N3 95.03(12) . . ?
 C12 Pd1 N1 164.77(12) . . ?
 H2SA O2S H2SB 104.4 . . ?
 C15 O3 C16 115.7(3) . . ?
 C17 N3 Pd1 175.9(3) . . ?
 H1SA O1S H1SB 104.5 . . ?
 C9 N1 Pd1 110.7(2) . . ?
 C1 N1 Pd1 130.3(2) . . ?
 C1 N1 C9 118.9(3) . . ?
 C8 N2 Pd1 116.2(2) . . ?
 C10 N2 Pd1 118.5(2) . . ?
 C10 N2 C8 125.3(3) . . ?
 N2 C8 C9 114.2(3) . . ?
 C7 C8 N2 128.0(3) . . ?
 C7 C8 C9 117.8(3) . . ?
 O1 C10 N2 124.8(3) . . ?
 O1 C10 C11 122.0(3) . . ?
 N2 C10 C11 113.1(3) . . ?
 C11 C12 Pd1 109.5(2) . . ?
 C11 C12 C14 121.1(3) . . ?
 C13 C12 Pd1 124.3(2) . . ?
 C13 C12 C11 118.8(3) . . ?
 C13 C12 C14 59.8(2) . . ?
 C14 C12 Pd1 115.5(2) . . ?
 N1 C9 C8 117.6(3) . . ?
 N1 C9 C4 121.4(3) . . ?
 C4 C9 C8 121.0(3) . . ?
 C6 C5 H5 120.5 . . ?
 C6 C5 C4 119.0(3) . . ?
 C4 C5 H5 120.5 . . ?
 C10 C11 C12 113.0(3) . . ?
 C10 C11 H11A 109.0 . . ?
 C10 C11 H11B 109.0 . . ?
 C12 C11 H11A 109.0 . . ?
 C12 C11 H11B 109.0 . . ?
 H11A C11 H11B 107.8 . . ?
 C3 C2 H2 120.5 . . ?
 C3 C2 C1 119.0(3) . . ?
 C1 C2 H2 120.5 . . ?
 C12 C13 H13A 117.5 . . ?
 C12 C13 H13B 117.5 . . ?
 C12 C13 C14 62.5(2) . . ?
 H13A C13 H13B 114.6 . . ?
 C14 C13 H13A 117.5 . . ?
 C14 C13 H13B 117.5 . . ?
 C5 C6 H6 119.1 . . ?
 C5 C6 C7 121.9(3) . . ?
 C7 C6 H6 119.1 . . ?
 C12 C14 H14 115.7 . . ?
 C13 C14 C12 57.7(2) . . ?
 C13 C14 H14 115.7 . . ?
 C15 C14 C12 121.4(3) . . ?
 C15 C14 C13 118.3(3) . . ?
 C15 C14 H14 115.7 . . ?
 O3 C15 C14 110.2(3) . . ?
 O2 C15 O3 122.7(3) . . ?
 O2 C15 C14 127.1(3) . . ?
 C8 C7 C6 120.8(3) . . ?
 C8 C7 H7 119.6 . . ?
 C6 C7 H7 119.6 . . ?
 C2 C3 H3 120.1 . . ?
 C2 C3 C4 119.8(3) . . ?
 C4 C3 H3 120.1 . . ?
 O3 C16 H16A 109.5 . . ?
 O3 C16 H16B 109.5 . . ?
 O3 C16 H16C 109.5 . . ?
 H16A C16 H16B 109.5 . . ?
 H16A C16 H16C 109.5 . . ?
 H16B C16 H16C 109.5 . . ?
 N1 C1 C2 123.1(3) . . ?
 N1 C1 H1 118.5 . . ?
 C2 C1 H1 118.5 . . ?
 C9 C4 C5 119.4(3) . . ?
 C9 C4 C3 117.8(3) . . ?
 C5 C4 C3 122.8(3) . . ?
 N3 C17 C18 179.7(4) . . ?
 C17 C18 H18A 109.5 . . ?
 C17 C18 H18B 109.5 . . ?
 C17 C18 H18C 109.5 . . ?
 H18A C18 H18B 109.5 . . ?
 H18A C18 H18C 109.5 . . ?
 H18B C18 H18C 109.5 . . ?

loop_
  _geom_torsion_atom_site_label_1
  _geom_torsion_atom_site_label_2
  _geom_torsion_atom_site_label_3
  _geom_torsion_atom_site_label_4
  _geom_torsion
  _geom_torsion_site_symmetry_1
  _geom_torsion_site_symmetry_2
  _geom_torsion_site_symmetry_3
  _geom_torsion_site_symmetry_4
  _geom_torsion_publ_flag
 Pd1 N1 C9 C8 1.3(4) . . . . ?
 Pd1 N1 C9 C4 -178.3(3) . . . . ?
 Pd1 N1 C1 C2 175.6(3) . . . . ?
 Pd1 N2 C8 C9 0.2(4) . . . . ?
 Pd1 N2 C8 C7 -178.9(3) . . . . ?
 Pd1 N2 C10 O1 -178.2(2) . . . . ?
 Pd1 N2 C10 C11 4.5(4) . . . . ?
 Pd1 C12 C11 C10 14.6(3) . . . . ?
 Pd1 C12 C13 C14 -101.9(3) . . . . ?
 Pd1 C12 C14 C13 116.4(3) . . . . ?
 Pd1 C12 C14 C15 -137.8(3) . . . . ?
 O1 C10 C11 C12 170.0(3) . . . . ?
 N1 C9 C4 C5 -178.2(3) . . . . ?
 N1 C9 C4 C3 2.2(5) . . . . ?
 N2 C8 C9 N1 -1.0(4) . . . . ?
 N2 C8 C9 C4 178.6(3) . . . . ?
 N2 C8 C7 C6 180.0(3) . . . . ?
 N2 C10 C11 C12 -12.7(4) . . . . ?
 C8 N2 C10 O1 0.5(5) . . . . ?
 C8 N2 C10 C11 -176.7(3) . . . . ?
 C8 C9 C4 C5 2.2(5) . . . . ?
 C8 C9 C4 C3 -177.4(3) . . . . ?
 C10 N2 C8 C9 -178.6(3) . . . . ?
 C10 N2 C8 C7 2.4(5) . . . . ?
 C12 C13 C14 C15 -111.1(3) . . . . ?
 C12 C14 C15 O3 135.9(3) . . . . ?
 C12 C14 C15 O2 -44.0(5) . . . . ?
 C9 N1 C1 C2 -1.4(5) . . . . ?
 C9 C8 C7 C6 1.0(5) . . . . ?
 C5 C6 C7 C8 0.4(6) . . . . ?
 C11 C12 C13 C14 111.3(3) . . . . ?
 C11 C12 C14 C13 -107.5(3) . . . . ?
 C11 C12 C14 C15 -1.7(5) . . . . ?
 C2 C3 C4 C9 -1.4(5) . . . . ?
 C2 C3 C4 C5 178.9(3) . . . . ?
 C13 C12 C11 C10 166.0(3) . . . . ?
 C13 C12 C14 C15 105.8(4) . . . . ?
 C13 C14 C15 O3 -156.6(3) . . . . ?
 C13 C14 C15 O2 23.5(5) . . . . ?
 C6 C5 C4 C9 -0.8(5) . . . . ?
 C6 C5 C4 C3 178.8(3) . . . . ?
 C14 C12 C11 C10 -123.8(3) . . . . ?
 C7 C8 C9 N1 178.1(3) . . . . ?
 C7 C8 C9 C4 -2.3(5) . . . . ?
 C3 C2 C1 N1 2.1(6) . . . . ?
 C16 O3 C15 O2 2.7(5) . . . . ?
 C16 O3 C15 C14 -177.2(3) . . . . ?
 C1 N1 C9 C8 178.8(3) . . . . ?
 C1 N1 C9 C4 -0.8(5) . . . . ?
 C1 C2 C3 C4 -0.6(5) . . . . ?
 C4 C5 C6 C7 -0.5(6) . . . . ?

_shelx_res_file
;
TITL Engle411_0m_a.res in P4(2)/n
    engle411_0m_a.res
    created by SHELXL-2018/3 at 14:50:30 on 05-May-2022
REM Old TITL Engle411_0m in P4(2)/n
REM SHELXT solution in P4(2)/n: R1 0.155, Rweak 0.014, Alpha 0.079
REM <I/s> 0.538 for 361 systematic absences, Orientation as input
REM Formula found by SHELXT: C19 N3 O5 Pd
CELL 0.71073 28.1709 28.1709 4.7277 90 90 90
ZERR 8 0.0031 0.0031 0.0006 0 0 0
LATT 1
SYMM 0.5-X,0.5-Y,+Z
SYMM -Y,0.5+X,0.5+Z
SYMM 0.5+Y,-X,0.5+Z
SFAC C H N O Pd
UNIT 144 168 24 40 8

L.S. 10
PLAN  1
SIZE 0.16 0.03 0.02
TEMP -173.15
CONF
BOND
LIST 4
MORE -1
BOND $H
fmap 2
acta
OMIT 12 23 4
REM <olex2.extras>
REM <HklSrc "%.\\Engle411_0m.hkl">
REM </olex2.extras>

WGHT    0.012500    8.124901
FVAR       0.26520
PD1   5    0.273021    0.501987    0.670141    11.00000    0.01472    0.01427 =
         0.01400   -0.00062   -0.00238    0.00086
AFIX   6
O2S   4    0.028393    0.455483   -0.263081    11.00000    0.02528    0.03098 =
         0.02708    0.00447   -0.00282    0.00211
H2SA  2    0.000120    0.465714   -0.248722    11.00000   -1.50000
H2SB  2    0.043684    0.470558   -0.136544    11.00000   -1.50000
AFIX   0

O3    4    0.213985    0.341146    0.476567    11.00000    0.01677    0.01669 =
         0.02733   -0.00608    0.00280   -0.00266
O1    4    0.147749    0.535909    0.289281    11.00000    0.01401    0.01982 =
         0.02144    0.00276   -0.00261    0.00493
O2    4    0.149924    0.373179    0.688418    11.00000    0.01752    0.02403 =
         0.02181    0.00085    0.00336   -0.00290
N3    3    0.319654    0.469483    0.929346    11.00000    0.01917    0.01576 =
         0.01833   -0.00320   -0.00055   -0.00061
AFIX   6
O1S   4    0.059935    0.499483    0.237996    11.00000    0.02030    0.03500 =
         0.02608    0.00892    0.00087   -0.00635
H1SA  2    0.087960    0.510621    0.239351    11.00000   -1.50000
H1SB  2    0.057196    0.485366    0.396160    11.00000   -1.50000
AFIX   0

N1    3    0.318871    0.550716    0.469845    11.00000    0.01409    0.01469 =
         0.01975   -0.00463   -0.00276   -0.00009
N2    3    0.226331    0.533945    0.427870    11.00000    0.01662    0.01446 =
         0.01257    0.00228   -0.00095    0.00140
C8    1    0.243990    0.570285    0.252105    11.00000    0.01784    0.01351 =
         0.01249   -0.00277   -0.00059   -0.00031
C10   1    0.180614    0.519269    0.437530    11.00000    0.01870    0.01216 =
         0.01737   -0.00503    0.00508    0.00261
C12   1    0.217902    0.460543    0.776453    11.00000    0.02005    0.01490 =
         0.01201   -0.00039   -0.00045   -0.00155
C9    1    0.294334    0.578201    0.278164    11.00000    0.01831    0.01663 =
         0.01244   -0.00609   -0.00087    0.00013
C5    1    0.290637    0.640877   -0.075867    11.00000    0.03208    0.01871 =
         0.01793    0.00289    0.00247   -0.00576
AFIX  43
H5    2    0.305681    0.664529   -0.187576    11.00000   -1.20000
AFIX   0
C11   1    0.171937    0.481766    0.657335    11.00000    0.01627    0.01872 =
         0.01887   -0.00002    0.00348    0.00101
AFIX  23
H11A  2    0.152683    0.456017    0.572797    11.00000   -1.20000
H11B  2    0.153388    0.495748    0.814474    11.00000   -1.20000
AFIX   0
C2    1    0.391120    0.588932    0.330545    11.00000    0.01695    0.02757 =
         0.02864   -0.00575   -0.00112   -0.00560
AFIX  43
H2    2    0.424589    0.591356    0.350425    11.00000   -1.20000
AFIX   0
C13   1    0.215491    0.431698    1.038069    11.00000    0.02225    0.02335 =
         0.01445    0.00167   -0.00118   -0.00083
AFIX  23
H13A  2    0.183744    0.425982    1.121165    11.00000   -1.20000
H13B  2    0.241287    0.435745    1.178216    11.00000   -1.20000
AFIX   0
C6    1    0.242370    0.633684   -0.094825    11.00000    0.02707    0.02287 =
         0.01952    0.00277   -0.00109    0.00180
AFIX  43
H6    2    0.224300    0.652870   -0.220186    11.00000   -1.20000
AFIX   0
C14   1    0.227437    0.406242    0.764917    11.00000    0.01644    0.01699 =
         0.01406    0.00152   -0.00135   -0.00047
AFIX  13
H14   2    0.261413    0.396729    0.741695    11.00000   -1.20000
AFIX   0
C15   1    0.192344    0.373217    0.646822    11.00000    0.02339    0.01509 =
         0.01190    0.00299    0.00274    0.00080
C7    1    0.219025    0.598656    0.066545    11.00000    0.01805    0.01794 =
         0.01951   -0.00152   -0.00094    0.00240
AFIX  43
H7    2    0.185711    0.594546    0.047249    11.00000   -1.20000
AFIX   0
C3    1    0.367453    0.616910    0.141410    11.00000    0.02149    0.02356 =
         0.02571   -0.00453    0.00167   -0.00832
AFIX  43
H3    2    0.384377    0.639241    0.029590    11.00000   -1.20000
AFIX   0
C16   1    0.182882    0.307838    0.335814    11.00000    0.02740    0.02404 =
         0.03955   -0.01196    0.00341   -0.00703
AFIX 137
H16A  2    0.201439    0.288140    0.205564    11.00000   -1.50000
H16B  2    0.158630    0.325266    0.229511    11.00000   -1.50000
H16C  2    0.167497    0.287534    0.476976    11.00000   -1.50000
AFIX   0
C1    1    0.365271    0.556605    0.494770    11.00000    0.01929    0.02025 =
         0.02283   -0.00602   -0.00324    0.00064
AFIX  43
H1    2    0.381840    0.538041    0.630398    11.00000   -1.20000
AFIX   0
C4    1    0.317479    0.612522    0.112407    11.00000    0.02088    0.01699 =
         0.01740   -0.00238    0.00023   -0.00130
C17   1    0.345396    0.453027    1.087998    11.00000    0.02290    0.01614 =
         0.01520   -0.00322   -0.00127   -0.00078
C18   1    0.377875    0.432226    1.290314    11.00000    0.02408    0.02502 =
         0.02131   -0.00139   -0.00598    0.00566
AFIX 137
H18A  2    0.399090    0.410023    1.192911    11.00000   -1.50000
H18B  2    0.359827    0.415198    1.435600    11.00000   -1.50000
H18C  2    0.396698    0.457373    1.379399    11.00000   -1.50000
AFIX   0
HKLF 4


REM  Engle411_0m_a.res in P4(2)/n
REM wR2 = 0.071366, GooF = S = 1.07662, Restrained GooF = 1.07662 for all data
REM R1 = 0.036535 for 3118 Fo > 4sig(Fo) and 0.051218 for all 3811 data
REM 252 parameters refined using 0 restraints

END

WGHT      0.0136      7.8568

REM Highest difference peak  0.543,  deepest hole -0.558,  1-sigma level  0.086
Q1    1   0.0464  0.4712 -0.4165  11.00000  0.05    0.54
;
_shelx_res_checksum                75454
_shelx_hkl_file
;
  -2   3   0 -0.3925 2.98197   2
  -3  -2   0 1.15143 2.76386   2
   2   3   0 -0.3543 2.45967   2
  -2  -3   0 0.90639 1.96950   2
  -3   2   0 3.68972 3.39808   2
   3  -3   0 293.617 15.8868   2
  -3   3   0 267.029 15.2740   2
  -3  -3   0 310.988 13.8225   2
   3   3   0 320.775 13.9089   2
  -3   4   0 0.89633 5.15826   2
   3  -4   0 -0.6892 4.54501   2
  -4  -3   0 0.60224 3.54605   2
   4   3   0 -1.9392 3.10159   2
  -2   4   0 79.3911 7.33242   2
  -4  -2   0 75.3330 6.74172   2
   4   2   0 82.7999 6.69054   2
   2  -4   0 75.7531 6.93355   2
   1  -4   0 -0.5414 3.13700   2
   4   1   0 -3.1792 3.12717   2
  -4  -1   0 0.54540 3.10946   2
  -1   4   0 -2.9624 2.59927   2
   0   4   0 5390.43 202.649   2
   4   0   0 5309.05 204.922   2
   4  -1   0 3.23059 3.94515   2
  -4   1   0 -3.2743 3.64598   2
  -1  -4   0 0.51432 1.90437   2
  -4   2   0 1887.93 74.8383   2
   4  -2   0 1751.98 74.7573   2
   2   4   0 1880.42 71.3742   2
  -2  -4   0 1911.38 71.5953   2
  -3  -4   0 1.72771 2.68042   2
  -4   3   0 0.99182 4.93768   2
   3   4   0 -1.3629 2.37920   2
   4  -3   0 -0.0945 5.22477   2
  -4   4   0 3653.60 142.602   2
   4  -4   0 3517.88 142.895   2
   4   4   0 3753.56 140.150   2
  -4  -4   0 3662.54 139.952   2
  -4   5   0 -0.2831 7.15529   2
   5   4   0 4.38126 4.79780   2
  -5  -4   0 -0.4227 4.40203   2
   4  -5   0 12.6086 8.29113   2
  -5  -3   0 706.665 30.5080   2
   5   3   0 695.545 30.4949   2
   3  -5   0 665.213 31.8163   2
   2  -5   0 -0.4778 5.34243   2
   5   2   0 0.39613 4.39305   2
  -2   5   0 0.92890 4.50610   2
  -5  -2   0 -0.8458 4.23521   2
   5   1   0 853.464 36.6871   2
   1  -5   0 806.348 34.9990   2
  -1   5   0 812.549 34.7926   2
  -5  -1   0 876.852 36.4790   2
   0  -5   0 -0.4697 3.43196   2
  -5   0   0 -2.2329 4.60056   2
   0   5   0 2.62853 3.53862   2
   5   0   0 3.21267 5.42296   2
   5  -1   0 -3.4870 5.49062   2
   1   5   0 0.87539 2.49178   2
  -1  -5   0 1.49857 2.74549   2
  -5   1   0 0.49152 3.93089   2
  -2  -5   0 -1.3090 2.66704   2
   5  -2   0 1.55841 6.59615   2
  -5   2   0 -4.3671 5.49617   2
   2   5   0 0.39093 2.38276   2
  -3  -5   0 2094.53 78.5248   2
   3   5   0 2010.03 78.2539   2
  -5   3   0 1975.87 82.3033   2
   5  -3   0 2008.86 82.8932   2
   4   5   0 4.29393 3.95659   2
   5  -4   0 -0.8520 7.15597   2
  -5   4   0 -1.3522 6.55677   2
  -4  -5   0 -0.3272 3.42829   2
   5  -5   0 496.972 26.6814   2
  -5   5   0 487.793 25.2926   2
  -5  -5   0 492.204 22.2005   2
   5   5   0 450.428 22.1915   2
  -6  -5   0 -1.2831 3.92307   2
  -5   6   0 6.87939 6.12873   2
   5  -6   0 9.87403 6.99034   2
   6   5   0 1.59805 3.92695   2
  -4   6   0 221.656 15.6139   2
   6   4   0 227.756 14.0401   2
  -6  -4   0 229.755 13.4000   2
   4  -6   0 193.609 14.8396   2
   6   3   0 -3.2741 4.93265   2
  -3   6   0 2.85622 6.33592   2
   3  -6   0 -7.8215 6.02672   2
  -6  -3   0 6.12370 4.86416   2
   2  -6   0 23.0077 7.51931   2
  -6  -2   0 42.0521 7.81867   2
  -2   6   0 36.5095 7.57332   2
   6   2   0 39.1409 8.01565   2
  -6  -1   0 -0.4143 5.81337   2
  -1   6   0 -1.4252 4.93789   2
   1  -6   0 -1.0532 5.04658   2
   6   1   0 -4.3852 6.28219   2
   0  -6   0 1006.32 41.8383   2
   0   6   0 1023.91 41.6959   2
   6   0   0 1034.70 45.2885   2
   1   6   0 3.50792 3.06254   2
   6  -1   0 0.51165 7.23423   2
   1   6   0 -3.7194 4.21737   2
  -6   1   0 5.71870 6.48787   2
  -2  -6   0 8531.15 389.646   1
   2   6   0 9019.46 401.950   1
  -6   3   0 10.8536 7.08625   2
   6  -3   0 -4.1227 7.23989   2
  -3  -6   0 0.04488 3.26129   2
   3   6   0 0.90547 3.17847   2
  -4  -6   0 804.977 32.5835   2
   6  -4   0 759.404 37.4768   2
  -6   4   0 717.324 36.4878   2
   4   6   0 800.698 32.4309   2
   5   6   0 -5.7251 3.51241   2
  -6   5   0 3.66482 6.54420   2
   6  -5   0 -1.4975 7.08217   2
  -5  -6   0 2.16424 3.42633   2
  -6   6   0 961.254 42.5551   2
   6   6   0 847.123 38.3500   2
   6  -6   0 878.430 42.6972   2
  -6  -6   0 902.853 38.4344   2
  -7  -6   0 1.84907 3.92172   2
  -6   7   0 4.64461 6.34004   2
   7   6   0 2.26760 4.62496   2
   6  -7   0 10.8485 7.87765   2
  -5   7   0 6537.10 243.941   2
  -7  -5   0 6244.26 241.429   2
   5  -7   0 6057.60 244.247   2
   7   5   0 6303.68 241.785   2
   4  -7   0 0.75484 5.66457   2
  -4   7   0 3.23042 6.19824   2
   7   4   0 5.05325 4.81743   2
  -7  -4   0 -3.5403 4.76002   2
   3  -7   0 1713.33 72.2278   2
   7   3   0 1812.77 72.6817   2
  -7  -3   0 1781.39 71.8968   2
  -3   7   0 1701.11 71.7555   2
   2  -7   0 0.34150 5.51615   2
  -7  -2   0 -1.9788 5.34915   2
   7   2   0 -3.6921 5.68796   2
  -2   7   0 1.04294 5.17603   2
  -7  -1   0 418.007 20.9367   2
   1  -7   0 327.985 18.4370   2
  -1   7   0 354.463 18.2234   2
   7   1   0 360.163 21.2244   2
   0   7   0 0.01506 4.48671   2
  -7   0   0 4.87340 5.19476   2
   0  -7   0 -1.5431 4.78635   2
   7   0   0 13.4425 7.83303   2
   1   7   0 928.324 38.2235   2
   1   7   0 930.561 37.1699   2
   7  -1   0 938.743 43.1550   2
  -7   1   0 886.278 42.0054   2
  -2  -7   0 -0.0278 3.41402   2
   2   7   0 1.94112 2.80440   2
   7  -2   0 -0.6526 7.38725   2
  -7   2   0 4.82871 6.90227   2
  -7   3   0 245.403 17.6692   2
  -3  -7   0 262.518 13.0837   2
   3   7   0 265.033 12.4881   2
   7  -3   0 257.959 18.8407   2
   7  -4   0 5.95563 7.45755   2
  -4  -7   0 -2.6541 3.06054   2
  -7   4   0 5.45054 6.42095   2
   4   7   0 -3.3956 2.70986   2
  -7   5   0 3938.20 162.732   2
   5   7   0 4053.01 157.811   2
  -5  -7   0 4127.55 157.970   2
   7  -5   0 4309.91 164.560   2
  -6  -7   0 -0.3330 3.41516   2
  -7   6   0 5.34109 7.25951   2
   6   7   0 -0.5764 3.43398   2
   7  -6   0 -7.2521 6.85670   2
   7  -7   0 597.869 33.2217   2
   7   7   0 625.435 29.0572   2
  -7   7   0 604.577 32.2533   2
  -7  -7   0 625.030 28.6212   2
  -8  -7   0 3.50789 3.94655   2
   8   7   0 2.52713 4.42932   2
  -7   8   0 -7.0380 5.90229   2
   7  -8   0 -3.0756 6.44666   2
  -6   8   0 3174.71 126.582   2
  -8  -6   0 3179.77 123.865   2
   8   6   0 3024.77 124.006   2
   5  -8   0 -9.0772 6.24186   2
  -8  -5   0 -2.7942 3.83267   2
   8   5   0 2.31934 5.13927   2
  -5   8   0 -3.0466 6.14790   2
  -8  -4   0 338.235 18.6359   2
   4  -8   0 296.230 19.4624   2
  -4   8   0 323.738 19.2407   2
   8   4   0 309.618 18.8820   2
  -3   8   0 1.66390 4.79544   2
  -8  -3   0 -0.5702 4.48487   2
   3  -8   0 1.79354 5.98360   2
   8   3   0 -7.9808 4.48550   2
  -8  -2   0 329.936 19.6457   2
   2  -8   0 319.752 18.6744   2
  -2   8   0 331.896 18.2349   2
   8   2   0 354.783 20.6261   2
  -8  -1   0 -1.0558 6.02310   2
  -1   8   0 2.80557 4.48031   2
   8   1   0 2.90176 6.80754   2
   1  -8   0 -2.2926 4.68505   2
  -8   0   0 1887.62 77.6310   2
   0   8   0 1813.46 73.1924   2
   8   0   0 1836.76 78.1894   2
   1   8   0 -2.6235 2.81150   2
   1   8   0 -4.9127 3.69683   2
   8  -1   0 6.03553 8.09023   2
  -8   1   0 -1.2032 5.82770   2
  -2  -8   0 605.636 26.0753   2
  -8   2   0 629.468 31.5794   2
   2   8   0 603.167 25.3292   2
   8  -2   0 596.952 32.2212   2
  -8   3   0 4.70873 6.93682   2
   8  -3   0 17.7403 8.21685   2
   3   8   0 2.74882 2.75646   2
  -3  -8   0 -2.8912 3.27058   2
   8  -4   0 1500.52 65.7445   2
  -4  -8   0 1446.64 58.5674   2
   4   8   0 1455.11 58.0485   2
   5   8   0 3.87511 3.26359   2
  -5  -8   0 1.43276 3.18747   2
  -8   5   0 0.45335 5.78639   2
   8  -5   0 4.48608 7.69415   2
   8  -6   0 169.694 16.0851   2
  -8   6   0 159.257 14.8783   2
   6   8   0 155.102 10.4522   2
  -6  -8   0 153.670 10.5187   2
  -8   7   0 0.95156 6.58097   2
   7   8   0 2.36013 4.25074   2
  -7  -8   0 0.10472 3.59729   2
   8  -7   0 5.21448 7.32906   2
  -8  -8   0 45.0647 7.19154   2
   8  -8   0 44.1363 11.4718   2
   8   8   0 53.1201 8.27474   2
  -8   8   0 50.2855 10.1839   2
  -8   9   0 -3.0574 7.58490   2
   8  -9   0 8.37924 8.22600   2
  -9  -8   0 1.34214 4.76645   2
   9   8   0 -4.0526 5.13562   2
  -7   9   0 5452.57 214.101   2
   7  -9   0 4981.79 214.813   2
   9   7   0 5620.47 211.793   2
  -9  -7   0 5628.51 210.929   2
  -9  -6   0 2.39370 4.57743   2
  -6   9   0 -3.6969 6.16288   2
   6  -9   0 -0.1218 6.51958   2
   9   6   0 4.33560 6.20688   2
  -5   9   0 296.452 19.7350   2
   5  -9   0 315.033 20.9361   2
   9   5   0 306.557 19.2863   2
  -9  -5   0 331.483 18.9536   2
   4  -9   0 -5.1004 5.94361   2
   9   4   0 9.40460 6.46117   2
  -4   9   0 -0.5287 5.24878   2
  -9  -4   0 8.52864 5.39229   2
   9   3   0 727.417 35.1624   2
  -3   9   0 686.787 32.9634   2
   3  -9   0 677.682 33.5547   2
  -9  -3   0 707.879 33.9460   2
  -9  -2   0 -0.3761 5.20112   2
   2  -9   0 -0.6699 5.37200   2
  -2   9   0 -1.0130 4.80869   2
   9   2   0 12.1841 6.98372   2
   1  -9   0 2501.00 99.2917   2
  -1   9   0 2430.07 98.5206   2
   9   1   0 2452.52 103.068   2
  -9  -1   0 2592.09 102.538   2
   9   0   0 9.21013 7.45445   2
   0   9   0 4.98929 4.32299   2
  -9   0   0 -1.3608 4.45643   2
   9  -1   0 906.906 43.5069   2
  -9   1   0 889.805 42.0902   2
   1   9   0 896.074 37.5768   2
   1   9   0 860.445 36.3447   2
   2   9   0 -6.9630 3.93699   2
   9  -2   0 7.61426 7.64549   2
  -9   2   0 6.69499 6.13566   2
   2   9   0 0.61886 2.64173   2
  -3  -9   0 3781.61 143.106   2
  -9   3   0 3650.65 149.463   2
   9  -3   0 3739.55 151.064   2
   3   9   0 3706.51 142.196   2
   4   9   0 -2.8676 2.56337   2
   9  -4   0 11.6691 8.15831   2
  -4  -9   0 -4.2705 3.04286   2
  -9   4   0 4.13574 6.62680   2
  -5  -9   0 208.191 11.9926   2
   9  -5   0 205.952 18.2257   2
   5   9   0 190.827 11.1871   2
  -9   5   0 195.811 16.7151   2
  -9   6   0 6.90029 7.36650   2
   9  -6   0 -3.4285 7.86604   2
   6   9   0 2.42587 3.53422   2
  -6  -9   0 2.36354 3.56510   2
   7   9   0 7077.01 272.149   2
  -9   7   0 6953.79 277.962   2
   9  -7   0 7181.73 280.202   2
  -7  -9   0 7204.40 272.139   2
   8   9   0 4.06045 4.45200   2
   9  -8   0 11.5011 9.24115   2
  -9   8   0 5.49758 7.07200   2
  -8  -9   0 6.09303 5.20150   2
   9   9   0 138.114 12.0592   2
   9  -9   0 136.032 17.7038   2
  -9  -9   0 144.815 11.8900   2
  -9   9   0 146.463 15.3161   2
   9 -10   0 -3.2574 7.57422   2
  10   9   0 0.12874 5.48537   2
  -9  10   0 0.54322 8.42616   2
 -10  -9   0 0.51793 4.37913   2
   8 -10   0 36.0718 11.1543   2
 -10  -8   0 33.4629 7.69952   2
  10   8   0 18.3532 7.74836   2
  -8  10   0 19.3328 8.61081   2
  10   7   0 -0.1594 6.10806   2
  -7  10   0 -2.9704 6.46150   2
   7 -10   0 -8.2137 7.00818   2
 -10  -7   0 -0.6263 4.06206   2
   6 -10   0 720.937 37.6500   2
  10   6   0 701.756 35.7263   2
 -10  -6   0 708.609 35.0723   2
  -6  10   0 734.410 36.6825   2
   5 -10   0 10.1985 6.92729   2
  -5  10   0 0.57187 5.12667   2
  10   5   0 8.19738 6.99229   2
 -10  -5   0 1.37643 4.84370   2
   4 -10   0 152.535 14.6906   2
  -4  10   0 176.599 13.9450   2
 -10  -4   0 160.214 13.5274   2
  10   4   0 183.591 15.1490   2
  10   3   0 2.77669 6.81031   2
 -10  -3   0 0.59089 5.11242   2
   3 -10   0 8.80758 6.11776   2
  -3  10   0 1.37374 4.73874   2
   2 -10   0 1354.93 59.2469   2
 -10  -2   0 1379.77 61.4097   2
  10   2   0 1502.45 63.3930   2
  -2  10   0 1350.07 58.4080   2
 -10  -1   0 6.44154 4.89490   2
   1 -10   0 -1.8989 4.81782   2
  -1  10   0 -2.3128 4.34902   2
  10   1   0 4.35695 6.51094   2
 -10   0   0 164.527 14.4928   2
   0  10   0 155.997 11.0524   2
   0  10   0 164.989 10.1677   2
  10   0   0 144.467 14.2359   2
  10  -1   0 4.03425 7.58163   2
   1  10   0 -1.8324 2.63056   2
   1  10   0 -2.9044 3.97898   2
 -10   1   0 -6.7516 5.91738   2
  10  -2   0 2284.42 94.1365   2
   2  10   0 2200.71 84.6285   2
 -10   2   0 2139.09 91.8608   2
   2  10   0 2099.85 86.1174   2
   3  10   0 -1.4979 2.44308   2
  -3 -10   0 2.79815 3.45774   2
 -10   3   0 5.25639 7.04625   2
  10  -3   0 11.5191 8.23473   2
  -4 -10   0 35.7212 5.72165   2
 -10   4   0 36.5613 9.79979   2
   4  10   0 45.0381 4.90623   2
  10  -4   0 73.2315 13.8338   2
  -5 -10   0 2.26557 3.65219   2
  10  -5   0 -3.7725 7.42324   2
 -10   5   0 -8.4162 5.21049   2
   5  10   0 -2.4067 2.58926   2
   6  10   0 3166.31 124.902   2
  -6 -10   0 3190.04 125.418   2
 -10   6   0 3091.28 132.007   2
  10  -6   0 3395.54 135.099   2
  -7 -10   0 0.98537 4.28609   2
  10  -7   0 7.27586 8.56682   2
 -10   7   0 -3.7948 6.26387   2
   7  10   0 -1.6800 3.88244   2
 -10   8   0 162.456 16.3759   2
   8  10   0 149.677 11.7802   2
  -8 -10   0 156.628 12.0537   2
  10  -8   0 179.905 18.5396   2
  -9 -10   0 -4.5004 4.32605   2
  10  -9   0 1.33639 8.61130   2
   9  10   0 1.97415 5.19248   2
 -10   9   0 4.18742 8.23978   2
  10  10   0 6.95965 5.59783   2
 -10  10   0 17.3808 10.2141   2
 -10 -10   0 9.92124 6.05385   2
  10 -10   0 11.3123 10.4105   2
 -11 -10   0 -1.1559 4.70187   2
  10 -11   0 -4.1537 9.91417   2
  11  10   0 3.14659 6.30876   2
  -9  11   0 5902.56 242.259   2
   9 -11   0 5957.90 244.887   2
  11   9   0 6340.68 240.071   2
 -11  -9   0 6255.34 238.633   2
  -8  11   0 4.27545 7.82559   2
   8 -11   0 17.3955 10.5260   2
  11   8   0 -0.9067 5.88715   2
 -11  -8   0 -2.3267 5.64920   2
  -7  11   0 1212.41 58.8607   2
 -11  -7   0 1328.40 57.6018   2
  11   7   0 1296.20 58.6654   2
   7 -11   0 1316.42 61.3442   2
   6 -11   0 3.69495 7.90680   2
  11   6   0 0.79442 6.03240   2
  -6  11   0 0.65631 7.03516   2
 -11  -6   0 -6.3328 5.00481   2
  -5  11   0 4150.79 164.024   2
  11   5   0 4247.65 165.740   2
   5 -11   0 3988.41 164.950   2
 -11  -5   0 4078.25 163.814   2
 -11  -4   0 -3.4316 4.41570   2
  11   4   0 8.80566 7.22620   2
  -4  11   0 6.20346 6.57532   2
   4 -11   0 1.71902 6.21584   2
   3 -11   0 592.634 30.4358   2
  11   3   0 594.895 32.6299   2
 -11  -3   0 582.700 30.9113   2
  -3  11   0 553.651 29.1504   2
  11   2   0 6.69556 6.98304   2
  -2  11   0 2.87015 5.20992   2
   2 -11   0 -7.9828 4.65373   2
 -11  -2   0 1.95607 6.68884   2
  11   1   0 122.050 13.0799   2
 -11  -1   0 133.636 13.0357   2
   1 -11   0 93.5911 10.3652   2
  -1  11   0 97.6117 9.71427   2
 -11   0   0 -0.5228 5.93227   2
  11   0   0 1.81301 5.64982   2
   0  11   0 -2.3441 3.26845   2
   0  11   0 9.44661 4.88522   2
  11  -1   0 464.168 28.9254   2
   1  11   0 460.428 22.2582   2
 -11   1   0 473.643 27.7931   2
   1  11   0 456.376 21.0778   2
   2  11   0 -0.0980 2.75779   2
 -11   2   0 -5.2631 5.94979   2
  11  -2   0 -0.3841 8.03268   2
   2  11   0 0.63144 4.11337   2
 -11   3   0 236.428 18.9834   2
  11  -3   0 273.595 21.5318   2
   3  11   0 241.771 12.3411   2
 -11   4   0 5.23343 7.30412   2
   4  11   0 -0.1698 2.91560   2
  11  -4   0 3.37737 8.23290   2
  -4 -11   0 5.38996 3.91596   2
  -5 -11   0 3193.78 124.117   2
  11  -5   0 3140.78 133.679   2
 -11   5   0 3129.45 131.687   2
   5  11   0 3238.65 123.219   2
  11  -6   0 10.0159 9.29165   2
 -11   6   0 -3.6174 7.04837   2
  -6 -11   0 5.95601 4.54055   2
   6  11   0 -4.3824 3.40237   2
  11  -7   0 163.803 18.4417   2
   7  11   0 157.261 11.2594   2
  -7 -11   0 150.854 11.4702   2
 -11   8   0 11.5226 7.85600   2
  -8 -11   0 -2.9810 4.06595   2
  11  -8   0 10.3479 10.2533   2
   9  11   0 6523.24 257.049   2
  11  -9   0 6610.02 266.551   2
 -11   9   0 6696.79 264.131   2
  -9 -11   0 6794.94 257.212   2
  10  11   0 2.45505 5.15342   2
  11 -10   0 -3.9599 8.96274   2
 -10 -11   0 -0.9961 4.31178   2
 -11  10   0 -2.4787 7.41878   2
  11 -11   0 271.456 23.9671   2
 -11 -11   0 222.162 16.3766   2
  11  11   0 237.990 17.5698   2
 -11  11   0 217.230 20.0146   2
  12  11   0 3.52918 5.84023   2
 -12 -11   0 2.68918 5.71037   2
 -11  12   0 1.27802 7.52772   2
 -10  12   0 47.1594 12.9641   2
  12  10   0 31.4902 9.29442   2
 -12 -10   0 25.7338 7.26757   2
  10 -12   0 49.9188 14.5401   2
  12   9   0 -5.6371 5.08956   2
 -12  -9   0 8.29792 6.56485   2
  -9  12   0 -1.6284 6.43904   2
   9 -12   0 1.59791 9.40515   2
  -8  12   0 77.3958 12.1100   2
  12   8   0 62.0682 11.5999   2
   8 -12   0 64.5360 13.7290   2
 -12  -8   0 63.4575 9.44892   2
 -12  -7   0 2.81757 5.30018   2
  12   7   0 10.8379 7.73805   2
  -7  12   0 1.81894 7.16371   2
   7 -12   0 3.04032 8.38059   2
   6 -12   0 765.387 41.5993   2
  12   6   0 813.807 41.6553   2
  -6  12   0 788.838 39.8726   2
 -12  -6   0 798.403 39.4971   2
 -12  -5   0 1.62682 6.04286   2
  -5  12   0 6.77560 7.31830   2
  12   5   0 11.4277 8.63209   2
   5 -12   0 2.74152 7.59855   2
 -12  -4   0 1704.68 74.0625   2
   4 -12   0 1695.55 73.8168   2
  -4  12   0 1612.42 72.0348   2
  12   4   0 1770.12 76.3507   2
   3 -12   0 -1.8292 6.49837   2
  12   3   0 7.26113 7.83013   2
  -3  12   0 5.43062 6.20870   2
 -12  -3   0 4.48927 6.11010   2
  -2  12   0 402.972 22.2965   2
   2 -12   0 394.025 23.1480   2
 -12  -2   0 418.921 25.5086   2
  12   2   0 404.997 26.5930   2
  -1  12   0 -3.4781 4.78619   2
 -12  -1   0 0.73594 6.10379   2
  12   1   0 6.21815 8.36015   2
   1 -12   0 3.77115 5.03831   2
   0  12   0 28.1317 6.62777   2
 -12   0   0 21.9117 8.82419   2
  12   0   0 12.7694 9.42426   2
   0  12   0 23.0767 5.11005   2
   1  12   0 -0.0676 4.64372   2
   1  12   0 1.10584 3.26123   2
  12  -1   0 4.17336 6.75286   2
 -12   1   0 1.14215 6.59146   2
   2  12   0 1921.93 75.0491   2
   2  12   0 1846.44 76.5898   2
  12  -2   0 1977.23 86.5083   2
   3  12   0 -3.6472 4.55010   2
  12  -3   0 -1.3968 8.97057   2
 -12   3   0 -12.036 5.63508   2
   3  12   0 -1.0515 2.72341   2
  12  -4   0 2275.33 98.3261   2
   4  12   0 2217.39 86.0551   2
 -12   4   0 2100.20 94.8899   2
  -4 -12   0 2218.67 87.4469   2
  -5 -12   0 -5.3229 3.57990   2
 -12   5   0 -0.3242 7.28389   2
  12  -5   0 3.84521 9.45706   2
   5  12   0 0.30040 3.09879   2
  -6 -12   0 4124.89 159.948   2
   6  12   0 4079.40 158.948   2
  12  -6   0 4103.41 170.903   2
 -12   6   0 4157.38 168.478   2
 -12   7   0 -2.4816 7.22435   2
   7  12   0 2.14718 3.49264   2
  12  -7   0 -10.180 8.15724   2
  -7 -12   0 6.47317 4.24970   2
 -12   8   0 146.437 16.5781   2
   8  12   0 160.681 12.1915   2
  -8 -12   0 163.100 12.3446   2
 -12   9   0 -2.2122 5.60262   2
   9  12   0 2.70168 4.78829   2
  -9 -12   0 2.13018 4.68238   2
  12  -9   0 1.95149 10.7364   2
  12 -10   0 71.4866 15.9613   2
 -12  10   0 68.2560 12.6861   2
  10  12   0 83.0554 10.3551   2
 -10 -12   0 76.8934 9.23781   2
  12 -11   0 -3.9558 9.76523   2
 -11 -12   0 2.83661 4.34351   2
  11  12   0 5.87221 6.19594   2
 -12  11   0 0.70168 7.05240   2
 -12 -12   0 422.958 24.1090   2
  12  12   0 449.895 25.9661   2
 -12  12   0 357.632 27.6598   2
  12 -12   0 363.593 29.7237   2
 -13 -12   0 -4.8960 4.16569   2
 -12  13   0 4.12446 7.10779   2
  13  12   0 -3.1971 6.66641   2
  12 -13   0 26.9066 10.8110   2
 -11  13   0 3379.36 141.881   2
  11 -13   0 3427.93 146.688   2
 -13 -11   0 3269.44 136.679   2
  13  11   0 3395.39 138.911   2
 -10  13   0 9.02329 9.53884   2
  10 -13   0 -3.8829 7.89128   2
  13  10   0 9.23454 7.53277   2
 -13 -10   0 -3.0282 5.67403   2
  13   9   0 181.575 16.8992   2
   9 -13   0 179.317 18.8733   2
  -9  13   0 156.168 17.3139   2
 -13  -9   0 203.866 15.8207   2
  -8  13   0 2.59053 7.49524   2
 -13  -8   0 -0.6383 4.87465   2
   8 -13   0 -7.3941 8.33186   2
  13   8   0 1.43892 7.16957   2
  -7  13   0 2137.24 94.8744   2
   7 -13   0 2171.69 97.2702   2
 -13  -7   0 2340.66 95.5399   2
  13   7   0 2240.03 96.6141   2
 -13  -6   0 11.4760 8.55734   2
   6 -13   0 -0.2674 7.30186   2
  -6  13   0 -2.2799 6.74757   2
  13   6   0 6.28997 7.97326   2
  -5  13   0 84.6378 12.5373   2
  13   5   0 80.1325 12.5131   2
   5 -13   0 109.309 14.7683   2
  13   4   0 -1.2838 8.00167   2
   4 -13   0 6.99048 7.61309   2
  -4  13   0 11.7997 7.06303   2
  13   3   0 2295.01 96.8566   2
  -3  13   0 2243.75 90.9797   2
   3 -13   0 2147.19 92.0113   2
 -13  -3   0 2103.58 98.5919   2
 -13  -2   0 -0.3427 4.93659   2
  -2  13   0 2.46338 5.82772   2
   2 -13   0 2.59940 5.79896   2
  13   2   0 3.76870 8.37632   2
  13   1   0 25.8796 10.4479   2
  -1  13   0 24.2797 6.99972   2
 -13  -1   0 28.8280 9.65754   2
   1 -13   0 20.4415 7.46611   2
  13   0   0 -0.1465 8.02079   2
 -13   0   0 -1.4186 6.88293   2
   0  13   0 0.35702 4.84897   2
   0  13   0 0.73541 3.99804   2
 -13   1   0 74.8218 12.4241   2
  13  -1   0 87.0746 13.2488   2
   1  13   0 65.8091 8.42903   2
   1  13   0 76.1113 7.03467   2
   2  13   0 2.91381 3.29360   2
 -13   2   0 2.35696 7.14732   2
   2  13   0 -1.2487 4.15141   2
  13  -2   0 -5.8448 8.86541   2
  13  -3   0 1590.18 81.0910   2
   3  13   0 1567.98 65.1024   2
 -13   3   0 1563.86 72.3828   2
   3  13   0 1609.12 62.8328   2
 -13   4   0 -1.0393 6.60432   2
   4  13   0 0.98292 2.81794   2
  -4 -13   0 0.98282 3.77945   2
  -5 -13   0 756.452 33.8006   2
 -13   5   0 726.200 41.0668   2
  13  -5   0 761.281 44.3898   2
   5  13   0 780.460 32.6148   2
  13  -6   0 0.00322 8.55009   2
   6  13   0 0.45156 3.52261   2
  -6 -13   0 8.76980 4.85899   2
 -13   6   0 8.99734 8.43031   2
  13  -7   0 3114.76 137.111   2
   7  13   0 3163.44 124.611   2
  -7 -13   0 3291.00 125.783   2
 -13   7   0 3117.31 133.983   2
  -8 -13   0 -1.5289 3.88465   2
   8  13   0 0.54135 4.61968   2
  13  -8   0 1.35354 9.37156   2
 -13   8   0 -4.5310 6.71994   2
  -9 -13   0 35.0314 7.47712   2
 -13   9   0 15.9996 9.22398   2
  13  -9   0 18.9037 11.5831   2
   9  13   0 22.1005 6.28992   2
 -13  10   0 -1.1344 7.30892   2
 -10 -13   0 5.02678 5.31330   2
  13 -10   0 10.5546 10.9442   2
  10  13   0 -0.3498 5.13535   2
 -11 -13   0 4731.84 184.777   2
 -13  11   0 4591.21 191.790   2
  13 -11   0 4557.05 195.665   2
  11  13   0 4811.54 185.631   2
  13 -12   0 2.42374 8.83310   2
 -13  12   0 1.44705 8.13244   2
 -12 -13   0 -0.0066 4.58691   2
  12  13   0 11.4885 7.46416   2
  13  13   0 109.034 13.2141   2
  13 -13   0 81.9995 15.8164   2
 -13  13   0 74.5046 14.4140   2
 -13 -13   0 103.406 11.9027   2
 -13  14   0 2.42887 7.74930   2
  14  13   0 -4.4223 6.22752   2
  13 -14   0 2.51656 12.1793   2
 -14 -13   0 1.77520 6.43808   2
 -12  14   0 503.248 33.4698   2
  14  12   0 518.227 31.7021   2
 -14 -12   0 499.661 29.6377   2
  12 -14   0 532.707 37.2067   2
  11 -14   0 -0.4144 8.76178   2
 -14 -11   0 2.03526 5.47225   2
  14  11   0 0.75418 7.67469   2
 -11  14   0 11.6561 9.38656   2
  14  10   0 73.3447 13.1686   2
 -14 -10   0 39.2667 9.33952   2
  10 -14   0 66.2180 15.4945   2
 -10  14   0 56.1704 11.6898   2
  14   9   0 4.32018 8.06248   2
  -9  14   0 -9.4164 7.17641   2
 -14  -9   0 -3.1960 4.95933   2
   9 -14   0 4.57665 10.7770   2
 -14  -8   0 2150.22 92.4015   2
  14   8   0 2133.67 94.7792   2
  -8  14   0 2201.86 93.9905   2
   8 -14   0 2113.77 96.3134   2
   7 -14   0 6.97998 8.76674   2
 -14  -7   0 0.04195 5.93570   2
  -7  14   0 4.45120 6.89303   2
  14   7   0 -3.7961 6.94931   2
 -14  -6   0 353.132 24.2013   2
   6 -14   0 396.789 26.2210   2
  14   6   0 371.434 26.2082   2
  -6  14   0 335.958 23.2591   2
   5 -14   0 -7.6731 4.89845   2
 -14  -5   0 -1.1079 5.88404   2
  -5  14   0 0.86347 6.22600   2
  14   5   0 -5.1151 7.18117   2
 -14  -4   0 709.284 38.2547   2
  14   4   0 710.312 40.8894   2
  -4  14   0 739.245 36.3810   2
   4 -14   0 688.704 37.0752   2
   3 -14   0 -4.9457 6.27117   2
 -14  -3   0 -1.2506 5.70372   2
  -3  14   0 -7.4462 5.12155   2
  -2  14   0 219.720 15.6187   2
   2 -14   0 196.791 16.1141   2
 -14  -2   0 206.141 18.2985   2
  14   1   0 0.17851 10.3565   2
 -14  -1   0 -3.0384 6.36131   2
  -1  14   0 -1.0063 5.08974   2
   0  14   0 1943.08 79.9178   2
 -14   0   0 1938.42 86.9639   2
  14   0   0 1931.65 89.1212   2
   0  14   0 2027.15 79.2492   2
   1  14   0 -1.9422 3.31465   2
   1  14   0 -3.7013 4.60682   2
  14  -1   0 1.77845 9.08957   2
 -14   1   0 -6.7694 6.80683   2
 -14   2   0 215.296 19.6924   2
  14  -2   0 244.442 22.6767   2
   2  14   0 239.059 12.5627   2
   2  14   0 220.380 14.2695   2
   3  14   0 -7.4899 4.09461   2
  14  -3   0 2.19751 10.3048   2
 -14   3   0 12.5253 8.77721   2
   3  14   0 -2.0577 2.43162   2
   4  14   0 2115.14 86.3597   2
   4  14   0 2156.52 83.6231   2
  14  -4   0 2111.95 97.3069   2
 -14   4   0 2148.58 94.8646   2
  14  -5   0 9.66997 9.85308   2
 -14   5   0 0.35947 6.89649   2
   5  14   0 -0.8849 2.41493   2
  -5 -14   0 -3.1946 3.31165   2
 -14   6   0 448.866 29.5069   2
  14  -6   0 442.409 32.3028   2
  -6 -14   0 420.185 21.7610   2
   6  14   0 430.890 20.7748   2
   7  14   0 1.46241 3.71572   2
 -14   7   0 6.98208 7.91119   2
  14  -7   0 -15.693 7.80773   2
  -7 -14   0 0.36481 3.77887   2
  -8 -14   0 135.555 11.3093   2
 -14   8   0 135.224 16.6093   2
  14  -8   0 134.189 18.7657   2
   8  14   0 124.561 10.4611   2
  14  -9   0 0.98899 8.99459   2
   9  14   0 2.92263 4.10139   2
  -9 -14   0 -2.4007 4.17875   2
 -14   9   0 8.33424 8.52977   2
 -14  10   0 262.958 23.4292   2
  10  14   0 279.582 18.2684   2
  14 -10   0 281.089 26.7955   2
 -10 -14   0 291.856 18.4383   2
 -14  11   0 9.58391 7.69390   2
 -11 -14   0 -0.4768 4.10768   2
  11  14   0 1.67143 5.74914   2
  14 -11   0 2.51278 8.34541   2
 -14  12   0 108.319 17.1929   2
  14 -12   0 95.9326 17.6987   2
  12  14   0 86.9072 11.5821   2
 -12 -14   0 111.797 11.7352   2
  14 -13   0 5.81094 8.62800   2
 -13 -14   0 3.14324 6.51628   2
 -14  13   0 4.53291 8.20775   2
  13  14   0 -7.7124 6.42147   2
 -14 -14   0 797.420 43.8080   2
 -14  14   0 754.510 44.6429   2
  14 -14   0 705.904 48.2943   2
  14  14   0 759.786 41.4598   2
  15  14   0 -2.0344 9.59554   2
  14 -15   0 16.4105 12.4587   2
 -15 -14   0 -1.5707 6.79418   2
 -14  15   0 5.75590 7.83677   2
  13 -15   0 1903.79 92.5208   2
 -13  15   0 1893.21 87.7345   2
 -15 -13   0 1836.16 82.4128   2
 -15 -12   0 -7.6425 4.32859   2
 -12  15   0 -3.8567 7.07656   2
  12 -15   0 3.50856 10.7268   2
  11 -15   0 809.239 48.6534   2
 -15 -11   0 858.293 42.1533   2
 -11  15   0 745.603 43.7443   2
  15  11   0 778.872 48.1869   2
 -10  15   0 0.78798 7.07085   2
 -15 -10   0 6.93675 5.62454   2
  10 -15   0 -10.040 9.89891   2
  15  10   0 -5.7859 8.31800   2
   9 -15   0 4534.32 194.953   2
  15   9   0 4925.36 194.527   2
  -9  15   0 4694.42 199.223   2
 -15  -9   0 4793.53 190.555   2
  -8  15   0 5.05156 7.24287   2
   8 -15   0 19.2871 10.0449   2
 -15  -8   0 -3.8656 5.79826   2
  15   8   0 6.18188 8.58265   2
  -7  15   0 -0.3068 7.50244   2
 -15  -7   0 7.19931 6.57360   2
   7 -15   0 -4.8260 7.61217   2
  15   7   0 7.52061 8.88951   2
  15   6   0 4.83940 7.92017   2
 -15  -6   0 -0.7044 6.70374   2
   6 -15   0 -6.3372 6.23266   2
  -6  15   0 -8.3394 5.88857   2
  15   5   0 1894.37 86.3932   2
 -15  -5   0 1956.82 84.1407   2
   5 -15   0 1850.16 83.3356   2
  -5  15   0 1846.33 80.9910   2
 -15  -4   0 2.67137 6.87154   2
   4 -15   0 6.68542 6.79652   2
  15   4   0 -5.9028 7.02058   2
  -4  15   0 -0.2670 6.25689   2
   3 -15   0 542.446 30.5336   2
  15   3   0 516.933 34.0351   2
 -15  -3   0 559.555 32.6934   2
  -3  15   0 535.223 28.6216   2
  -2  15   0 6.25718 5.97427   2
 -15  -2   0 -1.9488 6.32777   2
  15   2   0 19.1489 11.2349   2
   2 -15   0 -9.9045 5.21849   2
  -1  15   0 307.232 19.1074   2
  15   1   0 327.529 25.8899   2
  -1  15   0 329.545 18.7614   2
 -15  -1   0 370.874 25.3669   2
   0  15   0 -3.5060 4.87374   2
  15   0   0 -4.2134 8.27909   2
   0  15   0 -0.9249 3.13510   2
 -15   0   0 5.97660 7.52517   2
 -15   1   0 276.669 22.2475   2
  15  -1   0 258.269 24.1244   2
   1  15   0 277.704 14.6702   2
   1  15   0 256.506 15.8411   2
   2  15   0 0.72808 4.45934   2
 -15   2   0 4.61840 8.23934   2
   2  15   0 1.61094 2.99560   2
  15  -2   0 -1.4864 9.20809   2
 -15   3   0 18.2607 9.63085   2
  15  -3   0 42.7242 14.1226   2
   3  15   0 34.4849 6.74132   2
   3  15   0 25.8960 4.35345   2
  15  -4   0 0.83143 7.89360   2
 -15   4   0 -6.3287 6.81740   2
   4  15   0 9.70582 5.63387   2
   4  15   0 0.74568 2.98562   2
   5  15   0 4785.93 183.972   2
  15  -5   0 4812.17 199.792   2
 -15   5   0 4803.70 196.153   2
   6  15   0 -0.6481 3.17129   2
 -15   6   0 1.49140 8.13076   2
  15  -6   0 5.78639 10.4729   2
  -6 -15   0 -4.0205 4.12249   2
   7  15   0 43.6095 5.98497   2
  15  -7   0 62.0579 16.1584   2
 -15   7   0 53.8518 13.2984   2
  -7 -15   0 36.7525 7.44641   2
   8  15   0 -6.8300 3.23086   2
  -8 -15   0 2.64211 4.21503   2
  15  -8   0 -5.0568 9.31794   2
 -15   8   0 -5.0297 7.00770   2
   9  15   0 5407.64 207.903   2
  15  -9   0 5489.40 223.039   2
  -9 -15   0 5298.98 208.422   2
 -15   9   0 5201.86 217.617   2
 -15  10   0 23.5613 11.0003   2
  15 -10   0 -0.6140 8.94179   2
 -10 -15   0 8.91864 4.66399   2
  10  15   0 2.64829 5.17758   2
 -11 -15   0 0.51103 4.74803   2
 -15  11   0 4.64867 8.08580   2
  11  15   0 -2.7965 5.25120   2
  15 -11   0 0.18373 9.23496   2
  15 -12   0 17.5023 12.9609   2
  12  15   0 13.0682 7.15549   2
 -15  12   0 12.6362 10.1997   2
  13  15   0 3719.09 155.846   2
 -13 -15   0 3902.54 155.081   2
  15 -13   0 4015.87 169.257   2
 -15  13   0 3721.89 162.130   2
  14  15   0 1.74144 7.58118   2
  15 -14   0 17.6827 12.4509   2
 -15  14   0 9.55442 9.42765   2
  15  15   0 169.266 18.6040   2
 -15  15   0 210.309 22.2312   2
 -15 -15   0 184.717 17.5705   2
  15 -15   0 184.043 24.5941   2
  16  15   0 3.29205 9.36065   2
  15 -16   0 8.80341 12.9593   2
 -16 -15   0 -4.1830 6.70196   2
 -15  16   0 -3.9232 8.44240   2
  14 -16   0 235.547 26.1963   2
 -14  16   0 251.233 23.6101   2
  16  14   0 232.872 21.7992   2
 -16 -14   0 221.973 19.2002   2
 -16 -13   0 -1.9819 6.08574   2
  16  13   0 -3.6152 7.90717   2
 -13  16   0 0.51154 6.80709   2
  13 -16   0 -9.2170 9.56748   2
 -12  16   0 198.850 20.6474   2
 -16 -12   0 242.295 19.2265   2
  12 -16   0 208.968 24.3872   2
  16  12   0 219.597 21.5941   2
 -11  16   0 2.61085 8.13094   2
  16  11   0 5.89568 9.73670   2
 -16 -11   0 5.65420 6.43140   2
  11 -16   0 8.96459 10.9046   2
  10 -16   0 470.088 39.0369   2
 -10  16   0 418.664 29.4486   2
  16  10   0 450.683 31.7229   2
 -16 -10   0 468.636 29.4337   2
  16   9   0 -2.6179 7.62814   2
   9 -16   0 -4.4904 7.28831   2
 -16  -9   0 1.53054 5.46437   2
  -9  16   0 9.59443 8.03883   2
  -8  16   0 145.770 15.7799   2
   8 -16   0 127.094 16.8599   2
  16   8   0 134.485 17.4601   2
 -16  -8   0 156.427 15.7759   2
 -16  -7   0 5.83520 6.24535   2
  16   7   0 -7.4889 7.66165   2
  -7  16   0 -3.0214 6.90034   2
   7 -16   0 15.1073 9.62275   2
 -16  -6   0 1959.17 85.5647   2
  16   6   0 1939.12 88.6270   2
   6 -16   0 1926.36 86.2308   2
  -6  16   0 1812.80 82.6457   2
  16   5   0 2.93753 9.13417   2
 -16  -5   0 6.09332 7.04123   2
  -5  16   0 -0.2901 6.17225   2
   5 -16   0 -3.4891 7.97692   2
  16   4   0 54.9426 14.5574   2
   4 -16   0 57.6040 12.0325   2
 -16  -4   0 57.1043 13.1980   2
  -4  16   0 48.3384 10.6947   2
 -16  -3   0 -3.3287 5.26565   2
  -3  16   0 -4.6379 5.16657   2
   3 -16   0 -2.9127 6.99058   2
  16   3   0 5.56471 8.94655   2
 -16  -2   0 1134.83 56.3997   2
  -2  16   0 1093.06 50.2250   2
   2 -16   0 1116.46 51.9410   2
  16   2   0 1192.60 59.7279   2
  16   1   0 -1.7693 6.21247   2
  -1  16   0 2.68969 4.34024   2
 -16  -1   0 -1.0269 7.54816   2
  -1  16   0 11.4426 5.39713   2
   0  16   0 18.0222 6.40762   2
  16   0   0 27.9030 11.8062   2
 -16   0   0 28.7951 10.4702   2
   0  16   0 31.1724 6.00046   2
 -16   1   0 0.65402 7.74144   2
  16  -1   0 15.2498 10.8091   2
   1  16   0 6.73241 4.54181   2
   1  16   0 4.25181 3.57214   2
   2  16   0 2442.07 99.7670   2
   2  16   0 2584.20 98.2235   2
  16  -2   0 2532.91 113.660   2
 -16   2   0 2475.99 109.954   2
   3  16   0 -3.6161 4.62793   2
  16  -3   0 -1.1638 9.62374   2
 -16   3   0 8.64309 7.60000   2
   3  16   0 1.09996 2.79913   2
 -16   4   0 89.9382 14.6338   2
   4  16   0 77.8104 6.34827   2
  16  -4   0 95.8638 17.7209   2
   4  16   0 72.6002 8.61724   2
  16  -5   0 5.31064 10.7174   2
   5  16   0 1.12190 2.92319   2
   5  16   0 -4.4471 3.98529   2
 -16   5   0 8.06581 8.90532   2
  -6 -16   0 573.592 27.3531   2
  16  -6   0 569.724 39.6212   2
 -16   6   0 567.054 36.0339   2
   6  16   0 543.103 25.4553   2
 -16   7   0 5.63298 7.92326   2
  -7 -16   0 -2.7499 3.98504   2
   7  16   0 -2.0763 3.27537   2
  16  -7   0 -0.1667 10.8758   2
  16  -8   0 242.679 25.3481   2
   8  16   0 257.852 15.1747   2
 -16   8   0 243.801 22.6951   2
  -8 -16   0 237.267 15.9409   2
   9  16   0 6.68268 4.70726   2
  -9 -16   0 2.86162 4.61397   2
  16  -9   0 1.32017 10.0638   2
 -16   9   0 0.22042 7.60016   2
  10  16   0 236.661 16.8740   2
 -16  10   0 273.066 23.8575   2
 -10 -16   0 243.956 17.0773   2
  16 -10   0 273.704 27.3912   2
  16 -11   0 11.0663 12.2996   2
  11  16   0 -1.3160 5.11588   2
 -11 -16   0 -7.5570 4.06600   2
 -16  11   0 -3.3217 7.78181   2
 -16  12   0 243.249 22.9105   2
  12  16   0 271.093 19.2862   2
 -12 -16   0 230.868 17.8723   2
  16 -12   0 243.298 26.8096   2
 -13 -16   0 5.80576 6.33932   2
  13  16   0 8.27052 6.82984   2
 -16  13   0 4.35946 9.37140   2
  16 -13   0 -1.1216 11.4676   2
  14  16   0 162.916 16.6632   2
 -16  14   0 182.736 20.7096   2
  16 -14   0 190.206 24.1957   2
 -16  15   0 -12.971 7.51222   2
  15  16   0 6.03608 10.0060   2
  16 -15   0 12.7519 13.1676   2
 -15 -16   0 5.58478 6.95278   2
 -16  16   0 -3.4264 9.39479   2
  16  16   0 -3.8232 8.39869   2
  16 -16   0 16.8283 11.9444   2
 -16 -16   0 10.5294 7.46962   2
 -16  17   0 -2.7576 8.73921   2
  17  16   0 -10.910 9.25016   2
  16 -17   0 9.04266 14.6592   2
 -17 -16   0 -6.8097 6.52357   2
  15 -17   0 659.986 47.7860   2
 -15  17   0 719.430 43.9230   2
 -17 -15   0 686.970 38.7874   2
  17  15   0 663.450 41.0516   2
  17  14   0 -7.6540 7.25027   2
 -17 -14   0 7.95628 8.05241   2
  14 -17   0 11.5909 13.5722   2
 -14  17   0 5.79634 8.15922   2
 -17 -13   0 955.880 49.2201   2
 -13  17   0 986.718 53.0790   2
  13 -17   0 860.616 55.4645   2
  17  13   0 972.284 52.3517   2
 -17 -12   0 5.79433 6.25080   2
  17  12   0 0.76257 9.30412   2
 -12  17   0 -4.1789 7.67714   2
  12 -17   0 4.51266 11.9968   2
  11 -17   0 927.717 54.8729   2
 -17 -11   0 1020.03 50.1411   2
 -11  17   0 934.915 50.9115   2
  17  11   0 942.726 52.3679   2
 -10  17   0 8.85164 8.33425   2
 -17 -10   0 6.54596 6.42733   2
  17  10   0 -1.1888 10.1562   2
  10 -17   0 15.7254 9.80862   2
  -9  17   0 169.263 17.7070   2
  17   9   0 195.354 21.6516   2
   9 -17   0 201.066 20.8102   2
 -17  -9   0 190.146 17.7497   2
   8 -17   0 1.77519 8.46979   2
  -8  17   0 11.3794 8.55754   2
  17   8   0 0.65794 8.70321   2
 -17  -8   0 -4.6620 7.25083   2
  17   7   0 495.185 35.2565   2
 -17  -7   0 570.168 33.1713   2
  -7  17   0 540.786 31.8147   2
   7 -17   0 470.250 33.2360   2
   6 -17   0 4.16551 7.99331   2
  17   6   0 0.06887 8.04626   2
 -17  -6   0 -2.1279 6.24698   2
  -6  17   0 1.74989 6.99900   2
  -5  17   0 102.724 12.3653   2
 -17  -5   0 104.559 14.2382   2
   5 -17   0 102.911 14.8783   2
  17   5   0 140.627 17.7881   2
 -17  -4   0 2.66833 7.86022   2
  -4  17   0 -6.1024 5.58047   2
   4 -17   0 0.06644 6.89646   2
  17   4   0 7.01185 8.97756   2
 -17  -3   0 989.030 51.1484   2
   3 -17   0 975.102 47.8773   2
  -3  17   0 986.825 46.0266   2
  17   3   0 948.582 53.7408   2
  -2  17   0 -2.7158 4.94866   2
 -17  -2   0 1.14716 7.19782   2
  17   2   0 1.69342 9.76403   2
 -17  -1   0 737.809 42.2563   2
  -1  17   0 728.382 35.4243   2
  -1  17   0 780.672 35.1853   2
  17   1   0 728.871 45.1341   2
  17   0   0 -3.1137 9.92847   2
   0  17   0 -0.7486 4.57261   2
   0  17   0 1.32219 3.92206   2
 -17   0   0 -11.631 6.63928   2
   1  17   0 58.3532 6.18449   2
  17  -1   0 55.3110 15.2991   2
 -17   1   0 61.9100 13.4780   2
   1  17   0 47.1415 7.32052   2
   2  17   0 6.32300 5.33010   2
   2  17   0 10.2728 3.49716   2
  17  -2   0 9.67149 12.0267   2
 -17   2   0 8.73436 8.06332   2
 -17   3   0 1784.06 83.1664   2
  17  -3   0 1841.21 87.0303   2
   3  17   0 1676.43 71.6135   2
   3  17   0 1786.91 69.7789   2
   4  17   0 0.08086 4.40368   2
  17  -4   0 -5.4096 9.08113   2
   4  17   0 3.95273 2.93128   2
 -17   4   0 -6.2504 8.00758   2
  17  -5   0 1237.26 66.2990   2
 -17   5   0 1167.04 61.2966   2
   5  17   0 1169.76 48.2867   2
   5  17   0 1180.08 51.1898   2
 -17   6   0 9.40322 8.43450   2
  17  -6   0 -9.1405 10.0725   2
   6  17   0 -3.5302 2.92019   2
  17  -7   0 1434.64 75.8181   2
   7  17   0 1407.50 59.0167   2
  -7 -17   0 1445.53 60.6691   2
 -17   7   0 1458.19 71.5959   2
   8  17   0 2.84514 3.98959   2
  -8 -17   0 -0.3537 4.67754   2
 -17   8   0 7.78058 9.57881   2
  17  -8   0 12.4385 11.6266   2
 -17   9   0 684.100 42.8914   2
   9  17   0 667.293 32.9868   2
  17  -9   0 745.572 47.9279   2
  -9 -17   0 744.849 34.7318   2
  10  17   0 -0.8444 5.48694   2
  17 -10   0 -18.621 7.92187   2
 -10 -17   0 0.64849 4.61103   2
 -17  10   0 8.24089 9.00004   2
  11  17   0 1537.40 65.9891   2
 -11 -17   0 1502.43 65.8420   2
  17 -11   0 1489.92 79.7241   2
 -17  11   0 1471.70 74.6165   2
 -12 -17   0 7.80835 5.64369   2
 -17  12   0 0.58707 9.25304   2
  17 -12   0 -11.425 8.10381   2
  12  17   0 6.40106 6.45075   2
  13  17   0 221.306 18.7784   2
 -13 -17   0 229.830 18.1599   2
 -17  13   0 235.210 23.9594   2
  17 -13   0 202.270 26.5077   2
 -17  14   0 -14.247 7.55222   2
 -14 -17   0 8.50767 6.22255   2
  17 -14   0 3.33582 11.8232   2
  14  17   0 0.02194 6.40593   2
  17 -15   0 669.631 48.3523   2
 -17  15   0 698.469 44.6958   2
 -15 -17   0 670.375 37.6634   2
  15  17   0 673.991 38.6975   2
 -16 -17   0 -2.6751 6.07500   2
 -17  16   0 -0.2697 9.20666   2
  17 -16   0 3.00708 12.4469   2
  16  17   0 -7.5871 8.69498   2
  17 -17   0 141.771 23.5278   2
 -17  17   0 136.070 19.4458   2
 -17 -17   0 148.245 16.6271   2
  17  17   0 158.507 19.7065   2
 -18 -17   0 4.26518 7.71252   2
  17 -18   0 -8.2359 15.4074   2
 -17  18   0 6.40142 10.4678   2
  18  17   0 2.99966 11.7170   2
  18  16   0 208.064 22.5656   2
 -16  18   0 210.143 23.7706   2
 -18 -16   0 199.985 19.8123   2
  16 -18   0 177.642 25.7944   2
 -15  18   0 -0.3622 9.12697   2
  18  15   0 -2.6131 9.18655   2
  15 -18   0 1.50714 11.3074   2
 -18 -15   0 10.7255 7.76908   2
 -18 -14   0 524.051 33.0184   2
  14 -18   0 517.837 40.7540   2
 -14  18   0 502.406 35.3779   2
  18  14   0 528.252 36.4521   2
  13 -18   0 2.96551 10.0115   2
  18  13   0 20.7722 12.2091   2
 -18 -13   0 2.76903 6.01869   2
 -13  18   0 0.43897 8.30657   2
 -12  18   0 2059.48 95.3487   2
 -18 -12   0 2142.36 93.9650   2
  18  12   0 2112.35 96.9824   2
  12 -18   0 2041.86 100.236   2
  11 -18   0 8.91238 10.9482   2
  18  11   0 6.75923 9.64439   2
 -18 -11   0 -1.2070 6.01967   2
 -11  18   0 14.8890 8.63261   2
 -18 -10   0 582.079 34.1435   2
 -10  18   0 502.980 33.1640   2
  10 -18   0 476.880 36.3606   2
  18  10   0 597.207 37.6147   2
  -9  18   0 13.4240 8.63088   2
 -18  -9   0 3.38105 7.41846   2
  18   9   0 10.1428 10.3638   2
   9 -18   0 -7.7338 9.60685   2
 -18  -8   0 788.559 43.0894   2
  18   8   0 741.319 46.0634   2
   8 -18   0 757.752 44.9215   2
  -7  18   0 13.1156 7.42212   2
 -18  -7   0 -2.7049 6.55153   2
   7 -18   0 1.13589 7.50750   2
  18   7   0 7.68924 10.8708   2
  -6  18   0 279.739 20.5463   2
   6 -18   0 228.420 21.6553   2
  18   6   0 250.259 25.2429   2
 -18  -6   0 251.088 21.7708   2
  -5  18   0 4.02027 6.31889   2
   5 -18   0 16.3478 9.40414   2
 -18  -5   0 9.85722 8.84444   2
  18   5   0 2.29490 9.90017   2
  18   4   0 3719.84 158.772   2
   4 -18   0 3651.14 151.823   2
 -18  -4   0 3732.33 155.091   2
  -4  18   0 3673.12 148.770   2
 -18  -3   0 2.84766 7.07956   2
  -3  18   0 -0.7378 6.15650   2
   3 -18   0 6.64879 7.82197   2
  18   3   0 17.9860 10.0433   2
 -18  -2   0 1.06047 6.58949   2
  -2  18   0 8.56013 5.01128   2
  18   2   0 2.91052 10.5376   2
  -2  18   0 1.21240 5.68598   2
  -1  18   0 7.63513 4.98726   2
  18   1   0 9.52866 12.1558   2
 -18  -1   0 4.28782 6.70036   2
  -1  18   0 5.91234 4.56683   2
   0  18   0 2429.12 95.1451   2
  18   0   0 2469.51 110.546   2
   0  18   0 2242.21 95.6947   2
 -18   0   0 2383.38 106.168   2
   1  18   0 -0.3935 3.30135   2
  18  -1   0 9.78378 10.9916   2
   1  18   0 4.01587 4.48116   2
 -18   1   0 -0.9050 7.06763   2
   2  18   0 692.891 29.9514   2
  18  -2   0 684.716 44.9171   2
 -18   2   0 689.395 41.7275   2
   2  18   0 690.745 31.6995   2
   3  18   0 -4.0330 4.01039   2
 -18   3   0 -0.1059 8.07753   2
   3  18   0 0.60828 2.39035   2
  18  -3   0 11.0623 12.5876   2
   4  18   0 988.609 44.1317   2
 -18   4   0 1153.17 57.2557   2
  18  -4   0 998.357 59.3958   2
   4  18   0 1017.64 42.0724   2
   5  18   0 1.95573 5.08506   2
  18  -5   0 14.3866 11.2124   2
 -18   5   0 -8.8194 5.89567   2
   5  18   0 -1.6760 2.84247   2
   6  18   0 39.5493 5.07396   2
 -18   6   0 16.7189 10.2655   2
   6  18   0 41.0954 7.98509   2
  18  -6   0 21.7954 13.8143   2
  18  -7   0 3.48738 7.36480   2
 -18   7   0 0.47723 9.36244   2
   7  18   0 -6.0396 3.29883   2
 -18   8   0 1457.65 73.0033   2
  -8 -18   0 1455.24 61.4580   2
   8  18   0 1404.28 59.7417   2
  18  -8   0 1439.35 76.8769   2
   9  18   0 6.54085 4.39909   2
  -9 -18   0 0.42493 5.18677   2
  18  -9   0 2.58168 10.7381   2
 -18   9   0 -12.867 6.64169   2
 -18  10   0 280.093 26.2652   2
  18 -10   0 326.056 30.9017   2
 -10 -18   0 294.154 19.3040   2
  10  18   0 313.179 19.0492   2
  11  18   0 17.3345 6.35893   2
 -11 -18   0 2.52034 5.40449   2
 -18  11   0 14.0943 10.3847   2
  18 -11   0 6.97718 11.9759   2
 -12 -18   0 25.8662 8.72205   2
  18 -12   0 9.39702 11.9000   2
 -18  12   0 24.5671 12.6492   2
  12  18   0 17.0458 7.68559   2
 -18  13   0 18.4908 10.9349   2
  18 -13   0 -6.9356 10.0956   2
  13  18   0 7.00410 7.82441   2
 -13 -18   0 15.8605 7.49918   2
  14  18   0 1861.67 81.2418   2
  18 -14   0 1895.55 96.7745   2
 -14 -18   0 1738.26 80.1046   2
 -18  14   0 1769.03 88.3928   2
 -15 -18   0 11.6922 8.29608   2
 -18  15   0 2.88118 10.5784   2
  18 -15   0 -6.3859 11.7295   2
  15  18   0 -4.2699 8.38480   2
  16  18   0 89.3555 14.1850   2
  18 -16   0 106.837 24.1161   2
 -16 -18   0 95.0869 14.1034   2
 -18  16   0 92.0464 17.1723   2
 -18  17   0 3.65136 11.6340   2
  17  18   0 19.3848 11.9837   2
  18 -17   0 13.1760 15.1052   2
 -17 -18   0 20.4731 9.87769   2
 -18  18   0 985.542 58.9344   2
 -18 -18   0 1078.64 54.8294   2
  18 -18   0 929.526 64.1961   2
  18  18   0 1136.70 57.9403   2
  19  18   0 11.0881 11.1073   2
 -19 -18   0 1.00374 7.98537   2
  18 -19   0 4.53053 14.3528   2
 -18  19   0 3.34131 11.4295   2
 -17  19   0 800.555 49.8117   2
  17 -19   0 832.857 56.8362   2
 -19 -17   0 827.850 45.6461   2
  19  17   0 774.830 48.0531   2
 -16  19   0 -16.009 7.09923   2
  16 -19   0 11.4153 15.4336   2
  19  16   0 20.2566 11.8065   2
 -19 -16   0 4.29207 7.28859   2
  19  15   0 165.536 20.8728   2
 -19 -15   0 149.010 17.4402   2
  15 -19   0 169.275 24.4303   2
 -15  19   0 135.217 19.3541   2
  14 -19   0 20.5766 13.9465   2
 -14  19   0 9.97992 8.79394   2
 -19 -14   0 1.04833 6.82440   2
  19  14   0 -0.6745 11.2626   2
 -13  19   0 617.038 38.2597   2
  13 -19   0 498.670 40.4763   2
 -19 -13   0 583.411 36.7830   2
  19  13   0 630.080 40.3823   2
  12 -19   0 -5.0052 9.05355   2
 -12  19   0 6.68744 10.2857   2
 -19 -12   0 9.82959 8.38534   2
  19  12   0 10.8977 12.7397   2
  19  11   0 413.537 32.6203   2
 -11  19   0 402.529 29.6633   2
 -19 -11   0 428.475 29.6912   2
  11 -19   0 412.374 34.1347   2
 -10  19   0 -2.0864 7.64962   2
  19  10   0 4.72546 11.5930   2
 -19 -10   0 7.52666 8.49980   2
  10 -19   0 7.14317 10.9986   2
 -19  -9   0 309.794 24.4230   2
  19   9   0 313.328 27.9178   2
  -9  19   0 278.294 23.3450   2
  -8  19   0 -4.1406 6.45081   2
  19   8   0 0.90674 9.53092   2
 -19  -8   0 8.98217 8.49881   2
   8 -19   0 13.1363 10.0436   2
  -7  19   0 48.0679 11.4974   2
  19   7   0 67.3842 16.6237   2
   7 -19   0 46.7647 13.6934   2
 -19  -7   0 41.7781 12.9321   2
 -19  -6   0 1.05856 6.83834   2
   6 -19   0 3.25398 8.99856   2
  -6  19   0 0.21760 6.30926   2
  19   6   0 -6.2524 9.84449   2
  19   5   0 693.803 43.9658   2
   5 -19   0 722.164 39.8732   2
 -19  -5   0 641.983 39.5483   2
  -5  19   0 634.876 35.4102   2
 -19  -4   0 -0.2347 7.97303   2
  19   4   0 -1.7738 9.72461   2
   4 -19   0 29.6151 11.2041   2
  -4  19   0 19.5606 7.47713   2
  -3  19   0 20.8185 7.26018   2
 -19  -3   0 13.7778 9.53473   2
   3 -19   0 0.73202 6.45958   2
  19   3   0 6.37588 9.43899   2
  -2  19   0 7.24117 4.78231   2
 -19  -2   0 6.10881 8.09960   2
  -2  19   0 -0.7455 5.31082   2
  19   2   0 -1.8952 10.1787   2
  19   1   0 284.051 27.6310   2
  -1  19   0 254.991 17.5196   2
  -1  19   0 281.535 16.9111   2
 -19  -1   0 305.389 25.0906   2
  19   0   0 3.18680 10.6636   2
 -19   0   0 13.5080 9.51740   2
   0  19   0 8.24510 5.48834   2
   0  19   0 4.61629 3.70491   2
   1  19   0 486.401 22.5098   2
  19  -1   0 449.686 35.9343   2
   1  19   0 462.199 23.8037   2
 -19   1   0 500.641 33.7987   2
  19  -2   0 11.9841 9.35153   2
   2  19   0 3.07632 4.70891   2
 -19   2   0 -1.6932 4.72469   2
   2  19   0 10.8080 3.54646   2
 -19   3   0 358.271 28.6084   2
  19  -3   0 366.033 32.0041   2
   3  19   0 314.510 17.7163   2
   3  19   0 344.535 16.1887   2
   4  19   0 -6.8035 4.00157   2
 -19   4   0 -0.2896 8.69868   2
  19  -4   0 -12.580 9.65937   2
   4  19   0 2.63502 2.43170   2
   5  19   0 883.347 37.1725   2
 -19   5   0 943.240 52.0900   2
   5  19   0 873.164 39.3497   2
  19  -5   0 912.259 55.5474   2
   6  19   0 0.06243 4.38588   2
   6  19   0 3.74823 3.39579   2
 -19   6   0 -5.5056 6.04574   2
  19  -6   0 2.84218 11.8717   2
  19  -7   0 2.04816 10.8128   2
   7  19   0 14.1505 6.22123   2
 -19   7   0 13.1598 9.94754   2
   8  19   0 -4.0864 3.55098   2
 -19   8   0 -5.2812 7.42062   2
  -8 -19   0 -6.3017 4.87668   2
  19  -8   0 10.4273 11.6915   2
  19  -9   0 928.943 60.6977   2
  -9 -19   0 1040.68 47.2289   2
   9  19   0 1115.21 46.4547   2
 -19   9   0 1029.79 58.2584   2
 -19  10   0 -9.4148 7.68028   2
  10  19   0 9.90956 5.79138   2
  19 -10   0 6.94309 9.68177   2
 -10 -19   0 -2.0841 5.55856   2
  19 -11   0 22.8318 14.0223   2
  11  19   0 23.1349 7.49687   2
 -11 -19   0 26.7256 7.98176   2
 -19  11   0 21.5230 12.3368   2
  12  19   0 10.2322 7.76377   2
 -19  12   0 11.8816 11.9135   2
 -12 -19   0 6.27707 6.69489   2
  19 -12   0 -12.736 8.94338   2
  13  19   0 1276.03 62.3185   2
 -13 -19   0 1383.16 62.6217   2
 -19  13   0 1461.48 73.4052   2
  19 -13   0 1371.86 78.1798   2
  14  19   0 -0.0669 8.35844   2
 -19  14   0 2.25257 9.55915   2
 -14 -19   0 3.20314 6.68302   2
  19 -14   0 2.02027 10.6998   2
  15  19   0 402.828 27.5151   2
 -19  15   0 366.270 31.7965   2
  19 -15   0 377.492 37.0883   2
 -15 -19   0 365.857 25.7297   2
 -16 -19   0 6.40937 7.72452   2
 -19  16   0 0.60656 11.1342   2
  19 -16   0 19.0460 13.4524   2
  16  19   0 7.56070 10.4670   2
  17  19   0 1181.61 60.9822   2
 -19  17   0 1181.27 66.6737   2
 -17 -19   0 1216.98 59.3467   2
 -18 -19   0 8.57868 9.36668   2
  19 -18   0 29.5173 16.4090   2
 -19  18   0 -2.3100 12.6891   2
  18  19   0 -1.2288 11.2764   2
 -19  19   0 12.4200 10.2681   2
  19 -19   0 53.7366 21.4259   2
  19  19   0 22.2786 14.4437   2
 -19 -19   0 20.5458 11.6140   2
  19 -20   0 -28.149 12.5365   2
  20  19   0 11.2065 11.4928   2
 -20 -19   0 5.30117 9.17855   2
 -19  20   0 3.02516 11.8446   2
 -18  20   0 9.16994 9.93487   2
  20  18   0 3.53861 12.6995   2
 -20 -18   0 4.10206 8.13518   2
 -20 -17   0 0.35049 8.63124   2
 -17  20   0 -5.9037 8.01022   2
  20  17   0 -7.9978 10.6881   2
  17 -20   0 20.0690 18.0560   2
 -20 -16   0 436.898 30.8953   2
  16 -20   0 456.840 39.0052   2
  20  16   0 416.540 34.3257   2
 -16  20   0 378.115 31.6872   2
 -15  20   0 -9.1522 9.79698   2
 -20 -15   0 7.68109 8.85037   2
  20  15   0 2.65067 10.8181   2
  15 -20   0 18.7256 14.9309   2
 -20 -14   0 -1.2674 8.76380   2
  20  14   0 0.83868 10.9647   2
  14 -20   0 36.4665 14.5622   2
 -14  20   0 5.91453 8.70736   2
  20  13   0 0.32865 11.6858   2
 -20 -13   0 -7.1986 6.80807   2
 -13  20   0 6.87685 9.01465   2
  13 -20   0 9.22500 12.4722   2
 -12  20   0 317.485 27.2298   2
  20  12   0 383.879 31.9611   2
  12 -20   0 317.686 31.0246   2
 -20 -12   0 325.391 26.3970   2
 -11  20   0 -2.6117 6.79699   2
  20  11   0 -5.9484 9.50616   2
 -20 -11   0 -2.0015 8.17181   2
  11 -20   0 7.74477 13.3234   2
  10 -20   0 942.295 57.6602   2
 -20 -10   0 1118.18 56.3006   2
  20  10   0 975.091 57.7934   2
 -10  20   0 1090.25 54.4158   2
 -20  -9   0 1.24992 7.85442   2
   9 -20   0 4.91824 10.7581   2
  -9  20   0 -10.426 6.02441   2
  20   9   0 -0.1412 10.3276   2
   8 -20   0 -8.9508 10.7262   2
  -8  20   0 -2.3997 7.09099   2
  20   8   0 44.3668 15.5691   2
 -20  -8   0 4.34755 7.77274   2
 -20  -7   0 15.5618 9.41979   2
   7 -20   0 -8.4933 7.93223   2
  -7  20   0 9.76942 8.19267   2
  20   7   0 -1.5636 9.98481   2
  20   6   0 1876.63 92.2390   2
  -6  20   0 1884.40 82.7636   2
 -20  -6   0 1847.60 87.5655   2
   6 -20   0 1897.90 87.2037   2
   5 -20   0 1.76241 8.20445   2
  20   5   0 1.54193 12.1500   2
  -5  20   0 5.97684 6.74638   2
 -20  -5   0 6.63969 8.36508   2
  -4  20   0 15.4503 7.34460   2
   4 -20   0 24.4978 9.99063   2
  20   4   0 21.3215 13.0267   2
 -20  -4   0 17.5511 10.3661   2
 -20  -3   0 8.03588 6.52538   2
  -3  20   0 3.38185 5.44620   2
  20   3   0 -14.971 8.13263   2
 -20  -2   0 2751.26 122.395   2
  20   2   0 2789.31 126.590   2
  -2  20   0 2685.99 111.401   2
  -2  20   0 2777.21 111.795   2
 -20  -1   0 -8.7495 6.93402   2
  -1  20   0 5.36829 4.91421   2
  -1  20   0 -6.2888 4.94098   2
  20   1   0 -0.4645 9.82630   2
   0  20   0 50.0550 7.01241   2
  20   0   0 75.8980 18.2018   2
   0  20   0 71.4401 8.66037   2
 -20   0   0 95.0585 15.0890   2
  20  -1   0 0.30993 10.0158   2
 -20   1   0 1.22402 7.45854   2
   1  20   0 5.82792 4.96090   2
   1  20   0 -0.5104 3.04442   2
 -20   2   0 1972.06 95.7538   2
  20  -2   0 2187.77 103.229   2
   2  20   0 1945.20 82.3079   2
   2  20   0 2142.33 81.0941   2
 -20   3   0 2.80814 8.76602   2
   3  20   0 -1.0501 2.49090   2
   3  20   0 4.03930 4.54578   2
  20  -3   0 0.53373 11.2942   2
  20  -4   0 273.349 29.7503   2
 -20   4   0 291.833 26.9115   2
   4  20   0 284.129 16.1604   2
   4  20   0 327.456 14.7955   2
 -20   5   0 2.47516 9.07315   2
   5  20   0 -2.2265 2.78585   2
   5  20   0 -4.7426 4.03291   2
  20  -5   0 11.0383 10.8308   2
  20  -6   0 1610.65 82.5339   2
   6  20   0 1461.39 62.2724   2
 -20   6   0 1524.38 76.5827   2
   6  20   0 1473.43 60.2643   2
   7  20   0 3.26843 3.60533   2
 -20   7   0 -0.1041 8.85915   2
   7  20   0 -0.9883 4.95920   2
  20  -7   0 -14.471 9.46454   2
 -20   8   0 301.330 28.2310   2
  20  -8   0 399.521 35.1766   2
   8  20   0 350.609 18.9493   2
   8  20   0 382.588 21.8679   2
  -9 -20   0 4.26961 5.32244   2
   9  20   0 -3.6571 4.40608   2
  20  -9   0 10.4515 13.1259   2
 -20   9   0 9.18314 10.4988   2
 -10 -20   0 420.856 24.3774   2
  10  20   0 420.279 23.7288   2
  20 -10   0 424.742 38.0110   2
 -20  10   0 475.651 35.3296   2
 -20  11   0 3.44651 9.10014   2
  11  20   0 2.37715 6.66184   2
  20 -11   0 3.04708 11.2455   2
 -11 -20   0 -0.6221 5.88001   2
  12  20   0 1439.60 63.3412   2
 -20  12   0 1412.45 75.0846   2
  20 -12   0 1383.33 80.1523   2
 -12 -20   0 1398.61 63.2897   2
  13  20   0 -1.0839 6.95524   2
 -20  13   0 11.8699 13.8994   2
 -13 -20   0 1.82840 6.65716   2
  20 -13   0 5.85298 13.5229   2
 -20  14   0 53.6241 16.7279   2
  20 -14   0 41.6168 23.1993   2
  14  20   0 24.2791 9.21570   2
 -14 -20   0 27.8006 9.08962   2
 -15 -20   0 0.87843 7.49918   2
  15  20   0 4.86439 8.36017   2
 -20  15   0 -2.4534 10.4315   2
  20 -15   0 14.4523 13.1097   2
  20 -16   0 1760.60 96.1463   2
 -20  16   0 1702.86 88.5691   2
 -16 -20   0 1785.31 79.5108   2
  17  20   0 10.1837 11.5676   2
  20 -17   0 37.5076 16.0474   2
 -17 -20   0 6.94682 8.68870   2
 -20  17   0 11.2604 12.0931   2
  20 -18   0 36.8839 18.6831   2
  18  20   0 3.11039 11.8921   2
 -18 -20   0 13.6502 9.71094   2
 -20  18   0 14.9867 17.5454   2
  20 -19   0 -3.5826 16.4727   2
  19  20   0 5.93516 13.2453   2
 -19 -20   0 10.9992 10.0914   2
 -20  19   0 14.1025 12.7540   2
  20 -20   0 1810.18 98.4915   2
 -20 -20   0 1715.56 80.9464   2
  20  20   0 1566.14 83.1612   2
 -20  20   0 1732.18 87.8724   2
 -21 -20   0 -3.5386 8.45959   2
  21  20   0 15.6785 13.2916   2
 -20  21   0 1.05185 11.0395   2
  20 -21   0 10.0622 15.2044   2
  19 -21   0 45.3052 19.7741   2
 -21 -19   0 33.7695 12.8676   2
  21  19   0 61.3300 15.5393   2
 -18  21   0 2.76441 9.07395   2
  21  18   0 -7.6108 12.7386   2
 -21 -18   0 9.34109 10.4619   2
  18 -21   0 28.6006 16.8791   2
 -21 -17   0 34.1048 12.5212   2
  21  17   0 27.0593 14.3428   2
  17 -21   0 93.8212 22.0647   2
 -17  21   0 33.1089 13.6206   2
  16 -21   0 28.2779 18.4833   2
 -21 -16   0 -5.1441 7.51321   2
  21  16   0 -2.6939 12.3958   2
 -16  21   0 -8.6712 9.35575   2
  15 -21   0 302.919 33.1796   2
  21  15   0 289.303 29.1272   2
 -15  21   0 278.251 26.5193   2
 -21 -15   0 247.144 24.5215   2
  21  14   0 14.8920 13.0139   2
  14 -21   0 -0.2001 13.8905   2
 -21 -14   0 8.40492 9.48894   2
 -14  21   0 -0.6615 7.97748   2
  13 -21   0 315.501 32.9827   2
  21  13   0 332.483 30.9922   2
 -21 -13   0 321.282 26.9095   2
 -13  21   0 283.254 24.7929   2
  12 -21   0 -19.165 11.8431   2
  21  12   0 -4.6525 9.93476   2
 -21 -12   0 -1.5972 8.44300   2
 -12  21   0 29.7668 11.6396   2
  21  11   0 193.015 24.0712   2
 -21 -11   0 223.244 22.8731   2
  11 -21   0 184.574 26.4360   2
 -11  21   0 198.303 20.2743   2
  21  10   0 -2.7168 9.82264   2
 -21 -10   0 -4.7626 6.87961   2
 -10  21   0 13.9582 9.84932   2
  10 -21   0 8.69115 11.1652   2
 -21  -9   0 941.250 51.7624   2
   9 -21   0 926.523 53.9782   2
  -9  21   0 912.496 48.9826   2
  21   9   0 968.814 56.5145   2
   8 -21   0 -3.1592 10.5075   2
  -8  21   0 -4.9335 6.30287   2
  21   8   0 -1.8776 11.4927   2
 -21  -8   0 11.4676 10.3973   2
  21   7   0 579.748 41.1074   2
 -21  -7   0 511.312 35.5906   2
   7 -21   0 565.733 37.2221   2
  -7  21   0 524.371 34.8717   2
 -21  -6   0 13.0490 9.23932   2
  -6  21   0 3.92837 6.82668   2
   6 -21   0 -3.5308 9.35763   2
  21   6   0 -19.239 7.45563   2
   5 -21   0 120.096 17.6803   2
  -5  21   0 103.420 13.1311   2
  21   5   0 127.115 20.3104   2
 -21  -5   0 125.474 17.0518   2
   4 -21   0 8.38947 8.04331   2
  -4  21   0 -0.3930 5.42740   2
 -21  -4   0 6.63603 9.29622   2
  21   4   0 18.2781 12.8785   2
 -21  -3   0 311.089 26.6682   2
  21   3   0 307.633 30.4996   2
  -3  21   0 337.610 21.3837   2
  -3  21   0 334.931 21.1748   2
  -2  21   0 12.5646 5.76015   2
  -2  21   0 -4.8375 4.92508   2
 -21  -2   0 13.7321 10.5207   2
  21   2   0 10.5438 11.3020   2
 -21  -1   0 68.4376 16.4784   2
  -1  21   0 62.9390 8.99377   2
  21   1   0 81.7255 18.8675   2
  -1  21   0 55.4306 8.00542   2
   0  21   0 10.8255 3.96831   2
 -21   0   0 2.01531 8.54341   2
   0  21   0 -0.0087 4.60347   2
  21   0   0 -4.6606 10.2929   2
 -21   1   0 30.8089 12.1946   2
  21  -1   0 22.9357 12.7038   2
   1  21   0 11.9189 5.27647   2
   1  21   0 13.7312 4.23223   2
  21  -2   0 -3.6906 10.2131   2
   2  21   0 6.82381 2.94050   2
   2  21   0 3.92200 4.29569   2
 -21   2   0 4.63334 8.73791   2
   3  21   0 666.547 30.1723   2
 -21   3   0 664.662 43.5051   2
   3  21   0 704.983 28.8271   2
  21  -3   0 695.198 48.2529   2
   4  21   0 0.72751 3.85321   2
  21  -4   0 17.7520 14.0060   2
   4  21   0 -1.3822 2.30118   2
 -21   4   0 -5.0971 7.94518   2
   5  21   0 125.776 9.27665   2
   5  21   0 127.615 7.83419   2
 -21   5   0 110.880 18.2822   2
  21  -5   0 114.369 21.4280   2
  21  -6   0 -1.5162 10.2757   2
   6  21   0 3.33842 2.86828   2
   6  21   0 2.86192 4.28929   2
 -21   6   0 -4.7408 8.01738   2
   7  21   0 204.107 13.8418   2
 -21   7   0 178.564 22.1332   2
   7  21   0 195.149 11.8040   2
  21  -7   0 201.460 26.2051   2
   8  21   0 0.82562 4.15920   2
 -21   8   0 4.89835 9.97431   2
  21  -8   0 -17.430 9.66866   2
   8  21   0 3.12439 5.48436   2
   9  21   0 177.660 12.8784   2
 -21   9   0 166.006 22.5608   2
  21  -9   0 194.655 30.0192   2
 -10 -21   0 -2.8925 5.15773   2
 -21  10   0 -7.1691 10.8750   2
  10  21   0 11.0523 5.72374   2
  21 -11   0 867.376 58.6233   2
 -11 -21   0 863.748 41.8239   2
 -21  11   0 913.184 54.1403   2
  11  21   0 848.954 40.9956   2
 -21  12   0 -8.5937 10.3457   2
 -12 -21   0 -1.5669 6.40975   2
  21 -12   0 -8.6616 11.1247   2
  12  21   0 5.86168 6.52476   2
  13  21   0 464.955 28.1287   2
 -13 -21   0 468.223 27.8499   2
  21 -13   0 492.979 43.5897   2
 -21  13   0 458.118 37.1028   2
  21 -14   0 8.25274 13.6366   2
  14  21   0 6.27831 8.62480   2
 -14 -21   0 2.35864 6.29328   2
 -21  14   0 1.94393 11.2220   2
  15  21   0 85.4596 14.0206   2
  21 -15   0 80.5463 22.5590   2
 -16 -21   0 13.7806 9.05986   2
 -21  16   0 -4.4401 9.65493   2
  16  21   0 6.93838 11.7325   2
  21 -16   0 30.9615 18.1552   2
  21 -17   0 85.2573 20.4506   2
 -21  17   0 63.2882 17.6931   2
 -17 -21   0 54.6930 13.3611   2
  17  21   0 34.4951 14.3976   2
  18  21   0 13.0032 13.0515   2
 -18 -21   0 -2.3257 8.66147   2
 -21  18   0 -11.463 8.32168   2
  21 -18   0 3.23609 15.0723   2
  21 -19   0 341.115 39.1878   2
 -19 -21   0 372.498 29.1477   2
 -21  19   0 431.165 36.3285   2
  19  21   0 427.782 32.4217   2
 -20 -21   0 -11.030 8.57464   2
  21 -20   0 10.9563 22.0266   2
 -21  20   0 -21.392 8.32557   2
  20  21   0 -4.3071 12.7485   2
 -21  21   0 418.725 35.8590   2
 -21 -21   0 402.243 30.5854   2
  21  21   0 377.451 33.9887   2
 -21  22   0 10.3900 12.5202   2
  22  21   0 -11.203 12.3823   2
 -22 -21   0 13.4813 12.0404   2
 -22 -20   0 92.3471 16.8469   2
  20 -22   0 161.676 28.3545   2
 -20  22   0 81.5700 21.0361   2
  22  20   0 86.2223 19.6552   2
 -22 -19   0 -6.6599 8.81127   2
  22  19   0 -0.7691 13.2138   2
 -19  22   0 -3.1195 10.7236   2
  19 -22   0 1.47421 17.2910   2
  22  18   0 857.481 53.8643   2
 -18  22   0 811.418 51.9683   2
  18 -22   0 788.441 57.9298   2
 -22 -18   0 914.964 50.0979   2
  22  17   0 -1.8919 12.4300   2
  17 -22   0 35.8592 16.2202   2
 -22 -17   0 19.2658 10.9270   2
 -16  22   0 69.3017 17.6618   2
 -22 -16   0 44.9508 14.4929   2
  16 -22   0 74.9468 20.0803   2
  22  16   0 56.1352 18.4690   2
 -15  22   0 13.1900 11.6557   2
  22  15   0 13.0485 13.2722   2
  15 -22   0 15.0954 15.0248   2
 -22 -15   0 11.0527 10.8025   2
 -22 -14   0 120.584 18.5152   2
 -14  22   0 135.770 19.0772   2
  22  14   0 105.292 19.3604   2
  14 -22   0 200.287 25.5443   2
 -22 -13   0 4.18404 9.33970   2
  22  13   0 -0.6932 13.2377   2
  13 -22   0 -4.0517 12.6348   2
 -13  22   0 12.1943 9.06335   2
  22  12   0 433.493 36.3702   2
  12 -22   0 461.432 37.4172   2
 -12  22   0 429.968 31.1696   2
 -22 -12   0 420.596 32.3786   2
 -11  22   0 -1.2347 8.32521   2
  22  11   0 17.8144 14.9918   2
 -22 -11   0 6.64591 10.1283   2
  11 -22   0 15.6867 13.1424   2
 -10  22   0 181.596 19.0167   2
  10 -22   0 171.558 23.6556   2
  22  10   0 171.888 23.1135   2
 -22 -10   0 175.847 20.3547   2
  22   9   0 -0.5923 11.8573   2
 -22  -9   0 -3.2392 8.41451   2
   9 -22   0 8.77208 10.7653   2
  -9  22   0 5.68571 8.21118   2
   8 -22   0 608.375 42.3426   2
 -22  -8   0 659.300 41.1613   2
  22   8   0 666.628 46.3265   2
  -8  22   0 616.876 36.5198   2
 -22  -7   0 -12.401 5.84219   2
   7 -22   0 18.2237 11.0616   2
  22   7   0 -1.2344 10.0694   2
  -6  22   0 39.0898 10.7353   2
   6 -22   0 49.3546 15.0423   2
  22   6   0 30.2948 14.4611   2
 -22  -6   0 34.5205 13.2987   2
  22   5   0 1.81714 11.9102   2
 -22  -5   0 13.5611 8.70354   2
  -5  22   0 2.16959 5.73611   2
   5 -22   0 3.06033 8.85339   2
 -22  -4   0 2193.05 102.480   2
  -4  22   0 2189.20 93.0309   2
  22   4   0 2246.33 108.396   2
  -3  22   0 6.25430 6.48484   2
  22   3   0 0.62107 12.9168   2
  -3  22   0 11.5107 6.38310   2
 -22  -3   0 -7.6521 8.05077   2
 -22  -2   0 5.18652 9.04031   2
  -2  22   0 6.84859 6.01136   2
  -2  22   0 3.40592 5.78663   2
  22   2   0 41.3831 13.0596   2
  -1  22   0 0.91845 4.51132   2
 -22  -1   0 11.9641 10.0790   2
  -1  22   0 -2.5537 4.77328   2
  22   1   0 5.45690 12.0026   2
  22   0   0 2993.13 133.636   2
 -22   0   0 2842.19 127.685   2
   0  22   0 2819.67 111.501   2
   0  22   0 2705.88 112.048   2
   1  22   0 0.48550 3.39109   2
   1  22   0 -2.5277 4.67296   2
  22  -1   0 5.12530 10.9111   2
 -22   1   0 17.6922 11.9015   2
  22  -2   0 337.522 33.6250   2
   2  22   0 356.174 15.9940   2
 -22   2   0 333.067 28.9193   2
   2  22   0 311.305 17.0033   2
 -22   3   0 -0.6177 8.84842   2
  22  -3   0 2.96694 12.9271   2
   3  22   0 1.20324 3.76506   2
   3  22   0 0.55189 2.57190   2
 -22   4   0 2045.14 96.3318   2
   4  22   0 1956.08 76.4554   2
   4  22   0 1876.79 77.3003   2
  22  -4   0 2165.03 111.576   2
   5  22   0 -0.8773 3.48115   2
 -22   5   0 -0.1310 8.62658   2
   5  22   0 -4.8051 2.37051   2
 -22   6   0 453.444 33.8526   2
   6  22   0 382.667 17.8646   2
  22  -6   0 397.096 42.8822   2
   6  22   0 391.763 18.9409   2
 -22   7   0 0.27829 8.42688   2
   7  22   0 5.62687 4.23291   2
   7  22   0 -0.6090 3.15183   2
  22  -7   0 -8.7284 10.2445   2
   8  22   0 1506.26 63.0793   2
 -22   8   0 1529.69 78.9613   2
  22  -8   0 1550.99 85.0626   2
   8  22   0 1465.65 61.3427   2
   9  22   0 -0.7054 5.85532   2
  22  -9   0 1.72033 11.0333   2
 -22   9   0 2.90629 11.4129   2
   9  22   0 5.14510 4.81760   2
  22 -10   0 447.508 40.6397   2
 -22  10   0 425.321 35.7133   2
  10  22   0 463.204 23.9780   2
 -22  11   0 -10.938 8.83572   2
  22 -11   0 6.07785 13.3435   2
  11  22   0 4.59474 6.06691   2
 -11 -22   0 -0.7102 5.97726   2
  12  22   0 21.8149 7.69377   2
 -12 -22   0 14.8649 7.21375   2
  22 -12   0 -9.3315 12.7328   2
  13  22   0 10.6114 7.63174   2
  22 -13   0 -4.7379 11.3370   2
 -22  13   0 -2.5104 11.3451   2
 -13 -22   0 7.05189 6.45373   2
  22 -14   0 792.807 56.5195   2
 -22  14   0 738.860 49.6982   2
  14  22   0 709.337 39.2263   2
 -14 -22   0 723.826 38.8980   2
  15  22   0 11.5135 10.7290   2
  22 -15   0 -10.179 15.0271   2
 -15 -22   0 0.10990 7.91518   2
 -22  15   0 13.8481 12.5634   2
 -22  16   0 138.365 22.9158   2
  16  22   0 160.978 18.9322   2
 -16 -22   0 133.174 16.6748   2
  22 -16   0 148.661 32.1996   2
  22 -17   0 19.4477 15.0847   2
  17  22   0 1.02452 10.5934   2
 -22  17   0 4.68364 10.6107   2
 -17 -22   0 4.42285 8.02256   2
  18  22   0 1633.05 75.5032   2
 -22  18   0 1391.26 80.2644   2
 -18 -22   0 1510.97 72.4053   2
  19  22   0 -3.4932 11.0983   2
 -22  19   0 0.66629 10.6765   2
 -19 -22   0 6.67214 9.34938   2
  20  22   0 27.2139 15.7501   2
 -20 -22   0 13.2639 9.80722   2
 -22  20   0 13.0112 13.1379   2
 -21 -22   0 0.95620 9.93618   2
 -22  21   0 18.6480 14.1280   2
  21  22   0 -2.4886 13.6652   2
 -22 -22   0 589.472 37.8792   2
  22  22   0 570.054 41.6564   2
 -22  22   0 483.961 41.1801   2
  23  22   0 -19.888 13.7982   2
 -22  23   0 13.8235 15.7093   2
 -23 -22   0 10.1225 11.8713   2
  23  21   0 42.6979 17.5937   2
 -21  23   0 9.64203 14.0733   2
 -23 -21   0 22.6934 12.5392   2
  23  20   0 -4.1822 14.4899   2
 -20  23   0 2.88425 13.9588   2
  20 -23   0 -0.4058 18.7203   2
 -23 -20   0 -0.2242 10.3801   2
  23  19   0 250.432 29.5463   2
  19 -23   0 256.707 35.5816   2
 -23 -19   0 282.425 26.2349   2
 -19  23   0 306.525 30.5857   2
  23  18   0 -6.1080 14.7672   2
 -23 -18   0 -5.6403 8.49626   2
  18 -23   0 49.1671 18.5538   2
 -18  23   0 -3.6576 9.94780   2
  23  17   0 166.984 24.5400   2
 -23 -17   0 113.394 18.8621   2
 -17  23   0 104.489 18.5369   2
 -16  23   0 4.93017 10.4539   2
 -23 -16   0 12.5642 11.2615   2
  16 -23   0 10.3777 16.0528   2
  23  16   0 6.85795 13.7998   2
  23  15   0 916.040 57.4302   2
  15 -23   0 909.724 60.1931   2
 -23 -15   0 936.818 53.0366   2
 -15  23   0 875.836 53.0530   2
  14 -23   0 14.5372 14.2557   2
 -23 -14   0 -5.2595 8.84623   2
 -14  23   0 -0.9855 10.2414   2
  23  14   0 -6.0410 15.4444   2
 -23 -13   0 327.181 29.4544   2
  23  13   0 349.222 31.9706   2
 -13  23   0 370.004 29.0950   2
  13 -23   0 321.714 33.2048   2
 -23 -12   0 -1.7417 9.83058   2
  23  12   0 -1.4693 10.1487   2
 -12  23   0 13.3977 9.21582   2
  12 -23   0 -12.254 10.5473   2
  23  11   0 345.861 32.1228   2
 -11  23   0 296.906 25.0707   2
  11 -23   0 363.377 33.1163   2
 -23 -11   0 352.436 28.6948   2
  23  10   0 3.89045 12.1996   2
 -23 -10   0 16.6900 10.7464   2
 -10  23   0 13.2174 8.76263   2
  10 -23   0 -7.3515 9.96307   2
 -23  -9   0 79.5575 16.0862   2
  -9  23   0 113.893 15.3644   2
  23   9   0 111.501 22.8100   2
   9 -23   0 118.283 20.1884   2
  -8  23   0 -7.6230 6.87749   2
 -23  -8   0 -4.1996 8.59609   2
  23   8   0 32.0904 14.8477   2
   7 -23   0 1394.79 70.7199   2
  23   7   0 1414.06 77.0354   2
  -7  23   0 1378.31 70.8522   2
 -23  -7   0 1360.35 71.2986   2
 -23  -6   0 17.1185 9.78176   2
  -6  23   0 -1.5068 6.43608   2
   6 -23   0 3.52457 9.86872   2
  23   6   0 -6.7518 12.0569   2
  -5  23   0 -3.6572 6.28408   2
 -23  -5   0 8.09662 8.86212   2
   5 -23   0 29.4546 11.1707   2
  23   5   0 -8.4187 12.1717   2
  23   4   0 12.5945 13.5183   2
  -4  23   0 -0.1507 5.58017   2
  -4  23   0 5.65659 6.99947   2
 -23  -4   0 -6.7558 6.84557   2
  -3  23   0 154.767 14.0134   2
  -3  23   0 124.576 12.7934   2
  23   3   0 150.527 24.7052   2
 -23  -3   0 112.884 18.2854   2
  -2  23   0 15.3543 5.46791   2
  23   2   0 16.7358 24.0328   2
 -23  -2   0 11.8436 9.40578   2
  -1  23   0 286.073 17.7391   2
  -1  23   0 307.791 17.7443   2
 -23  -1   0 315.336 28.1877   2
   0  23   0 6.05023 4.94150   2
  23   0   0 0.85224 17.0042   2
   0  23   0 12.7347 4.12491   2
 -23   0   0 7.97125 10.0794   2
   1  23   0 1.60287 3.03320   2
 -23   1   0 14.9152 10.8135   2
  23  -1   0 -1.0551 11.4070   2
   1  23   0 6.93176 4.27568   2
   2  23   0 5.28894 2.78321   2
 -23   2   0 0.89665 7.25547   2
  23  -2   0 -3.7601 13.8687   2
   2  23   0 5.33776 3.61330   2
  23  -3   0 329.785 32.6003   2
   3  23   0 317.467 13.8800   2
 -23   3   0 292.419 28.1704   2
  23  -4   0 8.93355 11.9639   2
 -23   4   0 14.0138 10.2339   2
  23  -5   0 647.082 49.1198   2
 -23   5   0 607.471 42.3001   2
 -23   6   0 20.3937 12.8999   2
  23  -6   0 -6.5092 12.9629   2
  23  -7   0 312.640 33.8735   2
   7  23   0 322.082 15.1612   2
   7  23   0 302.230 14.4800   2
  23  -8   0 27.6210 18.2093   2
   8  23   0 2.34141 3.64317   2
 -23   8   0 7.63958 12.8048   2
   8  23   0 7.15823 4.47434   2
  23  -9   0 392.140 36.4463   2
 -23   9   0 290.157 29.3260   2
   9  23   0 275.892 16.1335   2
   9  23   0 305.804 17.6570   2
  23 -10   0 12.0818 15.4885   2
  10  23   0 -8.1133 5.16975   2
  10  23   0 4.12280 5.56709   2
 -23  10   0 1.53854 10.1503   2
  23 -11   0 8.58590 10.4762   2
 -23  11   0 11.1258 10.9075   2
  11  23   0 -1.7474 5.70580   2
  12  23   0 4.33557 6.72156   2
 -12 -23   0 -3.8669 5.37429   2
 -23  12   0 -7.1961 10.6031   2
  23 -12   0 16.2113 17.6277   2
 -23  13   0 287.363 29.8205   2
  23 -13   0 290.344 34.1996   2
  13  23   0 239.418 19.3852   2
 -13 -23   0 260.717 19.3592   2
 -23  14   0 8.25763 10.8255   2
  14  23   0 3.62788 8.68565   2
  15  23   0 717.225 40.3639   2
 -15 -23   0 770.841 40.1383   2
 -23  15   0 759.144 51.5168   2
 -23  16   0 -4.1735 10.6218   2
  16  23   0 -9.1580 9.78919   2
 -16 -23   0 -11.528 8.68065   2
 -17 -23   0 59.0832 13.5084   2
 -23  17   0 44.6185 16.9436   2
  18  23   0 -1.0674 10.9036   2
 -23  18   0 4.75041 13.0539   2
 -18 -23   0 13.0405 10.6726   2
 -23  19   0 82.9811 21.7625   2
 -19 -23   0 75.1722 15.0762   2
  19  23   0 93.4060 18.9799   2
  20  23   0 14.2579 14.9764   2
 -23  20   0 4.54081 13.9023   2
 -20 -23   0 18.5345 11.8634   2
 -21 -23   0 -1.5553 10.6495   2
  21  23   0 23.9559 17.4398   2
 -23  21   0 -3.5031 9.84253   2
 -23  22   0 -19.322 9.37248   2
 -22 -23   0 8.34056 11.1262   2
  22  23   0 -15.432 12.4321   2
 -23 -23   0 54.1588 16.7557   2
  23  23   0 56.9100 18.1423   2
 -23  23   0 64.9836 17.6739   2
  24  23   0 9.07110 16.6272   2
 -24 -23   0 -2.4284 11.4431   2
 -23  24   0 -0.4419 12.6584   2
  24  22   0 50.0653 19.2951   2
 -22  24   0 68.9183 20.5381   2
 -24 -22   0 56.4096 14.4303   2
 -24 -21   0 9.80470 11.6981   2
 -21  24   0 13.5509 16.5679   2
  24  21   0 23.8635 14.8611   2
 -24 -20   0 229.018 25.8176   2
 -20  24   0 269.011 28.7705   2
  24  20   0 243.573 28.8207   2
 -24 -19   0 4.31009 11.2477   2
  24  19   0 -21.398 15.4339   2
  19 -24   0 8.89978 19.7916   2
 -19  24   0 -4.2676 10.9651   2
  18 -24   0 66.0949 24.7666   2
  24  18   0 58.9804 19.6072   2
 -24 -18   0 45.6147 14.2418   2
 -18  24   0 41.2294 24.4680   2
  17 -24   0 12.6356 20.1900   2
 -24 -17   0 0.43495 9.05083   2
 -17  24   0 6.15984 10.0778   2
  24  17   0 -16.458 12.7574   2
  16 -24   0 635.375 50.7305   2
 -24 -16   0 614.711 42.8236   2
 -16  24   0 663.898 42.7818   2
  24  16   0 682.824 56.5415   2
  15 -24   0 30.7718 17.3622   2
  24  15   0 -19.924 24.0688   2
 -24 -15   0 19.9025 11.5938   2
 -15  24   0 5.00243 10.3785   2
  14 -24   0 67.3585 20.3920   2
 -14  24   0 73.2928 16.6018   2
 -24 -14   0 25.9353 13.0075   2
  13 -24   0 4.21725 14.1589   2
 -24 -13   0 -3.5917 9.55706   2
 -13  24   0 -5.7069 8.23106   2
 -12  24   0 204.536 21.6228   2
 -24 -12   0 232.570 25.3042   2
  12 -24   0 266.406 29.6015   2
  24  11   0 0.59706 16.7705   2
 -24 -11   0 4.44523 8.68028   2
 -11  24   0 2.09396 8.37930   2
  11 -24   0 20.5450 13.2657   2
  24  10   0 1254.41 83.0253   2
  10 -24   0 1368.83 74.1822   2
 -24 -10   0 1334.78 71.1348   2
 -10  24   0 1441.86 66.7787   2
  -9  24   0 23.0435 8.95348   2
  24   9   0 -8.6631 10.3252   2
   9 -24   0 31.3955 15.5049   2
  24   8   0 118.255 21.5003   2
  -8  24   0 72.2456 12.9911   2
 -24  -8   0 101.391 17.6499   2
 -24  -7   0 6.71625 9.22349   2
   7 -24   0 20.0075 10.6969   2
  -7  24   0 2.42226 7.35754   2
  24   7   0 5.77533 15.3299   2
 -24  -6   0 1073.95 58.9048   2
  -6  24   0 939.091 48.8733   2
  24   6   0 1078.47 64.1615   2
   6 -24   0 1019.18 54.8427   2
 -24  -5   0 2.61846 9.13465   2
  24   5   0 25.0515 17.1251   2
  -5  24   0 -9.5668 5.50137   2
 -24  -4   0 8.95619 10.9880   2
  -4  24   0 0.96222 6.13918   2
  -4  24   0 12.8343 7.87464   2
  24   4   0 9.43868 11.4917   2
 -24  -3   0 5.32005 11.3757   2
  24   3   0 7.34911 13.2790   2
  -3  24   0 -2.1108 5.63877   2
  -3  24   0 -3.1044 5.85071   2
  -2  24   0 1980.21 82.3740   2
  -2  24   0 1968.51 81.9345   2
 -24  -2   0 1959.93 96.0434   2
  24   2   0 2030.15 102.926   2
  -1  24   0 -2.0534 4.59033   2
  -1  24   0 3.39955 4.22775   2
  24   1   0 -0.0587 12.9669   2
 -24  -1   0 10.2800 9.55917   2
   0  24   0 8.51476 3.99604   2
   0  24   0 18.6949 5.41345   2
 -24   0   0 5.07727 9.95805   2
  24   0   0 28.8308 16.5792   2
   1  24   0 5.47118 2.73870   2
 -24   1   0 -4.4313 8.90459   2
  24  -1   0 35.7611 15.7106   2
   1  24   0 -2.2174 3.29548   2
   2  24   0 1797.55 67.6345   2
   2  24   0 1633.00 67.7500   2
  24  -2   0 1896.36 96.3199   2
 -24   3   0 1.46985 11.2515   2
  24  -3   0 16.1347 15.3146   2
 -24   4   0 126.145 19.6742   2
  24  -4   0 137.608 25.0970   2
  24  -5   0 -2.9768 13.3066   2
 -24   5   0 23.4991 12.4364   2
  24  -6   0 1350.75 78.7479   2
 -24   6   0 1306.08 71.8821   2
  24  -7   0 -27.591 10.3274   2
 -24   7   0 -3.3336 6.81790   2
  24  -8   0 320.341 35.2888   2
 -24   8   0 325.199 31.0294   2
  24  -9   0 62.4939 17.4086   2
   9  24   0 7.08071 4.21432   2
   9  24   0 5.00813 3.97181   2
 -24   9   0 -3.9704 10.6874   2
  10  24   0 359.097 20.3923   2
  10  24   0 392.108 19.8185   2
  24 -10   0 312.467 53.2656   2
 -24  10   0 428.582 35.5365   2
  11  24   0 5.27269 5.04669   2
 -24  11   0 4.09335 12.5952   2
  11  24   0 6.49811 6.36699   2
 -24  12   0 298.096 30.7215   2
  12  24   0 304.891 19.0274   2
 -24  13   0 -0.0769 11.9551   2
  13  24   0 5.72749 8.07550   2
 -13 -24   0 -2.1909 6.65575   2
  14  24   0 266.616 20.4945   2
 -14 -24   0 230.054 18.5746   2
 -24  14   0 194.301 26.6772   2
  15  24   0 15.7187 10.3123   2
 -15 -24   0 10.0588 7.76753   2
 -24  15   0 -0.9597 11.3742   2
 -24  16   0 1304.34 74.2971   2
  16  24   0 1298.47 62.6895   2
 -24  17   0 33.0299 18.9206   2
 -17 -24   0 8.13721 7.93725   2
  17  24   0 4.66942 11.4340   2
  18  24   0 10.5404 12.4378   2
 -24  18   0 8.27658 12.4704   2
 -18 -24   0 0.42216 9.21439   2
 -24  19   0 31.4437 15.7617   2
 -19 -24   0 -7.8767 9.24727   2
  19  24   0 6.07705 13.2974   2
 -24  20   0 1286.39 74.2513   2
 -20 -24   0 1237.00 64.1357   2
  20  24   0 1302.84 67.6955   2
 -24  21   0 2.98223 11.6073   2
  21  24   0 7.81156 14.6762   2
 -21 -24   0 5.08464 10.4297   2
  22  24   0 119.268 22.0049   2
 -22 -24   0 133.839 19.4274   2
 -24  22   0 132.251 23.2911   2
 -24  23   0 -16.806 12.5057   2
 -23 -24   0 3.49851 12.5705   2
  23  24   0 -8.9146 15.3673   2
 -24  24   0 1202.35 72.6742   2
  24  24   0 1218.48 69.0812   2
 -24 -24   0 1207.21 65.8163   2
 -25 -24   0 -24.755 11.2350   2
  25  24   0 28.7096 27.9338   2
 -24  25   0 5.75636 13.5366   2
 -23  25   0 54.6964 20.4321   2
 -25 -23   0 49.8366 16.7075   2
 -25 -22   0 -0.9529 11.8237   2
 -22  25   0 8.72502 15.2778   2
  25  22   0 0.06303 16.2737   2
  25  21   0 301.824 34.8542   2
 -25 -21   0 336.802 31.0474   2
 -21  25   0 391.953 34.5495   2
  25  20   0 18.8009 16.0027   2
 -20  25   0 -2.3262 11.8141   2
 -25 -20   0 -25.832 9.38635   2
 -25 -19   0 47.3023 16.7680   2
  19 -25   0 88.0107 26.6481   2
 -19  25   0 73.6515 20.1111   2
  25  19   0 51.8629 20.9644   2
  18 -25   0 -4.9501 20.2592   2
  25  18   0 34.8899 17.7186   2
 -25 -18   0 -9.3871 9.35946   2
 -18  25   0 -9.4348 12.0770   2
 -17  25   0 756.992 49.1988   2
  25  17   0 780.067 54.0742   2
 -25 -17   0 822.428 49.7870   2
  17 -25   0 704.581 56.1391   2
 -25 -16   0 10.4371 12.1206   2
  25  16   0 15.4856 17.4225   2
  16 -25   0 51.3766 18.3114   2
 -16  25   0 17.2160 11.8184   2
  15 -25   0 37.9350 17.6286   2
 -25 -15   0 28.9618 14.3770   2
 -15  25   0 26.0354 13.3797   2
  25  15   0 12.9319 14.3539   2
 -25 -14   0 9.70205 10.8650   2
 -14  25   0 0.07132 9.50883   2
  14 -25   0 19.0468 18.7156   2
  25  14   0 -11.079 15.1327   2
 -25 -13   0 959.518 55.6760   2
 -13  25   0 914.897 52.1608   2
  13 -25   0 928.076 59.8638   2
  25  13   0 899.017 59.6344   2
 -12  25   0 8.22523 8.40802   2
  25  12   0 -1.8749 12.5005   2
 -25 -12   0 2.49486 9.50604   2
  12 -25   0 16.4685 17.5230   2
  11 -25   0 161.526 26.0609   2
  25  11   0 166.856 25.2157   2
 -11  25   0 141.321 18.2253   2
 -25 -11   0 182.400 22.6905   2
  10 -25   0 17.3795 15.4962   2
 -25 -10   0 -10.163 8.70339   2
  25  10   0 20.0572 17.5643   2
 -10  25   0 -4.4332 9.25021   2
 -25  -9   0 1060.80 65.7618   2
   9 -25   0 967.218 60.0280   2
  25   9   0 1051.98 65.3145   2
  -9  25   0 1045.43 52.7369   2
  -8  25   0 -4.6020 7.41679   2
   8 -25   0 10.8406 13.3697   2
  25   8   0 28.8320 14.2116   2
   7 -25   0 50.3301 17.5506   2
  -7  25   0 30.4406 9.92902   2
  25   7   0 44.1491 16.9333   2
  -6  25   0 4.62119 5.94530   2
  25   6   0 4.69777 13.3224   2
  25   5   0 272.915 32.4687   2
  -5  25   0 323.982 20.7475   2
  -5  25   0 318.703 23.0368   2
 -25  -4   0 -7.0400 9.19936   2
  25   4   0 -23.792 11.6603   2
  -4  25   0 11.3397 7.70658   2
  -4  25   0 8.30067 5.17907   2
  -3  25   0 10.7502 6.10622   2
  -3  25   0 8.70964 6.27663   2
 -25  -3   0 5.59530 9.12844   2
  25   3   0 19.2767 16.9570   2
  25   2   0 12.6219 14.6364   2
  -2  25   0 17.9443 5.96250   2
 -25  -2   0 22.7638 12.5393   2
  -2  25   0 14.1285 5.59169   2
 -25  -1   0 30.3142 13.5727   2
  -1  25   0 27.6615 6.16064   2
  -1  25   0 36.9950 6.69818   2
  25   1   0 48.2559 19.2074   2
 -25   0   0 -6.5394 7.91722   2
   0  25   0 3.58754 3.87800   2
  25   0   0 7.95487 12.9439   2
   0  25   0 1.21068 3.28919   2
   1  25   0 106.988 6.70396   2
   1  25   0 106.663 7.09289   2
 -25   1   0 110.768 19.4173   2
  25  -1   0 106.897 20.2548   2
 -25   2   0 8.02700 9.40090   2
  25  -2   0 23.0662 14.9514   2
 -25   3   0 14.9531 12.2632   2
  25  -3   0 55.0680 19.3548   2
  25  -4   0 7.08761 11.1949   2
 -25   4   0 12.7423 11.6608   2
  25  -5   0 246.438 35.3123   2
 -25   5   0 263.522 28.2182   2
 -25   6   0 -2.4752 9.93410   2
 -25   7   0 297.722 30.1024   2
 -25   8   0 5.89047 10.7372   2
 -25   9   0 346.164 32.6222   2
 -25  10   0 8.27883 10.3660   2
  11  25   0 40.3110 7.03168   2
 -25  11   0 62.7479 17.8760   2
  11  25   0 55.6203 7.60687   2
  12  25   0 6.02776 5.93899   2
  12  25   0 10.9943 6.65345   2
 -25  12   0 1.25648 10.1670   2
 -25  13   0 105.609 21.2833   2
  13  25   0 98.9371 11.9736   2
 -14 -25   0 6.94297 6.93364   2
  14  25   0 11.3971 8.36986   2
 -25  14   0 -13.478 9.91953   2
 -15 -25   0 314.549 21.9509   2
 -25  15   0 270.983 30.4394   2
  15  25   0 308.421 22.8232   2
 -16 -25   0 -18.022 7.40412   2
 -25  16   0 -4.7760 13.4537   2
  16  25   0 2.25814 9.34449   2
 -25  17   0 587.003 43.5993   2
 -17 -25   0 455.156 34.5506   2
  17  25   0 471.961 31.6867   2
 -25  18   0 4.73158 12.8289   2
 -18 -25   0 8.09205 9.67457   2
  19  25   0 27.2603 13.7191   2
 -19 -25   0 8.74034 10.0812   2
 -25  19   0 31.7505 15.9424   2
 -20 -25   0 -8.3056 9.64520   2
 -25  20   0 13.0565 13.9109   2
  20  25   0 -4.2794 12.8574   2
  21  25   0 47.8773 17.3170   2
 -21 -25   0 35.9032 12.2141   2
 -25  21   0 14.6145 15.1068   2
 -25  22   0 -23.666 12.3300   2
 -22 -25   0 -7.2053 12.3518   2
  22  25   0 -2.1034 15.3470   2
  23  25   0 228.841 26.7831   2
 -25  23   0 197.511 27.1224   2
 -23 -25   0 169.830 23.0686   2
 -24 -25   0 -5.4282 13.3052   2
 -25  24   0 -0.8568 12.3402   2
  24  25   0 26.2100 17.2598   2
 -23  26   0 15.0572 14.6594   2
  26  23   0 6.25292 18.6156   2
 -22  26   0 518.228 42.3829   2
  26  22   0 516.061 43.2705   2
 -26 -21   0 -16.215 13.6669   2
 -21  26   0 2.46261 13.6685   2
  26  21   0 -4.8959 14.9310   2
 -26 -20   0 15.6785 13.6472   2
  26  20   0 -2.5917 17.2225   2
 -20  26   0 -15.162 11.5914   2
  19 -26   0 2.44073 29.4472   2
  26  19   0 -4.4871 17.2909   2
 -26 -19   0 8.96057 12.6205   2
 -19  26   0 18.6063 13.1964   2
 -18  26   0 137.067 21.5374   2
  18 -26   0 229.086 33.4212   2
 -26 -18   0 142.072 21.9271   2
  26  18   0 109.253 26.1064   2
  17 -26   0 22.3004 17.4315   2
 -17  26   0 17.8858 11.3375   2
  26  17   0 -4.5611 15.4385   2
 -26 -17   0 4.14958 11.9751   2
 -16  26   0 11.9692 11.9722   2
 -26 -16   0 16.3729 14.0069   2
  26  16   0 37.8681 19.4778   2
  16 -26   0 80.3796 33.8878   2
  26  15   0 3.66487 15.6838   2
  15 -26   0 -21.526 12.4064   2
 -26 -15   0 6.96095 13.0245   2
 -15  26   0 15.3493 11.8130   2
  14 -26   0 451.627 39.7451   2
 -14  26   0 436.970 33.9203   2
 -26 -14   0 432.843 35.9970   2
  26  14   0 455.228 39.6190   2
  13 -26   0 10.9957 15.0721   2
 -13  26   0 10.4002 9.83725   2
 -26 -13   0 6.40969 10.4027   2
  26  13   0 5.27786 16.5309   2
  12 -26   0 164.972 24.1719   2
 -12  26   0 126.202 18.0029   2
  26  12   0 88.5733 22.3945   2
 -26 -12   0 90.3067 21.2880   2
  11 -26   0 26.6166 14.0585   2
  26  11   0 -15.074 14.1123   2
 -26 -11   0 -2.3782 9.00096   2
 -11  26   0 -0.6659 7.98969   2
  26  10   0 27.0938 17.2583   2
 -10  26   0 54.3870 12.4337   2
 -26 -10   0 66.8804 17.8228   2
  10 -26   0 37.3238 16.8435   2
  -9  26   0 3.08779 8.15505   2
 -26  -9   0 27.6560 14.3115   2
   9 -26   0 23.2122 14.1542   2
  26   9   0 24.3788 16.6031   2
   8 -26   0 730.852 48.3157   2
 -26  -8   0 762.944 49.4627   2
  -8  26   0 782.357 41.9136   2
  26   8   0 738.258 54.1573   2
   7 -26   0 9.93956 13.8731   2
 -26  -7   0 -10.291 10.4950   2
  -7  26   0 3.73074 6.96830   2
  26   7   0 -0.9061 12.5839   2
  -6  26   0 27.2640 11.1158   2
  -6  26   0 34.2114 9.69621   2
 -26  -6   0 28.6541 13.9674   2
  26   6   0 32.1245 18.5208   2
 -26  -5   0 8.84436 12.6727   2
  -5  26   0 7.41136 7.78737   2
  -5  26   0 -7.0868 5.32627   2
  26   5   0 16.4995 14.9318   2
  26   4   0 1239.26 76.6211   2
  -4  26   0 1300.36 59.1178   2
 -26  -4   0 1362.66 71.7968   2
  -4  26   0 1260.30 57.1634   2
  -3  26   0 15.5551 7.39732   2
 -26  -3   0 5.37387 13.3684   2
  26   3   0 20.1024 14.9134   2
  -2  26   0 341.847 20.5683   2
  -2  26   0 396.106 20.7215   2
 -26  -2   0 385.852 33.4633   2
  26   2   0 469.155 42.2858   2
 -26  -1   0 -17.217 7.42462   2
  -1  26   0 2.17323 3.76922   2
  -1  26   0 -6.6680 3.88622   2
  26   1   0 8.38003 17.5837   2
   0  26   0 1116.46 46.8550   2
 -26   0   0 1166.95 66.4431   2
   0  26   0 1198.84 47.0025   2
 -26   1   0 10.4777 11.8574   2
 -26   2   0 150.635 21.0731   2
 -26   3   0 6.46398 11.0725   2
 -26   4   0 616.535 44.3316   2
 -26   5   0 -15.640 8.64696   2
 -26   6   0 48.8283 17.0204   2
 -26   7   0 15.5030 11.6720   2
 -26   8   0 161.964 23.1175   2
 -26   9   0 -4.8791 9.79240   2
 -26  10   0 287.857 30.3786   2
 -26  11   0 26.7574 14.9153   2
  12  26   0 61.1653 6.97072   2
  12  26   0 49.2664 7.33678   2
 -26  12   0 40.5854 15.7169   2
 -26  13   0 17.0146 13.8077   2
  13  26   0 2.59597 5.67673   2
  13  26   0 15.1333 7.15558   2
  14  26   0 392.677 23.4097   2
  14  26   0 359.286 22.0230   2
 -26  14   0 343.819 34.8544   2
 -26  15   0 1.71958 11.3988   2
 -15 -26   0 8.56534 6.72489   2
  15  26   0 0.30100 7.99251   2
 -26  16   0 55.7014 18.5982   2
  16  26   0 50.4080 12.6964   2
 -16 -26   0 34.2876 9.81295   2
  17  26   0 -4.3341 9.79197   2
 -26  17   0 8.45684 14.0095   2
 -18 -26   0 973.236 49.4532   2
  18  26   0 960.352 50.5263   2
 -26  18   0 932.853 61.1785   2
 -26  19   0 -12.960 10.3417   2
  19  26   0 -11.027 13.0144   2
 -19 -26   0 -21.553 9.47814   2
 -20 -26   0 -8.1503 9.34558   2
  20  26   0 14.7845 13.9695   2
 -26  20   0 -6.8778 12.8623   2
  21  26   0 -11.487 15.0258   2
 -21 -26   0 -13.577 11.1659   2
 -26  21   0 26.5907 16.3730   2
 -22 -26   0 1056.46 58.4891   2
  22  26   0 1075.04 59.9172   2
 -26  23   0 -32.177 10.8888   2
 -23 -26   0 -8.7687 10.0034   2
  23  26   0 23.0169 15.8945   2
  27  22   0 1.41331 18.4998   2
 -22  27   0 3.24017 13.7040   2
 -27 -22   0 1.38527 15.8359   2
 -21  27   0 -2.9615 13.1373   2
  27  21   0 4.80445 19.7269   2
 -27 -21   0 14.6497 14.2166   2
  27  20   0 -32.133 14.7867   2
 -27 -20   0 -5.0328 12.5891   2
 -20  27   0 2.55553 11.8024   2
 -27 -19   0 721.642 48.2727   2
  27  19   0 766.044 62.3771   2
 -19  27   0 678.029 46.8133   2
  18 -27   0 25.0567 21.1938   2
 -18  27   0 -1.7520 11.0733   2
  27  18   0 -7.1588 23.0103   2
 -27 -18   0 23.6889 14.0175   2
  17 -27   0 12.3995 18.4824   2
  27  17   0 24.3440 27.9001   2
 -17  27   0 -9.9214 9.70989   2
 -27 -17   0 1.42741 10.3026   2
  16 -27   0 14.6703 22.9568   2
 -27 -16   0 9.08994 11.9608   2
 -16  27   0 30.3426 14.1319   2
 -15  27   0 750.062 45.7868   2
  15 -27   0 696.549 52.3688   2
 -27 -15   0 701.672 48.0516   2
 -14  27   0 0.72981 8.80079   2
  14 -27   0 10.8543 19.4280   2
 -27 -14   0 -3.6259 11.3687   2
 -27 -13   0 62.3079 16.4741   2
 -13  27   0 78.6618 15.6958   2
  13 -27   0 69.0680 18.7234   2
 -27 -12   0 -15.223 6.99044   2
  12 -27   0 18.4822 17.9730   2
 -12  27   0 -3.8666 8.77147   2
 -27 -11   0 943.871 55.5374   2
  11 -27   0 802.527 54.5608   2
 -11  27   0 835.884 46.8938   2
  10 -27   0 16.2862 15.1784   2
 -10  27   0 5.86600 7.47538   2
 -27 -10   0 10.4985 10.7722   2
   9 -27   0 9.96888 13.5834   2
  -9  27   0 7.14768 7.73961   2
 -27  -9   0 -9.7494 8.48808   2
   8 -27   0 7.82389 14.5111   2
 -27  -8   0 17.6597 11.3640   2
  -8  27   0 0.18003 6.94022   2
 -27  -7   0 1091.97 63.3840   2
  -7  27   0 1097.91 53.0381   2
  -6  27   0 12.3117 7.16740   2
  -6  27   0 18.8353 9.18712   2
 -27  -6   0 -4.7543 10.4997   2
 -27  -5   0 -2.0862 10.1959   2
  -5  27   0 1.63612 6.33897   2
  -5  27   0 2.98516 7.71469   2
 -27  -4   0 1.79476 9.35490   2
  -4  27   0 15.9465 6.63278   2
  -4  27   0 -1.9595 6.17298   2
  -3  27   0 468.176 24.0721   2
 -27  -3   0 386.457 34.5902   2
  -3  27   0 453.216 24.8009   2
 -27  -2   0 17.0039 12.1925   2
  -2  27   0 8.18868 4.60010   2
  -2  27   0 6.38375 4.74459   2
  -1  27   0 49.0683 5.96364   2
 -27  -1   0 24.2063 12.2340   2
  -1  27   0 48.9838 5.86082   2
 -27   0   0 29.3849 14.8376   2
 -27   1   0 69.7665 18.4807   2
 -27   2   0 2.51369 10.3605   2
 -27   3   0 1119.56 65.7931   2
 -27   4   0 -3.9526 9.93563   2
 -27   5   0 41.5474 13.7934   2
 -27   6   0 3.71875 10.3016   2
 -27   7   0 589.366 44.5622   2
 -27   8   0 12.2043 12.6300   2
 -27   9   0 23.1598 12.8739   2
 -27  10   0 1.81259 11.5310   2
 -27  11   0 467.018 39.3142   2
 -27  12   0 -21.007 8.60277   2
 -27  13   0 35.6260 16.8110   2
  14  27   0 9.22199 6.64494   2
  14  27   0 5.64546 6.11795   2
  15  27   0 592.012 30.2481   2
  15  27   0 577.514 31.2996   2
 -27  15   0 571.674 45.8898   2
 -27  16   0 -5.4004 10.3705   2
  16  27   0 1.07044 8.43607   2
 -27  17   0 13.1173 14.4151   2
  17  27   0 38.4712 11.7035   2
 -17 -27   0 12.0156 9.68795   2
 -27  18   0 -18.701 8.71758   2
  18  27   0 -10.241 10.1213   2
 -27  19   0 140.215 29.3360   2
 -19 -27   0 152.561 18.8353   2
  19  27   0 217.149 31.2822   2
  20  27   0 -21.896 12.6190   2
 -27  20   0 0.20161 14.4259   2
 -20 -27   0 -9.3868 9.43552   2
 -27  21   0 153.863 24.3331   2
 -21 -27   0 171.013 21.8034   2
  21  27   0 187.758 24.7936   2
  22  27   0 -9.1803 14.6535   2
 -22 -27   0 -12.566 12.4954   2
 -21  28   0 -34.234 9.65605   2
 -28 -21   0 -7.4536 15.4791   2
 -28 -20   0 241.973 28.3297   2
 -20  28   0 278.821 28.8833   2
 -28 -19   0 4.27904 11.9442   2
 -19  28   0 -3.6650 12.3397   2
  18 -28   0 67.7542 21.6934   2
 -28 -18   0 11.2681 11.5045   2
 -18  28   0 -14.365 10.8141   2
  17 -28   0 20.4235 21.8399   2
 -28 -17   0 5.04680 10.1803   2
 -17  28   0 -8.4804 11.9212   2
 -16  28   0 227.158 25.4415   2
  16 -28   0 180.287 31.2420   2
 -28 -16   0 224.974 27.4293   2
 -28 -15   0 25.9296 15.1622   2
  15 -28   0 4.26007 17.2475   2
 -15  28   0 -12.286 9.96818   2
 -14  28   0 30.1176 11.9862   2
 -28 -14   0 18.4630 13.5852   2
  14 -28   0 4.21421 17.9133   2
 -28 -13   0 -0.8612 11.6465   2
 -13  28   0 4.29880 9.29408   2
  13 -28   0 40.4720 17.1067   2
 -28 -12   0 172.026 23.1887   2
  12 -28   0 210.743 27.9504   2
 -12  28   0 168.818 20.8264   2
  11 -28   0 -10.776 14.7327   2
 -28 -11   0 -0.8814 9.82870   2
 -11  28   0 -2.9364 8.33893   2
 -10  28   0 626.504 36.8053   2
  10 -28   0 549.882 44.1334   2
 -28 -10   0 618.879 44.0373   2
  -9  28   0 5.88220 8.07746   2
   9 -28   0 19.0550 16.8390   2
 -28  -9   0 -15.960 8.73898   2
 -28  -8   0 -2.6454 10.0317   2
  -8  28   0 11.4090 8.00280   2
 -28  -7   0 21.3353 14.1684   2
  -7  28   0 17.7467 8.26069   2
  -7  28   0 1.61618 8.99243   2
  -6  28   0 1907.60 79.9280   2
  -6  28   0 1820.25 82.2798   2
 -28  -6   0 1752.38 92.5885   2
  -5  28   0 0.10855 7.98846   2
 -28  -5   0 -8.5618 7.11470   2
  -5  28   0 3.01762 5.52981   2
 -28  -4   0 108.633 20.4627   2
  -4  28   0 103.994 12.2599   2
  -4  28   0 99.5664 10.9590   2
 -28  -3   0 19.7614 12.2123   2
  -3  28   0 1.44883 4.57361   2
  -3  28   0 1.21860 5.17402   2
 -28  -2   0 790.778 53.5648   2
  -2  28   0 849.192 36.6858   2
  -2  28   0 832.149 36.1144   2
  -1  28   0 4.17894 2.88310   2
  -1  28   0 0.15788 2.86955   2
 -28  -1   0 -13.336 9.75776   2
 -28   0   0 248.958 28.2330   2
 -28   1   0 19.2579 13.0227   2
 -28   2   0 305.534 30.1403   2
 -28   3   0 11.5190 12.9691   2
 -28   4   0 37.9741 13.6206   2
 -28   5   0 7.85654 10.4307   2
 -28   6   0 97.0506 19.1504   2
 -28   7   0 1.31190 11.4199   2
 -28   8   0 44.7502 15.8395   2
 -28   9   0 -4.1061 9.74869   2
 -28  10   0 119.623 21.8783   2
 -28  11   0 12.1134 13.2999   2
 -28  12   0 335.957 33.6546   2
 -28  13   0 -16.886 10.5778   2
 -28  14   0 -26.201 9.72317   2
  15  28   0 15.7427 6.02457   2
  15  28   0 11.1858 5.32013   2
 -28  15   0 -31.379 8.94834   2
 -28  16   0 1063.60 66.4432   2
  16  28   0 1015.71 45.9909   2
  16  28   0 1035.72 47.3412   2
  17  28   0 21.1157 9.04068   2
 -28  17   0 14.9874 13.0566   2
 -18 -28   0 -0.9399 9.44856   2
 -28  18   0 11.8857 14.7019   2
 -28  19   0 3.97126 11.7758   2
 -20 -28   0 619.062 37.4285   2
 -28  20   0 635.375 55.4963   2
  21  28   0 45.5723 19.1338   2
 -28  21   0 18.7995 18.4847   2
 -21 -28   0 -6.0696 11.3953   2
 -29 -19   0 35.3606 17.4491   2
 -19  29   0 64.5743 18.8593   2
 -29 -18   0 32.1743 14.5488   2
 -18  29   0 -3.2560 10.5519   2
  18 -29   0 0.24715 23.2090   2
 -17  29   0 823.098 51.2100   2
  17 -29   0 817.805 63.2533   2
  16 -29   0 29.6270 26.7524   2
 -29 -16   0 -0.7698 12.5424   2
 -16  29   0 20.1230 12.1623   2
 -15  29   0 13.4860 11.6347   2
  15 -29   0 -10.750 19.9402   2
 -29 -15   0 3.60842 11.9113   2
  14 -29   0 11.7179 18.9793   2
 -29 -14   0 1.59059 13.1685   2
 -14  29   0 -5.6871 9.46148   2
 -13  29   0 600.060 38.6245   2
 -29 -13   0 630.068 46.0951   2
  13 -29   0 580.084 49.3542   2
  12 -29   0 -13.093 14.9261   2
 -12  29   0 10.3585 10.3273   2
 -29 -12   0 0.49439 10.0545   2
  11 -29   0 50.2064 19.1847   2
 -11  29   0 -10.369 8.18577   2
 -29 -11   0 12.1566 14.0005   2
 -10  29   0 9.48062 9.07908   2
  10 -29   0 7.54368 15.4824   2
 -29 -10   0 -1.0226 12.6708   2
 -29  -9   0 741.929 51.0839   2
  -9  29   0 710.465 40.0751   2
 -29  -8   0 -1.1144 9.83635   2
  -8  29   0 12.5090 7.36761   2
  -8  29   0 -2.8426 9.25074   2
 -29  -7   0 42.8890 14.8544   2
  -7  29   0 12.9439 10.7358   2
  -7  29   0 26.2166 11.4939   2
  -6  29   0 13.0590 6.57497   2
  -6  29   0 5.57254 9.05838   2
 -29  -6   0 12.5978 13.0088   2
  -5  29   0 658.487 33.3580   2
  -5  29   0 706.147 36.2601   2
 -29  -5   0 622.461 46.6909   2
  -4  29   0 9.81791 6.94422   2
 -29  -4   0 5.08791 11.0666   2
  -4  29   0 11.6158 5.54302   2
  -3  29   0 306.105 17.4506   2
 -29  -3   0 233.478 28.2956   2
  -3  29   0 302.857 16.6332   2
  -2  29   0 4.26860 3.42595   2
 -29  -2   0 -5.4847 9.58841   2
  -2  29   0 14.5673 4.10983   2
 -29  -1   0 29.9520 13.6029   2
 -29   0   0 -9.5648 9.85118   2
 -29   1   0 526.594 42.1499   2
 -29   2   0 -2.3435 11.3805   2
 -29   3   0 7.79201 9.31076   2
 -29   4   0 -5.3396 10.2428   2
 -29   5   0 1327.12 76.4511   2
 -29   6   0 13.8826 10.6014   2
 -29   7   0 -1.8793 11.1225   2
 -29   8   0 -11.173 10.6864   2
 -29   9   0 360.976 34.6410   2
 -29  10   0 2.15275 12.3074   2
 -29  11   0 86.2536 21.8079   2
 -29  12   0 24.3526 16.2846   2
 -29  13   0 470.585 41.8802   2
 -29  14   0 -18.713 11.3619   2
 -29  15   0 40.1733 18.5533   2
 -29  16   0 13.8986 13.0627   2
 -29  17   0 372.169 41.4630   2
  17  29   0 298.282 17.9871   2
  17  29   0 371.073 20.0723   2
  18  29   0 17.6959 8.27901   2
  18  29   0 0.47840 8.14675   2
 -29  19   0 38.0250 21.8250   2
  19  29   0 44.3634 11.3657   2
 -30 -18   0 146.788 23.5106   2
 -18  30   0 153.334 22.8840   2
 -17  30   0 27.3862 13.3403   2
  17 -30   0 1.41824 23.9274   2
 -30 -17   0 23.4534 16.3311   2
 -16  30   0 33.5527 12.8878   2
 -30 -16   0 18.5415 13.2978   2
  16 -30   0 47.4906 25.0488   2
 -30 -15   0 -4.7367 11.7475   2
  15 -30   0 31.7132 39.2475   2
 -15  30   0 -4.7208 10.2226   2
 -30 -14   0 248.787 27.5735   2
  14 -30   0 239.958 31.4668   2
 -14  30   0 207.694 22.4861   2
 -13  30   0 -6.4426 8.34786   2
 -30 -13   0 -14.971 11.4941   2
  13 -30   0 28.7614 20.5334   2
 -30 -12   0 22.8766 14.3957   2
  12 -30   0 1.38459 18.6742   2
 -12  30   0 18.8351 10.7010   2
 -11  30   0 -9.2327 7.78869   2
 -30 -11   0 5.57618 11.1523   2
  11 -30   0 15.9889 19.1901   2
 -30 -10   0 31.6918 12.6799   2
 -10  30   0 38.0137 10.9674   2
 -30  -9   0 6.98741 12.1305   2
  -9  30   0 7.39825 7.81829   2
  -9  30   0 13.7360 10.8722   2
 -30  -8   0 535.445 42.6272   2
  -8  30   0 457.807 32.8458   2
  -8  30   0 507.049 29.7928   2
 -30  -7   0 12.6024 10.5368   2
  -7  30   0 4.34403 9.64301   2
  -6  30   0 406.820 26.8380   2
  -6  30   0 412.466 24.1967   2
 -30  -6   0 398.504 35.3340   2
  -5  30   0 3.97107 7.62742   2
 -30  -5   0 5.45383 11.8123   2
  -5  30   0 10.2466 6.24353   2
 -30  -4   0 814.910 53.3848   2
  -4  30   0 724.289 35.4631   2
  -4  30   0 743.404 34.3821   2
  -3  30   0 7.14556 4.00219   2
 -30  -3   0 1.32919 11.9927   2
  -3  30   0 9.36554 3.88506   2
 -30  -2   0 198.285 26.7189   2
 -30  -1   0 11.5622 13.2175   2
 -30   0   0 231.808 28.0233   2
 -30   1   0 -0.4223 9.46942   2
 -30   2   0 336.212 33.4482   2
 -30   3   0 -5.8608 9.42939   2
 -30   4   0 581.389 45.3541   2
 -30   5   0 5.78743 12.3806   2
 -30   6   0 34.0777 14.9960   2
 -30   7   0 19.7794 12.1829   2
 -30   8   0 140.948 23.1799   2
 -30   9   0 -12.473 9.05496   2
 -30  10   0 219.857 29.1930   2
 -30  11   0 0.27322 11.8472   2
 -30  12   0 48.2022 16.6936   2
 -30  13   0 -10.239 12.2523   2
 -30  14   0 408.419 44.8222   2
 -30  15   0 19.1840 25.9819   2
 -30  16   0 11.9279 13.2380   2
 -30  17   0 0.10422 12.7089   2
  16 -31   0 -12.110 24.8140   2
 -31 -16   0 13.0815 15.7352   2
 -31 -15   0 958.966 60.9555   2
 -15  31   0 932.092 53.6261   2
 -14  31   0 5.80788 9.84435   2
 -31 -14   0 1.75450 13.5243   2
  14 -31   0 -4.4452 20.6386   2
 -13  31   0 -6.2443 10.3404   2
 -31 -13   0 -12.404 11.5957   2
  13 -31   0 24.2576 21.9439   2
 -12  31   0 -4.9772 8.97778   2
 -31 -12   0 -2.1554 13.0302   2
  12 -31   0 9.35625 18.7490   2
 -31 -11   0 234.332 26.6704   2
 -11  31   0 148.079 18.3866   2
 -10  31   0 -12.078 7.06265   2
 -31 -10   0 -1.7669 12.7591   2
 -10  31   0 9.87396 11.1613   2
  -9  31   0 25.2359 12.2320   2
 -31  -9   0 41.4979 15.4967   2
  -9  31   0 14.6985 8.24432   2
  -8  31   0 5.91660 7.46661   2
 -31  -8   0 15.8099 12.0264   2
  -7  31   0 451.127 29.0625   2
 -31  -7   0 418.036 37.9677   2
 -31  -6   0 9.21090 10.8197   2
  -6  31   0 7.72777 6.07420   2
  -6  31   0 23.6096 9.14449   2
  -5  31   0 482.249 26.5738   2
 -31  -5   0 472.598 39.8240   2
  -5  31   0 478.448 24.8783   2
  -4  31   0 5.52522 4.56640   2
  -4  31   0 2.44619 4.48724   2
 -31  -4   0 -5.3892 9.49929   2
 -31  -3   0 58.8744 19.3802   2
 -31  -2   0 -3.1827 8.80244   2
 -31  -1   0 679.467 50.2426   2
 -31   0   0 8.56849 13.3252   2
 -31   1   0 36.4536 14.5554   2
 -31   2   0 -4.7795 11.7798   2
 -31   3   0 411.636 38.3971   2
 -31   4   0 33.5114 16.0129   2
 -31   5   0 57.6343 19.0030   2
 -31   6   0 20.2069 13.7692   2
 -31   7   0 488.687 41.7691   2
 -31   8   0 4.11945 13.3138   2
 -31   9   0 3.26516 13.5888   2
 -31  10   0 -0.0903 13.7713   2
 -31  12   0 12.8515 12.3308   2
 -31  13   0 137.717 25.7713   2
 -31  14   0 -4.1819 11.4199   2
 -31  15   0 754.277 55.6107   2
 -31  16   0 -5.5036 12.9379   2
 -32 -14   0 57.4215 16.6720   2
  14 -32   0 36.6843 29.0968   2
 -14  32   0 13.9192 11.2175   2
 -13  32   0 7.34823 9.74923   2
 -32 -13   0 -19.394 11.9982   2
  13 -32   0 -7.8186 24.2330   2
 -12  32   0 18.2803 10.1491   2
 -32 -12   0 -1.4747 16.0942   2
 -32 -11   0 -2.7798 14.1187   2
 -11  32   0 -5.0755 7.29710   2
 -32 -10   0 61.1528 20.4229   2
 -10  32   0 62.6610 12.3305   2
 -10  32   0 39.0334 15.4502   2
  -9  32   0 22.5501 7.64707   2
 -32  -9   0 16.3862 13.0929   2
  -9  32   0 6.95884 9.91593   2
  -8  32   0 170.124 15.8354   2
 -32  -8   0 122.357 21.9447   2
 -32  -7   0 -13.081 10.9231   2
  -7  32   0 -7.1246 7.93590   2
  -7  32   0 9.99313 6.95199   2
 -32  -6   0 338.728 34.6695   2
  -6  32   0 391.047 22.1398   2
  -6  32   0 416.098 24.5375   2
  -5  32   0 6.15240 5.35097   2
  -5  32   0 -1.3530 4.48714   2
 -32  -5   0 14.0136 12.7212   2
  -4  32   0 350.687 16.5663   2
  -4  32   0 338.481 16.7715   2
 -32  -4   0 396.253 36.3213   2
 -32  -3   0 2.75642 13.4528   2
 -32  -2   0 144.374 23.2628   2
 -32  -1   0 -7.6754 10.1863   2
 -32   0   0 605.227 47.7030   2
 -32   1   0 37.2928 16.0372   2
 -32   2   0 253.994 30.7209   2
 -32   3   0 20.7046 14.7271   2
 -32   4   0 23.1457 16.1441   2
 -32   5   0 19.2245 14.3095   2
 -32   8   0 11.4414 14.5582   2
 -32   9   0 -0.1777 14.2541   2
 -32  10   0 94.7936 23.7269   2
 -32  11   0 25.8207 16.8543   2
 -32  12   0 160.234 26.9285   2
 -32  13   0 20.5164 16.5228   2
 -32  14   0 75.8327 22.3852   2
 -33 -12   0 -8.9693 14.8570   2
 -12  33   0 -20.349 8.18955   2
 -33 -11   0 43.5641 19.7589   2
 -11  33   0 57.9399 17.5118   2
 -11  33   0 78.8059 12.5378   2
 -10  33   0 3.86950 7.69629   2
 -10  33   0 19.3568 12.3912   2
 -33 -10   0 12.8366 14.0852   2
 -33  -9   0 378.280 36.3695   2
  -9  33   0 336.574 27.1517   2
  -9  33   0 344.064 23.3025   2
 -33  -8   0 29.0101 17.1690   2
  -8  33   0 2.36104 9.46641   2
 -33  -7   0 273.265 33.7391   2
  -7  33   0 247.439 17.0464   2
  -7  33   0 268.280 19.9132   2
  -6  33   0 -2.7731 5.14894   2
  -6  33   0 0.02098 6.75928   2
 -33  -6   0 10.3123 14.0126   2
  -5  33   0 294.087 14.9440   2
  -5  33   0 260.170 15.0500   2
 -33  -5   0 313.070 33.2544   2
 -33  -4   0 -14.925 10.7199   2
 -33  -3   0 172.034 27.1885   2
 -33  -2   0 -2.2408 13.8987   2
 -33   2   0 30.8595 14.6896   2
 -33   3   0 9.24024 12.1024   2
 -33   4   0 -3.1097 12.4593   2
 -33   5   0 876.957 60.4458   2
 -33   6   0 -5.8547 13.3065   2
 -33   7   0 14.5745 14.1547   2
 -33   8   0 10.6198 12.4441   2
 -33  10   0 5.85893 15.8050   2
 -33  11   0 6.25915 14.2563   2
 -33  12   0 -6.7888 13.0405   2
 -34  -9   0 1.78470 14.2214   2
  -9  34   0 -14.786 6.51313   2
 -34  -8   0 177.774 26.9517   2
  -8  34   0 124.007 17.9261   2
  -7  34   0 3.42180 7.29400   2
  -7  34   0 6.72339 5.71602   2
 -34  -7   0 -9.3770 12.8244   2
 -34  -6   0 228.042 30.0667   2
  -6  34   0 230.328 13.2902   2
  -6  34   0 222.479 13.8683   2
 -34  -5   0 -27.951 9.21156   2
 -34  -4   0 30.5647 13.3892   2
 -34  -3   0 -0.9183 13.8254   2
 -34  -2   0 104.203 25.1182   2
 -34  -1   0 -1.7938 13.2499   2
 -34   0   0 102.456 24.2335   2
 -34   1   0 -1.7832 13.5084   2
 -34   2   0 34.3091 14.1003   2
 -34   3   0 -11.517 11.8157   2
 -34   4   0 105.586 24.1489   2
 -34   5   0 12.2772 14.6478   2
 -34   6   0 -2.6461 12.5382   2
 -34   7   0 4.82577 14.1301   2
 -34   8   0 15.0619 15.2958   2
 -34   9   0 -2.5710 14.6501   2
 -35  -3   0 295.980 33.4425   2
 -35  -2   0 -29.827 14.2168   2
 -35  -1   0 55.9037 20.5695   2
 -35   0   0 3.02206 13.4391   2
 -35   1   0 -7.0970 13.2129   2
 -35   2   0 18.0117 16.9234   2
 -35   3   0 431.973 41.9968   2
   0   0  -1 -8.1639 5.67481   2
   0   0   1 0.74709 5.50472   2
   1   0  -1 1500.22 62.4860   2
  -1   0  -1 1511.81 63.0599   2
   0  -1  -1 1376.81 61.7471   2
   0   1  -1 1414.44 62.6651   2
   0   1   1 1549.94 62.7598   2
  -1   0   1 1546.50 63.0055   2
  -1   1  -1 28.2845 11.0398   2
   1  -1  -1 14.5793 6.90414   2
   1   1  -1 19.7877 8.29189   2
  -1  -1  -1 16.4481 7.49445   2
  -1   1  -1 21.8056 8.13164   2
  -1   1   1 25.0398 8.10688   2
  -1  -1   1 36.8343 8.96785   2
   1  -2  -1 672.281 31.9131   2
  -1   2  -1 766.580 37.7767   2
   2   1  -1 707.062 33.2169   2
  -2  -1  -1 694.672 35.3773   2
  -1   2  -1 670.365 34.1223   2
  -2  -1   1 696.042 33.7267   2
  -1   2   1 656.753 32.2560   2
  -2   0  -1 2294.70 90.8978   2
   0   2  -1 2119.34 88.4004   2
   0  -2  -1 2089.87 86.7176   2
   2   0  -1 2134.30 87.2747   2
   0  -2   1 2237.19 89.2023   2
  -2   0   1 2039.23 87.6109   2
   0   2   1 2175.37 87.2694   2
  -1  -2  -1 394.896 20.9778   2
   1   2  -1 377.578 21.4202   2
  -2   1  -1 431.834 25.6347   2
   2  -1  -1 353.376 20.4179   2
  -2   1   1 370.736 21.1340   2
  -1  -2   1 377.387 22.3591   2
   2  -1   1 348.889 24.7019   2
  -2   2  -1 444.331 27.5864   2
   2   2  -1 486.200 25.0691   2
   2  -2  -1 424.563 22.9651   2
  -2  -2  -1 475.826 26.2077   2
  -2  -2  -1 486.158 24.5644   2
  -2   2   1 462.023 24.1908   2
   2  -2   1 440.939 28.2528   2
  -2  -2   1 454.063 25.2612   2
  -3  -2  -1 5747.84 235.354   2
   3   2  -1 6292.47 234.643   2
   2  -3  -1 5946.90 232.569   2
  -2   3  -1 6050.74 238.297   2
   2  -3   1 6159.92 238.526   2
   3   2   1 6204.97 236.335   2
  -3  -2   1 5996.78 234.909   2
  -2   3   1 6061.88 233.191   2
  -1   3  -1 182.366 19.0653   2
   1  -3  -1 219.244 13.4685   2
  -1   3  -1 207.264 16.3145   2
   3   1  -1 217.440 14.5231   2
  -3  -1  -1 195.069 17.4809   2
  -3  -1   1 222.787 15.7462   2
  -1   3   1 198.691 14.3271   2
   3   1   1 182.235 17.0465   2
  -3   0  -1 34.5788 10.9696   2
   3   0  -1 31.3556 7.82605   2
   0   3  -1 17.9799 8.34218   2
   0  -3  -1 36.4999 7.95645   2
   0   3   1 31.5526 7.98778   2
   0  -3   1 32.3332 9.39538   2
  -3   0   1 25.4355 8.14813   2
   3   0   1 26.3448 10.3857   2
   1   3  -1 141.482 13.0670   2
  -1  -3  -1 126.613 11.4868   2
  -3   1  -1 124.868 14.4764   2
   3  -1  -1 148.475 11.8470   2
   3  -1   1 123.153 15.8055   2
   1   3   1 112.491 11.6534   2
  -3   1   1 135.866 12.0656   2
  -1  -3   1 140.706 13.9424   2
   2   3  -1 2101.67 87.7552   2
  -3   2  -1 2113.65 91.2095   2
  -2  -3  -1 2246.68 88.4136   2
  -2  -3  -1 2076.56 86.3167   2
   3  -2  -1 2143.53 86.2825   2
   3  -2   1 2174.22 91.8671   2
  -2  -3   1 2120.90 88.4174   2
   3  -3  -1 834.060 37.6743   2
   3   3  -1 866.376 39.6922   2
  -3  -3  -1 880.773 40.5832   2
  -3   3  -1 891.162 43.9692   2
   3  -3   1 823.008 43.0206   2
   3   3   1 834.667 40.3965   2
  -3  -3   1 859.775 40.3351   2
  -3   3   1 847.671 38.3307   2
   3  -4  -1 2268.74 94.6259   2
  -3   4  -1 2602.27 102.711   2
   4   3  -1 2384.26 97.0734   2
  -4  -3  -1 2432.92 98.1063   2
  -3   4   1 2440.77 95.5891   2
  -4  -3   1 2340.40 97.5778   2
   4   3   1 2384.76 98.6047   2
   3  -4   1 2225.17 100.783   2
   4   2  -1 1848.90 73.9820   2
  -2   4  -1 1606.46 77.1127   2
  -4  -2  -1 1750.07 75.1511   2
   2  -4  -1 1775.30 71.3397   2
  -2   4   1 1764.85 71.9719   2
   4   2   1 1704.67 75.4994   2
  -4  -2   1 1822.13 74.3487   2
   2  -4   1 1824.09 78.1326   2
  -1   4  -1 1074.09 47.0540   2
  -4  -1  -1 1031.05 47.3776   2
   4   1  -1 956.472 44.4280   2
  -1   4  -1 1020.72 49.2540   2
   1  -4  -1 990.115 42.5290   2
   4   1   1 959.384 47.3021   2
  -4  -1   1 996.221 45.2142   2
  -1   4   1 972.536 43.0881   2
  -4   0  -1 1075.86 51.5298   2
   4   0  -1 1197.66 48.9274   2
   0  -4  -1 1148.77 46.8630   2
   0   4  -1 1083.99 49.9150   2
   0  -4   1 1100.52 50.4554   2
   0   4   1 1075.97 46.9666   2
   4   0   1 1053.38 51.7516   2
  -4   0   1 1093.16 48.8711   2
  -4   1  -1 555.960 31.6663   2
  -1  -4  -1 585.875 26.7658   2
   1   4  -1 536.349 28.9390   2
   4  -1  -1 521.248 27.0960   2
  -4   1   1 549.854 28.1634   2
   4  -1   1 598.610 32.6842   2
   1   4   1 585.760 27.2474   2
  -2  -4  -1 2018.65 79.4791   2
   4  -2  -1 1910.38 79.7414   2
  -4   2  -1 1871.07 84.3630   2
  -2  -4  -1 2030.85 81.0058   2
   2   4  -1 1984.48 81.5398   2
   4  -2   1 1836.75 84.6796   2
  -4   2   1 1954.70 80.4828   2
  -2  -4   1 2049.97 82.3682   2
   4  -3  -1 -1.7408 4.55134   2
  -3  -4  -1 -5.5875 5.12531   2
   3   4  -1 1.33481 5.68855   2
  -4   3  -1 -4.5053 7.20173   2
   3   4   1 -4.3322 6.85947   2
   4  -3   1 -9.5534 8.18020   2
  -4   3   1 6.31758 5.17022   2
  -3  -4   1 4.74835 5.28066   2
  -4  -4  -1 6.12040 7.20745   2
   4  -4  -1 -2.8463 4.06087   2
   4   4  -1 -4.8460 4.89446   2
  -4   4  -1 -5.5200 8.00092   2
   4   4   1 -1.1091 6.53881   2
   4  -4   1 1.22982 8.95469   2
  -4   4   1 1.16149 4.69299   2
  -4  -4   1 7.43689 6.73040   2
   4  -5  -1 3421.89 131.466   2
  -4   5  -1 3395.64 138.487   2
  -5  -4  -1 3494.51 134.170   2
   5   4  -1 3328.17 133.388   2
  -4   5   1 3213.41 131.439   2
  -5  -4   1 3342.32 134.169   2
   5   4   1 3340.39 134.549   2
   4  -5   1 3204.70 138.246   2
  -3   5  -1 1291.05 60.0429   2
  -5  -3  -1 1267.14 56.2808   2
   3  -5  -1 1215.33 52.7573   2
   5   3  -1 1290.01 55.2635   2
   3  -5   1 1240.80 59.5186   2
  -5  -3   1 1273.20 55.9728   2
  -3   5   1 1281.90 53.4613   2
   5   3   1 1256.92 56.8803   2
   2  -5  -1 858.572 37.7353   2
  -2   5  -1 830.008 44.3571   2
   5   2  -1 884.377 40.4780   2
  -5  -2  -1 881.751 42.3494   2
  -2   5   1 840.296 38.1787   2
  -5  -2   1 888.843 41.0349   2
   5   2   1 944.677 43.7614   2
   2  -5   1 891.134 44.9177   2
  -1   5  -1 3191.89 129.273   2
  -1   5  -1 3324.15 132.383   2
   1  -5  -1 3123.07 124.598   2
  -5  -1  -1 3229.80 130.248   2
   5   1  -1 3216.94 127.495   2
  -1   5   1 3323.92 125.530   2
  -5  -1   1 3193.04 128.029   2
   5   1   1 2997.59 130.102   2
  -5   0  -1 3432.45 141.284   2
   0  -5  -1 3502.99 135.378   2
   5   0  -1 3686.60 138.697   2
   0   5  -1 3400.81 139.478   2
   5   0   1 3507.20 142.048   2
  -5   0   1 3475.22 138.570   2
   0   5   1 3402.70 135.783   2
   5  -1  -1 2170.26 90.7238   2
   1   5  -1 2274.52 92.5602   2
  -5   1  -1 2317.20 95.4553   2
  -1  -5  -1 2348.05 89.0512   2
  -5   1   1 2162.73 91.3029   2
   1   5   1 2260.85 89.3448   2
   5  -1   1 2130.13 95.0945   2
  -1  -5   1 2219.17 92.9030   2
  -2  -5  -1 4248.03 162.680   2
   5  -2  -1 4310.79 163.137   2
  -2  -5  -1 3865.06 160.824   2
  -5   2  -1 4356.29 168.427   2
   2   5  -1 4057.69 164.081   2
  -5   2   1 4112.28 163.133   2
   5  -2   1 4179.11 168.323   2
  -2  -5   1 4160.19 164.882   2
   3   5  -1 41.2471 8.28503   2
  -3  -5  -1 50.8528 8.79930   2
  -5   3  -1 53.2597 12.4471   2
   5  -3  -1 44.1789 7.38747   2
  -5   3   1 42.0814 7.71516   2
  -3  -5   1 41.4828 9.23668   2
   5  -3   1 56.5205 13.6526   2
  -5   4  -1 628.946 35.5023   2
   4   5  -1 627.372 31.1180   2
  -4  -5  -1 594.386 30.3222   2
   5  -4  -1 641.555 29.9198   2
  -4  -5   1 623.186 32.0264   2
  -5   4   1 638.189 30.2913   2
   4   5   1 581.889 30.8089   2
   5  -4   1 641.781 36.1402   2
   5   5  -1 -0.3315 5.14187   2
  -5  -5  -1 -1.5306 5.74455   2
  -5   5  -1 7.79338 7.32410   2
   5  -5  -1 6.92972 4.75468   2
  -5   5   1 -0.6615 4.31837   2
  -5  -5   1 4.53005 5.78018   2
   5  -5   1 -8.3046 7.94006   2
   5   5   1 -2.0096 5.56492   2
   6   5  -1 1678.67 71.9287   2
  -6  -5  -1 1773.43 72.5474   2
   5  -6  -1 1650.77 70.1196   2
  -5   6  -1 1768.63 77.4968   2
   6   5   1 1728.89 73.1218   2
   5  -6   1 1656.39 77.5324   2
  -5   6   1 1606.23 69.9380   2
  -6  -5   1 1710.21 73.0832   2
  -6  -4  -1 3217.32 126.298   2
   4  -6  -1 3001.47 122.482   2
  -4   6  -1 3030.09 129.655   2
   6   4  -1 3115.69 125.212   2
   4  -6   1 3092.78 130.683   2
  -6  -4   1 3257.61 126.396   2
   6   4   1 3112.58 126.883   2
  -4   6   1 3098.33 123.056   2
  -3   6  -1 98.2822 14.4610   2
   3  -6  -1 103.219 8.63225   2
   6   3  -1 105.981 10.1989   2
  -6  -3  -1 76.6813 11.1318   2
  -3   6   1 79.7865 8.52972   2
   3  -6   1 101.146 14.8288   2
  -6  -3   1 84.2518 10.8013   2
   6   3   1 83.1170 12.0072   2
   6   2  -1 1371.20 60.3409   2
  -6  -2  -1 1419.58 62.8131   2
   2  -6  -1 1437.05 57.4352   2
  -2   6  -1 1428.96 65.2399   2
  -2   6   1 1390.03 57.9587   2
  -6  -2   1 1363.78 61.0813   2
   6   2   1 1460.10 64.0590   2
   2  -6   1 1360.88 64.8280   2
   6   1  -1 9457.73 361.414   2
  -6  -1  -1 8966.13 363.790   2
  -1   6  -1 9268.78 363.078   2
  -1   6  -1 9845.64 366.548   2
   6   1   1 9021.62 364.639   2
  -1   6   1 9999.99 358.735   2
  -6   0  -1 1141.77 54.8962   2
   0   6  -1 1197.05 56.4509   2
   0  -6  -1 1164.79 48.2673   2
   0   6  -1 1188.49 53.3972   2
   6   0  -1 1171.40 51.8599   2
  -6   0   1 1157.70 52.0472   2
   6   0   1 1167.18 55.8378   2
   0   6   1 1223.57 49.1614   2
  -1  -6  -1 91.2855 7.73126   2
  -6   1  -1 85.7575 13.3351   2
   6  -1  -1 81.9669 9.68628   2
   1   6  -1 76.1185 10.2923   2
   6  -1   1 64.5931 13.1175   2
  -1  -6   1 78.7329 11.0926   2
  -6   1   1 88.5021 10.3399   2
  -6   2  -1 21.7000 9.43307   2
   2   6  -1 44.8053 8.97257   2
  -2  -6  -1 32.8109 6.34895   2
  -2  -6  -1 37.8855 7.82330   2
   6  -2  -1 33.9973 7.07249   2
   6  -2   1 37.2031 11.4286   2
  -2  -6   1 26.1396 8.32929   2
  -6   2   1 31.0338 7.18413   2
  -3  -6  -1 2360.09 95.3020   2
  -6   3  -1 2564.39 102.701   2
   3   6  -1 2381.24 97.5700   2
   6  -3  -1 2440.55 96.6465   2
  -3  -6   1 2413.64 98.5571   2
  -6   3   1 2363.14 96.7368   2
   6  -3   1 2109.02 101.156   2
   6  -4  -1 450.281 24.6794   2
  -6   4  -1 492.320 30.2377   2
   4   6  -1 533.818 26.4646   2
  -4  -6  -1 461.765 24.4230   2
  -6   4   1 435.258 24.5159   2
  -4  -6   1 500.317 27.0047   2
   6  -4   1 514.801 31.2097   2
   4   6   1 445.572 24.9473   2
   6  -5  -1 80.6007 9.16987   2
   5   6  -1 90.8857 10.4040   2
  -6   5  -1 75.7594 13.6945   2
  -5  -6  -1 87.2652 9.74912   2
  -5  -6   1 76.8247 10.6108   2
   6  -5   1 84.5008 14.5139   2
   5   6   1 98.8637 11.0028   2
  -6   5   1 90.2884 9.65031   2
   6   6  -1 160.508 13.6797   2
   6  -6  -1 169.618 13.4354   2
  -6   6  -1 165.381 17.9708   2
  -6  -6  -1 186.400 14.2461   2
  -6   6   1 172.545 13.0524   2
   6   6   1 168.773 14.5745   2
  -6  -6   1 189.949 15.2437   2
   6  -6   1 157.565 17.9507   2
   6  -7  -1 3093.72 123.265   2
   7   6  -1 3106.86 124.672   2
  -6   7  -1 3104.21 130.306   2
  -7  -6  -1 3158.98 124.630   2
   6  -7   1 3057.28 131.051   2
  -7  -6   1 3096.53 125.843   2
  -6   7   1 2988.35 122.919   2
   7   6   1 3042.56 125.642   2
   7   5  -1 47.0218 8.30328   2
  -5   7  -1 58.3473 13.9910   2
  -7  -5  -1 49.4063 9.85538   2
   5  -7  -1 57.7992 7.46998   2
  -5   7   1 39.3736 6.63211   2
  -7  -5   1 77.1427 10.2540   2
   7   5   1 68.2859 11.2167   2
   5  -7   1 56.6899 13.9063   2
   4  -7  -1 154.993 11.0086   2
  -4   7  -1 133.268 16.1534   2
   7   4  -1 144.625 12.3962   2
  -7  -4  -1 131.484 13.5391   2
  -4   7   1 133.470 10.6732   2
   4  -7   1 142.254 16.8378   2
  -7  -4   1 140.168 13.3488   2
   7   4   1 133.265 13.9801   2
   3  -7  -1 69.7236 7.09221   2
   7   3  -1 66.0127 9.56239   2
  -3   7  -1 85.4299 13.5674   2
  -7  -3  -1 51.6438 10.0207   2
  -3   7   1 64.3740 7.61542   2
  -7  -3   1 53.0739 9.70185   2
   3  -7   1 74.1225 13.6219   2
   7   3   1 69.8955 11.5013   2
  -7  -2  -1 281.712 20.7489   2
   2  -7  -1 243.208 14.1343   2
   7   2  -1 270.876 17.7002   2
  -2   7  -1 242.881 21.0285   2
   2  -7   1 257.693 21.5700   2
   7   2   1 273.950 20.8283   2
  -2   7   1 277.623 15.2200   2
  -7  -2   1 282.769 18.1867   2
  -1   7  -1 3639.56 147.598   2
  -7  -1  -1 3592.48 148.965   2
   1  -7  -1 3685.84 141.525   2
   7   1  -1 3616.04 145.878   2
  -1   7  -1 3655.48 150.355   2
   7   1   1 3757.27 150.376   2
  -1   7   1 3769.47 142.451   2
  -7  -1   1 3625.25 146.414   2
   0   7  -1 127.413 16.1201   2
   7   0  -1 154.381 12.9715   2
  -7   0  -1 133.804 15.4182   2
   0   7  -1 164.986 14.2504   2
   0  -7  -1 154.608 9.62681   2
   7   0   1 142.690 16.3275   2
   0   7   1 154.700 10.3164   2
  -7   0   1 159.367 13.2508   2
   7  -1  -1 17.9263 6.53468   2
  -1  -7  -1 1.42578 3.29821   2
  -7   1  -1 1.17486 6.48729   2
   1   7  -1 -3.4031 5.24774   2
  -7   1   1 11.1242 6.05237   2
  -1  -7   1 6.68602 6.38407   2
   7  -1   1 12.8309 9.20471   2
   2   7  -1 633.103 32.3561   2
  -7   2  -1 612.875 35.7528   2
   7  -2  -1 616.789 31.4329   2
  -2  -7  -1 635.765 29.5066   2
  -2  -7  -1 644.627 28.0357   2
   7  -2   1 626.043 36.6448   2
  -7   2   1 629.603 31.7213   2
  -2  -7   1 673.995 33.9697   2
  -3  -7  -1 287.224 15.9870   2
  -3  -7  -1 290.514 17.0067   2
   3   7  -1 255.733 18.4570   2
   7  -3  -1 316.909 19.1554   2
  -7   3  -1 330.947 23.6386   2
   7  -3   1 347.125 24.9493   2
  -7   3   1 298.853 18.8942   2
  -3  -7   1 340.816 20.7529   2
   7  -4  -1 136.020 12.3676   2
  -4  -7  -1 149.212 11.6135   2
  -7   4  -1 134.706 16.0133   2
   4   7  -1 161.351 13.1500   2
  -4  -7   1 167.560 14.4881   2
  -7   4   1 141.031 12.6159   2
   4   7   1 162.592 12.5764   2
   7  -4   1 137.473 16.0349   2
  -5  -7  -1 684.677 33.0285   2
   7  -5  -1 718.588 34.7252   2
  -7   5  -1 703.479 39.7846   2
   5   7  -1 702.257 34.8946   2
   7  -5   1 650.741 39.9976   2
  -5  -7   1 697.152 35.8137   2
  -7   5   1 713.954 34.5539   2
   5   7   1 766.176 34.6773   2
   6   7  -1 317.179 19.5972   2
   7  -6  -1 279.895 18.6809   2
  -7   6  -1 286.626 23.8380   2
  -6  -7  -1 306.719 18.4626   2
  -6  -7   1 320.510 20.8648   2
  -7   6   1 293.804 18.7164   2
   6   7   1 329.833 20.1690   2
   7  -6   1 317.493 24.8175   2
   7   7  -1 138.120 12.5567   2
  -7   7  -1 129.541 16.7456   2
  -7  -7  -1 114.141 12.3638   2
   7  -7  -1 121.526 12.4716   2
  -7   7   1 129.512 11.5550   2
   7  -7   1 156.102 18.2350   2
   7   7   1 115.079 12.8677   2
  -7  -7   1 167.549 14.4728   2
   8   7  -1 2818.30 118.681   2
   7  -8  -1 2892.58 118.167   2
  -8  -7  -1 3029.15 118.677   2
  -7   8  -1 2822.49 124.459   2
  -7   8   1 2831.22 117.299   2
  -8  -7   1 2907.03 120.064   2
   8   7   1 3080.41 120.703   2
  -6   8  -1 641.246 37.5217   2
  -8  -6  -1 619.681 32.3674   2
   6  -8  -1 572.417 30.5342   2
   8   6  -1 626.148 32.8148   2
   8   6   1 638.451 34.3319   2
   6  -8   1 575.456 37.1109   2
  -8  -6   1 662.602 34.1355   2
  -6   8   1 659.533 31.0312   2
   8   5  -1 155.420 13.7404   2
   5  -8  -1 173.154 12.5226   2
  -5   8  -1 167.575 17.8183   2
  -8  -5  -1 167.635 15.0207   2
   5  -8   1 195.118 19.7778   2
  -5   8   1 164.882 12.3213   2
  -8  -5   1 151.851 14.5163   2
   8   5   1 161.990 15.7082   2
  -4   8  -1 24.7372 10.1608   2
  -8  -4  -1 22.2781 9.97051   2
   4  -8  -1 18.8673 5.80427   2
   8   4  -1 19.6921 6.38247   2
  -8  -4   1 36.1187 8.91756   2
   8   4   1 35.4038 10.0711   2
  -4   8   1 14.2643 5.37725   2
   4  -8   1 27.9191 11.1403   2
   3  -8  -1 7227.08 283.964   2
   8   3  -1 7342.38 288.107   2
  -8  -3  -1 7799.99 290.998   2
  -3   8  -1 7647.11 293.356   2
   3  -8   1 7133.32 292.952   2
   8   3   1 7519.96 291.821   2
  -8  -3   1 7393.70 288.798   2
  -3   8   1 7483.02 284.423   2
  -2   8  -1 1093.74 54.5924   2
  -8  -2  -1 1111.70 53.1546   2
   2  -8  -1 1081.25 45.9152   2
   8   2  -1 1109.21 50.5048   2
   8   2   1 1125.20 54.3339   2
  -2   8   1 1142.80 46.6934   2
  -1   8  -1 1852.55 84.0024   2
   1  -8  -1 1852.82 74.7276   2
  -8  -1  -1 1940.80 83.5273   2
  -1   8  -1 1826.78 81.0846   2
   8   1  -1 1876.83 79.9215   2
  -1   8   1 2006.85 75.8548   2
  -8  -1   1 1856.22 80.2719   2
   8   1   1 1943.90 84.6413   2
  -8   0  -1 1.95726 7.98487   2
   0   8  -1 6.09998 6.15987   2
   0   8  -1 -4.5584 6.85649   2
   8   0  -1 0.79691 5.06957   2
   0  -8  -1 0.57177 2.82118   2
   0   8   1 5.54285 3.49586   2
  -8   0   1 0.95175 5.04154   2
   8   0   1 6.40213 8.66700   2
   8  -1  -1 5434.44 213.365   2
  -1  -8  -1 5405.66 207.451   2
  -8   1  -1 5401.54 217.665   2
   1   8  -1 5528.96 214.156   2
   8  -1   1 5503.26 220.029   2
  -1  -8   1 5643.92 215.498   2
  -8   1   1 5245.01 213.171   2
  -2  -8  -1 338.411 17.8850   2
  -2  -8  -1 340.025 16.3698   2
  -8   2  -1 363.055 25.4805   2
   2   8  -1 325.484 20.9882   2
   8  -2  -1 359.766 21.3254   2
   8  -2   1 354.192 25.7621   2
  -8   2   1 343.115 21.2108   2
  -2  -8   1 336.540 22.0445   2
  -3  -8  -1 35.0053 5.50639   2
  -3  -8  -1 36.9259 6.65714   2
   3   8  -1 40.1373 8.08022   2
  -8   3  -1 33.1607 11.4761   2
   8  -3  -1 32.8505 8.17684   2
   8  -3   1 41.8103 13.1206   2
  -8   3   1 46.6512 9.75394   2
  -3  -8   1 44.7712 9.81515   2
  -8   4  -1 157.922 17.7018   2
   8  -4  -1 135.299 12.7999   2
   4   8  -1 148.641 13.4044   2
  -4  -8  -1 145.858 10.7922   2
  -4  -8   1 140.663 13.6890   2
   8  -4   1 142.756 17.7410   2
  -8   4   1 164.775 13.5090   2
   5   8  -1 914.402 42.3424   2
  -8   5  -1 913.465 47.9402   2
  -5  -8  -1 870.487 39.2137   2
   8  -5  -1 817.130 41.6471   2
  -5  -8   1 883.279 43.2285   2
  -8   5   1 915.227 42.1637   2
   8  -5   1 885.008 48.5553   2
   5   8   1 909.413 40.7038   2
  -6  -8  -1 43.0650 8.32467   2
  -8   6  -1 54.0422 14.8742   2
   6   8  -1 54.2088 8.41389   2
   8  -6  -1 48.9407 9.78020   2
   6   8   1 36.1959 8.61209   2
  -8   6   1 44.5228 8.43713   2
  -6  -8   1 51.3129 9.86927   2
   8  -6   1 21.8171 11.1562   2
  -8   7  -1 135.306 17.6630   2
  -7  -8  -1 143.522 12.7822   2
   8  -7  -1 139.271 13.1802   2
   7   8  -1 160.853 13.4837   2
  -7  -8   1 136.169 13.8789   2
  -8   7   1 128.265 12.4035   2
   7   8   1 155.504 14.0198   2
   8  -7   1 135.019 18.3939   2
   8   8  -1 197.179 16.1249   2
   8  -8  -1 225.860 17.0586   2
  -8  -8  -1 249.295 17.2517   2
  -8   8  -1 274.296 26.9296   2
  -8   8   1 237.141 16.7064   2
  -8  -8   1 234.115 18.2569   2
   8   8   1 225.463 18.1237   2
   8  -8   1 231.877 23.3523   2
  -9  -8  -1 868.660 41.2704   2
   9   8  -1 876.697 42.1819   2
   8  -9  -1 891.255 42.5294   2
  -8   9  -1 744.876 47.0443   2
  -8   9   1 842.964 41.0268   2
   9   8   1 851.886 43.5452   2
  -9  -8   1 897.694 43.6038   2
   8  -9   1 875.780 49.4364   2
   7  -9  -1 400.414 23.6666   2
  -9  -7  -1 430.502 25.2514   2
   9   7  -1 414.391 24.7857   2
  -7   9  -1 422.577 30.1320   2
  -9  -7   1 451.527 26.6047   2
   9   7   1 456.145 27.4144   2
   7  -9   1 359.316 29.6246   2
  -7   9   1 406.017 23.4487   2
   9   6  -1 48.7647 10.3583   2
  -9  -6  -1 34.9596 9.11830   2
  -6   9  -1 45.1150 13.5897   2
   6  -9  -1 37.4654 8.63878   2
  -6   9   1 34.9208 7.26190   2
   6  -9   1 35.3994 12.7368   2
  -9  -6   1 35.8636 9.46993   2
   9   6   1 51.2316 12.0723   2
  -5   9  -1 589.675 35.9428   2
   5  -9  -1 548.284 28.6213   2
   9   5  -1 624.039 31.7993   2
  -9  -5  -1 583.399 32.5298   2
  -5   9   1 604.479 28.8117   2
   9   5   1 581.623 34.0957   2
  -9  -5   1 607.643 32.4413   2
   5  -9   1 547.862 36.0075   2
  -9  -4  -1 192.738 17.3193   2
   4  -9  -1 197.546 13.1839   2
   9   4  -1 185.314 15.4575   2
  -4   9  -1 208.644 19.7931   2
  -4   9   1 210.997 13.4012   2
  -9  -4   1 220.769 16.8888   2
   4  -9   1 182.831 19.1400   2
   9   4   1 185.086 18.9353   2
   9   3  -1 686.542 35.2839   2
  -9  -3  -1 749.915 38.3079   2
   3  -9  -1 657.627 31.0170   2
  -3   9  -1 732.785 39.8093   2
  -9  -3   1 691.987 35.8058   2
  -3   9   1 704.577 31.4404   2
   9   3   1 699.490 38.7135   2
   3  -9   1 659.467 39.8626   2
  -2   9  -1 8.99350 9.27410   2
   2  -9  -1 9.19256 3.83215   2
   9   2  -1 12.6794 6.52738   2
  -9  -2  -1 12.7763 8.59887   2
   9   2   1 18.1053 9.61283   2
  -9  -2   1 12.9548 7.12550   2
  -2   9   1 9.89495 4.52124   2
  -1   9  -1 661.609 35.4129   2
  -1   9  -1 664.737 38.6782   2
  -9  -1  -1 723.634 38.2556   2
   9   1  -1 669.182 34.5682   2
   1  -9  -1 666.284 29.0809   2
   9   1   1 681.261 38.6973   2
  -9  -1   1 684.732 35.0681   2
  -1   9   1 697.710 29.9364   2
  -9   0  -1 603.475 36.1503   2
   0   9  -1 637.948 33.6586   2
   0   9  -1 661.936 37.3569   2
   0  -9  -1 621.927 26.9989   2
   9   0  -1 642.959 33.4506   2
   9   0   1 663.237 37.8561   2
  -9   0   1 641.421 33.3266   2
   0   9   1 667.634 28.0834   2
   1   9  -1 699.754 35.1946   2
  -9   1  -1 682.402 38.7568   2
   9  -1  -1 676.054 34.8195   2
  -1  -9  -1 703.980 28.4920   2
  -9   1   1 660.727 34.9189   2
   9  -1   1 687.374 39.9804   2
  -2  -9  -1 309.315 16.1071   2
  -9   2  -1 380.629 25.9191   2
   9  -2  -1 346.575 21.1878   2
   2   9  -1 321.377 20.4350   2
  -2  -9  -1 309.030 14.7106   2
   9  -2   1 319.915 25.4810   2
  -9   2   1 276.102 20.0097   2
  -2  -9   1 336.236 22.2532   2
  -3  -9  -1 794.356 34.8100   2
   9  -3  -1 830.469 40.3170   2
  -9   3  -1 814.965 44.7605   2
  -3  -9  -1 857.198 34.3335   2
   3   9  -1 784.538 39.5798   2
  -3  -9   1 799.740 40.9988   2
   9  -3   1 830.123 46.1449   2
  -9   3   1 851.476 40.3906   2
  -9   4  -1 73.5992 12.7638   2
   9  -4  -1 53.8015 9.58035   2
   4   9  -1 46.5644 8.60248   2
  -4  -9  -1 58.0404 7.01391   2
  -9   4   1 48.9297 8.97325   2
  -4  -9   1 58.2542 10.1896   2
   9  -4   1 59.4031 14.4991   2
  -5  -9  -1 524.881 25.5508   2
   5   9  -1 545.045 29.3047   2
   9  -5  -1 526.260 29.5719   2
  -9   5  -1 546.957 35.1417   2
   5   9   1 548.810 26.7757   2
  -9   5   1 546.395 29.5416   2
   9  -5   1 586.752 36.4543   2
  -5  -9   1 538.576 30.3221   2
   9  -6  -1 5312.65 211.802   2
   6   9  -1 5306.96 210.456   2
  -6  -9  -1 5455.33 207.381   2
  -9   6   1 5340.82 211.160   2
   6   9   1 5592.56 209.088   2
   9  -6   1 5015.70 218.313   2
  -6  -9   1 5505.44 212.593   2
  -9   7  -1 79.0129 15.2610   2
   7   9  -1 101.382 10.9882   2
  -7  -9  -1 67.7873 8.96215   2
   9  -7  -1 57.7968 10.2580   2
  -9   7   1 75.9332 10.4745   2
  -7  -9   1 94.4984 12.4711   2
   9  -7   1 81.3024 16.1941   2
   7   9   1 88.2186 11.3535   2
  -9   8  -1 594.240 38.2351   2
  -8  -9  -1 605.720 30.2987   2
   8   9  -1 634.089 32.2836   2
   9  -8  -1 625.386 33.4748   2
   9  -8   1 531.365 38.3595   2
  -8  -9   1 600.637 33.2942   2
   8   9   1 607.276 32.3907   2
  -9   8   1 618.479 32.4090   2
   9   9  -1 1980.69 85.5050   2
  -9   9  -1 2074.70 93.4780   2
  -9  -9  -1 2014.44 84.0963   2
   9  -9  -1 2066.34 87.2095   2
  -9   9   1 1928.30 84.9561   2
  -9  -9   1 1997.90 87.2159   2
   9   9   1 2039.18 86.5441   2
   9  -9   1 1976.43 94.2690   2
  10   9  -1 1550.93 67.2247   2
   9 -10  -1 1484.28 67.8208   2
 -10  -9  -1 1546.50 65.7072   2
  -9  10  -1 1346.90 72.1182   2
  -9  10   1 1473.70 65.7710   2
  10   9   1 1530.08 68.3651   2
   8 -10  -1 65.2679 10.2449   2
  10   8  -1 62.2017 10.9440   2
 -10  -8  -1 56.0677 10.4075   2
  -8  10  -1 72.5581 16.0192   2
  10   8   1 65.3462 12.2667   2
 -10  -8   1 74.6970 15.0266   2
   8 -10   1 96.8895 16.8532   2
  -8  10   1 50.8389 8.50471   2
 -10  -7  -1 -0.3381 6.67406   2
  10   7  -1 -1.0067 5.41453   2
  -7  10  -1 6.03971 9.53124   2
   7 -10  -1 5.78312 6.19983   2
   7 -10   1 12.7415 9.65161   2
 -10  -7   1 -2.6214 6.42468   2
  10   7   1 13.3023 9.34389   2
  -7  10   1 9.37879 5.83814   2
  -6  10  -1 0.13758 8.05441   2
 -10  -6  -1 10.5970 7.87203   2
  10   6  -1 4.38720 6.43421   2
   6 -10  -1 -5.6802 5.11206   2
  -6  10   1 2.27094 4.49572   2
  10   6   1 -4.9733 7.48364   2
   6 -10   1 10.2188 10.6147   2
 -10  -6   1 15.9035 7.68027   2
  10   5  -1 3162.21 126.652   2
 -10  -5  -1 3260.94 128.482   2
   5 -10  -1 2976.58 122.989   2
  -5  10  -1 3085.74 131.595   2
 -10  -5   1 3133.69 127.507   2
  -5  10   1 2903.67 122.419   2
  10   5   1 3224.73 130.428   2
   5 -10   1 3005.91 132.579   2
 -10  -4  -1 684.098 35.3848   2
   4 -10  -1 593.931 29.3271   2
  10   4  -1 616.524 32.8420   2
  -4  10  -1 598.552 36.6122   2
  10   4   1 586.378 35.6984   2
  -4  10   1 601.507 28.8482   2
   4 -10   1 613.593 37.3917   2
 -10  -4   1 630.669 33.5852   2
  -3  10  -1 692.889 38.1691   2
   3 -10  -1 600.603 29.1701   2
  10   3  -1 661.955 34.1801   2
 -10  -3  -1 610.919 35.8183   2
  10   3   1 646.033 37.9969   2
   3 -10   1 652.315 38.2784   2
 -10  -3   1 641.209 34.1909   2
  -3  10   1 647.697 29.3360   2
  10   2  -1 27.1609 8.33464   2
 -10  -2  -1 15.6002 9.07640   2
   2 -10  -1 24.0786 5.16400   2
  -2  10  -1 26.8853 9.43622   2
  -2  10   1 20.3191 4.94547   2
  10   2   1 30.2613 12.1449   2
 -10  -2   1 28.8976 8.63055   2
   1 -10  -1 2520.36 95.9768   2
  10   1  -1 2376.22 102.670   2
 -10  -1  -1 2604.48 107.010   2
  -1  10  -1 2287.92 105.685   2
  -1  10  -1 2442.45 103.500   2
  -1  10   1 2485.57 96.5015   2
  10   1   1 2428.31 107.614   2
 -10  -1   1 2544.39 103.388   2
  10   0  -1 67.7340 10.5519   2
   0 -10  -1 61.2602 5.21870   2
 -10   0  -1 80.0601 13.8402   2
   0  10  -1 55.6426 10.0105   2
   0  10  -1 88.9144 16.0200   2
  10   0   1 67.0559 13.8686   2
 -10   0   1 77.3248 10.7952   2
   0  10   1 54.9921 5.75604   2
   1  10  -1 47.6819 9.78060   2
  -1 -10  -1 47.0099 4.19485   2
   1  10  -1 53.1563 13.5066   2
  -1 -10  -1 33.5842 6.09859   2
 -10   1  -1 51.3279 12.8457   2
  10  -1  -1 51.4284 9.42537   2
 -10   1   1 46.2846 8.34545   2
  10  -1   1 78.9876 15.9485   2
  10  -2  -1 111.945 12.0132   2
 -10   2  -1 123.655 17.0569   2
  -2 -10  -1 122.924 8.34527   2
   2  10  -1 113.801 12.1638   2
  -2 -10  -1 123.403 6.83744   2
 -10   2   1 137.844 13.5664   2
  -2 -10   1 131.604 13.9946   2
  10  -2   1 125.399 17.6746   2
   3  10  -1 2336.72 95.3482   2
 -10   3  -1 2201.78 101.334   2
  10  -3  -1 2195.08 95.7845   2
  -3 -10  -1 2256.36 87.8226   2
  -3 -10  -1 2193.82 88.3809   2
 -10   3   1 2307.18 96.0028   2
  -3 -10   1 2336.55 96.7259   2
  10  -3   1 2422.59 103.422   2
   4  10  -1 49.4455 9.47949   2
  10  -4  -1 35.2933 9.11861   2
  -4 -10  -1 36.5136 5.20935   2
  -4 -10  -1 27.4989 5.36141   2
  -4 -10   1 38.7898 9.70395   2
 -10   4   1 55.1589 11.1873   2
  10  -4   1 43.5182 14.2144   2
  -5 -10  -1 878.283 38.2932   2
 -10   5  -1 970.962 50.3901   2
   5  10  -1 870.140 42.7146   2
  10  -5  -1 878.911 44.4949   2
  10  -5   1 948.666 51.6057   2
 -10   5   1 852.495 43.6624   2
  -5 -10   1 944.213 45.1326   2
   5  10   1 922.929 39.8003   2
  10  -6  -1 604.144 34.1637   2
  -6 -10  -1 617.049 28.8863   2
   6  10  -1 652.847 32.8566   2
 -10   6  -1 663.061 39.9182   2
  10  -6   1 613.911 40.3008   2
   6  10   1 624.065 30.5787   2
 -10   6   1 647.880 33.8498   2
  -6 -10   1 638.611 34.3179   2
  -7 -10  -1 3664.47 143.285   2
  10  -7  -1 3660.09 148.907   2
 -10   7  -1 3769.24 155.461   2
   7  10  -1 3670.38 147.069   2
   7  10   1 3657.51 145.287   2
  -7 -10   1 3562.45 148.531   2
  10  -7   1 3552.15 157.164   2
 -10   7   1 3710.98 148.092   2
   8  10  -1 41.4101 8.50280   2
  -8 -10  -1 44.5477 8.11633   2
  10  -8  -1 54.1388 10.8183   2
 -10   8  -1 73.4677 16.9498   2
  10  -8   1 53.1323 17.0088   2
 -10   8   1 46.2827 10.3278   2
   8  10   1 41.4210 9.85378   2
  -8 -10   1 54.9038 10.2975   2
  10  -9  -1 457.847 28.2318   2
 -10   9  -1 359.464 30.1169   2
  -9 -10  -1 446.725 23.7183   2
   9  10  -1 422.838 25.2968   2
  10  -9   1 403.099 32.4730   2
  -9 -10   1 435.124 26.9230   2
   9  10   1 442.793 26.3809   2
 -10 -10  -1 67.4177 9.18277   2
  10 -10  -1 73.3469 11.9332   2
 -10  10  -1 80.3236 15.4191   2
  10  10  -1 64.1321 10.2593   2
  10  10   1 67.3170 12.5526   2
 -10 -10   1 91.0556 17.1336   2
  10 -10   1 74.8457 18.3487   2
  11  10  -1 825.551 42.7113   2
 -11 -10  -1 925.634 41.7386   2
  10 -11  -1 813.701 44.6380   2
 -10  11  -1 808.505 49.0140   2
  11  10   1 832.946 44.3750   2
 -10  11   1 895.668 47.8107   2
  10 -11   1 829.294 51.0588   2
 -11 -10   1 907.801 45.4679   2
  -9  11  -1 39.6448 13.5505   2
   9 -11  -1 40.8632 10.2455   2
  11   9  -1 34.3539 9.64374   2
 -11  -9  -1 49.4962 9.68207   2
   9 -11   1 46.0741 14.8096   2
 -11  -9   1 51.8485 11.1549   2
  -9  11   1 41.5265 8.00665   2
  11   9   1 47.2297 12.8582   2
  -8  11  -1 221.956 22.2747   2
  11   8  -1 219.413 18.1865   2
 -11  -8  -1 227.201 17.3248   2
   8 -11  -1 200.330 17.6969   2
 -11  -8   1 229.816 19.4085   2
  11   8   1 212.296 19.8897   2
   8 -11   1 185.924 22.0462   2
  -8  11   1 222.237 16.2143   2
  11   7  -1 1049.97 48.7933   2
 -11  -7  -1 1026.49 48.6907   2
  -7  11  -1 996.181 54.0857   2
   7 -11  -1 956.286 46.7582   2
 -11  -7   1 1048.95 49.5977   2
  -7  11   1 937.874 45.0767   2
   7 -11   1 883.809 53.2069   2
  11   7   1 1015.84 51.1116   2
  11   6  -1 52.6974 9.85400   2
  -6  11  -1 44.8502 13.5952   2
 -11  -6  -1 32.7667 10.1844   2
   6 -11  -1 41.4127 9.22073   2
  -6  11   1 39.8829 7.26381   2
   6 -11   1 31.0005 13.1805   2
  11   6   1 43.6442 12.4211   2
 -11  -6   1 34.6754 9.85456   2
 -11  -5  -1 27.5016 9.46994   2
   5 -11  -1 23.0673 6.89614   2
  11   5  -1 14.2036 8.01736   2
  -5  11  -1 22.1848 10.7987   2
 -11  -5   1 20.9789 8.77738   2
  11   5   1 10.8459 9.66594   2
   5 -11   1 4.15708 11.6364   2
  -5  11   1 15.4121 5.66110   2
   4 -11  -1 712.613 34.9568   2
  -4  11  -1 732.543 42.9584   2
  11   4  -1 787.153 39.4867   2
 -11  -4  -1 768.736 41.1247   2
   4 -11   1 807.684 44.5032   2
  11   4   1 787.293 43.5273   2
  -4  11   1 760.273 34.3084   2
 -11  -4   1 747.380 39.5117   2
  -3  11  -1 818.114 44.2738   2
  11   3  -1 811.085 40.7894   2
 -11  -3  -1 802.714 43.0831   2
   3 -11  -1 747.414 35.2700   2
  -3  11   1 804.881 35.2129   2
  11   3   1 847.731 45.1719   2
 -11  -3   1 809.392 41.0404   2
   3 -11   1 763.149 44.5858   2
  -2  11  -1 65.4367 14.2140   2
 -11  -2  -1 33.5719 11.0052   2
  11   2  -1 31.2883 9.32469   2
  -2  11  -1 53.2350 11.6575   2
   2 -11  -1 37.4434 6.14907   2
  -2  11   1 44.4990 5.98409   2
 -11  -2   1 49.5461 10.4545   2
  11   2   1 61.1463 15.4877   2
 -11  -1  -1 387.907 27.7545   2
   1 -11  -1 389.062 18.1975   2
  -1  11  -1 349.740 27.3372   2
  11   1  -1 378.886 24.5407   2
  -1  11  -1 393.980 24.8750   2
  -1  11   1 400.608 18.4810   2
  11   1   1 375.541 28.5426   2
 -11  -1   1 379.845 24.7476   2
 -11   0  -1 508.345 32.4129   2
   0 -11  -1 446.377 19.9832   2
   0  11  -1 465.433 27.7842   2
  11   0  -1 473.913 27.8496   2
   0  11  -1 457.917 31.0470   2
   0  11   1 458.603 20.4751   2
 -11   0   1 482.676 27.9280   2
  11   0   1 427.731 31.2940   2
   1  11  -1 101.304 12.5035   2
  -1 -11  -1 97.2705 7.18934   2
  -1 -11  -1 96.7623 5.65247   2
  11  -1  -1 100.417 12.7118   2
   1  11  -1 106.035 15.2897   2
 -11   1   1 117.413 12.8790   2
  11  -1   1 102.611 17.0115   2
   2  11  -1 42.4908 8.89720   2
  11  -2  -1 50.6608 10.0713   2
 -11   2  -1 56.2351 13.9916   2
  -2 -11  -1 42.9602 4.16391   2
  11  -2   1 56.3886 16.6454   2
 -11   2   1 49.5499 10.3324   2
 -11   3  -1 1437.50 70.6033   2
  11  -3  -1 1393.85 65.8757   2
   3  11  -1 1517.51 64.9135   2
  -3 -11  -1 1347.78 56.2652   2
  11  -3   1 1469.73 72.4807   2
 -11   3   1 1531.56 66.6002   2
  -3 -11   1 1556.79 66.7096   2
  -4 -11  -1 612.309 24.7875   2
 -11   4  -1 599.882 37.7139   2
  -4 -11  -1 566.743 24.5692   2
   4  11  -1 598.482 31.3217   2
  11  -4  -1 583.506 33.2884   2
  11  -4   1 555.795 38.0256   2
  -4 -11   1 588.917 33.0422   2
 -11   4   1 616.618 33.2234   2
   5  11  -1 11.7719 7.34195   2
 -11   5  -1 17.2768 11.9402   2
  11  -5  -1 18.9973 8.48890   2
  -5 -11  -1 12.0983 3.70499   2
  -5 -11   1 12.3788 8.51948   2
 -11   5   1 18.8613 7.75145   2
  11  -6  -1 1810.54 77.9930   2
  -6 -11  -1 1728.48 69.1493   2
   6  11  -1 1699.83 74.4993   2
 -11   6  -1 1711.72 82.7946   2
 -11   6   1 1660.77 75.8579   2
   6  11   1 1754.67 71.3172   2
  11  -6   1 1804.29 85.8406   2
  -6 -11   1 1693.69 76.4426   2
   7  11  -1 787.181 38.4188   2
 -11   7  -1 761.604 45.3364   2
  11  -7  -1 747.671 40.4085   2
  -7 -11  -1 789.215 34.1115   2
  -7 -11   1 759.417 39.9818   2
  11  -7   1 725.283 46.3653   2
 -11   7   1 772.043 39.6899   2
   7  11   1 789.350 36.4498   2
 -11   8  -1 621.127 38.9141   2
  11  -8  -1 563.191 33.6882   2
  -8 -11  -1 596.594 27.8758   2
   8  11  -1 566.339 31.2091   2
  11  -8   1 576.556 39.8078   2
 -11   8   1 576.303 32.3828   2
  -8 -11   1 561.802 32.6555   2
   8  11   1 594.966 30.4539   2
  11  -9  -1 -3.3667 5.95144   2
  -9 -11  -1 -6.9935 4.08049   2
 -11   9  -1 4.88081 9.71126   2
   9  11  -1 -2.5389 5.42119   2
  -9 -11   1 7.99351 7.24817   2
 -11   9   1 -2.1105 5.47098   2
   9  11   1 4.08451 6.23338   2
  11  -9   1 6.77107 10.6621   2
  10  11  -1 101.783 11.9714   2
 -11  10  -1 121.919 18.1671   2
  11 -10  -1 115.281 14.6999   2
 -10 -11  -1 115.302 11.1746   2
 -10 -11   1 104.544 14.0661   2
  10  11   1 111.177 13.4307   2
  11 -10   1 110.347 18.6617   2
 -11  10   1 82.0616 11.8194   2
 -11  11  -1 1619.93 80.5984   2
  11 -11  -1 1631.58 81.5899   2
  11  11  -1 1622.12 73.0030   2
 -11 -11  -1 1705.01 70.8328   2
 -11 -11   1 1675.11 75.2835   2
  11  11   1 1677.44 74.5321   2
 -11  11   1 1616.01 73.5594   2
  11 -11   1 1570.10 82.4682   2
  12  11  -1 1561.74 72.9799   2
 -12 -11  -1 1673.74 71.2423   2
 -11  12  -1 1691.23 81.4925   2
  12  11   1 1742.54 75.9682   2
 -11  12   1 1551.22 72.8070   2
  11 -12   1 1697.93 84.1134   2
 -12 -11   1 1542.80 74.3602   2
 -10  12  -1 34.3254 12.9844   2
 -12 -10  -1 44.5047 8.38265   2
  12  10  -1 39.8319 10.6685   2
  10 -12  -1 22.0922 9.75282   2
 -10  12   1 46.7914 10.0302   2
  12  10   1 50.8892 12.7640   2
  10 -12   1 34.8607 14.9540   2
 -12 -10   1 39.9812 10.2514   2
  12   9  -1 70.4726 11.3230   2
  -9  12  -1 63.7661 16.0548   2
 -12  -9  -1 62.0173 10.7364   2
   9 -12  -1 50.7922 12.0418   2
 -12  -9   1 62.4555 12.6753   2
   9 -12   1 85.0588 17.6808   2
  -9  12   1 57.3142 9.87328   2
  12   9   1 70.1816 14.6421   2
 -12  -8  -1 153.473 15.0797   2
  -8  12  -1 154.263 19.1840   2
  12   8  -1 144.699 17.1392   2
   8 -12  -1 100.215 13.8441   2
  12   8   1 126.780 16.8630   2
  -8  12   1 129.589 12.4552   2
 -12  -8   1 122.441 15.1902   2
   7 -12  -1 2560.14 105.016   2
  -7  12  -1 2554.30 111.802   2
 -12  -7  -1 2458.75 106.124   2
  12   7   1 2497.52 109.287   2
   7 -12   1 2514.80 113.448   2
 -12  -7   1 2446.09 106.633   2
  -7  12   1 2503.64 102.494   2
   6 -12  -1 420.699 25.3667   2
 -12  -6  -1 493.652 29.3240   2
 -12  -6   1 438.809 27.7753   2
  -6  12   1 439.150 23.6931   2
   6 -12   1 426.503 32.3425   2
  12   6   1 466.575 30.7442   2
 -12  -5  -1 164.450 16.5423   2
  -5  12  -1 161.588 18.9946   2
   5 -12  -1 177.140 14.1998   2
 -12  -5   1 181.085 16.4905   2
  -5  12   1 176.209 12.8154   2
   5 -12   1 141.603 19.1574   2
  12   5   1 199.715 19.6253   2
 -12  -4  -1 81.1518 14.4573   2
  -4  12  -1 103.562 15.5264   2
   4 -12  -1 58.2033 9.10015   2
 -12  -4   1 82.4165 11.0641   2
  -4  12   1 76.5760 7.99582   2
   4 -12   1 74.6305 17.2542   2
  12   4   1 77.2843 15.8178   2
  -3  12  -1 5536.05 222.732   2
 -12  -3  -1 5781.42 228.537   2
   3 -12  -1 5446.66 212.726   2
  -3  12   1 5628.30 211.865   2
  12   3   1 5567.88 224.047   2
 -12  -3   1 5412.11 218.925   2
   3 -12   1 5214.06 222.459   2
  -2  12  -1 116.445 13.9147   2
  -2  12  -1 100.665 16.5472   2
 -12  -2  -1 133.824 19.3109   2
   2 -12  -1 117.236 9.39940   2
 -12  -2   1 98.8499 13.1385   2
  12   2   1 116.007 17.0839   2
  -2  12   1 104.889 8.42508   2
   1 -12  -1 572.257 27.1865   2
 -12  -1  -1 677.562 38.5430   2
  -1  12  -1 669.541 35.0983   2
  -1  12  -1 642.813 38.1015   2
  12   1   1 624.020 39.4000   2
  -1  12   1 624.374 27.0918   2
 -12  -1   1 622.620 34.9124   2
   0 -12  -1 373.128 18.0568   2
 -12   0  -1 440.612 30.0431   2
   0  12  -1 453.861 30.2222   2
   0  12  -1 401.942 25.7372   2
 -12   0   1 432.255 26.6963   2
   0  12   1 426.886 18.3365   2
  12   0   1 426.617 31.2036   2
   1  12  -1 3673.81 150.934   2
   1  12  -1 3639.47 146.700   2
 -12   1  -1 3654.94 152.406   2
 -12   1   1 3573.99 147.660   2
  12  -1   1 3525.28 153.919   2
 -12   2  -1 259.352 23.9828   2
   2  12  -1 282.449 19.9665   2
   2  12  -1 266.261 22.4788   2
 -12   2   1 279.068 20.6364   2
   3  12  -1 219.557 16.9686   2
 -12   3  -1 196.567 21.3713   2
 -12   3   1 209.331 17.9291   2
  -3 -12   1 197.702 17.9673   2
  12  -3   1 220.037 23.5837   2
  12  -4  -1 408.451 31.3586   2
   4  12  -1 459.464 26.1652   2
 -12   4  -1 472.490 32.7097   2
 -12   4   1 471.175 27.8659   2
  -4 -12   1 436.098 27.5784   2
  12  -4   1 395.827 31.8617   2
 -12   5  -1 916.489 53.3569   2
  -5 -12  -1 982.917 39.3747   2
   5  12  -1 1027.93 47.1913   2
  12  -5  -1 970.307 54.3998   2
  -5 -12  -1 995.616 40.0229   2
 -12   5   1 1032.40 49.3471   2
  -5 -12   1 981.797 48.5740   2
  12  -5   1 1028.26 56.4901   2
 -12   6  -1 78.4081 15.6831   2
  12  -6  -1 56.9124 11.6555   2
  -6 -12  -1 60.2375 5.81438   2
   6  12  -1 63.6675 10.2024   2
 -12   6   1 67.1235 10.9596   2
   6  12   1 58.0357 7.64161   2
  12  -6   1 102.576 17.9166   2
  -6 -12   1 61.7271 11.4068   2
   7  12  -1 418.202 24.4333   2
  -7 -12  -1 408.369 19.4939   2
 -12   7  -1 393.991 30.8143   2
  12  -7  -1 411.137 27.6168   2
  12  -7   1 425.563 33.2308   2
  -7 -12   1 400.752 25.8307   2
   7  12   1 383.621 21.4726   2
 -12   7   1 382.788 25.3368   2
  12  -8  -1 -1.9199 6.28993   2
 -12   8  -1 4.08346 10.8958   2
  -8 -12  -1 -2.0864 3.63207   2
   8  12  -1 3.08170 5.24454   2
  12  -8   1 -5.1029 9.99536   2
 -12   8   1 0.44496 5.49727   2
  -8 -12   1 3.71540 6.90229   2
   8  12   1 0.74083 5.96408   2
 -12   9  -1 917.836 52.0245   2
   9  12  -1 844.045 43.0276   2
  -9 -12  -1 849.289 39.1218   2
  12  -9  -1 863.158 46.9985   2
   9  12   1 851.074 42.0711   2
 -12   9   1 903.518 45.2561   2
  12  -9   1 961.583 54.5807   2
  -9 -12   1 895.848 45.8975   2
 -10 -12  -1 7.05949 4.54873   2
 -12  10  -1 -1.2276 9.47408   2
  10  12  -1 -5.3837 3.99899   2
  12 -10  -1 -0.1355 6.24076   2
 -12  10   1 5.02299 7.12170   2
  12 -10   1 -1.7214 11.2190   2
  10  12   1 10.5386 7.21858   2
 -10 -12   1 13.9284 7.46227   2
  12 -11  -1 605.415 37.6885   2
 -12  11  -1 627.888 41.3763   2
 -11 -12  -1 585.853 30.6016   2
  11  12  -1 596.809 33.7706   2
 -11 -12   1 625.059 35.5305   2
  11  12   1 635.335 34.8233   2
 -12  11   1 617.325 34.9189   2
  12 -11   1 614.007 43.2461   2
  12 -12  -1 -1.5574 7.71394   2
 -12 -12  -1 5.33337 5.04390   2
 -12  12  -1 -1.9234 8.99302   2
  12  12  -1 7.86964 6.44364   2
  12 -12   1 9.50170 10.3745   2
 -12  12   1 0.77629 6.10574   2
 -12 -12   1 4.42230 7.38019   2
  12  12   1 -6.9397 7.37009   2
 -13 -12  -1 116.989 12.4489   2
 -12  13  -1 110.598 21.8921   2
  12 -13  -1 127.476 18.1547   2
  13  12  -1 93.5575 12.8588   2
 -13 -12   1 117.401 15.3442   2
  12 -13   1 124.737 20.7284   2
 -12  13   1 96.0222 13.9319   2
  13  12   1 110.069 15.3362   2
  11 -13  -1 16.8383 11.7190   2
 -11  13  -1 16.0701 13.0617   2
  13  11  -1 7.87245 6.29355   2
 -13 -11  -1 16.3264 7.78686   2
  13  11   1 8.98085 8.33991   2
  11 -13   1 14.4106 10.6417   2
 -13 -11   1 10.3123 7.32247   2
 -11  13   1 15.4993 6.22895   2
 -13 -10  -1 1191.81 53.7882   2
 -10  13  -1 1110.11 60.9202   2
  10 -13  -1 1050.05 55.5440   2
  13  10  -1 1119.52 54.8272   2
  13  10   1 1176.95 57.9905   2
 -10  13   1 1079.99 52.8645   2
 -13 -10   1 1180.20 56.8787   2
  10 -13   1 1114.97 62.9429   2
   9 -13  -1 1181.88 58.8506   2
 -13  -9  -1 1310.51 58.2244   2
  -9  13  -1 1188.07 64.0732   2
  13   9  -1 1240.56 58.7630   2
 -13  -9   1 1260.06 60.1618   2
  13   9   1 1234.92 61.5997   2
   9 -13   1 1095.29 64.5600   2
  -9  13   1 1267.59 56.5224   2
  13   8  -1 299.570 22.0349   2
 -13  -8  -1 300.826 21.7941   2
   8 -13  -1 283.243 21.7179   2
  -8  13  -1 316.531 26.7265   2
  13   8   1 282.606 24.5110   2
   8 -13   1 276.120 26.7558   2
 -13  -8   1 326.532 23.2873   2
  -8  13   1 295.053 19.5242   2
  13   7  -1 209.634 18.5494   2
  -7  13  -1 228.339 23.7482   2
 -13  -7  -1 212.686 19.3442   2
   7 -13  -1 240.551 18.3169   2
 -13  -7   1 212.834 18.9782   2
  13   7   1 228.147 22.4223   2
   7 -13   1 201.769 22.3131   2
  -7  13   1 240.693 16.2883   2
  -6  13  -1 1449.00 73.2862   2
   6 -13  -1 1453.19 65.5764   2
  13   6  -1 1524.75 68.7051   2
  13   6   1 1529.08 72.7624   2
  -6  13   1 1495.66 63.4953   2
   6 -13   1 1448.47 74.1074   2
 -13  -6   1 1528.26 69.4506   2
 -13  -5  -1 177.939 18.0430   2
  13   5  -1 140.110 15.1200   2
   5 -13  -1 132.054 12.6283   2
  -5  13  -1 129.647 18.7499   2
  -5  13   1 138.573 11.3301   2
 -13  -5   1 165.396 16.0837   2
  13   5   1 139.190 19.1552   2
   5 -13   1 120.750 17.8286   2
 -13  -4  -1 5.28800 8.91665   2
  -4  13  -1 -5.4154 8.01741   2
  13   4  -1 21.9762 8.36831   2
   4 -13  -1 15.8340 6.60752   2
  -4  13   1 15.2564 4.98232   2
  13   4   1 7.36260 10.2689   2
   4 -13   1 14.6552 9.76240   2
 -13  -4   1 19.3705 8.51771   2
 -13  -3  -1 26.5040 10.6970   2
  -3  13  -1 18.9125 11.2687   2
   3 -13  -1 18.3122 6.34554   2
  13   3  -1 26.4789 9.07465   2
   3 -13   1 23.9844 10.3690   2
  -3  13   1 17.0289 4.63364   2
  13   3   1 13.7875 9.68916   2
 -13  -3   1 9.32026 8.03482   2
  -2  13  -1 491.588 30.3165   2
   2 -13  -1 454.388 23.5092   2
 -13  -2  -1 544.216 33.4082   2
  13   2  -1 504.835 30.4456   2
  -2  13  -1 550.559 33.1903   2
  -2  13   1 470.341 22.5437   2
  13   2   1 488.721 34.5425   2
 -13  -2   1 500.465 30.4072   2
  -1  13  -1 563.035 34.3639   2
  13   1  -1 604.011 33.1617   2
 -13  -1  -1 536.951 34.6681   2
  -1  13  -1 555.225 32.0282   2
   1 -13  -1 516.048 24.3738   2
 -13  -1   1 505.285 31.5166   2
  -1  13   1 551.090 23.8256   2
   0 -13  -1 32.5409 4.07077   2
   0  13  -1 30.3350 12.1906   2
 -13   0  -1 31.0751 12.9414   2
   0  13  -1 36.6042 10.2266   2
  13   0  -1 37.8554 11.1551   2
 -13   0   1 28.0586 9.48842   2
  13   0   1 30.9824 13.0918   2
   0  13   1 26.6279 3.39090   2
 -13   1  -1 396.065 29.8476   2
   1  13  -1 441.159 26.1792   2
   1  13  -1 433.444 29.5552   2
  13  -1  -1 382.712 26.7340   2
  13  -1   1 413.111 31.5326   2
 -13   1   1 396.712 26.4546   2
 -13   2  -1 361.543 27.8560   2
   2  13  -1 324.432 25.9462   2
  13  -2  -1 374.526 25.1833   2
   2  13  -1 365.824 23.0795   2
 -13   2   1 329.998 23.7000   2
  13  -2   1 301.620 28.0328   2
  13  -3  -1 159.304 16.3039   2
   3  13  -1 143.127 14.2949   2
 -13   3  -1 176.724 20.4104   2
 -13   3   1 153.488 16.0429   2
  13  -3   1 158.423 19.6098   2
  13  -4  -1 11.2743 8.85963   2
 -13   4  -1 23.6559 12.4977   2
   4  13  -1 1.36637 5.97318   2
  13  -4   1 7.67809 12.4782   2
  -4 -13   1 15.0622 8.48170   2
 -13   4   1 11.4129 6.49256   2
   5  13  -1 1175.37 54.8525   2
  13  -5  -1 1160.34 58.3168   2
 -13   5  -1 1174.16 62.6941   2
 -13   5   1 1304.23 58.5321   2
  13  -5   1 1152.15 64.5055   2
  -5 -13   1 1240.06 57.4539   2
   6  13  -1 852.512 41.5617   2
 -13   6  -1 864.421 49.8916   2
  13  -6  -1 841.977 45.5819   2
  -6 -13  -1 845.210 34.1549   2
 -13   6   1 875.391 44.4848   2
  13  -6   1 823.345 50.9648   2
  -6 -13   1 824.928 43.0251   2
  13  -7  -1 60.9424 13.4685   2
   7  13  -1 51.9997 9.56886   2
 -13   7  -1 75.8335 14.2397   2
  -7 -13  -1 67.3623 5.89519   2
   7  13   1 68.2088 7.99533   2
  13  -7   1 52.6133 16.6101   2
 -13   7   1 56.4685 11.9283   2
  -7 -13   1 58.1288 11.7950   2
   8  13  -1 520.948 29.1274   2
  13  -8  -1 510.343 33.4204   2
  -8 -13  -1 560.946 24.6519   2
 -13   8  -1 523.637 37.0750   2
  -8 -13   1 555.359 32.1775   2
  13  -8   1 478.927 37.9039   2
   8  13   1 533.607 27.1400   2
 -13   8   1 504.138 31.4989   2
   9  13  -1 699.229 36.1127   2
  -9 -13  -1 671.530 31.2627   2
  13  -9  -1 680.451 40.4265   2
 -13   9  -1 740.208 44.9579   2
   9  13   1 672.731 34.3901   2
 -13   9   1 663.989 37.8657   2
  13  -9   1 733.957 47.1912   2
  10  13  -1 882.393 42.3962   2
 -13  10  -1 840.164 50.5851   2
 -10 -13  -1 837.480 37.6616   2
  13 -10  -1 825.249 46.9743   2
 -13  10   1 767.907 43.3214   2
 -10 -13   1 808.111 43.8888   2
  10  13   1 812.940 40.9667   2
  13 -10   1 883.289 53.2382   2
 -13  11  -1 37.8870 14.6332   2
  13 -11  -1 26.1722 10.9312   2
 -11 -13  -1 37.2979 7.66702   2
 -13  11   1 34.8194 10.6414   2
  11  13   1 51.3256 10.8919   2
 -11 -13   1 23.2909 8.70924   2
  13 -11   1 21.0539 13.6975   2
  12  13  -1 443.732 27.6484   2
 -12 -13  -1 417.860 24.0451   2
  13 -12  -1 428.960 31.3383   2
 -13  12  -1 469.953 34.8790   2
 -13  12   1 405.509 28.1508   2
  13 -12   1 403.514 34.8923   2
  12  13   1 479.520 29.0172   2
 -12 -13   1 446.074 29.5990   2
  13 -13  -1 585.877 39.5989   2
  13  13  -1 647.982 37.0057   2
 -13  13  -1 686.582 44.7029   2
 -13 -13  -1 681.959 34.2544   2
  13 -13   1 731.741 48.4094   2
 -13 -13   1 677.317 38.7508   2
  13  13   1 674.747 38.5469   2
 -13  13   1 662.354 37.9304   2
  13 -14  -1 300.856 26.9813   2
 -13  14  -1 318.512 30.2356   2
 -14 -13  -1 296.745 19.9855   2
  14  13  -1 298.302 22.2087   2
  14  13   1 222.261 22.2463   2
 -14 -13   1 266.679 22.6970   2
 -13  14   1 250.090 21.1823   2
  13 -14   1 255.085 30.6953   2
 -12  14  -1 25.2047 15.3983   2
 -14 -12  -1 10.5336 6.82048   2
  12 -14  -1 2.89471 8.55787   2
  14  12  -1 18.6745 8.05983   2
  14  12   1 13.4346 8.47017   2
 -14 -12   1 43.3499 11.9801   2
 -12  14   1 10.2636 7.55421   2
  12 -14   1 28.9985 14.0153   2
 -11  14  -1 281.541 26.9528   2
  14  11  -1 284.986 21.9536   2
 -14 -11  -1 273.147 20.4726   2
  11 -14  -1 253.320 24.1152   2
  14  11   1 250.796 23.6044   2
 -11  14   1 272.001 20.4837   2
 -14 -11   1 285.740 22.7199   2
  11 -14   1 244.692 27.2416   2
 -10  14  -1 219.987 23.8357   2
  14  10  -1 224.384 19.2599   2
  10 -14  -1 180.765 19.6348   2
  10 -14   1 209.992 23.6273   2
 -14 -10   1 222.961 20.0436   2
  14  10   1 229.330 21.6394   2
 -10  14   1 225.309 18.0177   2
   9 -14  -1 675.076 40.3779   2
  -9  14  -1 711.737 45.4121   2
  14   9  -1 760.741 41.0473   2
 -14  -9  -1 793.124 40.7443   2
  14   9   1 802.574 45.0888   2
   9 -14   1 777.276 48.1703   2
 -14  -9   1 754.559 41.5581   2
  -9  14   1 745.744 37.9454   2
   8 -14  -1 61.6666 12.7045   2
 -14  -8  -1 59.1627 11.8973   2
  -8  14  -1 58.0351 14.2830   2
  14   8  -1 58.2808 12.7371   2
  14   8   1 79.3390 16.3032   2
 -14  -8   1 64.4541 11.7738   2
   8 -14   1 61.8763 16.2813   2
  -8  14   1 46.6031 8.26844   2
  -7  14  -1 34.5735 12.4734   2
 -14  -7  -1 44.8262 11.3710   2
   7 -14  -1 27.0585 9.89126   2
  14   7  -1 52.2513 11.8993   2
  14   7   1 47.9765 14.3325   2
  -7  14   1 38.6068 8.16573   2
 -14  -7   1 50.0208 11.8316   2
 -14  -6  -1 202.278 18.7772   2
   6 -14  -1 215.603 17.2693   2
  -6  14  -1 220.857 21.7476   2
  14   6  -1 197.873 18.1743   2
  -6  14   1 184.512 14.1727   2
   6 -14   1 213.609 22.6288   2
  14   6   1 201.229 21.7318   2
 -14  -6   1 208.836 18.9441   2
   5 -14  -1 492.402 27.4390   2
 -14  -5  -1 493.804 31.9685   2
  14   5  -1 508.365 31.1502   2
   5 -14   1 441.695 33.6134   2
 -14  -5   1 547.460 31.8317   2
  -5  14   1 502.940 25.2280   2
  14   4  -1 7.51595 8.11842   2
 -14  -4  -1 14.2473 8.68309   2
  -4  14  -1 17.9476 11.7028   2
   4 -14  -1 4.17657 6.05246   2
  -4  14   1 7.70259 4.32478   2
   4 -14   1 17.1067 9.87347   2
  14   4   1 20.3457 13.2537   2
 -14  -4   1 6.13302 7.24967   2
 -14  -3  -1 58.8929 13.8212   2
  -3  14  -1 52.2936 14.3620   2
  14   3  -1 56.5406 10.7307   2
   3 -14  -1 41.3105 7.88852   2
  14   3   1 63.6622 15.7260   2
 -14  -3   1 57.2602 11.9464   2
   2 -14  -1 181.397 12.7196   2
  -2  14  -1 195.021 18.2142   2
  14   2  -1 184.479 17.9610   2
  -2  14  -1 170.937 19.8627   2
 -14  -2  -1 205.115 20.3907   2
  -2  14   1 207.416 11.4345   2
  14   2   1 184.340 20.6266   2
 -14  -2   1 206.364 18.1792   2
  -1  14  -1 1972.54 83.7216   2
   1 -14  -1 1766.49 74.4879   2
  -1  14  -1 2026.96 87.4089   2
 -14  -1  -1 1894.01 87.3326   2
  14   1  -1 1844.85 84.5321   2
  -1  14   1 1911.05 73.7586   2
 -14  -1   1 1917.18 84.5537   2
  14   1   1 1774.95 89.1495   2
  14   0  -1 75.4122 12.0579   2
 -14   0  -1 94.3215 15.6454   2
   0  14  -1 100.027 12.1903   2
   0  14  -1 88.5798 16.7248   2
 -14   0   1 104.053 13.8138   2
  14   0   1 81.5070 19.0362   2
   1  14  -1 100.630 14.9170   2
  14  -1  -1 78.7479 13.1167   2
   1  14  -1 94.9284 12.4309   2
 -14   1  -1 113.508 16.1128   2
  14  -1   1 86.8196 19.0507   2
 -14   1   1 93.7719 13.3354   2
   2  14  -1 188.331 16.5207   2
   2  14  -1 184.016 19.6457   2
 -14   2  -1 204.934 21.5000   2
  14  -2  -1 200.447 19.3040   2
  14  -2   1 224.285 23.7556   2
 -14   2   1 195.449 18.1403   2
 -14   3  -1 1882.03 87.3518   2
   3  14  -1 1783.05 78.9745   2
  14  -3  -1 1817.60 83.1075   2
   3  14  -1 1886.44 84.4427   2
 -14   3   1 1815.53 82.0499   2
  14  -3   1 1768.46 88.7723   2
 -14   4  -1 -11.376 8.69010   2
  14  -4  -1 -2.6012 6.59470   2
   4  14  -1 5.33941 6.04906   2
 -14   4   1 6.43134 7.52923   2
  -4 -14   1 5.19988 7.50723   2
  14  -4   1 11.0852 11.2989   2
   5  14  -1 399.074 24.3049   2
  14  -5  -1 400.631 28.4523   2
 -14   5  -1 413.770 31.6080   2
 -14   5   1 385.117 26.5561   2
  14  -5   1 421.654 33.9687   2
  -5 -14   1 395.966 26.3290   2
  14  -6  -1 177.362 18.1271   2
 -14   6  -1 168.361 20.8383   2
   6  14  -1 153.394 14.0845   2
  14  -6   1 143.672 21.6737   2
  -6 -14   1 155.683 16.1874   2
 -14   6   1 170.039 17.0675   2
  14  -7  -1 581.988 35.3217   2
 -14   7  -1 607.044 39.1829   2
  -7 -14  -1 527.813 23.0148   2
   7  14  -1 558.736 30.0735   2
  14  -7   1 545.441 39.9397   2
  -7 -14   1 513.620 31.6514   2
   7  14   1 494.314 24.5399   2
 -14   7   1 565.846 33.4244   2
   8  14  -1 418.273 24.7964   2
  14  -8  -1 405.905 29.7666   2
 -14   8  -1 434.854 32.9140   2
  -8 -14  -1 439.647 19.5434   2
   8  14   1 409.976 21.8789   2
  14  -8   1 346.364 32.6339   2
  -8 -14   1 395.773 26.5641   2
 -14   8   1 400.621 27.5795   2
  14  -9  -1 218.378 21.9558   2
 -14   9  -1 251.718 24.4446   2
  -9 -14  -1 252.095 13.9451   2
   9  14  -1 222.848 17.4356   2
 -14   9   1 211.766 19.3331   2
   9  14   1 214.529 15.7414   2
  14  -9   1 232.292 26.0591   2
  14 -10  -1 81.0126 14.5443   2
 -10 -14  -1 86.5282 8.77281   2
  10  14  -1 79.3297 11.6730   2
 -14  10  -1 141.160 20.4330   2
  14 -10   1 108.852 19.6853   2
 -10 -14   1 105.372 13.8547   2
 -14  10   1 86.6576 13.6039   2
  10  14   1 90.3889 10.7508   2
 -14  11  -1 439.154 34.4627   2
  14 -11  -1 418.059 31.8135   2
 -11 -14  -1 461.824 23.8112   2
 -11 -14   1 439.411 28.9769   2
 -14  11   1 436.203 29.4271   2
  11  14   1 451.383 27.1968   2
  14 -11   1 437.774 36.9144   2
  12  14  -1 62.9932 11.2470   2
 -12 -14  -1 51.4304 8.38304   2
 -14  12  -1 36.1174 14.1248   2
  14 -12  -1 50.7989 15.1940   2
  14 -12   1 49.0623 17.4348   2
 -12 -14   1 70.5257 12.4823   2
  12  14   1 49.9084 11.8501   2
 -14  12   1 40.0054 11.5915   2
 -13 -14  -1 1170.49 50.1932   2
 -14  13  -1 1070.98 61.4823   2
  13  14  -1 1093.70 53.4946   2
  14 -13  -1 950.484 57.4613   2
  13  14   1 1097.68 54.4414   2
 -14  13   1 1106.57 55.7593   2
 -13 -14   1 1061.82 55.0904   2
  14 -13   1 1054.10 64.1893   2
  14 -14  -1 8.33104 10.9890   2
 -14 -14  -1 25.6252 7.96243   2
  14  14  -1 21.2509 8.19012   2
 -14  14  -1 39.6393 13.4228   2
  14  14   1 19.3214 10.3340   2
 -14 -14   1 31.3977 11.1719   2
 -14  14   1 11.3739 9.66785   2
  14 -14   1 16.4123 12.4390   2
 -14  15  -1 -5.8841 11.5489   2
  14 -15  -1 28.3199 13.7388   2
  15  14  -1 13.2065 9.53118   2
 -14  15   1 20.7727 10.2594   2
  15  14   1 9.85806 10.4673   2
 -15 -14   1 14.4691 9.09206   2
  14 -15   1 26.9410 16.0591   2
  15  13  -1 6.70614 9.03485   2
  13 -15  -1 15.9129 11.1473   2
 -13  15  -1 9.48381 11.1063   2
 -15 -13  -1 20.0989 8.38011   2
  15  13   1 34.2546 13.0943   2
 -15 -13   1 25.5816 10.9487   2
  13 -15   1 34.8531 16.6903   2
 -13  15   1 19.9276 9.58739   2
  12 -15  -1 2101.11 96.0618   2
  15  12  -1 2028.98 92.2917   2
 -12  15  -1 1940.66 98.6296   2
 -15 -12  -1 2131.26 89.9823   2
  12 -15   1 2006.20 102.214   2
 -12  15   1 2139.69 91.9642   2
 -15 -12   1 2089.87 94.3356   2
  15  12   1 2118.00 95.4435   2
  15  11  -1 586.493 36.0353   2
 -11  15  -1 626.979 42.3710   2
 -15 -11  -1 677.335 35.8443   2
  11 -15  -1 606.917 38.2598   2
 -11  15   1 588.634 34.2951   2
  11 -15   1 621.339 44.4002   2
 -15 -11   1 620.585 37.8762   2
  15  11   1 635.592 39.7563   2
  15  10  -1 -2.7292 6.87751   2
  10 -15  -1 -4.0493 8.37579   2
 -10  15  -1 -2.7203 10.1832   2
 -15 -10  -1 8.80958 7.42256   2
 -15 -10   1 5.25940 7.45938   2
  10 -15   1 -2.5171 9.78172   2
  15  10   1 5.01511 8.69778   2
 -10  15   1 -5.2907 5.10114   2
  -9  15  -1 17.7941 11.5120   2
  15   9  -1 7.65049 6.46850   2
   9 -15  -1 -2.6770 8.28666   2
 -15  -9  -1 7.10412 6.52920   2
 -15  -9   1 0.49392 6.58750   2
   9 -15   1 14.8557 12.9494   2
  -9  15   1 10.1096 6.34504   2
   8 -15  -1 1504.96 70.0064   2
  -8  15  -1 1453.88 75.3625   2
 -15  -8  -1 1592.93 71.3303   2
  15   8  -1 1481.72 71.0834   2
  15   8   1 1516.06 75.9809   2
 -15  -8   1 1514.64 71.7815   2
  -8  15   1 1539.15 66.6010   2
   8 -15   1 1527.70 78.4301   2
 -15  -7  -1 859.423 47.1233   2
  -7  15  -1 895.055 50.9946   2
  15   7  -1 939.270 47.8704   2
   7 -15  -1 897.657 45.4938   2
  -7  15   1 862.513 41.7190   2
   7 -15   1 898.698 53.2834   2
  15   7   1 878.232 50.7784   2
 -15  -7   1 918.966 47.9834   2
 -15  -6  -1 115.839 15.9570   2
  -6  15  -1 132.752 18.6063   2
  15   6  -1 117.259 14.6455   2
   6 -15  -1 97.0485 12.9647   2
   6 -15   1 132.629 19.0407   2
  -6  15   1 122.805 10.9059   2
 -15  -6   1 143.814 15.9534   2
  15   6   1 89.6383 16.8494   2
 -15  -5  -1 127.328 15.8218   2
  15   5  -1 105.691 14.0203   2
   5 -15  -1 89.1811 11.6887   2
  -5  15  -1 109.749 17.3044   2
  -5  15   1 100.802 9.56310   2
 -15  -5   1 82.9639 13.4829   2
   5 -15   1 117.339 18.9149   2
  15   5   1 122.656 17.3377   2
   4 -15  -1 357.297 22.0892   2
 -15  -4  -1 395.658 28.4821   2
  -4  15  -1 353.777 32.2115   2
  15   4  -1 429.806 28.0794   2
   4 -15   1 364.120 30.1056   2
  15   4   1 436.695 32.7971   2
  -4  15   1 389.993 20.0677   2
 -15  -4   1 371.211 26.7309   2
  15   3  -1 159.947 17.5613   2
 -15  -3  -1 216.442 20.4493   2
  -3  15  -1 169.554 19.3818   2
  -3  15  -1 175.985 18.3542   2
   3 -15  -1 197.569 14.0358   2
  15   3   1 190.365 22.5272   2
 -15  -3   1 184.484 18.5436   2
  -3  15   1 198.905 11.8743   2
 -15  -2  -1 332.588 26.8904   2
  -2  15  -1 350.494 26.9246   2
   2 -15  -1 307.636 17.8946   2
  -2  15  -1 326.429 24.1017   2
  15   2  -1 331.396 25.0439   2
  -2  15   1 352.449 16.6703   2
 -15  -2   1 356.632 25.1672   2
  15   2   1 345.270 29.1918   2
  15   1  -1 31.1835 10.4161   2
 -15  -1  -1 39.7818 12.2894   2
  -1  15  -1 27.8637 9.85982   2
  -1  15  -1 36.1799 12.0723   2
   1 -15  -1 24.2976 4.99049   2
 -15  -1   1 27.7284 10.1092   2
  -1  15   1 22.8914 3.54704   2
  15   1   1 36.5320 14.6657   2
  15   0  -1 293.763 23.7128   2
   0  15  -1 336.914 25.6023   2
   0  15  -1 286.430 21.3506   2
 -15   0  -1 332.190 26.7940   2
 -15   0   1 254.425 21.9485   2
  15   0   1 338.557 29.0016   2
 -15   1  -1 10.3012 9.88090   2
   1  15  -1 16.2768 7.68294   2
   1  15  -1 9.91295 9.18985   2
  15  -1  -1 1.50290 7.76663   2
  15  -1   1 27.0165 13.4353   2
 -15   1   1 29.0379 10.0144   2
  15  -2  -1 220.821 21.1888   2
 -15   2  -1 274.686 24.9423   2
   2  15  -1 243.245 18.6622   2
   2  15  -1 236.130 22.0239   2
 -15   2   1 258.657 21.1772   2
  15  -2   1 237.339 25.2736   2
   3  15  -1 135.412 17.5707   2
  15  -3  -1 129.282 16.1061   2
 -15   3  -1 128.907 18.4033   2
   3  15  -1 131.589 13.7725   2
  15  -3   1 110.528 18.8346   2
 -15   3   1 119.203 14.4033   2
   4  15  -1 62.0219 10.5723   2
  15  -4  -1 84.8140 14.3111   2
 -15   4  -1 90.7409 15.6809   2
 -15   4   1 70.3648 12.3941   2
  15  -4   1 87.6544 17.2744   2
 -15   5  -1 40.3712 13.6597   2
   5  15  -1 57.6256 9.91195   2
  15  -5  -1 53.6024 14.0736   2
  -5 -15   1 61.3488 11.4386   2
  15  -5   1 73.7239 18.4761   2
 -15   5   1 56.5262 11.4841   2
 -15   6  -1 1008.56 56.9507   2
  15  -6  -1 970.956 53.3883   2
   6  15  -1 973.407 47.5955   2
 -15   6   1 1007.83 51.9970   2
  -6 -15   1 1034.59 50.8290   2
  15  -6   1 1076.25 61.0656   2
 -15   7  -1 864.214 50.5057   2
   7  15  -1 774.360 40.2395   2
  -7 -15  -1 825.918 32.4921   2
  15  -7  -1 758.889 46.0745   2
 -15   7   1 833.769 45.0291   2
  -7 -15   1 860.950 43.6018   2
  15  -7   1 793.890 51.4866   2
   8  15  -1 389.427 24.2045   2
 -15   8  -1 363.068 31.1681   2
  15  -8  -1 426.488 30.3834   2
  -8 -15  -1 395.378 18.0449   2
  15  -8   1 394.607 34.0400   2
  -8 -15   1 386.387 26.5066   2
 -15   8   1 383.547 27.4085   2
   8  15   1 392.611 19.9602   2
 -15   9  -1 -2.2760 9.48928   2
   9  15  -1 0.03519 5.72720   2
  15  -9  -1 -11.214 7.29173   2
  -9 -15  -1 -1.0308 3.18951   2
   9  15   1 12.7139 5.50085   2
  -9 -15   1 10.6527 6.85536   2
  15  -9   1 7.57735 12.5913   2
 -15   9   1 0.08620 6.76733   2
 -15  10  -1 1605.28 81.9777   2
  15 -10  -1 1600.87 78.7444   2
 -10 -15  -1 1651.75 65.8051   2
  10  15  -1 1606.99 71.3676   2
  15 -10   1 1525.84 84.0725   2
  10  15   1 1594.12 68.9135   2
 -15  10   1 1546.00 75.0723   2
 -10 -15   1 1621.03 74.3629   2
 -11 -15  -1 832.588 36.7093   2
  15 -11  -1 814.926 47.9546   2
  11  15  -1 832.136 45.3232   2
 -15  11  -1 769.426 49.8542   2
 -11 -15   1 781.070 43.5893   2
  15 -11   1 752.984 51.8993   2
  11  15   1 822.007 40.3631   2
 -15  11   1 734.155 43.7944   2
  12  15  -1 33.2245 9.31095   2
 -15  12  -1 29.8790 13.4339   2
 -12 -15  -1 36.3003 7.28184   2
  15 -12  -1 32.3712 13.2473   2
 -12 -15   1 38.7377 11.5932   2
  15 -12   1 22.1813 15.0669   2
 -15  12   1 21.7308 10.9489   2
  12  15   1 44.9742 10.7722   2
  15 -13  -1 91.7413 20.3585   2
 -15  13  -1 96.2608 19.4621   2
  13  15  -1 117.195 13.7538   2
 -13 -15  -1 113.959 11.4473   2
 -13 -15   1 125.981 15.6191   2
  15 -13   1 92.6539 18.5045   2
 -15  13   1 97.3020 14.7811   2
  13  15   1 124.265 15.6793   2
 -15  14  -1 597.530 43.0329   2
  15 -14  -1 617.069 41.5245   2
  14  15  -1 528.133 33.3359   2
 -14 -15  -1 559.876 30.6546   2
 -15  14   1 552.644 35.6389   2
 -14 -15   1 548.692 35.8576   2
  15 -14   1 600.237 45.8116   2
  14  15   1 639.406 36.6027   2
 -15 -15  -1 479.023 27.7219   2
  15 -15  -1 495.365 38.1484   2
  15  15  -1 469.401 30.9974   2
 -15  15  -1 477.249 38.0499   2
  15 -15   1 515.016 41.8849   2
 -15 -15   1 458.752 32.4910   2
  15  15   1 485.842 32.5139   2
 -15  15   1 438.673 32.0948   2
 -16 -15  -1 0.11767 6.76764   2
 -15  16  -1 -1.4649 11.5726   2
  15 -16  -1 15.4896 14.3454   2
  16  15  -1 1.25063 7.39807   2
  15 -16   1 23.5972 14.3667   2
 -15  16   1 8.00253 9.35541   2
  16  15   1 8.73238 9.44603   2
 -16 -15   1 -0.9408 7.36440   2
 -16 -14  -1 11.7351 7.62555   2
  14 -16  -1 3.52320 11.9718   2
  16  14  -1 11.3370 8.85349   2
 -14  16  -1 8.23839 14.1427   2
 -14  16   1 5.35085 8.78085   2
 -16 -14   1 27.9312 12.3809   2
  14 -16   1 29.3443 16.1125   2
  16  14   1 16.8161 13.2353   2
 -16 -13  -1 246.689 19.6384   2
  16  13  -1 211.830 20.6490   2
 -13  16  -1 288.433 28.2446   2
  13 -16  -1 213.341 24.2057   2
 -13  16   1 252.693 21.2335   2
 -16 -13   1 264.302 23.6312   2
  13 -16   1 272.953 30.5030   2
 -12  16  -1 167.343 21.9355   2
  12 -16  -1 148.967 20.0560   2
  16  12  -1 157.485 17.2632   2
 -16 -12  -1 140.391 15.5666   2
  16  12   1 133.185 19.2659   2
  12 -16   1 153.519 23.2103   2
 -16 -12   1 154.408 17.9838   2
 -12  16   1 138.671 15.6289   2
  11 -16  -1 217.818 22.8382   2
 -11  16  -1 211.946 24.4329   2
  16  11  -1 216.646 20.6174   2
 -16 -11  -1 231.454 19.4273   2
  11 -16   1 215.200 26.6991   2
 -16 -11   1 221.164 21.0656   2
  16  11   1 241.344 23.1359   2
 -11  16   1 206.734 18.2500   2
  16  10  -1 76.6127 13.0295   2
  10 -16  -1 73.0374 14.9276   2
 -10  16  -1 87.8943 19.4725   2
 -16 -10  -1 71.9201 11.8345   2
 -16 -10   1 70.3444 12.9021   2
  16  10   1 92.2860 16.7590   2
  10 -16   1 57.3958 17.8248   2
 -10  16   1 74.6650 10.8866   2
  16   9  -1 65.9314 12.6505   2
 -16  -9  -1 83.2848 13.4088   2
   9 -16  -1 83.0101 15.4269   2
  -9  16  -1 73.9623 17.1681   2
  16   9   1 92.9777 19.4436   2
  -9  16   1 57.0508 10.0420   2
   9 -16   1 85.9158 18.9832   2
 -16  -9   1 62.8183 12.6523   2
  -8  16  -1 387.254 31.2481   2
  16   8  -1 380.583 27.4661   2
   8 -16  -1 379.843 26.7229   2
 -16  -8  -1 389.699 27.3336   2
 -16  -8   1 386.944 27.5091   2
  -8  16   1 361.472 22.6773   2
   8 -16   1 341.887 32.2795   2
  16   8   1 381.989 31.3154   2
  16   7  -1 1283.62 64.0244   2
 -16  -7  -1 1349.92 64.5822   2
   7 -16  -1 1130.75 60.0269   2
  -7  16  -1 1350.29 68.2417   2
  16   7   1 1314.54 68.7451   2
   7 -16   1 1435.11 71.9347   2
  -7  16   1 1379.06 58.0940   2
 -16  -7   1 1251.20 63.7211   2
   6 -16  -1 264.332 20.4760   2
  16   6  -1 317.131 24.4350   2
 -16  -6  -1 297.476 24.0020   2
  -6  16  -1 276.372 24.6564   2
   6 -16   1 302.894 44.2185   2
 -16  -6   1 312.944 24.0802   2
  16   6   1 276.152 27.8079   2
  -6  16   1 306.764 18.2553   2
  16   5  -1 218.960 20.1530   2
   5 -16  -1 179.016 15.8372   2
 -16  -5  -1 253.469 21.3955   2
  -5  16  -1 198.652 21.1914   2
   5 -16   1 175.201 22.2419   2
  -5  16   1 196.353 13.7289   2
  16   5   1 196.626 23.8767   2
 -16  -5   1 216.143 19.9242   2
 -16  -4  -1 103.224 15.3741   2
   4 -16  -1 89.9976 11.2947   2
  -4  16  -1 98.8284 21.6596   2
  16   4  -1 92.3585 13.5244   2
 -16  -4   1 79.9596 12.5444   2
  16   4   1 84.1529 17.0903   2
   4 -16   1 109.936 18.4948   2
  -4  16   1 102.456 8.91193   2
   3 -16  -1 2101.71 90.5089   2
 -16  -3  -1 2332.53 101.948   2
  16   3  -1 2221.33 99.6285   2
  -3  16  -1 2191.19 100.471   2
  -3  16  -1 2264.49 98.8234   2
  16   3   1 2141.25 104.381   2
  -3  16   1 2291.04 88.6679   2
 -16  -3   1 2308.51 99.6890   2
  -2  16  -1 -7.2901 8.06082   2
  16   2  -1 0.99583 6.49116   2
  -2  16  -1 7.43023 7.30434   2
 -16  -2  -1 3.76231 8.78999   2
   2 -16  -1 1.49854 4.75632   2
  -2  16   1 1.54905 2.82418   2
  16   2   1 9.41510 11.0309   2
 -16  -2   1 5.21390 5.68909   2
  16   1  -1 0.56564 6.33444   2
   1 -16  -1 8.34759 3.14891   2
  -1  16  -1 3.87526 7.23063   2
  -1  16  -1 1.87942 7.83652   2
 -16  -1  -1 10.8014 10.1603   2
  16   1   1 23.3636 12.7454   2
  -1  16   1 5.41860 2.30323   2
 -16  -1   1 8.67343 7.78029   2
   0  16  -1 364.460 24.7170   2
  16   0  -1 356.832 27.4429   2
   0  16  -1 386.704 28.1263   2
 -16   0  -1 367.849 29.3559   2
  16   0   1 340.528 30.5915   2
 -16   0   1 358.320 26.3078   2
 -16   1  -1 1758.82 82.4977   2
   1  16  -1 1766.84 75.6078   2
   1  16  -1 1648.38 78.8159   2
  16  -1  -1 1674.01 79.0221   2
 -16   1   1 1662.08 78.1962   2
  16  -1   1 1557.50 83.5448   2
   2  16  -1 94.2224 11.8649   2
  16  -2  -1 76.5317 13.9014   2
 -16   2  -1 115.280 17.3927   2
   2  16  -1 111.016 15.5492   2
 -16   2   1 93.9061 13.3626   2
  16  -2   1 90.1491 20.2758   2
 -16   3  -1 1.54181 9.18890   2
   3  16  -1 12.5793 9.24582   2
   3  16  -1 0.63615 5.39773   2
  16  -3  -1 4.67774 8.89933   2
 -16   3   1 -4.1353 6.63430   2
  16  -3   1 -7.8197 8.42980   2
  16  -4  -1 240.973 22.1399   2
   4  16  -1 199.605 16.6661   2
 -16   4  -1 201.382 22.5746   2
   4  16  -1 254.639 22.4879   2
 -16   4   1 214.113 19.9936   2
  16  -4   1 222.107 24.9416   2
   5  16  -1 431.437 26.7260   2
  16  -5  -1 462.190 32.4918   2
 -16   5  -1 497.248 35.5503   2
 -16   5   1 463.742 30.6693   2
  -5 -16   1 454.812 29.4655   2
  16  -5   1 471.143 37.5584   2
   6  16  -1 180.402 15.3572   2
  16  -6  -1 208.539 21.1596   2
 -16   6  -1 196.863 22.8980   2
 -16   6   1 171.471 18.1569   2
  16  -6   1 162.895 24.3516   2
  -6 -16   1 181.443 17.7120   2
   7  16  -1 5.44228 5.57337   2
  16  -7  -1 0.54956 8.38118   2
 -16   7  -1 5.93339 10.8129   2
 -16   7   1 -0.1330 7.24509   2
  -7 -16   1 -2.2478 6.77263   2
  16  -7   1 1.23894 11.2482   2
  16  -8  -1 181.576 21.4338   2
 -16   8  -1 215.545 23.9515   2
   8  16  -1 224.431 17.2514   2
  -8 -16  -1 207.182 10.4662   2
  -8 -16   1 261.794 23.4590   2
  16  -8   1 212.222 25.2730   2
 -16   8   1 201.634 19.8860   2
  -9 -16  -1 597.767 26.1445   2
  16  -9  -1 615.174 40.2542   2
   9  16  -1 623.008 32.9605   2
 -16   9  -1 545.218 40.5161   2
  -9 -16   1 569.274 34.9610   2
  16  -9   1 607.818 44.2759   2
 -16   9   1 578.267 37.1358   2
   9  16   1 579.693 28.0515   2
 -10 -16  -1 37.4926 6.38900   2
  16 -10  -1 51.9440 14.5700   2
  10  16  -1 47.5523 10.3572   2
 -16  10  -1 27.2551 14.1631   2
 -16  10   1 42.4296 10.8180   2
  16 -10   1 34.9242 15.3849   2
  10  16   1 51.0296 8.49217   2
 -10 -16   1 46.2957 12.1174   2
  16 -11  -1 228.052 24.2285   2
 -16  11  -1 217.811 25.6420   2
 -11 -16  -1 217.970 13.7214   2
  11  16  -1 212.705 17.7583   2
 -16  11   1 203.338 20.4146   2
  11  16   1 211.221 16.8447   2
 -11 -16   1 216.721 20.3425   2
  16 -11   1 194.611 25.7035   2
  12  16  -1 32.2794 9.46485   2
 -16  12  -1 23.2289 13.2025   2
 -12 -16  -1 33.3933 7.08810   2
  16 -12  -1 3.55525 11.2865   2
  16 -12   1 6.02863 12.3679   2
 -16  12   1 28.5933 10.5628   2
  12  16   1 35.1601 9.78901   2
 -12 -16   1 23.4375 9.98475   2
  16 -13  -1 76.6518 19.1913   2
  13  16  -1 66.5604 12.1205   2
 -13 -16  -1 61.3547 8.68214   2
 -16  13  -1 63.1012 18.4319   2
  13  16   1 78.6249 12.9757   2
 -16  13   1 51.4903 13.4118   2
  16 -13   1 58.9174 15.9248   2
 -13 -16   1 59.8028 13.8278   2
 -16  14  -1 83.3301 20.4356   2
  14  16  -1 60.2109 13.1402   2
 -14 -16  -1 65.2154 10.0170   2
  16 -14  -1 79.3820 16.1923   2
  14  16   1 72.5343 13.7882   2
 -16  14   1 64.4739 13.0549   2
  16 -14   1 42.7760 18.8025   2
 -14 -16   1 79.9736 14.9153   2
  15  16  -1 2030.30 88.2970   2
  16 -15  -1 1950.48 95.7388   2
 -16  15  -1 1744.70 95.1952   2
 -15 -16  -1 1965.66 82.8801   2
 -16  15   1 1922.50 90.2680   2
  16 -15   1 1852.00 101.267   2
 -15 -16   1 1930.45 89.7563   2
  15  16   1 2001.14 88.6338   2
 -16  16  -1 77.6818 20.2544   2
 -16 -16  -1 59.7594 10.8443   2
  16  16  -1 59.4693 14.0631   2
  16 -16  -1 43.3414 15.8279   2
  16  16   1 78.7248 16.6047   2
  16 -16   1 94.8868 23.0491   2
 -16 -16   1 70.0743 15.5442   2
 -16  16   1 63.7920 15.1465   2
  16 -17  -1 15.4544 12.6638   2
 -16  17  -1 6.36808 12.0365   2
 -17 -16  -1 8.41452 7.11488   2
  17  16  -1 14.8630 8.44194   2
  17  16   1 0.05949 10.2143   2
 -17 -16   1 7.98644 9.02692   2
 -16  17   1 3.28698 8.69518   2
  16 -17   1 0.94452 10.8027   2
  17  15  -1 15.2471 10.5005   2
 -15  17  -1 -9.3911 10.0624   2
  15 -17  -1 9.22058 12.2793   2
 -17 -15  -1 14.0261 7.51079   2
 -17 -15   1 7.17039 9.35979   2
  15 -17   1 7.98235 13.9629   2
 -15  17   1 9.76323 7.23355   2
  17  15   1 6.95258 11.3822   2
 -17 -14  -1 2329.18 97.5471   2
  17  14  -1 2234.43 100.978   2
  14 -17  -1 2273.86 106.551   2
 -14  17  -1 2148.92 107.505   2
  14 -17   1 2165.96 112.346   2
 -14  17   1 2082.14 98.8705   2
  17  14   1 2362.68 104.325   2
 -17 -14   1 2276.18 102.747   2
  13 -17  -1 681.922 44.5081   2
 -17 -13  -1 730.058 39.5846   2
  17  13  -1 692.779 42.1483   2
 -13  17  -1 689.707 47.1055   2
  13 -17   1 715.301 49.9386   2
  17  13   1 715.004 44.2809   2
 -13  17   1 682.924 40.2593   2
 -17 -13   1 752.247 44.2387   2
 -12  17  -1 114.805 19.1362   2
  12 -17  -1 106.136 17.6439   2
 -17 -12  -1 122.548 15.1179   2
  17  12  -1 135.224 17.8492   2
 -17 -12   1 160.578 18.4962   2
  17  12   1 152.186 20.2350   2
  12 -17   1 157.762 24.0288   2
 -12  17   1 136.384 15.5257   2
  17  11  -1 426.768 30.7657   2
  11 -17  -1 426.398 31.6428   2
 -17 -11  -1 435.956 29.2662   2
 -11  17  -1 424.026 34.7698   2
 -17 -11   1 493.286 32.3100   2
  17  11   1 477.660 35.6531   2
  11 -17   1 419.472 37.1186   2
 -11  17   1 433.416 27.8843   2
 -17 -10  -1 1208.51 55.4635   2
  10 -17  -1 981.343 54.8743   2
 -10  17  -1 957.159 58.3869   2
  17  10  -1 1081.61 55.7094   2
  10 -17   1 1009.85 62.2138   2
  17  10   1 1049.95 59.1348   2
 -17 -10   1 1017.50 55.4969   2
 -10  17   1 1059.63 50.9329   2
  -9  17  -1 300.105 28.5572   2
   9 -17  -1 326.463 25.8444   2
  17   9  -1 287.768 25.6119   2
 -17  -9  -1 316.393 24.9310   2
  17   9   1 299.314 27.9791   2
   9 -17   1 315.494 30.4003   2
 -17  -9   1 342.282 26.1986   2
  -9  17   1 327.369 23.6153   2
   8 -17  -1 146.724 16.6967   2
 -17  -8  -1 158.558 16.8812   2
  17   8  -1 139.059 17.4761   2
  -8  17  -1 157.155 21.0943   2
   8 -17   1 169.268 23.2817   2
 -17  -8   1 152.231 17.6669   2
  -8  17   1 137.308 13.3036   2
  17   8   1 116.144 19.1088   2
   7 -17  -1 0.36237 7.32525   2
  17   7  -1 3.84598 8.08360   2
 -17  -7  -1 4.64601 7.72141   2
  -7  17  -1 4.31557 9.00583   2
   7 -17   1 -14.381 8.85198   2
  -7  17   1 9.49322 5.95379   2
  17   7   1 0.94736 9.44386   2
 -17  -7   1 9.00848 8.87505   2
  -6  17  -1 1203.08 63.1742   2
  17   6  -1 1218.09 61.3385   2
 -17  -6  -1 1219.10 61.2194   2
   6 -17  -1 1112.23 55.7779   2
  17   6   1 1216.87 65.7138   2
 -17  -6   1 1183.83 60.3451   2
  -6  17   1 1241.35 52.9241   2
   6 -17   1 1194.84 65.4111   2
   5 -17  -1 103.465 12.0481   2
  17   5  -1 84.0606 13.8145   2
 -17  -5  -1 107.181 15.8670   2
  -5  17  -1 92.4813 16.6554   2
  17   5   1 85.4931 16.9202   2
 -17  -5   1 80.7200 13.7660   2
  -5  17   1 77.7864 8.69079   2
   5 -17   1 129.964 23.1461   2
  17   4  -1 604.434 36.7791   2
  -4  17  -1 568.678 37.2472   2
   4 -17  -1 554.332 29.1989   2
 -17  -4  -1 597.544 37.0901   2
  17   4   1 485.945 38.1126   2
  -4  17   1 543.159 26.3032   2
 -17  -4   1 539.601 35.1461   2
   3 -17  -1 63.5155 8.92848   2
 -17  -3  -1 73.1003 16.5078   2
  17   3  -1 67.4871 12.2811   2
  -3  17  -1 54.5952 11.3236   2
 -17  -3   1 70.0801 12.5856   2
  17   3   1 67.0159 17.0315   2
  -3  17   1 52.4528 6.25941   2
  17   2  -1 223.469 20.4728   2
  -2  17  -1 173.690 17.7743   2
   2 -17  -1 161.514 11.5668   2
  -2  17  -1 147.003 18.4079   2
 -17  -2  -1 212.155 21.5309   2
  -2  17   1 182.802 10.0807   2
  17   2   1 142.078 21.1119   2
 -17  -2   1 196.934 19.5221   2
  -1  17  -1 144.855 15.8636   2
  17   1  -1 178.359 19.0724   2
  -1  17  -1 139.748 17.6846   2
 -17  -1  -1 139.100 18.4879   2
 -17  -1   1 162.019 17.9457   2
  17   1   1 153.674 21.2157   2
  17   0  -1 1162.26 59.8775   2
 -17   0  -1 1132.07 61.0160   2
   0  17  -1 1119.62 58.3535   2
   0  17  -1 1127.92 54.9722   2
  17   0   1 1203.77 65.8399   2
 -17   0   1 1097.38 57.7213   2
   1  17  -1 189.933 16.7229   2
  17  -1  -1 184.706 20.2066   2
   1  17  -1 177.096 19.8744   2
 -17   1  -1 170.732 20.4713   2
  17  -1   1 218.657 24.0781   2
 -17   1   1 169.244 18.6539   2
   2  17  -1 443.628 32.4776   2
   2  17  -1 459.195 28.5905   2
  17  -2  -1 499.401 34.0769   2
 -17   2  -1 549.629 37.1711   2
 -17   2   1 513.128 33.0086   2
  17  -2   1 525.923 39.0287   2
   3  17  -1 185.108 15.6503   2
   3  17  -1 186.649 19.8979   2
  17  -3  -1 156.990 19.2223   2
 -17   3  -1 181.742 21.4852   2
 -17   3   1 157.882 17.9825   2
  17  -3   1 150.123 21.7449   2
 -17   4  -1 933.959 52.7078   2
   4  17  -1 888.099 43.1098   2
   4  17  -1 912.787 48.8381   2
  17  -4  -1 866.963 49.7197   2
 -17   4   1 791.435 46.7589   2
  17  -4   1 796.416 53.9792   2
   5  17  -1 710.068 37.4090   2
  17  -5  -1 785.739 45.7234   2
 -17   5  -1 658.574 44.9156   2
 -17   5   1 778.092 43.1381   2
  17  -5   1 730.622 49.3683   2
   6  17  -1 147.237 14.1526   2
 -17   6  -1 137.105 20.3390   2
  17  -6  -1 97.8324 16.4773   2
  -6 -17   1 148.040 16.2529   2
 -17   6   1 162.029 17.4235   2
  17  -6   1 117.087 21.3454   2
   7  17  -1 85.4659 10.6382   2
 -17   7  -1 98.3766 18.3444   2
  17  -7  -1 82.0431 16.1173   2
  17  -7   1 102.234 19.5951   2
  -7 -17   1 83.5404 13.6245   2
 -17   7   1 116.106 15.6148   2
 -17   8  -1 3093.40 136.592   2
   8  17  -1 3100.36 124.411   2
  17  -8  -1 3007.82 134.023   2
  17  -8   1 2849.41 139.096   2
 -17   8   1 2995.63 130.580   2
  -9 -17  -1 116.013 7.61851   2
 -17   9  -1 149.595 20.2818   2
   9  17  -1 131.444 13.8603   2
  17  -9  -1 90.7706 16.5697   2
   9  17   1 124.688 8.67657   2
  17  -9   1 145.984 23.3181   2
  -9 -17   1 121.114 15.1836   2
 -17   9   1 120.806 16.7837   2
  17 -10  -1 51.4188 14.7811   2
  10  17  -1 41.2825 12.1337   2
 -17  10  -1 9.80568 12.0634   2
 -10 -17  -1 34.9091 5.41149   2
  10  17   1 40.0677 7.32715   2
 -10 -17   1 38.6966 11.7162   2
  17 -10   1 36.5048 14.5952   2
 -17  10   1 40.9580 12.0526   2
 -11 -17  -1 0.30102 3.11071   2
  17 -11  -1 -13.288 8.76691   2
  11  17  -1 -6.8047 6.01315   2
 -17  11  -1 13.2056 11.6537   2
  17 -11   1 27.0310 13.7392   2
  11  17   1 1.60028 6.02088   2
 -17  11   1 -2.8731 7.61696   2
 -11 -17   1 5.93554 8.46744   2
 -12 -17  -1 1053.25 45.4505   2
  12  17  -1 1008.55 50.7849   2
  17 -12  -1 979.283 59.4350   2
 -17  12  -1 1010.41 60.4511   2
  12  17   1 1028.10 49.1122   2
 -12 -17   1 1072.25 54.2652   2
 -17  12   1 1051.41 56.4159   2
  17 -12   1 998.191 64.6296   2
 -17  13  -1 143.838 22.7512   2
 -13 -17  -1 182.521 14.0357   2
  17 -13  -1 167.252 22.5103   2
  13  17  -1 183.703 17.0171   2
 -13 -17   1 172.235 19.3865   2
  13  17   1 158.930 16.5951   2
 -17  13   1 137.562 18.3429   2
  17 -13   1 166.913 25.6757   2
  17 -14  -1 114.394 23.4667   2
 -17  14  -1 150.076 22.6075   2
  14  17  -1 139.939 15.3066   2
 -14 -17  -1 121.926 12.0275   2
  14  17   1 107.216 15.3794   2
  17 -14   1 113.787 23.0453   2
 -17  14   1 134.861 17.6382   2
 -14 -17   1 97.4278 16.1041   2
 -17  15  -1 23.4411 14.8239   2
 -15 -17  -1 12.5876 7.22627   2
  17 -15  -1 39.9968 15.4904   2
  15  17  -1 13.1624 10.1686   2
  15  17   1 32.2223 11.1516   2
 -15 -17   1 12.0544 9.96831   2
 -17  15   1 7.55841 10.2654   2
  17 -15   1 21.9931 14.6669   2
  16  17  -1 439.755 30.6924   2
 -17  16  -1 483.041 39.3979   2
  17 -16  -1 513.095 40.1292   2
 -16 -17   1 465.844 33.9046   2
  17 -16   1 479.877 42.0850   2
 -17  16   1 467.669 33.8913   2
  16  17   1 453.128 32.0895   2
  17 -17  -1 261.835 29.9095   2
 -17 -17  -1 264.614 19.6517   2
  17  17  -1 233.427 23.2279   2
 -17  17  -1 284.918 29.3647   2
  17 -17   1 296.315 51.0536   2
  17  17   1 251.074 28.2990   2
 -17 -17   1 243.535 23.7450   2
 -17  17   1 245.962 23.9746   2
 -18 -17  -1 15.3799 7.38675   2
  17 -18  -1 3.43126 12.0193   2
  18  17  -1 4.20503 8.60013   2
 -17  18  -1 -2.6493 11.2154   2
  18  17   1 22.6968 12.6567   2
 -17  18   1 23.9089 11.8846   2
 -18 -17   1 -8.5580 9.17462   2
  17 -18   1 29.8144 17.0353   2
  16 -18  -1 132.324 20.8897   2
  18  16  -1 139.996 17.9876   2
 -18 -16  -1 161.818 17.0051   2
 -16  18  -1 176.847 24.5607   2
  16 -18   1 177.760 26.1928   2
  18  16   1 108.011 19.0979   2
 -18 -16   1 167.092 21.3000   2
 -16  18   1 149.395 18.9222   2
 -15  18  -1 707.035 49.1422   2
  18  15  -1 681.905 41.5058   2
  15 -18  -1 709.094 46.1768   2
 -18 -15  -1 712.537 38.3617   2
 -18 -15   1 615.104 41.1131   2
  18  15   1 666.287 43.3458   2
  15 -18   1 578.977 48.0513   2
 -15  18   1 665.120 40.6935   2
 -18 -14  -1 8.11966 8.55241   2
 -14  18  -1 12.4068 12.4477   2
  18  14  -1 26.0012 11.3225   2
  14 -18  -1 27.9031 14.7189   2
  14 -18   1 1.02451 14.2138   2
 -18 -14   1 10.6430 9.37199   2
  18  14   1 32.6892 12.6446   2
 -14  18   1 13.4968 9.98052   2
 -13  18  -1 144.098 23.8049   2
  18  13  -1 102.899 17.5866   2
  13 -18  -1 134.348 20.7868   2
 -18 -13  -1 119.526 15.5003   2
 -13  18   1 134.124 15.9269   2
  18  13   1 143.211 21.2457   2
  13 -18   1 112.264 21.5792   2
 -18 -13   1 124.773 17.4282   2
 -18 -12  -1 62.7958 13.8947   2
 -12  18  -1 39.5555 16.1640   2
  18  12  -1 73.6053 14.8662   2
  12 -18  -1 66.6051 16.7915   2
 -18 -12   1 60.2983 14.3793   2
  18  12   1 64.4978 18.0581   2
  12 -18   1 65.8942 19.5285   2
 -12  18   1 59.4039 12.8533   2
  18  11  -1 375.269 28.3009   2
 -18 -11  -1 394.044 27.1925   2
  11 -18  -1 350.011 29.1479   2
 -11  18  -1 391.275 32.9120   2
  18  11   1 346.496 31.4568   2
  11 -18   1 341.990 34.2291   2
 -18 -11   1 363.213 28.3742   2
 -11  18   1 353.504 24.6639   2
 -10  18  -1 150.796 20.6021   2
  18  10  -1 166.465 19.3065   2
  10 -18  -1 142.610 18.5509   2
 -18 -10  -1 177.180 18.1649   2
  10 -18   1 141.408 22.2981   2
 -10  18   1 162.502 15.3460   2
 -18 -10   1 146.701 18.2355   2
  18  10   1 172.277 22.6937   2
  18   9  -1 177.964 19.2422   2
 -18  -9  -1 143.910 17.0382   2
  -9  18  -1 184.187 22.6965   2
   9 -18  -1 150.593 18.5496   2
   9 -18   1 135.317 23.1206   2
  18   9   1 131.484 20.0386   2
 -18  -9   1 108.072 17.7169   2
  18   8  -1 127.968 16.3626   2
  -8  18  -1 90.4798 17.3161   2
   8 -18  -1 93.2522 15.2725   2
 -18  -8  -1 122.667 15.6816   2
 -18  -8   1 113.582 15.5789   2
  18   8   1 113.424 20.1620   2
  -8  18   1 118.358 12.0194   2
   8 -18   1 126.937 19.8398   2
 -18  -7  -1 51.1558 12.3638   2
   7 -18  -1 43.8502 11.3202   2
  18   7  -1 80.1982 16.0657   2
  -7  18  -1 44.9219 14.2372   2
 -18  -7   1 57.0732 15.3279   2
  -7  18   1 38.5336 8.57825   2
  18   7   1 49.6030 17.1032   2
   7 -18   1 34.9817 15.3011   2
  18   6  -1 798.343 46.8700   2
   6 -18  -1 825.083 42.3257   2
 -18  -6  -1 858.104 46.9730   2
  -6  18  -1 839.032 48.6955   2
  -6  18   1 846.251 38.5154   2
   6 -18   1 724.822 47.8414   2
  18   6   1 851.653 52.7028   2
 -18  -6   1 776.266 45.8607   2
 -18  -5  -1 734.650 42.8938   2
  18   5  -1 671.254 41.5639   2
  -5  18  -1 709.361 42.7848   2
   5 -18  -1 682.577 35.5695   2
 -18  -5   1 703.147 41.5174   2
  -5  18   1 699.942 32.6280   2
  18   5   1 657.744 45.7884   2
   5 -18   1 637.153 48.6740   2
  18   4  -1 18.2389 10.9199   2
 -18  -4  -1 0.18503 8.80874   2
   4 -18  -1 21.7385 6.81750   2
  -4  18  -1 22.9627 11.3423   2
  -4  18  -1 12.4861 9.50196   2
  18   4   1 25.2445 13.5036   2
 -18  -4   1 14.3808 9.47991   2
  -4  18   1 20.5539 5.27631   2
  -3  18  -1 248.105 21.2263   2
 -18  -3  -1 186.455 21.1673   2
  -3  18  -1 216.730 21.9852   2
   3 -18  -1 205.397 14.8191   2
  18   3  -1 263.030 23.3860   2
  -3  18   1 238.640 12.9147   2
  18   3   1 244.106 26.3482   2
 -18  -3   1 207.579 20.8223   2
 -18  -2  -1 369.589 28.8249   2
   2 -18  -1 314.586 17.3214   2
  18   2  -1 374.674 27.7477   2
  -2  18  -1 317.086 24.8425   2
 -18  -2   1 340.842 26.5947   2
  18   2   1 362.220 32.2257   2
  -2  18   1 332.158 15.6127   2
 -18  -1  -1 984.957 54.6656   2
  -1  18  -1 935.592 48.8321   2
  18   1  -1 968.587 53.4235   2
  -1  18  -1 1023.65 52.7819   2
 -18  -1   1 903.402 51.0229   2
  18   1   1 926.168 57.4751   2
   0  18  -1 21.0784 9.12503   2
   0  18  -1 9.74712 10.0685   2
  18   0  -1 6.20154 9.15060   2
 -18   0  -1 31.9549 12.5630   2
 -18   0   1 17.9773 9.37798   2
  18   0   1 23.3738 13.8737   2
   1  18  -1 33.3808 12.2359   2
 -18   1  -1 23.6051 11.6946   2
  18  -1  -1 21.8392 10.6653   2
   1  18  -1 19.3726 8.72102   2
 -18   1   1 7.13893 9.64515   2
  18  -1   1 39.1002 15.5925   2
   2  18  -1 817.658 47.0340   2
 -18   2  -1 852.029 50.5606   2
   2  18  -1 903.154 43.2371   2
  18  -2  -1 785.646 48.1289   2
 -18   2   1 758.458 45.6530   2
  18  -2   1 838.755 53.0672   2
 -18   3  -1 1212.27 64.9585   2
  18  -3  -1 1176.65 62.5707   2
   3  18  -1 1141.03 55.0494   2
   3  18  -1 1236.88 61.3163   2
  18  -3   1 1257.04 69.2075   2
 -18   3   1 1106.31 59.8706   2
 -18   4  -1 56.8489 16.0698   2
   4  18  -1 44.6681 9.93209   2
   4  18  -1 65.4014 14.2951   2
  18  -4  -1 49.6649 13.6015   2
  18  -4   1 42.0776 15.3162   2
 -18   4   1 57.9953 13.6608   2
   5  18  -1 -14.401 7.57951   2
 -18   5  -1 1.15090 10.7075   2
   5  18  -1 -3.5582 5.76828   2
  18  -5  -1 9.21225 10.1177   2
 -18   5   1 0.53409 6.77638   2
  18  -5   1 19.7579 13.6114   2
  18  -6  -1 419.175 32.1568   2
   6  18  -1 408.550 25.0080   2
 -18   6  -1 400.269 33.1311   2
  -6 -18   1 430.981 28.1530   2
  18  -6   1 339.183 33.6939   2
 -18   6   1 377.679 29.3051   2
  18  -7  -1 652.888 43.8713   2
   7  18  -1 679.386 36.3379   2
 -18   7  -1 783.211 47.9435   2
 -18   7   1 748.846 43.0899   2
  -7 -18   1 631.051 42.5760   2
  18  -7   1 733.838 50.6430   2
  18  -8  -1 33.9792 14.4383   2
   8  18  -1 63.8691 10.2887   2
 -18   8  -1 75.7346 19.0742   2
 -18   8   1 50.0072 13.8647   2
  -8 -18   1 55.4242 13.3941   2
  18  -8   1 83.3483 19.6232   2
  18  -9  -1 132.082 19.2887   2
 -18   9  -1 129.839 19.8950   2
   9  18  -1 95.1390 12.0069   2
  -9 -18   1 99.3520 15.0607   2
  18  -9   1 118.879 25.3229   2
 -18   9   1 92.5873 14.9866   2
 -18  10  -1 79.4751 18.6107   2
 -10 -18  -1 57.9767 5.88785   2
  18 -10  -1 59.7923 15.7796   2
  18 -10   1 93.8738 22.1965   2
 -18  10   1 71.1703 15.8467   2
  10  18   1 51.2672 6.84479   2
 -10 -18   1 52.8649 12.2408   2
  11  18  -1 138.639 14.4236   2
 -11 -18  -1 118.182 9.44595   2
 -18  11  -1 134.821 21.6941   2
  18 -11  -1 159.985 23.1445   2
 -18  11   1 140.869 18.9833   2
  11  18   1 121.292 11.4860   2
  18 -11   1 130.309 27.1904   2
 -11 -18   1 105.388 16.9535   2
 -12 -18  -1 444.173 22.5967   2
  12  18  -1 460.485 28.2572   2
  18 -12  -1 442.324 36.8324   2
 -18  12  -1 393.840 35.0439   2
  18 -12   1 417.661 39.6614   2
 -12 -18   1 397.739 29.9823   2
  12  18   1 452.785 25.7536   2
 -18  12   1 430.295 32.2552   2
  13  18  -1 130.013 15.1058   2
 -18  13  -1 96.4536 21.9915   2
 -13 -18  -1 115.937 11.0123   2
  18 -13  -1 119.780 22.7750   2
 -18  13   1 110.734 18.6831   2
 -13 -18   1 104.073 16.7785   2
  18 -13   1 150.100 25.4294   2
  13  18   1 110.253 13.8067   2
 -18  14  -1 10.1382 13.7742   2
 -14 -18  -1 8.64781 5.92448   2
  18 -14  -1 42.1631 14.6875   2
  14  18  -1 11.2017 8.63068   2
 -18  14   1 18.0756 10.4814   2
  14  18   1 32.0521 9.74210   2
 -14 -18   1 8.04334 10.1119   2
  18 -14   1 6.53068 15.7363   2
  15  18  -1 16.9675 9.91925   2
  18 -15  -1 16.6945 13.3349   2
 -15 -18  -1 24.4937 7.50246   2
 -18  15  -1 26.9475 13.8567   2
 -18  15   1 8.98228 11.2000   2
  15  18   1 12.2276 8.54203   2
 -15 -18   1 17.3237 11.3158   2
  18 -16  -1 98.8147 19.8533   2
 -18  16  -1 66.5235 19.0963   2
 -16 -18  -1 75.7160 10.9860   2
  16  18  -1 88.4319 15.1023   2
 -16 -18   1 84.3063 15.6911   2
  16  18   1 97.2324 15.8405   2
  18 -16   1 89.2199 21.5150   2
 -18  16   1 79.2565 15.5438   2
  17  18  -1 1252.12 64.6458   2
 -17 -18  -1 1335.25 60.3364   2
 -18  17  -1 1332.57 74.1686   2
  18 -17  -1 1249.32 74.0431   2
  17  18   1 1354.27 66.2764   2
  18 -17   1 1149.33 76.0341   2
 -17 -18   1 1210.11 66.3627   2
 -18  17   1 1366.28 68.3509   2
  18 -18  -1 8.89612 15.1213   2
  18  18  -1 30.7072 10.8607   2
 -18 -18  -1 15.7181 7.22591   2
 -18  18  -1 3.57781 14.1127   2
  18 -18   1 22.8477 16.5651   2
 -18  18   1 10.4010 11.3844   2
 -18 -18   1 -1.4820 9.31347   2
  18  18   1 9.52901 12.6280   2
  18 -19  -1 17.4857 15.4081   2
 -19 -18  -1 9.51757 8.56173   2
  19  18  -1 0.36896 7.99118   2
 -18  19   1 10.8201 10.6250   2
 -19 -18   1 -15.299 8.75985   2
  19  18   1 22.0282 13.0046   2
  18 -19   1 23.3735 19.5908   2
 -17  19  -1 127.411 22.4888   2
  17 -19  -1 166.607 24.9485   2
 -19 -17  -1 143.036 16.4594   2
  19  17  -1 129.061 19.3700   2
 -17  19   1 163.029 19.3151   2
 -19 -17   1 120.406 18.6897   2
  19  17   1 110.872 18.9716   2
  17 -19   1 155.597 25.6881   2
 -19 -16  -1 1284.30 59.5887   2
  19  16  -1 1126.77 62.1772   2
 -16  19  -1 1238.66 70.1288   2
  16 -19  -1 1263.63 70.6545   2
 -16  19   1 1155.41 61.7441   2
 -19 -16   1 1111.50 63.3873   2
  16 -19   1 1279.10 83.4963   2
  19  16   1 1158.89 64.6944   2
 -19 -15  -1 223.212 20.4205   2
 -15  19  -1 251.968 29.5794   2
  19  15  -1 229.594 23.4295   2
  15 -19  -1 212.500 26.1435   2
  15 -19   1 286.196 32.5414   2
 -19 -15   1 247.654 25.3940   2
 -15  19   1 271.808 23.2219   2
  19  15   1 232.238 25.9112   2
  19  14  -1 -1.4445 9.83835   2
  14 -19  -1 9.80630 11.3684   2
 -14  19  -1 11.0473 12.8491   2
 -19 -14  -1 8.88328 8.76223   2
 -14  19   1 2.43647 7.65890   2
 -19 -14   1 2.78643 10.5078   2
  19  14   1 29.2913 13.9960   2
  14 -19   1 -10.561 9.86379   2
 -13  19  -1 8.96465 15.2685   2
  13 -19  -1 11.1363 10.7857   2
  19  13  -1 5.30132 10.4476   2
 -19 -13  -1 22.8807 9.96501   2
  13 -19   1 19.8490 14.8865   2
  19  13   1 15.7342 11.0239   2
 -19 -13   1 4.88899 10.9565   2
 -13  19   1 0.21683 6.86567   2
  19  12  -1 2001.29 94.6239   2
 -19 -12  -1 2026.06 91.1311   2
 -12  19  -1 1944.98 97.8431   2
  12 -19  -1 1883.90 94.8860   2
  12 -19   1 1990.62 103.269   2
  19  12   1 2027.15 98.1270   2
 -19 -12   1 2119.41 95.4662   2
 -12  19   1 2040.53 89.6318   2
 -19 -11  -1 34.5863 10.9534   2
  11 -19  -1 4.99492 10.8366   2
 -11  19  -1 16.4063 11.9814   2
  19  11  -1 0.50956 9.73779   2
 -11  19   1 -2.9256 5.18869   2
  11 -19   1 38.4870 15.5257   2
  19  11   1 26.8233 15.7418   2
 -19 -11   1 6.77349 9.13186   2
 -19 -10  -1 116.633 16.7900   2
  19  10  -1 83.2572 16.0940   2
 -10  19  -1 101.304 18.8356   2
 -10  19   1 95.4303 12.5221   2
  19  10   1 124.145 20.1415   2
 -19 -10   1 120.043 16.9658   2
  10 -19   1 105.381 20.0103   2
   9 -19  -1 293.603 25.8276   2
 -19  -9  -1 343.749 26.9631   2
  19   9  -1 322.979 27.2730   2
  -9  19  -1 323.447 29.1459   2
  19   9   1 352.269 31.8407   2
   9 -19   1 276.095 31.5499   2
 -19  -9   1 354.676 28.0747   2
  -8  19  -1 701.027 45.9804   2
 -19  -8  -1 805.606 44.6952   2
  19   8  -1 723.279 44.1501   2
   8 -19  -1 715.483 41.2792   2
  19   8   1 704.446 48.4960   2
  -8  19   1 718.120 36.6975   2
 -19  -8   1 754.909 44.1520   2
   8 -19   1 711.500 48.2082   2
   7 -19  -1 109.348 14.3987   2
  19   7  -1 106.302 16.3508   2
  -7  19  -1 88.6493 15.8772   2
 -19  -7  -1 96.5994 15.5907   2
  -7  19   1 91.7259 10.7871   2
 -19  -7   1 81.4360 14.8351   2
  19   7   1 113.947 21.7517   2
   7 -19   1 107.521 20.0333   2
 -19  -6  -1 111.594 16.4784   2
  19   6  -1 97.7056 16.3491   2
  -6  19  -1 124.131 19.3269   2
   6 -19  -1 131.182 14.5958   2
   6 -19   1 127.176 21.0848   2
  -6  19   1 135.717 11.5864   2
 -19  -6   1 160.380 18.4693   2
  19   6   1 161.884 23.2859   2
  -5  19  -1 0.06016 9.43507   2
  19   5  -1 7.87572 8.44858   2
   5 -19  -1 22.7990 8.62433   2
 -19  -5  -1 22.5041 10.4091   2
  -5  19   1 14.5976 5.57633   2
  19   5   1 6.72582 14.2376   2
 -19  -5   1 19.3701 9.58880   2
   4 -19  -1 1018.17 48.7651   2
  -4  19  -1 1023.44 56.8769   2
 -19  -4  -1 1145.19 59.1324   2
  19   4  -1 1121.78 58.6416   2
  19   4   1 1061.81 62.7604   2
  -4  19   1 1078.78 45.8627   2
 -19  -4   1 1092.02 57.4654   2
   3 -19  -1 6.55288 5.67534   2
  19   3  -1 6.57241 9.03800   2
  -3  19  -1 3.22110 8.18112   2
  -3  19  -1 26.4263 11.9588   2
 -19  -3  -1 7.94554 10.3012   2
  -3  19   1 19.1679 4.47614   2
 -19  -3   1 9.39091 8.87982   2
  19   3   1 -13.391 10.5202   2
 -19  -2  -1 319.667 26.9724   2
   2 -19  -1 242.375 13.7909   2
  -2  19  -1 302.155 25.7543   2
  19   2  -1 259.660 24.0361   2
  -2  19  -1 257.647 21.9516   2
  -2  19   1 258.129 12.2974   2
  19   2   1 273.907 28.1026   2
 -19  -2   1 270.340 23.9907   2
  19   1  -1 2.13690 7.84415   2
  -1  19  -1 7.09826 7.60839   2
  -1  19  -1 5.49957 9.68533   2
 -19  -1  -1 0.31487 6.44020   2
  19   1   1 -4.5926 7.73623   2
 -19  -1   1 8.63047 8.14567   2
   0  19  -1 108.749 14.3412   2
   0  19  -1 136.720 17.8027   2
 -19   0  -1 115.012 18.0965   2
  19   0  -1 121.267 17.1983   2
  19   0   1 97.1860 19.9167   2
 -19   0   1 114.507 16.5689   2
  19  -1  -1 8.58725 9.72605   2
 -19   1  -1 0.94532 10.3978   2
   1  19  -1 -1.8623 8.39500   2
   1  19  -1 -2.1961 6.20177   2
 -19   1   1 -8.1254 7.02483   2
  19  -1   1 16.1085 12.5617   2
   2  19  -1 1230.61 57.7738   2
 -19   2  -1 1189.82 66.3278   2
   2  19  -1 1273.68 62.8596   2
  19  -2  -1 1250.44 65.7469   2
  19  -2   1 1223.66 70.0981   2
 -19   2   1 1168.09 62.6794   2
   3  19  -1 384.159 29.2829   2
 -19   3  -1 426.279 34.0604   2
   3  19  -1 433.662 26.1404   2
  19  -3  -1 375.212 31.2842   2
  19  -3   1 430.780 36.2725   2
 -19   3   1 355.512 28.7657   2
   4  19  -1 14.2000 10.6055   2
 -19   4  -1 3.53649 11.5342   2
  19  -4  -1 24.7381 10.2244   2
   4  19  -1 17.9169 7.99049   2
  19  -4   1 14.2790 11.1011   2
 -19   4   1 28.4342 10.8497   2
   5  19  -1 144.877 14.4478   2
 -19   5  -1 125.192 20.6224   2
   5  19  -1 140.486 17.9268   2
  19  -5  -1 133.509 19.9470   2
  19  -5   1 100.473 20.8119   2
 -19   5   1 124.538 17.3148   2
 -19   6  -1 1439.16 76.8827   2
   6  19  -1 1443.45 71.8670   2
   6  19  -1 1499.67 65.5975   2
  19  -6  -1 1470.77 76.3105   2
 -19   6   1 1374.37 71.6861   2
  19  -6   1 1465.39 81.4008   2
 -19   7  -1 306.453 30.0646   2
  19  -7  -1 319.136 29.3046   2
   7  19  -1 338.729 21.6100   2
 -19   7   1 273.283 25.4142   2
  19  -7   1 321.706 32.6656   2
   8  19  -1 182.462 15.6791   2
  19  -8  -1 155.325 21.0067   2
 -19   8  -1 163.999 22.8766   2
  19  -8   1 198.709 26.3182   2
 -19   8   1 137.160 18.6860   2
  -8 -19   1 173.569 19.2052   2
  19  -9  -1 36.9548 15.6780   2
   9  19  -1 27.8188 8.43678   2
 -19   9  -1 8.82322 9.17724   2
  19  -9   1 43.5800 18.4832   2
  -9 -19   1 28.0042 10.7744   2
 -19   9   1 25.1180 11.0396   2
  19 -10  -1 1861.45 90.5235   2
 -19  10  -1 1706.87 89.7099   2
 -19  10   1 1753.92 85.0427   2
  19 -10   1 1689.09 93.6595   2
 -10 -19   1 1741.43 81.0704   2
 -19  11  -1 19.6115 13.9766   2
  19 -11  -1 23.4322 14.6337   2
  11  19  -1 41.1513 10.4726   2
 -11 -19  -1 26.1596 4.83905   2
  19 -11   1 13.9085 14.5532   2
 -11 -19   1 37.9007 11.7492   2
 -19  11   1 28.1903 11.6599   2
  11  19   1 38.1302 6.42165   2
 -12 -19  -1 32.6350 6.41811   2
  12  19  -1 27.4191 9.64105   2
 -19  12  -1 62.7767 18.4404   2
  19 -12  -1 25.1881 15.5231   2
 -19  12   1 40.1899 13.0002   2
 -12 -19   1 35.7561 12.6087   2
  12  19   1 28.9523 7.55922   2
  13  19  -1 23.2398 9.57699   2
 -19  13  -1 19.3155 13.9168   2
 -13 -19  -1 27.9870 6.31090   2
  19 -13  -1 -7.2224 11.3836   2
  13  19   1 18.1624 6.80008   2
 -13 -19   1 11.9234 10.4739   2
  19 -13   1 39.6828 18.3388   2
 -19  13   1 25.8532 12.0813   2
 -14 -19  -1 175.808 13.7384   2
  19 -14  -1 223.972 28.0834   2
  14  19  -1 174.969 17.7904   2
 -19  14  -1 192.910 26.4961   2
 -19  14   1 159.502 20.4350   2
  14  19   1 180.199 17.2718   2
 -14 -19   1 178.770 20.2503   2
  19 -14   1 221.490 29.5842   2
 -15 -19  -1 118.960 12.4019   2
 -19  15  -1 159.481 24.4365   2
  19 -15  -1 135.984 23.0135   2
  15  19  -1 116.593 15.5576   2
  15  19   1 145.162 16.8849   2
 -19  15   1 119.284 19.0943   2
  19 -15   1 137.771 26.4528   2
 -15 -19   1 152.367 19.9041   2
  16  19  -1 31.2633 11.5048   2
 -19  16  -1 -5.7480 23.5559   2
  19 -16  -1 -3.0719 13.8214   2
 -16 -19  -1 25.7975 7.31483   2
  19 -16   1 21.0763 17.0231   2
  16  19   1 14.3522 10.8197   2
 -16 -19   1 16.1467 9.05478   2
 -19  16   1 17.4757 11.6014   2
 -19  17  -1 9.21367 14.5479   2
  17  19  -1 26.5192 11.4735   2
 -17 -19  -1 7.19721 7.95269   2
 -19  17   1 -1.2478 10.8663   2
 -17 -19   1 11.4139 11.3364   2
  17  19   1 16.5885 11.3136   2
  19 -17   1 36.0843 17.3003   2
  18  19  -1 57.0950 14.5698   2
 -18 -19  -1 63.5817 10.9177   2
  19 -18  -1 50.1963 24.3257   2
 -19  18  -1 70.8100 20.9103   2
  19 -18   1 62.5722 22.8304   2
 -18 -19   1 58.1849 15.8310   2
 -19  18   1 60.8913 15.1940   2
  19  19  -1 261.958 25.3770   2
  19 -19  -1 301.195 33.9816   2
 -19  19  -1 305.336 32.8035   2
  19  19   1 297.669 27.9823   2
 -19 -19   1 303.099 28.6534   2
 -19  19   1 271.787 26.5147   2
  19 -19   1 323.529 39.3464   2
  19 -20  -1 332.748 36.4958   2
  20  19  -1 259.998 27.8253   2
 -20 -19  -1 342.346 25.3846   2
 -19  20  -1 322.475 34.6407   2
 -20 -19   1 402.938 32.4679   2
 -19  20   1 371.670 30.5228   2
  19 -20   1 410.968 42.5673   2
  20  19   1 377.090 31.6478   2
 -18  20  -1 423.126 38.4967   2
 -20 -18  -1 434.313 29.3214   2
  20  18  -1 374.440 31.8459   2
  18 -20  -1 464.543 39.7356   2
 -18  20   1 487.058 34.8025   2
  18 -20   1 445.578 43.0703   2
  20  18   1 461.338 36.7197   2
 -20 -18   1 402.573 34.1401   2
  20  17  -1 99.5860 17.4293   2
 -17  20  -1 88.1695 19.7415   2
 -20 -17  -1 73.6457 15.1476   2
  17 -20  -1 42.6402 16.8181   2
 -17  20   1 63.8624 16.2046   2
  20  17   1 94.9449 20.7010   2
  17 -20   1 49.9005 21.3764   2
 -20 -17   1 57.4063 15.2062   2
  20  16  -1 51.5390 14.0733   2
 -20 -16  -1 73.3796 13.4655   2
  16 -20  -1 85.2120 20.7865   2
 -16  20  -1 62.5205 19.6193   2
 -16  20   1 59.3476 14.6999   2
  16 -20   1 66.1662 27.1516   2
 -20 -16   1 72.6109 15.1207   2
  20  16   1 94.3006 19.0457   2
 -20 -15  -1 107.521 15.5830   2
 -15  20  -1 89.7920 23.2344   2
  15 -20  -1 128.751 20.7652   2
  20  15  -1 96.3692 17.1939   2
 -15  20   1 75.2996 14.0319   2
  20  15   1 132.484 21.8568   2
  15 -20   1 89.4996 23.0548   2
 -20 -15   1 92.0029 18.9124   2
  20  14  -1 1.61179 8.49452   2
 -20 -14  -1 -3.4398 6.54569   2
 -14  20  -1 4.51892 11.7205   2
  14 -20  -1 12.9062 13.7958   2
  20  14   1 19.4297 13.6214   2
  14 -20   1 -0.5220 10.2654   2
 -14  20   1 6.71568 8.03300   2
 -20 -14   1 8.30202 10.1529   2
 -20 -13  -1 143.247 17.9179   2
  13 -20  -1 148.991 24.0490   2
 -13  20  -1 183.440 25.3273   2
  20  13  -1 187.370 21.0952   2
  20  13   1 202.957 24.2618   2
  13 -20   1 175.437 28.5010   2
 -13  20   1 201.600 18.9980   2
 -20 -13   1 154.208 20.3507   2
 -20 -12  -1 91.1639 14.3758   2
  12 -20  -1 71.8056 18.3875   2
 -12  20  -1 123.330 20.3074   2
  20  12  -1 103.514 16.7768   2
  20  12   1 95.2579 20.9240   2
  12 -20   1 110.440 23.7031   2
 -12  20   1 83.8121 13.0472   2
 -20 -12   1 99.9919 17.9353   2
 -20 -11  -1 2.05583 8.60015   2
 -11  20  -1 5.38372 12.4691   2
  20  11  -1 -1.2278 8.32898   2
  11 -20  -1 10.7975 10.6128   2
 -20 -11   1 11.0310 9.88023   2
  11 -20   1 2.85230 10.4885   2
 -11  20   1 7.78464 6.62283   2
  20  11   1 22.3582 14.3434   2
 -20 -10  -1 13.9449 9.31165   2
  20  10  -1 13.5416 10.2228   2
 -10  20  -1 19.0644 13.0153   2
  20  10   1 18.7221 10.9501   2
 -20 -10   1 12.5112 9.96867   2
 -10  20   1 -4.0944 5.65326   2
  10 -20   1 6.77855 14.1355   2
 -20  -9  -1 139.111 18.3209   2
  -9  20  -1 151.445 21.9390   2
   9 -20  -1 167.384 19.8951   2
  20   9  -1 172.931 19.5762   2
  20   9   1 123.320 22.7489   2
   9 -20   1 151.587 23.5576   2
 -20  -9   1 167.628 20.0446   2
   8 -20  -1 362.554 28.2310   2
  -8  20  -1 387.594 32.7615   2
 -20  -8  -1 398.919 30.2407   2
  20   8  -1 429.674 31.7063   2
  -8  20   1 395.249 24.0439   2
 -20  -8   1 365.781 29.4992   2
  20   8   1 366.260 33.9842   2
   8 -20   1 458.077 36.3643   2
 -20  -7  -1 296.636 26.0747   2
  20   7  -1 331.845 27.8781   2
   7 -20  -1 281.316 23.5110   2
  -7  20  -1 350.561 29.6939   2
  -7  20   1 345.778 20.5940   2
   7 -20   1 369.790 31.7379   2
 -20  -7   1 343.281 27.7100   2
  20   7   1 258.704 28.2741   2
 -20  -6  -1 69.1281 16.4062   2
  -6  20  -1 52.8032 15.8339   2
  20   6  -1 76.1652 14.6180   2
   6 -20  -1 59.9045 11.9095   2
  -6  20   1 46.5853 8.18921   2
   6 -20   1 62.5827 16.3381   2
 -20  -6   1 70.7734 16.7482   2
  20   6   1 87.5169 21.2515   2
   5 -20  -1 129.972 14.2951   2
  20   5  -1 110.266 17.1732   2
 -20  -5  -1 140.695 19.6518   2
  -5  20  -1 125.166 18.9133   2
 -20  -5   1 110.744 17.4707   2
  20   5   1 116.876 22.8664   2
  -5  20   1 141.385 10.9519   2
  20   4  -1 879.688 51.7258   2
 -20  -4  -1 832.926 50.2816   2
   4 -20  -1 836.196 41.4615   2
  -4  20  -1 873.611 48.8608   2
  -4  20  -1 933.061 50.9914   2
  20   4   1 853.865 55.5168   2
  -4  20   1 945.943 38.7531   2
 -20  -4   1 852.418 50.0872   2
   3 -20  -1 1024.89 44.1989   2
  -3  20  -1 932.082 53.7922   2
 -20  -3  -1 925.157 55.2661   2
  20   3  -1 936.547 55.7722   2
 -20  -3   1 1063.11 56.1469   2
  20   3   1 1014.92 61.4536   2
  -3  20   1 1032.44 41.5162   2
  -2  20  -1 40.8756 12.6508   2
  20   2  -1 35.5333 13.9681   2
 -20  -2  -1 55.6126 15.7024   2
  -2  20  -1 29.7541 11.3402   2
 -20  -2   1 44.5887 13.5433   2
  20   2   1 38.4694 16.0477   2
  20   1  -1 200.818 22.4087   2
 -20  -1  -1 164.101 20.4966   2
  -1  20  -1 207.369 18.4330   2
  -1  20  -1 167.503 23.2290   2
 -20  -1   1 204.641 21.3266   2
  20   1   1 164.919 24.1299   2
   0  20  -1 679.859 37.0349   2
 -20   0  -1 676.999 43.6170   2
   0  20  -1 597.637 43.0907   2
  20   0  -1 603.362 41.9291   2
 -20   0   1 635.515 40.4931   2
  20   0   1 609.592 45.9621   2
  20  -1  -1 990.467 55.9477   2
 -20   1  -1 911.200 54.3618   2
   1  20  -1 830.932 49.0649   2
   1  20  -1 911.086 46.3728   2
  20  -1   1 908.613 58.5858   2
 -20   1   1 901.379 51.5673   2
  20  -2  -1 17.1466 12.5138   2
   2  20  -1 15.5033 7.21131   2
 -20   2  -1 13.0664 9.89110   2
   2  20  -1 6.36791 10.6750   2
 -20   2   1 10.3936 9.53271   2
  20  -2   1 25.1880 11.1200   2
   3  20  -1 171.031 16.0952   2
   3  20  -1 174.316 20.1679   2
  20  -3  -1 218.995 24.0226   2
 -20   3  -1 198.013 23.8044   2
  20  -3   1 164.490 23.6911   2
 -20   3   1 196.659 21.3355   2
 -20   4  -1 509.342 38.2450   2
  20  -4  -1 475.909 36.5499   2
   4  20  -1 510.867 34.6393   2
   4  20  -1 503.100 29.0125   2
  20  -4   1 450.133 40.0159   2
 -20   4   1 451.951 33.7572   2
   5  20  -1 700.711 36.6079   2
  20  -5  -1 723.233 47.0927   2
   5  20  -1 663.903 41.7370   2
 -20   5  -1 730.136 47.4453   2
 -20   5   1 678.120 42.8229   2
  20  -5   1 583.080 47.7053   2
 -20   6  -1 64.0931 17.8631   2
   6  20  -1 65.8614 16.2538   2
  20  -6  -1 82.3272 19.0685   2
   6  20  -1 63.1585 11.0177   2
 -20   6   1 79.5901 14.3975   2
  20  -6   1 107.348 21.4004   2
 -20   7  -1 268.522 27.1845   2
   7  20  -1 226.725 18.3717   2
  20  -7  -1 264.731 27.5293   2
  20  -7   1 309.981 32.9346   2
 -20   7   1 258.271 24.5451   2
   8  20  -1 18.7506 7.24117   2
 -20   8  -1 9.17426 10.8468   2
  20  -8  -1 16.0376 12.1018   2
  20  -8   1 8.38517 12.7627   2
  -8 -20   1 3.74152 8.04828   2
 -20   8   1 12.1185 9.60943   2
   9  20  -1 19.9219 7.57692   2
 -20   9  -1 16.7742 13.8945   2
  20  -9  -1 35.7783 15.7542   2
 -20   9   1 22.1652 11.1065   2
  -9 -20   1 22.7837 11.2721   2
 -20  10  -1 188.016 24.1955   2
  10  20  -1 194.940 19.4197   2
  20 -10  -1 164.519 24.7499   2
 -20  10   1 164.234 21.1892   2
 -10 -20   1 227.596 21.3205   2
  20 -10   1 174.026 27.0752   2
  11  20  -1 50.0920 10.8526   2
 -20  11  -1 10.6781 13.5176   2
  20 -11  -1 53.4575 18.8002   2
 -11 -20  -1 47.1631 4.34739   2
  20 -11   1 57.3534 20.1934   2
 -20  11   1 31.9627 13.0002   2
 -11 -20   1 40.8464 13.6622   2
  12  20  -1 12.5713 8.27269   2
  20 -12  -1 11.3490 14.0522   2
 -20  12  -1 7.51154 13.3932   2
 -12 -20  -1 20.7473 4.90727   2
 -12 -20   1 27.9523 10.1181   2
 -20  12   1 30.1113 12.8271   2
  12  20   1 22.2275 5.94501   2
  20 -12   1 41.8323 14.6438   2
  13  20  -1 8.82102 8.63669   2
 -20  13  -1 -0.9413 12.0843   2
 -13 -20  -1 -5.6276 4.47696   2
 -20  13   1 -2.0948 7.71915   2
  13  20   1 3.20118 5.80502   2
 -13 -20   1 -0.4346 9.84150   2
  20 -13   1 -7.4640 12.9981   2
  20 -14  -1 554.937 45.4587   2
  14  20  -1 552.929 33.9979   2
 -14 -20  -1 534.556 27.9711   2
  14  20   1 575.979 31.6156   2
 -14 -20   1 589.502 37.9034   2
 -20  14   1 549.574 39.1802   2
  20 -14   1 569.975 48.5847   2
  20 -15  -1 441.079 39.4685   2
 -20  15  -1 438.460 39.1756   2
 -15 -20  -1 536.678 27.1146   2
  15  20  -1 493.097 31.5304   2
 -20  15   1 532.339 37.4308   2
  15  20   1 467.624 30.3348   2
 -15 -20   1 454.543 33.7346   2
  20 -15   1 435.386 44.6710   2
  20 -16  -1 37.2096 16.7456   2
 -20  16  -1 43.3877 17.9961   2
  16  20  -1 41.1979 12.8786   2
 -16 -20  -1 56.3491 10.0960   2
  16  20   1 61.7801 14.4079   2
 -20  16   1 49.5412 15.8781   2
 -16 -20   1 39.0881 15.0094   2
  20 -16   1 39.1816 19.6439   2
  17  20  -1 136.412 17.7382   2
 -17 -20  -1 120.961 15.1792   2
 -20  17  -1 143.884 24.0355   2
  20 -17  -1 82.2816 24.1120   2
 -17 -20   1 126.933 19.5722   2
  17  20   1 151.970 19.4070   2
 -20  17   1 99.0829 19.0216   2
  20 -17   1 159.498 27.5286   2
 -20  18  -1 54.5463 17.8400   2
  18  20  -1 61.2765 15.7891   2
 -18 -20  -1 55.2885 11.4352   2
  20 -18  -1 61.9021 19.8845   2
  18  20   1 70.3168 16.0638   2
 -18 -20   1 92.6118 17.7467   2
  20 -18   1 57.5028 24.4082   2
 -20  18   1 77.3052 18.7180   2
 -19 -20  -1 554.867 32.0888   2
  20 -19  -1 443.057 41.7649   2
  19  20  -1 550.411 37.0901   2
 -20  19  -1 457.374 41.5070   2
 -19 -20   1 519.719 38.6568   2
  19  20   1 583.512 37.7830   2
 -20  20  -1 45.4060 20.0121   2
  20 -20  -1 63.2068 19.7230   2
  20  20  -1 41.1253 13.8998   2
 -20 -20  -1 34.3825 11.1062   2
  20  20   1 27.7656 15.9139   2
 -20 -20   1 18.7735 14.4680   2
 -20  20   1 35.1075 16.3035   2
 -20  21  -1 176.338 26.3923   2
  21  20  -1 186.101 23.5193   2
 -21 -20  -1 243.547 20.5427   2
  20 -21  -1 192.737 27.6568   2
  21  20   1 238.356 27.7018   2
 -21 -20   1 204.523 24.6889   2
 -20  21   1 179.560 23.3507   2
 -21 -19  -1 -2.6717 8.25634   2
 -19  21  -1 19.1635 14.2227   2
  21  19  -1 17.2378 12.3057   2
  19 -21  -1 2.97730 13.7910   2
  21  19   1 17.4934 14.8294   2
 -19  21   1 30.1898 13.5814   2
 -21 -19   1 13.8077 14.0219   2
 -21 -18  -1 830.548 44.4926   2
  21  18  -1 737.766 47.9878   2
 -18  21  -1 865.999 55.6383   2
  18 -21  -1 707.807 60.2520   2
  18 -21   1 779.727 58.9362   2
 -18  21   1 751.428 47.5961   2
 -21 -18   1 864.685 51.3464   2
  21  18   1 746.747 50.7687   2
  21  17  -1 22.1911 12.5370   2
 -21 -17  -1 28.0018 9.94211   2
  17 -21  -1 0.16009 14.3930   2
 -21 -17   1 29.9164 12.6767   2
  21  17   1 27.8939 13.3880   2
  17 -21   1 30.6821 19.2308   2
 -17  21   1 23.7963 10.3932   2
 -21 -16  -1 7.60028 8.49442   2
  21  16  -1 23.1141 11.6485   2
  16 -21  -1 62.4905 18.1693   2
 -16  21  -1 2.43645 12.7509   2
  21  16   1 21.7926 13.8694   2
  16 -21   1 24.5583 17.8816   2
 -21 -16   1 42.3162 16.0921   2
 -16  21   1 8.98129 9.72400   2
  15 -21  -1 124.587 20.8174   2
  21  15  -1 116.567 17.7509   2
 -21 -15  -1 118.842 16.6937   2
 -15  21  -1 84.5122 22.2428   2
  15 -21   1 122.594 28.1641   2
 -15  21   1 119.114 16.5559   2
 -21 -15   1 98.5791 18.0076   2
  21  15   1 128.252 21.7850   2
  14 -21  -1 1326.28 71.3455   2
  21  14  -1 1260.79 68.1109   2
 -14  21  -1 1164.78 70.7377   2
 -21 -14  -1 1329.62 65.2526   2
  21  14   1 1262.63 72.0551   2
 -14  21   1 1346.46 64.8707   2
  14 -21   1 1232.19 77.3310   2
 -21 -14   1 1363.72 70.2876   2
 -21 -13  -1 142.438 18.3405   2
  13 -21  -1 189.227 23.4375   2
 -13  21  -1 166.637 25.1172   2
  21  13  -1 130.585 19.2247   2
  21  13   1 244.764 26.2730   2
 -21 -13   1 140.786 20.1461   2
 -13  21   1 192.057 18.4886   2
  13 -21   1 223.226 30.9845   2
 -21 -12  -1 9.56936 9.75764   2
 -12  21  -1 -2.2413 12.7281   2
  12 -21  -1 29.8053 13.8964   2
  21  12  -1 -7.3330 9.08200   2
 -21 -12   1 0.47458 10.4335   2
  12 -21   1 1.66861 11.7223   2
  21  12   1 21.0285 12.4815   2
 -12  21   1 1.76803 6.73510   2
 -11  21  -1 45.5492 16.5004   2
  11 -21  -1 96.8189 17.8563   2
 -21 -11  -1 81.8223 14.5325   2
  21  11  -1 32.8485 13.3629   2
 -21 -11   1 57.2057 15.1832   2
  11 -21   1 79.3724 20.9917   2
  21  11   1 76.0684 21.3624   2
 -11  21   1 54.0223 9.98132   2
  21  10  -1 1100.27 58.6303   2
 -10  21  -1 1063.16 60.3806   2
 -21 -10  -1 1060.19 55.9987   2
  10 -21   1 995.878 63.6757   2
  21  10   1 977.735 61.2219   2
 -21 -10   1 1005.39 57.4160   2
 -10  21   1 995.011 49.9375   2
 -21  -9  -1 67.1144 17.0396   2
   9 -21  -1 44.2048 14.0933   2
  -9  21  -1 35.4110 15.0701   2
  21   9  -1 57.9014 14.8429   2
 -21  -9   1 40.2187 13.5517   2
  21   9   1 67.5585 17.8737   2
   9 -21   1 55.2158 17.7003   2
  21   8  -1 6.53388 10.2646   2
   8 -21  -1 12.3494 9.85964   2
  -8  21  -1 -13.732 9.47275   2
 -21  -8  -1 -1.4052 7.88459   2
  21   8   1 2.36373 12.9715   2
  -8  21   1 11.3304 6.30455   2
 -21  -8   1 1.61929 8.06280   2
   8 -21   1 16.1872 14.4737   2
  21   7  -1 106.113 17.8332   2
 -21  -7  -1 147.238 19.6420   2
  -7  21  -1 118.144 19.2833   2
   7 -21  -1 101.564 15.4263   2
   7 -21   1 119.742 23.2148   2
  -7  21   1 87.6648 10.8627   2
  21   7   1 145.026 23.2177   2
 -21  -7   1 172.007 19.8473   2
  21   6  -1 714.526 46.8223   2
   6 -21  -1 728.401 39.8907   2
  -6  21  -1 831.934 48.2404   2
 -21  -6  -1 773.354 46.8029   2
 -21  -6   1 754.544 46.1310   2
  -6  21   1 747.879 35.8726   2
  21   6   1 737.433 52.2435   2
  -5  21  -1 109.667 16.7187   2
 -21  -5  -1 102.583 17.0531   2
  -5  21  -1 97.3844 17.9827   2
   5 -21  -1 91.3432 11.6830   2
  21   5  -1 103.603 18.1079   2
  -5  21   1 116.360 9.82237   2
 -21  -5   1 102.596 17.3991   2
  21   5   1 102.642 23.8954   2
  -4  21  -1 312.099 27.6572   2
  21   4  -1 336.189 28.9262   2
   4 -21  -1 323.726 20.1175   2
 -21  -4  -1 328.219 28.6601   2
  -4  21  -1 322.866 26.2708   2
 -21  -4   1 350.827 28.3755   2
  -4  21   1 316.469 17.0911   2
  21   4   1 295.601 31.2072   2
  -3  21  -1 208.541 21.4008   2
   3 -21  -1 244.360 15.0649   2
  21   3  -1 272.734 26.4133   2
 -21  -3  -1 296.985 26.5023   2
  -3  21  -1 262.900 23.9784   2
 -21  -3   1 230.740 23.5635   2
  21   3   1 201.399 26.7876   2
  -3  21   1 242.144 12.6099   2
  21   2  -1 995.356 57.9927   2
  -2  21  -1 945.914 54.0400   2
 -21  -2  -1 1005.92 57.6796   2
  -2  21  -1 1058.25 53.7965   2
 -21  -2   1 1012.83 56.2577   2
  21   2   1 1038.24 63.7458   2
  21   1  -1 17.0037 10.3483   2
  -1  21  -1 11.8656 8.40566   2
  -1  21  -1 3.97988 9.96750   2
 -21  -1  -1 17.8568 11.2115   2
  21   1   1 10.5432 13.3439   2
 -21  -1   1 -2.3413 8.41447   2
  21   0  -1 1739.16 86.7251   2
   0  21  -1 1660.07 77.0701   2
   0  21  -1 1632.68 87.1247   2
 -21   0  -1 1886.41 88.3972   2
 -21   0   1 1720.89 83.4221   2
  21   0   1 1553.21 89.2149   2
 -21   1  -1 25.8809 12.6858   2
   1  21  -1 23.9068 9.46064   2
   1  21  -1 12.1586 16.0577   2
  21  -1  -1 48.1305 14.0366   2
  21  -1   1 34.5224 16.2797   2
 -21   1   1 20.7786 11.7118   2
   2  21  -1 135.593 17.8194   2
 -21   2  -1 119.607 19.6140   2
   2  21  -1 138.304 15.0227   2
  21  -2  -1 178.790 22.5945   2
 -21   2   1 147.719 19.5924   2
  21  -2   1 159.988 23.7032   2
   3  21  -1 98.3924 16.4582   2
 -21   3  -1 97.1934 19.4404   2
  21  -3  -1 85.1295 20.4844   2
   3  21  -1 82.8198 12.0363   2
 -21   3   1 101.322 16.4627   2
  21  -3   1 122.067 21.5403   2
   4  21  -1 1815.29 87.2733   2
  21  -4  -1 1969.19 95.0355   2
   4  21  -1 1897.65 81.8059   2
 -21   4  -1 1821.13 93.5386   2
 -21   4   1 1917.56 90.5132   2
  21  -4   1 1793.25 98.1017   2
   5  21  -1 342.336 28.3401   2
 -21   5  -1 340.325 32.5045   2
  21  -5  -1 392.541 34.0022   2
   5  21  -1 391.043 24.4307   2
  21  -5   1 384.494 42.6315   2
 -21   5   1 392.473 31.1021   2
  21  -6  -1 31.1235 18.5639   2
   6  21  -1 58.0742 16.5565   2
   6  21  -1 56.0082 10.5159   2
 -21   6  -1 75.2447 18.5684   2
 -21   6   1 64.8495 16.5740   2
   7  21  -1 4.98033 7.05958   2
 -21   7  -1 -5.2451 8.34334   2
  21  -7  -1 6.93339 19.1420   2
  21  -7   1 49.0661 17.4350   2
 -21   7   1 0.90027 9.97890   2
 -21   8  -1 1188.88 68.4171   2
   8  21  -1 1208.32 55.8503   2
  21  -8   1 1146.83 72.4201   2
 -21   8   1 1167.40 64.3243   2
   9  21  -1 291.168 24.6163   2
 -21   9  -1 202.692 27.5292   2
  21  -9  -1 359.140 34.0420   2
  21  -9   1 282.190 32.6846   2
  -9 -21   1 290.672 24.4816   2
 -21   9   1 349.952 28.8963   2
  21 -10  -1 31.7019 13.5100   2
 -21  10  -1 34.5012 15.2727   2
  10  21  -1 30.3897 8.96982   2
  21 -10   1 51.3334 19.7878   2
 -21  10   1 40.7913 14.4832   2
 -10 -21   1 43.5200 12.7593   2
  11  21  -1 112.131 13.2187   2
  21 -11  -1 118.613 22.5135   2
 -11 -21   1 104.259 16.4333   2
  21 -11   1 159.840 26.0087   2
 -21  11   1 107.558 18.7867   2
  21 -12  -1 1355.03 78.0719   2
 -21  12  -1 1486.27 78.7686   2
  12  21  -1 1343.12 64.1105   2
 -12 -21  -1 1366.05 54.0437   2
  21 -12   1 1375.54 82.8056   2
 -21  12   1 1440.94 73.0866   2
 -12 -21   1 1254.70 66.9317   2
 -13 -21  -1 87.2300 8.54177   2
 -21  13  -1 126.310 22.0338   2
  21 -13  -1 105.082 25.3716   2
  13  21  -1 122.028 14.8162   2
 -21  13   1 107.395 19.2536   2
  21 -13   1 149.079 25.5126   2
 -13 -21   1 88.6765 17.0202   2
  13  21   1 111.313 10.1944   2
 -14 -21  -1 290.590 17.4464   2
  14  21  -1 279.450 22.4708   2
  21 -14  -1 294.843 31.6251   2
 -21  14  -1 292.605 31.4903   2
  14  21   1 266.520 19.0303   2
  21 -14   1 255.225 34.3997   2
 -21  14   1 346.707 34.3364   2
 -14 -21   1 294.161 25.8478   2
  15  21  -1 34.5486 11.4284   2
  21 -15  -1 44.7786 20.7985   2
 -15 -21  -1 32.1907 7.85918   2
 -21  15  -1 12.6957 14.7975   2
  15  21   1 47.1078 10.8259   2
 -15 -21   1 48.5162 15.3285   2
  21 -15   1 69.9100 23.1772   2
 -16 -21  -1 97.3920 12.2259   2
  21 -16  -1 105.037 25.2346   2
 -21  16  -1 121.611 25.3699   2
  16  21  -1 108.880 16.3198   2
 -16 -21   1 96.3541 16.6407   2
 -21  16   1 101.729 18.0816   2
  16  21   1 102.868 15.0450   2
  17  21  -1 277.117 24.3722   2
 -17 -21  -1 288.273 20.2624   2
 -21  17  -1 248.865 30.2554   2
  21 -17  -1 272.205 32.4282   2
 -21  17   1 258.002 26.7645   2
 -17 -21   1 242.918 25.6329   2
  17  21   1 309.946 24.2642   2
  18  21  -1 38.0674 13.0682   2
 -18 -21  -1 47.4091 13.4985   2
 -21  18  -1 48.3474 18.2409   2
  21 -18  -1 63.8759 20.6924   2
 -18 -21   1 52.7890 14.9520   2
  18  21   1 28.5301 12.5082   2
 -21  18   1 49.3859 15.6855   2
 -19 -21  -1 39.7739 10.4448   2
  19  21  -1 48.4796 14.7607   2
 -21  19  -1 20.4854 15.1696   2
  21 -19  -1 37.5634 17.4282   2
 -21  19   1 27.4560 13.4168   2
 -19 -21   1 76.7433 18.8196   2
 -21  20  -1 345.012 35.0267   2
  20  21  -1 285.310 28.8173   2
 -20 -21  -1 318.506 24.2189   2
  21 -20  -1 331.119 37.0253   2
 -20 -21   1 284.697 28.9699   2
 -21  20   1 336.185 31.0234   2
  20  21   1 347.974 30.0662   2
  21  21  -1 33.4914 13.3013   2
 -21 -21  -1 31.1012 11.1485   2
  21 -21  -1 2.41402 21.0531   2
 -21  21  -1 29.3021 16.9355   2
  21  21   1 44.0858 16.9581   2
 -21 -21   1 25.9291 13.8513   2
 -21  21   1 9.84859 10.6411   2
 -22 -21  -1 503.175 33.5322   2
  22  21  -1 573.276 40.3756   2
 -21  22  -1 460.666 43.1742   2
 -21  22   1 566.596 40.9437   2
  22  21   1 605.429 42.7366   2
 -22 -21   1 457.598 39.3389   2
 -22 -20  -1 195.969 20.8140   2
  20 -22  -1 263.277 31.9726   2
 -20  22  -1 231.625 30.4816   2
  22  20  -1 177.337 24.4515   2
 -20  22   1 231.530 25.8210   2
  22  20   1 280.662 30.6485   2
 -22 -20   1 272.430 27.5353   2
  19 -22  -1 164.520 25.8856   2
  22  19  -1 151.540 21.9565   2
 -22 -19  -1 112.390 16.9649   2
 -19  22  -1 81.8438 21.3218   2
  22  19   1 140.151 24.8281   2
 -22 -19   1 128.549 20.8298   2
 -19  22   1 131.278 20.0179   2
 -18  22  -1 102.702 20.4909   2
 -22 -18  -1 62.6916 14.7612   2
  22  18  -1 72.6131 17.6575   2
 -22 -18   1 88.6282 20.3246   2
  18 -22   1 121.277 28.3297   2
 -18  22   1 66.7071 17.4861   2
  22  18   1 56.2584 18.1776   2
 -22 -17  -1 123.298 16.8507   2
 -17  22  -1 74.0665 20.7289   2
  17 -22  -1 114.578 22.3605   2
  22  17  -1 125.571 21.2669   2
  17 -22   1 147.049 31.4317   2
  22  17   1 182.602 23.6785   2
 -17  22   1 138.452 18.9056   2
 -22 -17   1 142.076 22.4476   2
 -16  22  -1 218.348 27.2658   2
 -22 -16  -1 217.933 21.7235   2
  22  16  -1 182.459 23.7416   2
  16 -22  -1 223.848 27.8709   2
  16 -22   1 230.484 31.8869   2
 -22 -16   1 193.897 24.8702   2
  22  16   1 215.653 28.7229   2
 -16  22   1 191.818 20.8273   2
 -15  22  -1 -0.2753 12.6533   2
  22  15  -1 2.98513 14.0291   2
  15 -22  -1 11.6757 14.3865   2
 -22 -15  -1 14.7748 10.3262   2
 -15  22   1 -1.4515 8.25318   2
  22  15   1 1.85170 11.6987   2
 -22 -15   1 13.3816 11.3706   2
  22  14  -1 59.2188 21.3351   2
 -22 -14  -1 78.5237 15.3301   2
 -14  22  -1 69.6612 20.9353   2
  14 -22  -1 107.356 21.4479   2
  14 -22   1 93.0881 24.6975   2
  22  14   1 71.3144 19.6073   2
 -14  22   1 75.3310 15.3231   2
 -22 -14   1 84.9527 19.7483   2
 -22 -13  -1 29.6948 13.1688   2
 -13  22  -1 31.2792 15.4899   2
  13 -22  -1 48.0366 14.2933   2
 -13  22   1 19.6501 10.1841   2
  13 -22   1 -5.1855 16.1327   2
 -22 -13   1 29.7349 12.4076   2
  22  13   1 48.9121 18.9207   2
 -12  22  -1 15.8425 15.4000   2
  12 -22  -1 5.67250 10.9588   2
 -22 -12  -1 26.0462 10.0158   2
  12 -22   1 -8.6691 13.4163   2
 -22 -12   1 18.7361 10.7634   2
  22  12   1 15.2525 14.2168   2
 -12  22   1 11.5796 8.52894   2
 -22 -11  -1 17.6818 11.2046   2
 -11  22  -1 27.5553 13.1046   2
  11 -22  -1 8.54230 12.3935   2
  11 -22   1 48.7217 20.7879   2
 -11  22   1 24.3833 8.94198   2
  22  11   1 58.1088 18.5486   2
 -22 -11   1 8.06517 9.63374   2
 -22 -10  -1 162.793 21.2617   2
  10 -22  -1 181.679 25.7261   2
 -10  22  -1 129.245 22.6726   2
 -10  22   1 158.632 15.6244   2
  10 -22   1 174.033 26.0675   2
 -22 -10   1 156.620 20.7577   2
  22  10   1 150.847 22.8314   2
   9 -22  -1 276.125 24.7157   2
 -22  -9  -1 283.250 25.6878   2
  -9  22  -1 299.661 29.2967   2
  22   9   1 302.768 30.9236   2
   9 -22   1 248.726 30.5943   2
 -22  -9   1 286.531 27.4688   2
 -22  -8  -1 23.0839 11.6635   2
  -8  22  -1 4.60371 11.0569   2
   8 -22  -1 4.48827 9.25379   2
  -8  22   1 13.7750 6.65375   2
  22   8   1 -5.4602 10.6422   2
   8 -22   1 8.16680 13.7200   2
 -22  -8   1 1.49541 8.75583   2
  -7  22  -1 692.088 43.4109   2
 -22  -7  -1 653.674 42.5399   2
   7 -22  -1 567.386 36.5004   2
  22   7   1 693.419 48.9442   2
  -7  22   1 636.584 32.5290   2
   7 -22   1 657.336 46.5888   2
 -22  -7   1 628.759 41.8805   2
 -22  -6  -1 316.952 28.2357   2
  -6  22  -1 314.274 28.2530   2
   6 -22  -1 236.247 21.0898   2
  22   6   1 339.285 32.9397   2
  -6  22   1 279.356 17.7185   2
 -22  -6   1 257.755 25.9585   2
  -5  22  -1 621.026 39.9101   2
  -5  22  -1 573.299 40.0207   2
 -22  -5  -1 638.520 42.4396   2
   5 -22  -1 625.684 33.6300   2
 -22  -5   1 637.429 42.8009   2
  22   5   1 550.806 45.1832   2
  -5  22   1 686.065 30.3032   2
   4 -22  -1 109.796 11.4418   2
 -22  -4  -1 105.478 18.3113   2
  -4  22  -1 90.3031 16.4325   2
  -4  22  -1 88.3581 18.3960   2
  22   4   1 133.500 22.2814   2
  -4  22   1 91.5382 8.12745   2
 -22  -4   1 116.449 17.3192   2
  -3  22  -1 170.188 21.4184   2
  -3  22  -1 120.429 17.4615   2
 -22  -3  -1 140.425 19.9489   2
  -3  22   1 151.350 8.29586   2
 -22  -3   1 151.652 19.9221   2
  22   3   1 147.675 22.9883   2
  -2  22  -1 613.642 40.3992   2
 -22  -2  -1 711.918 45.0419   2
 -22  -2   1 626.879 42.2832   2
  22   2   1 727.536 51.0031   2
  -1  22  -1 848.263 48.9260   2
  -1  22  -1 878.319 46.2136   2
 -22  -1  -1 816.968 52.0037   2
 -22  -1   1 838.936 50.5583   2
  22   1   1 874.999 58.1804   2
   0  22  -1 63.3476 15.1920   2
   0  22  -1 60.2664 11.5705   2
  22   0  -1 55.2998 21.6010   2
 -22   0  -1 43.1200 15.0331   2
 -22   0   1 71.9877 14.5738   2
  22   0   1 68.1542 19.0263   2
  22  -1  -1 446.536 37.2443   2
 -22   1  -1 482.065 37.0666   2
   1  22  -1 488.832 29.6781   2
 -22   1   1 429.063 33.6519   2
  22  -1   1 424.263 45.3835   2
 -22   2  -1 277.750 28.0353   2
   2  22  -1 271.059 20.7649   2
  22  -2  -1 252.608 28.0636   2
 -22   2   1 279.934 26.5796   2
   3  22  -1 1085.59 62.2928   2
   3  22  -1 1093.89 52.4292   2
 -22   3  -1 1175.05 64.5848   2
  22  -3  -1 995.101 62.7108   2
 -22   3   1 1100.07 60.6276   2
  22  -3   1 1031.31 67.6869   2
   4  22  -1 128.818 14.3073   2
  22  -4  -1 145.753 21.0477   2
   4  22  -1 133.795 19.8453   2
 -22   4  -1 112.877 19.1623   2
 -22   4   1 144.272 19.6663   2
  22  -4   1 166.826 26.0729   2
  22  -5  -1 59.1910 18.7228   2
   5  22  -1 73.0409 17.3811   2
 -22   5  -1 81.6025 20.6422   2
   5  22  -1 63.1038 10.8867   2
  22  -5   1 89.2427 21.9526   2
 -22   5   1 70.2790 13.5935   2
  22  -6  -1 343.455 33.4594   2
   6  22  -1 342.363 22.8937   2
 -22   6  -1 349.293 32.8537   2
  22  -6   1 374.712 38.2617   2
 -22   6   1 328.712 29.4149   2
 -22   7  -1 8.35243 16.2168   2
   7  22  -1 9.51076 7.12884   2
   7  22  -1 24.1502 13.7565   2
  22  -7  -1 29.1746 14.7543   2
  22  -7   1 17.9306 17.5408   2
 -22   7   1 16.5430 11.8598   2
  22  -8  -1 69.8550 20.0674   2
   8  22  -1 73.5675 16.9182   2
   8  22  -1 65.4478 11.0199   2
 -22   8   1 78.2920 18.1877   2
  22  -8   1 81.7642 23.9646   2
 -22   9  -1 110.590 20.4929   2
  22  -9  -1 125.836 23.6149   2
  22  -9   1 133.801 25.7129   2
 -22   9   1 122.273 21.3520   2
  10  22  -1 30.4249 9.67954   2
  22 -10  -1 16.6875 15.0190   2
 -22  10  -1 22.2746 13.2775   2
 -10 -22   1 17.6451 9.52007   2
  22 -10   1 36.9305 16.9075   2
  22 -11  -1 93.7279 22.7965   2
  11  22  -1 98.6300 13.2020   2
 -22  11  -1 101.923 20.9530   2
 -11 -22   1 95.1513 16.0549   2
  22 -11   1 89.1598 24.8909   2
 -22  11   1 98.0076 25.5377   2
  22 -12  -1 290.258 32.7056   2
  12  22  -1 304.798 22.5158   2
 -22  12  -1 304.741 31.7102   2
 -22  12   1 317.527 29.0648   2
  22 -12   1 274.122 34.4871   2
 -12 -22   1 299.053 26.1392   2
  22 -13  -1 71.1170 22.8133   2
  13  22  -1 36.3107 11.4481   2
 -22  13  -1 80.0018 21.5340   2
 -13 -22   1 47.0830 13.7194   2
  22 -13   1 90.0219 26.3818   2
 -22  13   1 76.3487 18.3028   2
  22 -14  -1 138.852 25.6087   2
 -22  14  -1 156.832 24.6895   2
  14  22  -1 130.223 16.4473   2
 -14 -22  -1 170.817 11.2543   2
 -14 -22   1 143.439 18.8195   2
  14  22   1 162.819 12.2073   2
 -22  14   1 115.904 19.6941   2
 -22  15  -1 149.650 24.2399   2
  15  22  -1 167.376 17.8687   2
  22 -15  -1 138.759 25.5525   2
 -15 -22  -1 149.911 12.2931   2
 -15 -22   1 146.607 19.7962   2
  15  22   1 180.175 14.7642   2
 -22  15   1 107.452 20.1349   2
 -16 -22  -1 158.019 13.3231   2
 -22  16  -1 172.773 25.9849   2
  22 -16  -1 158.272 28.1353   2
  16  22  -1 196.525 19.8028   2
 -22  16   1 145.344 21.3697   2
  16  22   1 162.805 16.5907   2
 -16 -22   1 146.654 19.2554   2
  22 -17  -1 235.779 36.0499   2
 -17 -22  -1 330.318 21.5400   2
 -22  17  -1 431.831 38.3060   2
  17  22  -1 327.338 26.9824   2
  17  22   1 349.875 26.0846   2
 -22  17   1 311.089 31.4084   2
 -17 -22   1 372.441 30.5810   2
  18  22  -1 27.3628 10.9041   2
 -22  18  -1 45.2405 16.7208   2
 -18 -22  -1 19.9476 9.19662   2
 -18 -22   1 27.2644 12.7691   2
  18  22   1 11.7995 11.3735   2
 -22  18   1 7.88017 9.42616   2
  19  22  -1 66.8563 15.5402   2
 -19 -22  -1 71.6405 11.8005   2
 -22  19  -1 71.6209 20.0846   2
 -22  19   1 58.3424 16.2253   2
  19  22   1 100.680 18.5573   2
 -19 -22   1 28.2972 14.7485   2
 -20 -22  -1 507.243 31.3353   2
 -22  20  -1 527.984 43.3955   2
  20  22  -1 540.146 38.1110   2
 -22  20   1 472.442 37.8803   2
 -20 -22   1 484.933 39.1249   2
  20  22   1 522.276 37.1584   2
 -22  21  -1 272.307 32.6393   2
 -21 -22  -1 222.138 21.6848   2
  21  22  -1 241.059 27.4350   2
 -22  21   1 268.197 28.7785   2
 -21 -22   1 249.696 27.9827   2
  21  22   1 237.219 27.8008   2
 -22  22  -1 23.6823 15.2283   2
 -22 -22  -1 27.1481 10.1081   2
  22  22  -1 12.5298 14.3206   2
 -22  22   1 7.59580 11.4908   2
  22  22   1 25.3491 16.5359   2
 -22 -22   1 -0.8445 11.4560   2
 -23 -22  -1 39.2974 11.7797   2
 -22  23  -1 24.3089 15.8130   2
  23  22  -1 59.9229 21.1039   2
 -22  23   1 39.0670 14.7941   2
  23  22   1 62.0810 20.7372   2
  23  21  -1 95.5139 21.6235   2
 -21  23  -1 57.9445 21.0393   2
 -23 -21  -1 89.8735 15.6554   2
 -21  23   1 128.751 19.6399   2
  23  21   1 115.114 21.8746   2
 -23 -20  -1 89.3614 16.7035   2
 -20  23  -1 155.335 26.8191   2
  20 -23  -1 136.651 27.9556   2
  23  20  -1 133.552 23.5782   2
 -20  23   1 142.195 20.7151   2
  23  20   1 157.008 25.2570   2
  23  19  -1 6.18295 12.3085   2
 -23 -19  -1 13.8394 10.2786   2
  19 -23  -1 19.2802 15.3034   2
 -19  23  -1 -1.2331 13.0332   2
 -23 -19   1 -40.985 18.4522   2
  23  19   1 26.5313 16.2469   2
  23  18  -1 9.46877 14.0452   2
  18 -23  -1 26.6420 17.3601   2
 -23 -18  -1 31.6714 11.4496   2
 -18  23  -1 15.0584 13.0747   2
 -18  23   1 30.5113 12.4934   2
  23  18   1 37.0862 15.7039   2
  23  17  -1 197.005 25.4960   2
 -17  23  -1 218.791 27.8316   2
  17 -23  -1 309.747 32.0149   2
 -23 -17  -1 228.470 22.3117   2
 -17  23   1 251.952 24.5240   2
 -23 -17   1 264.295 33.7985   2
  23  17   1 219.244 27.6912   2
  17 -23   1 256.500 33.5985   2
 -23 -16  -1 630.147 39.6829   2
  16 -23  -1 724.082 49.5866   2
  23  16  -1 557.882 43.7113   2
  16 -23   1 592.052 50.6147   2
  23  16   1 638.391 46.7607   2
 -23 -16   1 647.180 46.2411   2
 -16  23   1 632.122 39.9858   2
  23  15  -1 -3.1343 10.7651   2
  15 -23  -1 -5.1768 13.5579   2
 -23 -15  -1 10.0797 10.9920   2
 -15  23  -1 9.47780 12.1145   2
 -15  23   1 16.6253 8.56694   2
  15 -23   1 10.3382 16.6441   2
 -23 -15   1 17.8395 11.5054   2
  23  15   1 9.05582 12.8706   2
 -23 -14  -1 6.85251 10.4365   2
 -14  23  -1 -6.1784 12.2029   2
  23  14  -1 45.2817 17.2181   2
  14 -23  -1 0.90555 14.3213   2
  14 -23   1 16.5746 16.5001   2
 -23 -14   1 24.0319 12.6347   2
  23  14   1 19.2200 16.6741   2
 -14  23   1 2.38372 7.35442   2
 -23 -13  -1 68.9193 13.7902   2
  13 -23  -1 80.9447 21.5781   2
 -13  23  -1 75.2567 20.3788   2
  23  13  -1 70.6283 18.1794   2
 -13  23   1 70.9172 13.4181   2
  23  13   1 100.407 20.5963   2
  13 -23   1 84.7057 24.8187   2
 -23 -13   1 104.287 20.4103   2
  12 -23  -1 1308.06 70.8782   2
 -23 -12  -1 1356.56 68.9125   2
  23  12  -1 1323.24 73.0310   2
 -12  23  -1 1364.04 73.9279   2
 -12  23   1 1290.35 63.7457   2
  12 -23   1 1335.05 78.7516   2
  23  12   1 1430.23 78.7132   2
 -23 -12   1 1305.79 71.4174   2
 -11  23  -1 7.00381 12.9796   2
  11 -23  -1 23.4245 14.5196   2
 -23 -11  -1 19.6964 11.9416   2
  23  11  -1 11.0921 13.9154   2
  23  11   1 -6.1840 10.7606   2
 -11  23   1 29.1453 9.64957   2
 -23 -11   1 23.3805 13.2942   2
  11 -23   1 28.5450 15.8338   2
  10 -23  -1 121.326 22.0698   2
 -10  23  -1 91.3556 18.3350   2
  23  10  -1 117.078 18.2810   2
 -23 -10  -1 88.1779 16.7170   2
  10 -23   1 57.7375 19.5039   2
 -10  23   1 82.5831 11.9588   2
 -23 -10   1 62.9141 17.9612   2
  23  10   1 68.4076 19.3238   2
  23   9  -1 136.508 20.2750   2
   9 -23  -1 176.460 21.2404   2
  -9  23  -1 133.235 21.0960   2
 -23  -9  -1 141.123 19.3625   2
  23   9   1 173.423 25.0209   2
   9 -23   1 188.867 27.1917   2
 -23  -9   1 111.777 18.7371   2
  -8  23  -1 846.108 52.0592   2
   8 -23  -1 824.146 46.3817   2
 -23  -8  -1 863.302 50.9391   2
  23   8  -1 822.339 52.5781   2
  23   8   1 851.908 57.0944   2
  -8  23   1 837.356 41.1190   2
   8 -23   1 788.601 54.4607   2
 -23  -8   1 902.182 52.5334   2
  -7  23  -1 48.1404 15.8328   2
 -23  -7  -1 65.0135 17.1178   2
   7 -23  -1 39.9288 11.5324   2
  23   7  -1 59.3594 15.9051   2
  -7  23   1 48.7626 9.22394   2
 -23  -7   1 46.9550 15.0053   2
  23   7   1 43.5387 17.2139   2
  -6  23  -1 1.65482 9.71317   2
 -23  -6  -1 -5.4542 7.72799   2
   6 -23  -1 22.1836 8.26762   2
  -6  23  -1 -1.5734 9.80360   2
  23   6  -1 9.39961 10.5895   2
 -23  -6   1 3.46862 9.55098   2
  -6  23   1 0.75857 4.46485   2
  23   6   1 -6.2539 12.7432   2
 -23  -5  -1 214.608 24.6112   2
  23   5  -1 235.696 26.6451   2
  -5  23  -1 253.381 24.4411   2
  -5  23  -1 252.993 25.7021   2
   5 -23  -1 268.280 18.8220   2
  -5  23   1 256.740 15.2162   2
  23   5   1 244.417 29.6887   2
 -23  -5   1 232.793 25.4747   2
 -23  -4  -1 223.401 25.5675   2
   4 -23  -1 224.308 15.9026   2
  23   4  -1 277.086 28.5230   2
  -4  23  -1 265.274 23.7252   2
  -4  23  -1 265.716 25.4119   2
  -4  23   1 252.047 13.5761   2
  23   4   1 223.888 34.0461   2
 -23  -4   1 270.748 26.0485   2
  23   3  -1 17.8959 13.2149   2
  -3  23  -1 5.30550 8.99098   2
 -23  -3  -1 5.04403 10.7899   2
  -3  23  -1 6.51734 10.3399   2
 -23  -3   1 10.8785 9.76765   2
  -2  23  -1 732.088 42.8863   2
  23   2  -1 754.814 50.5219   2
 -23  -2  -1 760.771 48.5529   2
  -2  23  -1 713.187 44.3145   2
  23   2   1 839.011 57.7069   2
 -23  -2   1 724.743 47.0255   2
  -1  23  -1 48.6914 14.4249   2
  23   1  -1 26.9383 14.5986   2
 -23  -1  -1 19.8687 13.1566   2
  23   1   1 57.0085 16.0957   2
 -23  -1   1 33.8028 14.1486   2
 -23   0  -1 25.0241 11.8482   2
   0  23  -1 27.0029 12.8544   2
   0  23  -1 14.1234 8.59280   2
  23   0  -1 25.3502 15.9206   2
  23   0   1 6.41250 15.7223   2
 -23   0   1 11.2573 11.3996   2
   1  23  -1 38.3076 12.8456   2
  23  -1  -1 101.319 19.4462   2
   1  23  -1 61.6200 11.9042   2
 -23   1  -1 43.7721 15.3695   2
 -23   1   1 37.4258 13.3424   2
  23  -1   1 35.3278 17.4665   2
   2  23  -1 703.305 37.8359   2
  23  -2  -1 733.987 49.7446   2
 -23   2  -1 683.120 47.3417   2
  23  -2   1 688.442 52.2598   2
 -23   2   1 639.357 49.5033   2
  23  -3  -1 13.9577 14.0004   2
   3  23  -1 24.5436 8.70882   2
 -23   3  -1 15.8385 11.4418   2
  23  -3   1 33.6152 15.6430   2
  23  -4  -1 5.83582 13.1603   2
   4  23  -1 23.6729 8.43121   2
  23  -4   1 52.0185 20.4019   2
 -23   5  -1 7.16514 11.3855   2
   5  23  -1 8.57839 6.41465   2
  23  -5  -1 -13.510 9.37601   2
  23  -5   1 25.9332 15.9807   2
 -23   5   1 11.6173 12.9798   2
   6  23  -1 492.165 28.7680   2
  23  -6  -1 459.055 40.1551   2
 -23   6  -1 480.291 39.6606   2
  23  -6   1 558.280 46.2023   2
 -23   6   1 496.616 37.6684   2
 -23   7  -1 549.300 41.8890   2
   7  23  -1 532.960 30.3755   2
  23  -7  -1 487.318 42.1986   2
   7  23  -1 539.192 37.8031   2
 -23   7   1 568.437 39.9842   2
  23  -7   1 508.744 45.4649   2
   8  23  -1 -3.4545 9.76196   2
   8  23  -1 14.4473 8.21136   2
 -23   8  -1 15.9558 12.4454   2
  23  -8  -1 15.4884 17.4030   2
  23  -8   1 24.7272 13.3166   2
 -23   8   1 18.5303 11.4205   2
   9  23  -1 12.7127 9.65232   2
 -23   9  -1 -0.5353 10.8563   2
  23  -9  -1 -9.4473 10.4488   2
  23  -9   1 -2.9428 9.13904   2
 -23   9   1 7.19563 8.92468   2
  23 -10  -1 906.974 61.8236   2
 -23  10  -1 942.165 60.4945   2
  10  23  -1 971.130 47.3701   2
  23 -10   1 913.532 73.1985   2
 -23  10   1 999.219 57.8575   2
  11  23  -1 42.0852 11.0595   2
 -23  11  -1 53.9035 18.6887   2
  23 -11  -1 44.4715 18.7541   2
 -23  11   1 27.0552 14.2444   2
 -11 -23   1 51.5222 13.4355   2
  12  23  -1 71.9165 12.8364   2
 -23  12  -1 97.6722 23.2820   2
  23 -12  -1 69.9301 21.5268   2
 -23  12   1 62.5233 17.6664   2
 -12 -23   1 42.6271 14.4625   2
  13  23  -1 5.27803 7.95021   2
 -23  13  -1 16.4974 14.1599   2
  23 -13  -1 -17.757 13.1657   2
 -13 -23   1 17.5165 11.6764   2
 -23  13   1 0.71636 12.2553   2
  14  23  -1 1000.02 53.4506   2
 -23  14  -1 1073.95 66.9090   2
 -14 -23   1 1036.25 57.3532   2
 -23  14   1 1188.79 64.6257   2
 -15 -23  -1 83.4734 8.63563   2
  15  23  -1 69.6656 13.9591   2
 -23  15  -1 110.042 22.7714   2
  15  23   1 90.9464 9.30766   2
 -15 -23   1 81.9910 17.2361   2
 -23  15   1 93.1994 21.3733   2
  16  23  -1 136.456 18.2824   2
 -16 -23  -1 111.534 11.2548   2
 -23  16  -1 111.069 25.5992   2
 -23  16   1 154.312 21.7015   2
 -16 -23   1 127.417 20.0006   2
  16  23   1 132.058 13.1601   2
 -23  17  -1 277.854 31.6741   2
  17  23  -1 287.013 26.0571   2
 -17 -23  -1 292.947 19.1959   2
 -23  17   1 331.897 30.5385   2
 -17 -23   1 275.640 27.7230   2
  17  23   1 314.417 22.5545   2
 -23  18  -1 477.331 42.5744   2
 -18 -23  -1 501.207 28.1659   2
  18  23  -1 459.330 33.8390   2
 -23  18   1 484.259 38.3237   2
  18  23   1 473.067 31.2617   2
 -18 -23   1 469.321 36.5776   2
  19  23  -1 19.1671 11.5819   2
 -23  19  -1 5.26003 12.3287   2
  19  23   1 20.4080 11.9238   2
 -19 -23   1 -1.8825 10.0468   2
 -23  19   1 -9.2695 8.21997   2
 -23  20  -1 51.2276 20.1053   2
  20  23  -1 87.6075 18.9738   2
 -20 -23  -1 63.1631 13.1203   2
 -23  20   1 66.8610 18.4194   2
 -20 -23   1 59.4780 17.2788   2
  21  23  -1 -11.649 11.3834   2
 -21 -23  -1 2.43816 8.97066   2
 -23  21  -1 -8.2173 9.77952   2
  21  23   1 21.6038 13.8265   2
 -21 -23   1 -2.5983 11.8410   2
 -23  21   1 26.6064 14.0053   2
 -23  22  -1 101.784 23.9287   2
 -22 -23  -1 110.863 16.5916   2
 -22 -23   1 102.720 21.7481   2
  22  23   1 110.088 21.7798   2
 -23  22   1 97.1745 22.0576   2
 -23 -23  -1 75.9233 15.9445   2
  23  23  -1 62.2723 20.4488   2
 -23  23  -1 62.1497 19.7593   2
 -23  23   1 64.7848 18.4825   2
 -23 -23   1 68.1377 24.7367   2
  23  23   1 85.4524 19.4773   2
 -23  24  -1 614.475 50.1013   2
  24  23  -1 635.292 46.0976   2
 -24 -23  -1 632.765 40.1140   2
 -23  24   1 624.952 45.9825   2
 -24 -23   1 616.818 47.8489   2
  24  23   1 658.434 46.3610   2
  24  22  -1 127.027 23.8769   2
 -22  24  -1 114.952 26.2188   2
 -24 -22  -1 97.0447 17.3007   2
 -24 -22   1 94.9327 21.2333   2
 -22  24   1 135.719 21.6371   2
  24  22   1 157.748 22.8982   2
 -24 -21  -1 6.36250 10.1612   2
  24  21  -1 3.44388 14.9742   2
 -21  24  -1 18.1401 17.2033   2
  24  21   1 27.8340 14.5656   2
 -24 -21   1 14.9133 12.1746   2
 -21  24   1 34.9159 15.6002   2
  20 -24  -1 43.2083 21.8658   2
 -24 -20  -1 0.88555 9.34320   2
 -20  24  -1 -16.236 10.5536   2
  24  20  -1 -15.684 14.8042   2
 -24 -20   1 -33.836 11.8883   2
 -20  24   1 14.8975 11.7773   2
  24  20   1 32.8284 17.7137   2
  19 -24  -1 397.593 39.4745   2
 -24 -19  -1 298.798 27.0199   2
  24  19  -1 289.569 32.3125   2
 -19  24  -1 309.991 32.3263   2
 -24 -19   1 355.513 33.1588   2
 -19  24   1 368.572 36.2241   2
  24  19   1 379.901 35.2831   2
  18 -24  -1 140.121 26.5500   2
 -18  24  -1 112.705 21.6972   2
 -24 -18  -1 140.121 18.8725   2
  24  18  -1 134.947 24.4054   2
  24  18   1 216.720 28.3803   2
 -24 -18   1 170.269 25.2770   2
 -18  24   1 129.944 18.7502   2
  24  17  -1 -13.751 11.7116   2
 -17  24  -1 15.2296 11.6722   2
  17 -24  -1 10.7827 16.6958   2
 -24 -17  -1 27.7334 10.2686   2
  17 -24   1 -4.6929 17.6838   2
 -24 -17   1 7.41900 13.1620   2
  24  17   1 12.5674 15.4050   2
 -17  24   1 20.1384 10.5325   2
 -16  24  -1 16.5860 14.4525   2
  24  16  -1 -0.6706 14.2243   2
 -24 -16  -1 43.2524 13.6716   2
  16 -24  -1 38.0332 16.6835   2
  24  16   1 42.5756 18.9313   2
 -16  24   1 59.0137 14.7412   2
  16 -24   1 24.2832 21.4981   2
 -24 -16   1 29.8885 14.3884   2
  15 -24  -1 248.383 29.4195   2
 -24 -15  -1 260.955 25.0175   2
 -15  24  -1 285.936 29.9332   2
  24  15  -1 214.831 27.4575   2
  15 -24   1 296.079 37.2561   2
 -15  24   1 247.890 22.7890   2
  24  15   1 316.370 33.7784   2
 -24 -15   1 239.312 27.5368   2
  24  14  -1 92.4202 18.5669   2
 -14  24  -1 40.8213 16.0100   2
  14 -24  -1 104.193 20.9972   2
 -24 -14  -1 72.8254 16.9617   2
  24  14   1 85.5729 22.1435   2
 -24 -14   1 78.1105 21.2453   2
 -14  24   1 60.7804 13.4081   2
  13 -24  -1 147.184 23.2985   2
 -13  24  -1 100.611 22.4049   2
  24  13  -1 89.2208 20.1628   2
 -24 -13  -1 109.391 16.9945   2
 -24 -13   1 86.3947 19.8062   2
  24  13   1 119.608 23.7321   2
  13 -24   1 91.8579 25.0499   2
 -13  24   1 71.9247 13.0542   2
  12 -24  -1 34.8867 15.6844   2
 -24 -12  -1 14.9979 11.6405   2
 -12  24  -1 28.6520 15.3600   2
  24  12  -1 36.3749 13.8181   2
  12 -24   1 28.6779 18.2109   2
 -12  24   1 37.2293 10.3924   2
 -24 -12   1 47.5730 16.4610   2
  24  12   1 41.2466 20.1639   2
  11 -24  -1 56.2355 15.1553   2
 -11  24  -1 20.8307 14.5113   2
  24  11  -1 27.4933 16.2088   2
 -24 -11  -1 35.1285 15.0518   2
  24  11   1 43.9694 21.7261   2
 -11  24   1 34.2741 10.3831   2
 -24 -11   1 31.4214 14.3479   2
  11 -24   1 29.0169 20.2278   2
 -10  24  -1 43.0053 14.8939   2
  24  10  -1 70.6269 16.1954   2
  10 -24  -1 46.1471 16.1963   2
 -24 -10  -1 59.3839 16.0350   2
  24  10   1 113.870 40.7856   2
 -10  24   1 41.5414 10.0731   2
 -24 -10   1 42.8008 15.1965   2
  10 -24   1 48.2663 18.0023   2
   9 -24  -1 196.699 21.6208   2
  24   9  -1 186.166 23.7375   2
  -9  24  -1 159.915 22.4724   2
 -24  -9  -1 131.648 21.0424   2
 -24  -9   1 144.525 20.8638   2
   9 -24   1 139.251 24.8201   2
   8 -24  -1 166.727 19.1555   2
 -24  -8  -1 121.891 20.7408   2
  24   8  -1 143.926 23.8722   2
  -8  24  -1 149.308 20.8820   2
   8 -24   1 184.619 25.8927   2
  -8  24   1 140.332 13.4234   2
  24   8   1 119.353 22.9183   2
 -24  -8   1 145.736 20.4612   2
  -7  24  -1 44.9090 13.8498   2
   7 -24  -1 81.2606 14.7048   2
  24   7  -1 15.0712 14.1047   2
 -24  -7  -1 61.9607 15.9789   2
  -7  24  -1 53.4996 15.7740   2
  -7  24   1 50.2095 8.93667   2
 -24  -7   1 33.0275 13.6985   2
  24   7   1 30.6403 15.9019   2
  -6  24  -1 -6.0746 9.36990   2
  -6  24  -1 3.30469 11.9132   2
 -24  -6  -1 15.2377 12.5315   2
   6 -24  -1 7.64913 9.01176   2
  24   6  -1 20.8603 11.6441   2
  24   6   1 38.7336 16.4149   2
 -24  -6   1 12.2142 11.3329   2
  -6  24   1 18.4735 5.90768   2
  24   5  -1 757.344 53.3604   2
  -5  24  -1 868.037 49.5303   2
  -5  24  -1 810.102 49.6662   2
   5 -24  -1 834.815 40.8536   2
 -24  -5  -1 942.749 54.1140   2
  -5  24   1 847.061 36.9978   2
 -24  -5   1 802.189 51.6998   2
  24   5   1 819.654 57.8848   2
  24   4  -1 643.379 46.5813   2
 -24  -4  -1 625.827 44.1092   2
  -4  24  -1 693.407 42.9427   2
  -4  24  -1 649.333 40.4106   2
 -24  -4   1 606.598 43.1831   2
  24   4   1 676.162 50.2182   2
  -4  24   1 626.066 27.4907   2
  24   3  -1 596.043 43.9951   2
  -3  24  -1 563.387 38.2033   2
 -24  -3  -1 564.273 41.5340   2
  -3  24  -1 600.307 37.2205   2
 -24  -3   1 568.672 40.8220   2
  24   3   1 599.313 47.2743   2
  -2  24  -1 33.9991 10.9444   2
  24   2  -1 24.3535 14.9615   2
  -2  24  -1 57.4980 14.4754   2
 -24  -2  -1 21.3327 13.5845   2
 -24  -2   1 61.2899 16.8995   2
  24   2   1 73.7784 17.7831   2
  -1  24  -1 748.924 47.0523   2
  -1  24  -1 709.214 44.1184   2
  24   1  -1 742.412 51.4820   2
 -24  -1   1 792.437 49.2581   2
  24   1   1 783.528 56.4153   2
  24   0  -1 666.062 47.0368   2
   0  24  -1 591.248 39.0593   2
   0  24  -1 689.774 40.6936   2
 -24   0   1 588.091 41.9193   2
  24   0   1 567.662 48.3623   2
 -24   1  -1 40.3872 15.4872   2
   1  24  -1 35.6119 9.27201   2
   1  24  -1 22.8582 13.2921   2
  24  -1  -1 51.9884 19.0924   2
 -24   1   1 28.6423 13.7732   2
  24  -1   1 28.4703 17.1581   2
 -24   2  -1 14.9033 13.4005   2
  24  -2  -1 50.3960 17.7736   2
   2  24  -1 10.3143 10.8640   2
   2  24  -1 16.6898 8.10650   2
 -24   2   1 24.5558 13.1955   2
  24  -2   1 47.7839 17.8590   2
   3  24  -1 568.469 32.2815   2
 -24   3  -1 541.094 42.1655   2
  24  -3  -1 560.351 44.6203   2
  24  -3   1 606.913 47.9494   2
 -24   3   1 547.922 40.2669   2
   4  24  -1 265.452 19.6485   2
 -24   4  -1 216.266 27.0222   2
  24  -4  -1 246.339 29.4741   2
  24  -4   1 298.266 32.6164   2
 -24   4   1 253.655 26.6490   2
   5  24  -1 7.70159 6.24708   2
  24  -5  -1 15.7011 13.6728   2
 -24   5  -1 -1.5428 10.7922   2
  24  -5   1 -3.6955 13.3827   2
 -24   5   1 -4.8296 9.68670   2
  24  -6  -1 12.6582 16.3746   2
 -24   6  -1 20.5148 14.0034   2
   6  24  -1 24.2960 8.32071   2
  24  -6   1 57.1477 20.8986   2
 -24   6   1 36.6133 14.6772   2
   7  24  -1 42.1728 10.0349   2
 -24   7  -1 26.9056 14.2892   2
   7  24  -1 15.8126 11.1431   2
  24  -7  -1 49.8655 17.6229   2
 -24   7   1 41.1755 14.8246   2
 -24   8  -1 143.715 23.8477   2
  24  -8  -1 221.349 33.6243   2
   8  24  -1 166.768 21.0547   2
   8  24  -1 159.833 15.7032   2
 -24   8   1 172.815 22.2953   2
 -24   9  -1 40.9780 17.7794   2
   9  24  -1 86.3034 15.3402   2
 -24   9   1 27.7618 13.5986   2
  10  24  -1 150.816 20.0532   2
 -24  10  -1 146.927 23.0719   2
  10  24  -1 131.197 14.6939   2
 -24  10   1 152.340 21.6150   2
 -24  11  -1 24.0487 13.8004   2
 -24  11   1 12.1582 12.3876   2
  12  24  -1 31.2928 11.6361   2
 -24  12  -1 29.3746 16.0207   2
 -12 -24   1 36.8363 12.2479   2
 -24  12   1 59.0378 16.7296   2
  13  24  -1 58.9259 12.7699   2
 -24  13  -1 34.6616 15.7535   2
 -24  13   1 37.0294 15.3161   2
 -13 -24   1 38.5080 14.4869   2
  14  24  -1 441.747 29.5091   2
 -24  14  -1 471.533 40.4981   2
 -24  14   1 426.881 35.8788   2
 -14 -24   1 444.248 33.7503   2
  15  24  -1 77.6279 15.9298   2
 -24  15  -1 78.2915 20.8588   2
 -15 -24   1 93.8703 18.0170   2
 -24  15   1 98.1243 18.3349   2
 -16 -24  -1 11.0845 5.35170   2
  16  24  -1 17.5549 11.2932   2
 -24  16  -1 37.8749 18.2779   2
  16  24   1 30.8098 7.35855   2
 -16 -24   1 20.8253 11.1354   2
 -24  16   1 24.9266 14.5044   2
 -17 -24  -1 83.8277 9.75544   2
  17  24  -1 73.0893 14.7793   2
 -24  17  -1 106.821 24.5569   2
 -24  17   1 74.3517 19.4913   2
 -17 -24   1 69.3434 18.7098   2
  17  24   1 112.490 12.2585   2
 -18 -24  -1 143.040 14.3860   2
  18  24  -1 173.508 19.9482   2
 -24  18  -1 178.353 26.2495   2
 -24  18   1 185.735 24.6460   2
 -18 -24   1 173.001 23.3221   2
  18  24   1 168.221 17.8271   2
  19  24  -1 263.304 25.7072   2
 -19 -24  -1 256.415 19.7820   2
 -24  19  -1 254.228 31.9054   2
  19  24   1 301.657 23.5154   2
 -24  19   1 247.004 27.7760   2
 -19 -24   1 242.137 26.7689   2
  20  24  -1 11.0730 11.9398   2
 -24  20  -1 -24.638 10.1766   2
 -20 -24  -1 -5.7393 11.9970   2
 -24  20   1 6.34963 10.9232   2
 -20 -24   1 -6.7967 12.5394   2
  20  24   1 1.31647 11.1843   2
 -21 -24  -1 208.670 20.4931   2
 -24  21  -1 213.930 29.1907   2
  21  24  -1 190.147 25.0713   2
 -21 -24   1 204.445 27.5075   2
 -24  21   1 231.198 28.1719   2
  22  24  -1 323.142 32.7390   2
 -22 -24  -1 364.634 26.3380   2
 -24  22  -1 305.334 34.6662   2
 -22 -24   1 336.982 33.9130   2
  22  24   1 363.592 30.3828   2
 -24  22   1 341.471 32.9612   2
 -24  23  -1 4.42678 17.7910   2
 -23 -24  -1 25.3763 12.3253   2
  23  24  -1 24.9049 17.6347   2
  23  24   1 47.9213 17.5476   2
 -24  23   1 55.0182 18.7474   2
 -23 -24   1 9.94618 17.5513   2
 -24 -24  -1 15.0420 11.9056   2
 -24  24  -1 32.6780 16.2629   2
  24  24  -1 28.4780 16.9961   2
  24  24   1 32.1449 18.3508   2
 -24 -24   1 4.27638 13.5310   2
 -24  24   1 23.6521 16.2099   2
 -25 -24  -1 65.2370 17.8643   2
 -24  25  -1 87.9981 24.8970   2
 -25 -24   1 87.1920 22.6765   2
  25  24   1 166.995 25.2525   2
 -24  25   1 149.618 24.2717   2
 -25 -23  -1 71.2452 17.7558   2
 -23  25  -1 76.3374 21.8937   2
  25  23   1 106.297 23.4664   2
 -23  25   1 106.421 20.5781   2
 -25 -23   1 65.2871 22.3567   2
 -25 -22  -1 254.912 25.6431   2
 -22  25  -1 195.542 28.7071   2
  25  22   1 212.169 29.4193   2
 -22  25   1 255.988 27.9509   2
 -25 -22   1 206.035 29.3757   2
 -21  25  -1 66.3887 22.0455   2
 -25 -21  -1 48.5556 13.1109   2
 -21  25   1 43.2612 14.2970   2
 -25 -21   1 51.3167 17.8587   2
  25  21   1 25.9969 17.6740   2
 -25 -20  -1 40.6628 13.4082   2
  20 -25  -1 10.4167 23.4923   2
 -20  25  -1 39.6300 19.2029   2
 -25 -20   1 41.9390 18.0426   2
  25  20   1 60.1808 19.7719   2
 -20  25   1 59.9253 15.7731   2
 -19  25  -1 113.205 22.7787   2
  19 -25  -1 117.860 29.9686   2
 -25 -19  -1 161.072 20.5947   2
 -19  25   1 138.061 20.1387   2
  25  19   1 191.730 29.0791   2
 -25 -19   1 151.572 23.5735   2
 -18  25  -1 724.897 54.1228   2
 -25 -18  -1 818.679 48.9349   2
  18 -25  -1 797.024 57.2535   2
 -25 -18   1 871.571 55.9823   2
  25  18   1 916.380 58.7553   2
 -18  25   1 863.909 50.6481   2
 -25 -17  -1 11.6877 10.6957   2
 -17  25  -1 -9.9074 12.5811   2
  17 -25  -1 10.9461 17.5709   2
 -25 -17   1 -6.6730 11.6673   2
 -17  25   1 15.6021 10.6273   2
  17 -25   1 18.0391 20.3265   2
  25  17   1 5.46473 17.3345   2
 -16  25  -1 -10.647 13.4658   2
 -25 -16  -1 -1.9400 10.2910   2
  16 -25  -1 12.5000 17.4958   2
  16 -25   1 -8.1997 15.2790   2
 -25 -16   1 13.5487 12.8040   2
 -16  25   1 0.41524 9.95476   2
 -15  25  -1 258.095 33.7409   2
 -25 -15  -1 300.861 26.0879   2
  15 -25  -1 338.408 33.2456   2
  15 -25   1 241.099 34.8451   2
 -15  25   1 319.979 25.7307   2
  25  15   1 231.479 36.8592   2
 -25 -15   1 279.306 30.8450   2
  25  14  -1 867.739 63.0967   2
 -14  25  -1 800.997 54.3944   2
  14 -25  -1 860.596 54.3585   2
 -25 -14  -1 855.488 50.7270   2
 -25 -14   1 778.136 52.2562   2
  14 -25   1 721.501 59.1624   2
  25  14   1 857.827 59.3417   2
 -14  25   1 844.977 47.0084   2
  25  13  -1 53.8239 20.6861   2
 -13  25  -1 12.0533 12.7362   2
  13 -25  -1 57.3417 17.8896   2
 -25 -13  -1 10.9256 10.6220   2
 -25 -13   1 20.1088 15.2065   2
  25  13   1 21.5063 16.4634   2
  13 -25   1 39.9111 20.6833   2
 -13  25   1 26.4142 10.0716   2
 -12  25  -1 33.8904 16.5407   2
  25  12  -1 35.7526 19.1136   2
 -25 -12  -1 10.7509 10.2837   2
  12 -25  -1 14.3235 14.9324   2
 -25 -12   1 21.4004 12.1289   2
  12 -25   1 36.8898 17.4216   2
  25  12   1 43.7711 15.9456   2
 -12  25   1 21.5711 9.17483   2
 -11  25  -1 101.829 21.8254   2
 -25 -11  -1 76.8642 19.2366   2
  25  11  -1 74.0266 17.9621   2
  11 -25  -1 43.9296 16.2984   2
 -11  25   1 67.3330 12.1496   2
  25  11   1 52.9459 18.3097   2
  11 -25   1 81.1655 22.1878   2
 -25 -11   1 116.725 19.9226   2
 -10  25  -1 330.339 31.6477   2
 -25 -10  -1 401.723 32.3132   2
  25  10  -1 383.039 35.4999   2
  10 -25   1 384.761 37.4234   2
 -10  25   1 399.945 25.2662   2
 -25 -10   1 314.884 31.3585   2
  25  10   1 347.130 36.2703   2
  25   9  -1 -9.5662 10.5721   2
  -9  25  -1 15.8101 13.0591   2
   9 -25  -1 3.04722 10.2111   2
 -25  -9  -1 12.1223 9.90211   2
 -25  -9   1 2.00208 11.0884   2
  25   9   1 1.60657 11.4697   2
   9 -25   1 9.59717 14.6895   2
 -25  -8  -1 8.68284 12.0671   2
   8 -25  -1 7.87822 11.3259   2
  -8  25  -1 21.4837 12.6947   2
  25   8  -1 21.3560 14.9346   2
 -25  -8   1 34.7300 13.6911   2
  25   8   1 10.5925 15.7826   2
  -8  25   1 -3.1120 5.06701   2
   7 -25  -1 111.798 15.9015   2
  25   7  -1 116.435 21.3693   2
  -7  25  -1 86.2606 18.2245   2
  -7  25  -1 89.4760 20.1393   2
  -7  25   1 95.6353 10.4719   2
  25   7   1 153.787 24.7121   2
 -25  -7   1 100.063 18.4156   2
  -6  25  -1 253.667 26.3571   2
  -6  25  -1 248.670 24.4244   2
  25   6  -1 232.158 28.4574   2
   6 -25  -1 248.638 19.7369   2
  25   6   1 206.981 28.6482   2
 -25  -6   1 204.776 25.2655   2
  -6  25   1 235.501 14.8371   2
  -5  25  -1 35.8510 13.5612   2
   5 -25  -1 21.9731 7.85411   2
  -5  25  -1 23.8073 13.3884   2
  25   5  -1 54.0763 17.6311   2
 -25  -5  -1 51.3280 20.7420   2
 -25  -5   1 48.4788 16.7538   2
  -5  25   1 21.1699 5.41749   2
  25   5   1 29.0851 17.3686   2
  -4  25  -1 122.140 19.2671   2
 -25  -4  -1 74.8747 18.7100   2
  25   4  -1 61.1961 19.7117   2
  -4  25  -1 80.5394 16.4548   2
 -25  -4   1 90.7027 18.5828   2
  25   4   1 57.5978 19.7716   2
  25   3  -1 123.827 21.6070   2
 -25  -3  -1 98.9719 21.6622   2
  -3  25  -1 70.6208 14.9274   2
  -3  25  -1 97.9314 17.8511   2
  25   3   1 129.541 28.0841   2
 -25  -3   1 85.6022 17.6825   2
  -2  25  -1 153.757 17.3585   2
  25   2  -1 110.715 22.2377   2
  -2  25  -1 150.556 20.1816   2
 -25  -2  -1 135.983 21.4498   2
  25   2   1 162.657 27.9792   2
 -25  -2   1 159.027 22.3346   2
  -1  25  -1 55.4686 15.5478   2
 -25  -1  -1 95.7770 21.0867   2
  -1  25  -1 94.0047 13.8521   2
  25   1  -1 61.8455 22.9360   2
 -25  -1   1 82.4199 17.0383   2
  25   1   1 77.8524 24.1377   2
 -25   0  -1 460.232 38.2683   2
  25   0  -1 538.399 62.6592   2
   0  25  -1 529.441 33.6819   2
  25   0   1 456.315 43.1933   2
 -25   0   1 449.602 36.6843   2
   1  25  -1 1.82888 6.88274   2
 -25   1  -1 -9.0508 8.97308   2
   1  25  -1 7.43134 9.28615   2
 -25   1   1 -5.6021 9.11173   2
  25  -1   1 8.41289 14.1832   2
   2  25  -1 11.1916 10.7996   2
   2  25  -1 20.9643 8.92271   2
 -25   2  -1 -4.2415 11.0875   2
  25  -2   1 33.5749 20.3779   2
 -25   2   1 11.5770 12.3012   2
   3  25  -1 36.6601 14.6067   2
   3  25  -1 14.3342 8.63171   2
 -25   3  -1 29.8592 12.9683   2
 -25   3   1 7.33921 9.34130   2
 -25   4  -1 654.977 45.6087   2
   4  25  -1 565.173 32.0636   2
 -25   4   1 513.664 40.1695   2
   5  25  -1 3.52110 5.87752   2
 -25   5  -1 -10.955 10.9473   2
 -25   5   1 24.6757 13.0142   2
   6  25  -1 4.14336 16.8714   2
 -25   6  -1 38.3983 15.6253   2
   6  25  -1 11.5832 6.55693   2
 -25   6   1 -6.8397 9.94845   2
   7  25  -1 26.0816 9.11331   2
 -25   7  -1 6.97092 12.7621   2
   7  25  -1 -8.0391 9.46282   2
 -25   7   1 13.0053 11.4715   2
 -25   8  -1 1239.29 70.6477   2
   8  25  -1 1119.92 59.7718   2
   8  25  -1 1068.73 53.0403   2
 -25   8   1 1062.85 63.6726   2
   9  25  -1 75.2025 16.5119   2
 -25   9  -1 102.791 23.3297   2
 -25   9   1 57.4118 16.7886   2
 -25  10  -1 16.3426 11.4424   2
  10  25  -1 1.13597 7.00811   2
  10  25  -1 29.1099 12.4231   2
 -25  10   1 2.59433 9.73092   2
 -25  11  -1 28.9268 15.4343   2
  11  25  -1 9.18492 10.5815   2
  11  25  -1 23.4699 8.86336   2
 -25  11   1 24.8608 14.7421   2
  12  25  -1 1381.56 64.7317   2
 -25  12  -1 1418.37 80.0733   2
 -25  12   1 1341.79 75.6037   2
 -25  13  -1 10.9932 12.7726   2
  13  25  -1 17.8084 10.7898   2
 -13 -25   1 4.87545 11.5916   2
 -25  13   1 23.5072 14.1792   2
  14  25  -1 111.685 15.6024   2
 -25  14  -1 130.139 22.7833   2
 -14 -25   1 76.2984 18.4637   2
 -25  14   1 115.445 20.5169   2
 -25  15  -1 120.901 23.2193   2
  15  25  -1 81.4798 16.7770   2
 -15 -25   1 97.7522 17.1921   2
 -25  15   1 111.935 20.9040   2
 -25  16  -1 1008.51 63.9203   2
  16  25  -1 881.962 50.6438   2
 -16 -25   1 945.235 54.5330   2
 -25  16   1 966.971 59.6566   2
  17  25  -1 17.2252 10.7192   2
 -25  17  -1 -3.4552 10.5071   2
 -17 -25  -1 6.93525 4.77089   2
  17  25   1 16.5953 5.68657   2
 -17 -25   1 -26.083 10.5235   2
 -25  17   1 12.0945 14.1074   2
  18  25  -1 30.9250 13.7588   2
 -18 -25  -1 12.0540 7.44409   2
 -25  18  -1 8.61541 15.9651   2
 -18 -25   1 40.6631 13.5479   2
  18  25   1 26.4731 8.25800   2
 -25  18   1 6.89270 15.5306   2
  19  25  -1 85.3472 17.8007   2
 -25  19  -1 83.1879 21.6784   2
 -19 -25  -1 90.9973 12.0356   2
  19  25   1 73.7802 13.0043   2
 -25  19   1 99.7673 19.6705   2
 -19 -25   1 141.524 21.0872   2
  20  25  -1 85.0856 20.8344   2
 -25  20  -1 104.878 24.4543   2
 -20 -25  -1 75.2897 13.5536   2
 -20 -25   1 113.732 22.5834   2
 -25  20   1 88.7671 21.1677   2
  20  25   1 145.836 16.8375   2
 -21 -25  -1 88.0811 14.7736   2
 -25  21  -1 118.319 25.5730   2
  21  25  -1 81.0606 20.1969   2
 -25  21   1 112.133 23.7357   2
  21  25   1 116.333 18.2507   2
 -21 -25   1 83.2206 21.3083   2
 -25  22  -1 136.518 24.4235   2
  22  25  -1 137.537 23.9894   2
 -22 -25  -1 124.838 16.5681   2
 -25  22   1 148.701 25.8225   2
 -22 -25   1 152.841 24.6461   2
  22  25   1 124.341 25.5518   2
 -23 -25  -1 0.98048 11.1829   2
 -25  23  -1 18.5736 13.9927   2
  23  25  -1 38.2838 17.2195   2
 -25  23   1 2.48716 11.9139   2
  23  25   1 -3.0544 15.6654   2
  24  25  -1 86.4505 24.0623   2
 -25  24  -1 94.9028 28.4085   2
 -24 -25  -1 84.9250 17.7590   2
 -24 -25   1 129.872 26.2789   2
  24  25   1 135.581 29.8265   2
 -25  24   1 148.538 22.9332   2
 -26 -23   1 33.0863 17.1592   2
 -26 -22  -1 18.7405 12.6684   2
 -22  26  -1 -6.1506 13.7511   2
  26  22   1 -11.972 17.1610   2
 -26 -22   1 1.36082 15.1028   2
 -22  26   1 -8.4665 10.5779   2
 -21  26  -1 493.394 44.5575   2
 -26 -21  -1 504.927 36.0689   2
 -21  26   1 524.282 40.3046   2
 -26 -20  -1 62.2917 15.3237   2
 -20  26  -1 54.8548 18.2198   2
 -26 -20   1 101.356 19.8671   2
  26  20   1 102.059 28.1909   2
 -20  26   1 44.5920 16.5910   2
 -19  26  -1 -1.3001 11.0520   2
  19 -26  -1 9.87927 20.1444   2
 -26 -19  -1 4.24287 11.2310   2
 -26 -19   1 -15.286 10.3758   2
 -19  26   1 -0.9135 10.8403   2
  26  19   1 28.2367 18.7287   2
 -18  26  -1 26.0898 18.7252   2
 -26 -18  -1 40.2612 15.0193   2
  18 -26  -1 10.2772 19.1275   2
 -26 -18   1 30.4667 13.2210   2
 -18  26   1 28.7569 11.9044   2
  26  18   1 52.8320 20.6782   2
  17 -26  -1 448.237 44.0839   2
 -17  26  -1 430.159 38.0945   2
 -26 -17  -1 510.107 35.6286   2
  26  17   1 495.123 42.2947   2
 -26 -17   1 363.471 36.6779   2
 -17  26   1 371.360 32.1640   2
 -26 -16  -1 278.816 27.1632   2
 -16  26  -1 237.545 30.3165   2
  16 -26  -1 360.889 33.0971   2
 -26 -16   1 253.859 30.8328   2
  26  16   1 325.707 35.0518   2
  16 -26   1 353.943 42.3539   2
 -16  26   1 281.615 25.7849   2
 -26 -15  -1 73.2246 22.7163   2
  15 -26  -1 88.4884 20.7388   2
 -15  26  -1 39.1180 17.3584   2
  15 -26   1 52.1260 29.3672   2
 -15  26   1 75.3799 15.6036   2
 -26 -15   1 54.9238 16.1544   2
  26  15   1 130.533 25.1057   2
  14 -26  -1 32.2304 16.5462   2
 -26 -14   1 17.6197 12.2064   2
  14 -26   1 1.02939 19.7273   2
  26  14   1 34.8747 15.8808   2
 -14  26   1 -2.7228 8.55447   2
 -26 -13  -1 81.6028 22.7113   2
 -13  26  -1 102.014 19.3450   2
  13 -26  -1 114.811 21.9344   2
 -26 -13   1 91.8608 18.1204   2
  13 -26   1 27.0737 35.6549   2
 -13  26   1 68.8892 14.5324   2
  26  13   1 172.699 28.6366   2
 -26 -12  -1 8.85931 12.9924   2
  12 -26  -1 22.2960 13.4642   2
 -12  26  -1 6.11113 13.0074   2
 -12  26   1 15.0835 8.54487   2
  12 -26   1 5.61262 19.1534   2
 -26 -12   1 25.4767 12.2055   2
  26  12   1 11.3027 15.4937   2
 -26 -11  -1 106.664 18.1891   2
 -11  26  -1 94.4237 20.9561   2
  11 -26  -1 69.4307 18.2053   2
  26  11   1 106.500 24.5576   2
 -26 -11   1 95.8442 22.5601   2
  11 -26   1 106.947 24.4834   2
 -11  26   1 93.5134 13.6502   2
 -26 -10  -1 208.292 26.4798   2
 -10  26  -1 229.562 26.4678   2
 -10  26   1 272.221 20.0389   2
  10 -26   1 254.470 32.5584   2
  26  10   1 191.001 31.1079   2
 -26 -10   1 234.521 27.1251   2
   9 -26  -1 22.6776 11.7087   2
  -9  26  -1 18.5790 13.4340   2
 -26  -9  -1 39.3480 13.6920   2
 -26  -9   1 17.5379 12.6087   2
  -9  26   1 4.92442 11.1989   2
  26   9   1 31.0971 19.7334   2
 -26  -8  -1 5.34158 10.5021   2
  -8  26  -1 -3.2027 10.7368   2
  -8  26  -1 -1.8089 10.6689   2
   8 -26  -1 -1.8316 11.2965   2
  -8  26   1 4.79187 5.46479   2
  26   8   1 -10.773 13.5167   2
 -26  -8   1 -5.7648 9.65795   2
  -7  26  -1 633.214 45.0543   2
   7 -26  -1 679.619 39.4628   2
  -7  26  -1 728.908 45.9781   2
 -26  -7  -1 745.351 48.6574   2
  -7  26   1 756.247 35.0158   2
 -26  -7   1 770.827 49.6452   2
  26   7   1 704.720 53.7754   2
  -6  26  -1 451.012 35.0633   2
   6 -26  -1 458.646 27.3040   2
 -26  -6  -1 471.824 38.1745   2
  -6  26  -1 429.485 32.9541   2
  26   6   1 435.718 41.8749   2
 -26  -6   1 443.590 36.2745   2
  -6  26   1 474.943 23.3538   2
  -5  26  -1 21.8179 12.4888   2
  -5  26  -1 10.3958 11.7673   2
 -26  -5  -1 22.9134 14.3887   2
  -5  26   1 12.7125 4.69919   2
  26   5   1 36.9728 15.4660   2
  -5  26   1 15.4371 3.88394   2
 -26  -5   1 16.4738 11.1996   2
 -26  -4  -1 287.530 29.2295   2
  -4  26  -1 267.657 24.1535   2
  -4  26  -1 227.235 23.8265   2
 -26  -4   1 251.979 27.5905   2
  26   4   1 275.227 37.0397   2
  -3  26  -1 630.375 40.4329   2
  -3  26  -1 664.207 42.7758   2
 -26  -3  -1 748.270 48.7854   2
 -26  -3   1 705.648 47.6382   2
  26   3   1 780.734 81.7796   2
  -2  26  -1 484.350 33.5303   2
  -2  26  -1 511.914 32.5924   2
 -26  -2  -1 388.850 36.5681   2
 -26  -2   1 494.119 38.3042   2
  -1  26  -1 12.4278 9.59244   2
 -26  -1  -1 14.0909 11.4216   2
  -1  26  -1 8.80991 9.36964   2
 -26  -1   1 6.57409 8.50332   2
   0  26  -1 5.40014 8.17559   2
 -26   0  -1 -12.385 10.2086   2
 -26   0   1 27.8862 11.3956   2
 -26   1  -1 405.106 35.4248   2
   1  26  -1 339.212 27.0164   2
   1  26  -1 343.791 27.9065   2
 -26   1   1 316.387 31.3743   2
 -26   2  -1 178.258 24.8769   2
   2  26  -1 173.345 16.9974   2
   2  26  -1 176.624 20.0753   2
 -26   2   1 164.525 23.5139   2
   3  26  -1 -5.7801 6.58898   2
   3  26  -1 5.21649 10.2811   2
 -26   3  -1 -6.6412 10.0462   2
 -26   3   1 -14.798 9.42705   2
   4  26  -1 11.7185 7.83194   2
 -26   4  -1 -8.5647 11.1063   2
 -26   4   1 2.33978 11.0479   2
 -26   5  -1 224.518 27.0520   2
   5  26  -1 219.774 17.9449   2
 -26   5   1 209.560 24.8525   2
   6  26  -1 153.670 14.9027   2
 -26   6  -1 163.310 23.4134   2
 -26   6   1 137.876 21.4757   2
 -26   7  -1 9.52214 10.8960   2
   7  26  -1 8.59128 11.3726   2
 -26   7   1 3.45060 10.2207   2
 -26   8  -1 108.134 24.2448   2
   8  26  -1 86.0837 16.3228   2
   8  26  -1 86.0666 12.6709   2
 -26   8   1 118.355 19.9883   2
 -26   9  -1 123.481 23.1604   2
   9  26  -1 135.385 19.6202   2
 -26   9   1 172.894 23.1312   2
 -26  10  -1 25.5513 14.3479   2
  10  26  -1 30.5772 12.6201   2
 -26  10   1 11.6197 13.1711   2
  11  26  -1 264.940 26.0436   2
 -26  11  -1 291.492 32.4502   2
  11  26  -1 335.404 23.0993   2
 -26  11   1 313.201 30.9848   2
 -26  12  -1 118.512 25.2716   2
  12  26  -1 132.068 20.6430   2
  12  26  -1 130.460 15.5623   2
 -26  12   1 107.823 19.5056   2
 -26  13  -1 10.5893 13.9850   2
  13  26  -1 0.27176 9.61665   2
 -26  13   1 12.8918 11.5112   2
 -26  14  -1 3.52593 12.0588   2
  14  26  -1 5.95661 10.2516   2
 -14 -26   1 30.8527 11.5168   2
 -26  14   1 20.4185 12.8272   2
 -26  15  -1 392.920 39.7585   2
  15  26  -1 431.881 30.2822   2
 -26  15   1 394.486 35.7488   2
 -15 -26   1 424.351 33.0631   2
  16  26  -1 273.158 24.1427   2
 -26  16  -1 250.868 31.2963   2
 -16 -26   1 251.425 25.7007   2
 -26  16   1 270.771 31.3679   2
  17  26  -1 71.9997 15.5604   2
 -26  17  -1 93.1297 24.8948   2
 -17 -26   1 67.9935 16.1542   2
 -26  17   1 55.2385 18.6133   2
 -26  18  -1 55.8508 19.8254   2
 -18 -26  -1 45.3452 6.32931   2
  18  26  -1 40.3825 13.7776   2
 -18 -26   1 20.0573 13.4429   2
 -26  18   1 32.4966 16.2030   2
  19  26  -1 194.458 22.2452   2
 -26  19  -1 221.663 29.2424   2
 -19 -26  -1 169.554 14.2520   2
  19  26   1 197.851 14.7815   2
 -19 -26   1 169.208 24.0036   2
 -26  19   1 173.401 26.4382   2
 -20 -26  -1 42.4922 10.0349   2
 -26  20  -1 50.1923 18.7670   2
  20  26  -1 59.5684 16.6577   2
  20  26   1 29.2282 10.3785   2
 -20 -26   1 64.3823 17.0125   2
 -26  20   1 56.2915 17.9316   2
 -21 -26  -1 191.853 18.5794   2
  21  26  -1 204.911 24.9350   2
 -26  21   1 192.833 28.1956   2
 -21 -26   1 230.962 27.9615   2
  21  26   1 191.244 20.1416   2
 -22 -26  -1 43.9858 14.6859   2
 -26  22  -1 38.2332 19.6152   2
  22  26  -1 54.8549 17.6024   2
  22  26   1 41.6057 14.6358   2
 -26  22   1 31.5648 15.0402   2
 -22 -26   1 7.62776 15.8538   2
 -23 -26  -1 82.5056 15.6468   2
 -21  27  -1 41.7150 19.9523   2
 -27 -21  -1 52.3440 17.4218   2
 -27 -21   1 36.4924 18.7850   2
  27  21   1 55.6936 21.8312   2
 -21  27   1 32.9765 16.2808   2
 -20  27  -1 235.685 28.4313   2
 -27 -20   1 223.638 31.3469   2
 -20  27   1 314.373 30.5364   2
  27  20   1 365.350 36.9753   2
 -19  27  -1 21.1034 17.0871   2
 -27 -19  -1 16.4802 14.7350   2
  19 -27  -1 64.0513 23.2161   2
  27  19   1 53.8137 21.0306   2
 -19  27   1 28.6868 14.3069   2
 -27 -19   1 53.5201 19.1386   2
  18 -27  -1 64.8941 21.8845   2
 -18  27  -1 8.55265 13.2875   2
 -27 -18  -1 18.8784 13.3443   2
 -18  27   1 7.79416 10.4204   2
 -27 -18   1 34.0781 16.4872   2
  27  18   1 54.4486 21.1193   2
 -17  27  -1 61.7498 20.6164   2
 -27 -17  -1 70.2766 19.0249   2
 -27 -17   1 87.8407 20.9408   2
  27  17   1 174.115 29.0076   2
 -17  27   1 81.2791 16.0943   2
 -16  27  -1 765.066 51.9026   2
  16 -27  -1 762.239 53.4216   2
 -27 -16  -1 676.680 46.5803   2
 -27 -16   1 705.651 52.1725   2
  27  16   1 719.414 55.4929   2
 -16  27   1 737.421 43.9832   2
  16 -27   1 608.293 60.9075   2
 -15  27  -1 16.3049 14.7754   2
  15 -27  -1 44.8937 19.3446   2
 -27 -15  -1 22.9796 13.2899   2
  15 -27   1 -8.9634 16.8984   2
 -15  27   1 14.2167 8.76286   2
 -27 -15   1 -16.194 10.5250   2
  14 -27  -1 31.2017 17.8615   2
 -27 -14  -1 29.0008 14.4933   2
 -14  27  -1 33.8673 15.8114   2
  27  14   1 92.0226 24.5317   2
  14 -27   1 28.9168 21.6608   2
 -14  27   1 20.3565 9.95003   2
 -27 -14   1 24.8644 17.0807   2
 -13  27  -1 296.561 30.9453   2
  13 -27  -1 307.139 31.2153   2
 -27 -13  -1 306.056 29.4743   2
 -27 -13   1 342.502 32.7404   2
  27  13   1 327.492 37.7797   2
 -13  27   1 280.477 23.4527   2
  13 -27   1 290.593 37.4947   2
  12 -27  -1 679.346 46.9302   2
 -27 -12  -1 728.794 48.7439   2
 -12  27  -1 707.483 48.4618   2
 -27 -12   1 735.982 50.7215   2
  12 -27   1 754.222 56.2220   2
 -12  27   1 772.082 40.6765   2
  27  12   1 713.537 55.3768   2
  11 -27  -1 29.9219 15.1434   2
 -27 -11  -1 39.1271 12.0919   2
 -11  27  -1 19.3519 14.0687   2
  11 -27   1 39.6078 20.3998   2
 -11  27   1 28.2033 8.83626   2
 -27 -11   1 44.9317 15.8755   2
  27  11   1 57.0734 25.6632   2
 -10  27  -1 -3.0482 12.4030   2
 -27 -10  -1 11.4517 10.6768   2
 -27 -10   1 17.6623 11.8735   2
   9 -27  -1 174.265 20.5814   2
 -27  -9  -1 161.949 23.5574   2
  -9  27  -1 168.287 21.4164   2
  -9  27  -1 137.095 21.4553   2
 -27  -9   1 114.188 20.1168   2
  -9  27   1 142.670 13.9498   2
 -27  -8  -1 470.785 37.2896   2
  -8  27  -1 461.746 35.9327   2
  -8  27  -1 460.709 36.7787   2
   8 -27  -1 428.033 31.7174   2
  -8  27   1 469.161 25.6659   2
 -27  -8   1 483.805 38.8250   2
 -27  -7  -1 3.95464 9.96424   2
  -7  27  -1 3.77367 11.1394   2
  -7  27  -1 14.7483 12.5989   2
   7 -27  -1 11.1427 9.94660   2
  -7  27   1 2.07185 4.81735   2
 -27  -7   1 3.78878 8.70644   2
  -6  27  -1 12.8081 11.5436   2
  -6  27  -1 32.0241 12.9437   2
 -27  -6  -1 -1.8904 10.7499   2
 -27  -6   1 46.2318 16.2252   2
  -6  27   1 29.7291 5.94318   2
 -27  -5  -1 36.4929 15.6794   2
  -5  27  -1 1.46538 10.4432   2
  -5  27  -1 11.0487 10.4267   2
 -27  -5   1 21.9410 13.3904   2
  -4  27  -1 57.7450 15.7357   2
  -4  27  -1 78.7584 16.2676   2
 -27  -4  -1 91.3111 18.4548   2
 -27  -4   1 78.0564 20.5651   2
 -27  -3  -1 43.8889 15.6089   2
  -3  27  -1 34.4831 12.6583   2
  -3  27  -1 22.4895 11.2790   2
 -27  -3   1 5.16272 11.5388   2
  -2  27  -1 36.1785 11.6452   2
 -27  -2  -1 49.1361 14.4047   2
 -27  -2   1 30.5433 14.2756   2
  -1  27  -1 13.1872 9.03508   2
  -1  27  -1 23.8553 10.9067   2
 -27  -1  -1 17.8718 12.0083   2
 -27  -1   1 -3.6655 9.95790   2
   0  27  -1 122.923 17.0315   2
 -27   0  -1 145.241 22.4997   2
   0  27  -1 104.103 16.9514   2
 -27   0   1 119.433 20.4905   2
 -27   1  -1 14.8792 12.8043   2
   1  27  -1 24.4418 10.9899   2
 -27   1   1 16.1743 11.5833   2
 -27   2  -1 820.119 55.0578   2
   2  27  -1 821.687 45.9590   2
   2  27  -1 797.066 42.8583   2
 -27   2   1 843.849 54.1019   2
   3  27  -1 24.9120 13.0549   2
   3  27  -1 23.2153 9.01371   2
 -27   3  -1 27.2018 15.8803   2
 -27   3   1 15.7476 12.1662   2
   4  27  -1 21.3253 8.48406   2
 -27   4  -1 21.7875 14.3005   2
 -27   4   1 21.6578 12.8358   2
   5  27  -1 236.653 18.3859   2
 -27   5  -1 185.441 25.5864   2
 -27   5   1 213.449 25.7380   2
 -27   6  -1 560.476 45.3631   2
   6  27  -1 639.000 34.0805   2
 -27   6   1 640.334 45.6127   2
   7  27  -1 32.1971 9.87062   2
 -27   7  -1 56.5812 18.8777   2
 -27   7   1 67.1378 18.0318   2
   8  27  -1 65.8491 16.3895   2
 -27   8  -1 39.0583 16.1265   2
   8  27  -1 27.0639 9.55592   2
 -27   8   1 57.6069 17.9390   2
   9  27  -1 194.692 21.2919   2
 -27   9  -1 155.824 25.0125   2
 -27   9   1 160.190 23.0943   2
  10  27  -1 1301.93 66.7952   2
 -27  10  -1 1271.31 75.7173   2
 -27  10   1 1309.04 73.9389   2
  11  27  -1 -3.3859 8.13991   2
 -27  11  -1 12.2921 12.8882   2
  11  27  -1 20.1986 12.2886   2
 -27  11   1 -9.1614 10.8990   2
 -27  12  -1 51.9763 16.5664   2
  12  27  -1 22.5558 11.8075   2
  12  27  -1 18.5607 10.1992   2
 -27  12   1 0.18098 9.89658   2
 -27  13  -1 151.257 24.5966   2
  13  27  -1 139.734 16.9398   2
  13  27  -1 114.719 20.1634   2
 -27  13   1 131.802 22.3129   2
 -27  14  -1 672.812 51.1840   2
  14  27  -1 677.646 39.4848   2
 -27  14   1 678.833 48.8234   2
  15  27  -1 10.7392 10.4146   2
 -27  15  -1 21.5821 15.6633   2
 -27  15   1 -6.4565 10.1772   2
 -15 -27   1 24.5243 12.9634   2
  16  27  -1 4.74319 10.9900   2
 -27  16  -1 -6.2033 12.9494   2
 -27  16   1 -11.618 9.88917   2
 -16 -27   1 1.05561 8.61184   2
 -27  17  -1 65.3442 19.3235   2
  17  27  -1 30.2444 14.2798   2
 -27  17   1 42.1369 15.4374   2
 -17 -27   1 19.5006 13.9706   2
 -27  18  -1 184.586 27.3457   2
  18  27  -1 117.693 18.5909   2
 -18 -27   1 113.768 22.0064   2
 -27  18   1 134.774 23.1767   2
  19  27  -1 147.032 20.3159   2
 -27  19  -1 97.4334 25.0274   2
 -27  19   1 128.815 22.3439   2
 -19 -27   1 88.0691 20.6820   2
  20  27  -1 40.3857 15.6261   2
 -20 -27   1 40.6175 18.5713   2
 -27  20   1 92.1527 19.8064   2
  20  27   1 67.0619 8.27553   2
  21  27  -1 22.0554 15.5375   2
 -27  21  -1 0.02862 15.5393   2
  21  27   1 24.6649 8.66092   2
 -27  21   1 40.1509 18.0742   2
 -21 -27   1 28.4261 17.6873   2
 -28 -20  -1 9.22262 14.0621   2
 -20  28  -1 23.1717 17.1879   2
 -20  28   1 20.9014 13.3525   2
  28  20   1 41.9632 20.8207   2
 -28 -20   1 40.3991 18.7086   2
 -28 -19  -1 380.514 33.1879   2
 -19  28  -1 353.362 36.2052   2
  19 -28  -1 416.169 44.8636   2
 -19  28   1 354.054 31.0182   2
 -28 -19   1 326.210 35.8366   2
  28  19   1 436.098 45.1475   2
 -18  28  -1 81.9307 20.7089   2
 -28 -18  -1 92.7409 19.1027   2
  18 -28  -1 71.2459 25.2747   2
 -28 -18   1 103.204 21.1752   2
  17 -28  -1 19.7719 23.3839   2
 -28 -17  -1 28.3782 14.0930   2
 -17  28  -1 19.4503 14.9702   2
 -17  28   1 5.45647 11.5732   2
 -28 -17   1 -1.8194 13.6848   2
 -28 -16  -1 18.1860 12.8021   2
  16 -28  -1 26.5205 20.1261   2
 -16  28  -1 6.69287 14.4119   2
 -16  28   1 4.11533 9.47733   2
 -28 -16   1 38.3694 18.7214   2
 -28 -15  -1 86.0485 17.5777   2
  15 -28  -1 75.7129 23.5252   2
 -15  28  -1 59.4293 18.3540   2
 -15  28   1 72.9682 14.1036   2
  15 -28   1 80.0786 28.4956   2
 -28 -15   1 65.1123 21.3445   2
 -28 -14  -1 52.9809 15.7709   2
 -14  28  -1 36.2497 19.7730   2
  14 -28  -1 51.1386 21.2263   2
  14 -28   1 95.2950 25.7318   2
 -14  28   1 52.7823 12.9926   2
 -28 -14   1 24.7310 14.9920   2
 -13  28  -1 144.021 23.3285   2
  13 -28  -1 166.774 27.5021   2
 -28 -13  -1 182.036 22.6725   2
 -13  28   1 142.180 16.4780   2
 -28 -13   1 162.996 24.2230   2
  13 -28   1 174.902 31.4020   2
 -12  28  -1 18.0744 14.1291   2
  12 -28  -1 32.0260 16.9668   2
 -28 -12  -1 4.92729 12.9473   2
  12 -28   1 37.5379 24.3481   2
 -12  28   1 13.5282 9.35691   2
 -28 -12   1 45.4297 17.8073   2
 -11  28  -1 116.880 20.2701   2
  11 -28  -1 155.558 23.8780   2
 -28 -11  -1 130.686 20.6388   2
 -28 -11   1 171.219 23.8216   2
  11 -28   1 136.534 27.1452   2
 -11  28   1 120.583 14.4442   2
  10 -28  -1 25.3060 16.5769   2
 -28 -10  -1 15.1019 12.2207   2
 -10  28  -1 -4.1477 11.6183   2
 -28 -10   1 6.05523 12.3670   2
 -10  28   1 -4.4798 5.49505   2
  -9  28  -1 212.725 25.4680   2
 -28  -9  -1 267.288 27.6065   2
   9 -28  -1 225.890 24.5983   2
  -9  28  -1 222.275 25.6274   2
  -9  28   1 246.241 17.7091   2
 -28  -9   1 276.115 28.4615   2
  -8  28  -1 338.455 30.4496   2
  -8  28  -1 358.482 30.9301   2
 -28  -8  -1 428.202 35.1569   2
   8 -28  -1 342.311 27.0491   2
 -28  -8   1 414.566 36.0694   2
  -8  28   1 331.133 21.0340   2
  -7  28  -1 19.6124 13.8699   2
  -7  28  -1 28.6278 14.1033   2
 -28  -7  -1 12.2803 11.7783   2
 -28  -7   1 19.5094 14.8339   2
  -7  28   1 12.8481 4.99045   2
  -6  28  -1 101.056 20.2645   2
  -6  28  -1 62.4093 17.1742   2
 -28  -6  -1 66.9366 19.5100   2
  -6  28   1 76.5675 7.54248   2
  -6  28   1 72.2455 6.71065   2
 -28  -6   1 58.9703 16.9638   2
  -5  28  -1 1043.83 59.6353   2
  -5  28  -1 1111.37 59.5943   2
 -28  -5  -1 1238.27 67.3140   2
 -28  -5   1 1018.29 64.5525   2
  -4  28  -1 192.332 20.8489   2
  -4  28  -1 152.902 20.2579   2
 -28  -4  -1 216.961 27.5836   2
 -28  -4   1 164.058 24.9994   2
  -3  28  -1 48.5563 15.2182   2
 -28  -3  -1 70.8259 19.3884   2
  -3  28  -1 48.7723 14.9307   2
 -28  -3   1 78.6291 19.7710   2
 -28  -2  -1 14.2446 14.4931   2
  -2  28  -1 6.68935 11.4227   2
  -2  28  -1 3.59796 8.43969   2
 -28  -2   1 -5.9821 9.24552   2
 -28  -1  -1 477.347 39.8964   2
  -1  28  -1 478.982 33.3593   2
  -1  28  -1 510.708 32.0503   2
 -28  -1   1 523.950 40.9081   2
 -28   0  -1 29.1522 15.0529   2
   0  28  -1 25.8442 10.1105   2
   0  28  -1 20.9215 11.2763   2
 -28   0   1 19.5239 13.9788   2
   1  28  -1 9.68117 10.1250   2
 -28   1  -1 -11.032 8.68732   2
 -28   1   1 18.6565 13.3968   2
 -28   2  -1 19.0920 15.2865   2
   2  28  -1 20.2992 10.5566   2
   2  28  -1 24.5768 10.8412   2
 -28   2   1 36.0985 14.6574   2
 -28   3  -1 582.281 45.8067   2
   3  28  -1 555.386 32.4566   2
   3  28  -1 707.414 52.1920   2
 -28   3   1 540.784 43.6437   2
 -28   4  -1 43.9836 18.1552   2
   4  28  -1 77.1076 11.6849   2
 -28   4   1 47.9242 16.3395   2
   5  28  -1 1.11019 6.41482   2
 -28   5  -1 4.42162 13.5794   2
 -28   5   1 9.09887 13.1190   2
   6  28  -1 29.7435 8.85217   2
 -28   6  -1 21.9133 14.7696   2
 -28   6   1 40.7171 15.3776   2
   7  28  -1 158.620 15.5524   2
 -28   7  -1 170.774 26.5273   2
 -28   7   1 155.324 22.3689   2
   8  28  -1 107.188 13.1839   2
 -28   8  -1 112.693 21.6209   2
 -28   8   1 124.342 21.7051   2
   9  28  -1 115.865 18.0936   2
 -28   9  -1 112.364 22.1842   2
   9  28  -1 92.8643 15.3094   2
 -28   9   1 95.5848 19.3775   2
 -28  10  -1 42.4732 16.8913   2
  10  28  -1 13.3547 10.6001   2
 -28  10   1 20.2839 11.7503   2
  11  28  -1 22.7239 12.5387   2
 -28  11  -1 4.17774 9.71664   2
  11  28  -1 -0.6458 8.53146   2
 -28  11   1 5.24801 12.7229   2
  12  28  -1 3.87162 8.77752   2
  12  28  -1 21.5823 11.2707   2
 -28  12  -1 30.4088 17.1904   2
 -28  12   1 17.8514 13.1137   2
  13  28  -1 171.530 18.2178   2
 -28  13  -1 168.131 26.1538   2
  13  28  -1 223.766 23.6131   2
 -28  13   1 175.525 25.5553   2
  14  28  -1 159.237 17.9350   2
 -28  14  -1 118.409 23.5167   2
  14  28  -1 164.367 21.8166   2
 -28  14   1 116.764 22.1772   2
  15  28  -1 58.9352 13.7314   2
 -28  15  -1 50.9797 19.1659   2
 -28  15   1 36.0247 16.3665   2
 -28  16  -1 37.0953 14.3799   2
  16  28  -1 10.9800 11.2381   2
 -28  16   1 22.8148 13.4661   2
 -28  17  -1 252.214 37.4558   2
  17  28  -1 310.494 26.1119   2
 -28  17   1 252.062 29.8098   2
 -17 -28   1 304.895 28.3682   2
  18  28  -1 29.0405 14.1366   2
 -28  18   1 59.7764 20.7273   2
 -18 -28   1 52.6039 18.3554   2
 -28  19  -1 77.6678 23.6610   2
  19  28  -1 41.2307 16.0434   2
 -19 -28   1 34.9727 18.4962   2
 -28  19   1 48.3636 18.1127   2
 -28  20  -1 4.58727 13.8829   2
  20  28  -1 36.1323 15.3235   2
 -28  20   1 -11.044 9.94381   2
 -20 -28   1 16.9789 15.2540   2
  19 -29  -1 113.880 30.8354   2
 -29 -19  -1 28.3820 15.5280   2
 -19  29  -1 80.7969 23.0012   2
 -19  29   1 123.769 20.6917   2
 -29 -19   1 65.9493 20.7052   2
 -29 -18  -1 173.685 23.9673   2
 -18  29  -1 210.915 27.7781   2
 -29 -18   1 178.179 27.4977   2
  17 -29  -1 21.6118 23.5300   2
 -17  29  -1 32.4050 16.4198   2
 -29 -17  -1 31.6192 13.3978   2
 -29 -17   1 -9.7909 14.0949   2
 -17  29   1 20.7130 11.3979   2
  16 -29  -1 124.144 28.1365   2
 -16  29  -1 109.435 21.7371   2
 -29 -16  -1 127.907 20.0969   2
 -16  29   1 132.808 19.1711   2
 -29 -16   1 113.167 24.3797   2
 -29 -15  -1 183.845 26.6080   2
 -15  29  -1 275.469 30.2730   2
  15 -29  -1 246.845 31.0601   2
 -15  29   1 230.819 22.6224   2
  15 -29   1 287.413 39.5243   2
 -29 -15   1 210.151 30.7267   2
 -14  29  -1 313.869 31.8316   2
 -29 -14  -1 277.576 30.1280   2
  14 -29  -1 364.748 35.2262   2
 -14  29   1 349.881 26.8272   2
  14 -29   1 368.672 43.2855   2
 -29 -14   1 367.858 35.2725   2
 -29 -13  -1 21.2262 13.7288   2
  13 -29  -1 17.8443 16.9550   2
 -13  29  -1 14.6612 13.3395   2
 -13  29   1 -1.7649 8.67345   2
  13 -29   1 28.4197 24.2069   2
 -12  29  -1 92.8714 22.1756   2
 -29 -12  -1 137.360 23.2962   2
  12 -29  -1 103.236 22.1630   2
 -12  29   1 87.5762 14.0127   2
 -29 -12   1 115.910 21.0196   2
  12 -29   1 80.0683 29.5788   2
 -29 -11  -1 280.298 30.8699   2
  11 -29  -1 280.836 29.4007   2
 -11  29  -1 219.408 27.5524   2
 -29 -11   1 273.440 30.4659   2
 -11  29   1 219.093 19.1048   2
  10 -29  -1 296.349 28.7769   2
 -10  29  -1 276.945 28.5631   2
 -29 -10  -1 254.244 29.7831   2
 -10  29  -1 270.294 29.5561   2
 -29 -10   1 281.984 30.3748   2
 -10  29   1 255.811 26.8239   2
  -9  29  -1 16.9232 13.5489   2
   9 -29  -1 5.16229 13.1448   2
 -29  -9  -1 3.16114 11.6224   2
  -9  29  -1 12.9001 12.9190   2
 -29  -9   1 -13.424 11.5316   2
  -9  29   1 -10.175 5.46531   2
  -8  29  -1 60.6286 16.4848   2
  -8  29  -1 41.2812 16.1976   2
 -29  -8  -1 23.8310 15.3458   2
   8 -29  -1 43.5071 12.6375   2
  -8  29   1 32.2848 7.59268   2
 -29  -8   1 54.3645 15.2333   2
 -29  -7  -1 160.575 23.5196   2
  -7  29  -1 122.200 19.5969   2
  -7  29  -1 152.812 22.3330   2
  -7  29   1 114.942 11.0210   2
  -7  29   1 146.029 10.6505   2
 -29  -7   1 159.706 23.4874   2
  -6  29  -1 170.027 22.6199   2
 -29  -6  -1 226.965 26.6791   2
  -6  29  -1 221.725 23.7753   2
 -29  -6   1 138.781 23.0772   2
  -5  29  -1 23.1552 12.2998   2
  -5  29  -1 -1.4280 9.28954   2
 -29  -5  -1 23.1779 12.2954   2
 -29  -5   1 14.0489 12.6973   2
  -4  29  -1 13.6520 11.2983   2
  -4  29  -1 7.72273 11.1145   2
 -29  -4  -1 13.7017 14.7781   2
 -29  -4   1 2.66625 12.4143   2
  -3  29  -1 40.2589 12.7763   2
  -3  29  -1 9.48735 11.4120   2
 -29  -3  -1 38.1760 14.9112   2
 -29  -3   1 30.3414 15.4920   2
  -2  29  -1 30.4878 11.4422   2
 -29  -2  -1 37.8665 16.2210   2
  -2  29  -1 37.6779 12.1886   2
 -29  -2   1 38.5192 16.9187   2
  -1  29  -1 94.4115 15.8848   2
  -1  29  -1 95.1665 14.9488   2
 -29  -1  -1 73.6480 19.9383   2
 -29  -1   1 82.9846 20.1895   2
   0  29  -1 209.048 19.3312   2
 -29   0  -1 216.697 28.0479   2
   0  29  -1 208.056 21.0461   2
 -29   0   1 195.791 24.6454   2
   1  29  -1 8.10902 10.4272   2
 -29   1  -1 10.9348 14.1547   2
 -29   1   1 9.89946 9.39720   2
 -29   2  -1 7.02767 13.9537   2
   2  29  -1 11.9528 8.77453   2
   2  29  -1 11.5900 11.6149   2
 -29   2   1 0.01190 11.9776   2
 -29   3  -1 294.743 32.6349   2
   3  29  -1 312.030 21.4418   2
 -29   3   1 266.020 30.4191   2
   4  29  -1 470.615 27.1730   2
 -29   4  -1 466.034 40.0644   2
 -29   4   1 415.339 38.4850   2
 -29   5  -1 -0.4125 12.0781   2
   5  29  -1 7.63059 7.07118   2
 -29   5   1 23.9450 14.1291   2
 -29   6  -1 105.041 24.8208   2
   6  29  -1 77.3111 11.8381   2
   6  29  -1 98.8144 22.0653   2
 -29   6   1 108.837 24.6734   2
 -29   7  -1 362.041 37.0324   2
   7  29  -1 315.787 33.0232   2
   7  29  -1 357.499 22.9870   2
 -29   7   1 402.412 35.8037   2
 -29   8  -1 235.462 29.6867   2
   8  29  -1 228.191 18.7363   2
 -29   8   1 260.041 29.9153   2
   9  29  -1 1.45612 7.75725   2
 -29   9  -1 25.1300 16.8765   2
 -29   9   1 -16.545 9.44290   2
  10  29  -1 59.6401 18.8109   2
 -29  10  -1 48.7945 19.1232   2
  10  29  -1 18.4932 11.4890   2
 -29  10   1 53.4991 17.4005   2
  11  29  -1 343.868 27.5640   2
 -29  11  -1 319.885 35.1163   2
 -29  11   1 318.971 33.4431   2
 -29  12  -1 560.267 47.3400   2
  12  29  -1 565.219 37.8507   2
  12  29  -1 572.994 35.5213   2
 -29  12   1 563.725 45.6017   2
 -29  13  -1 -19.932 12.6380   2
  13  29  -1 20.3766 13.3485   2
  13  29  -1 8.92245 9.24192   2
 -29  13   1 43.6701 18.5694   2
  14  29  -1 36.0776 11.8911   2
 -29  14  -1 48.5639 18.5700   2
  14  29  -1 17.9884 11.8821   2
 -29  14   1 46.6466 16.6941   2
  15  29  -1 39.4146 12.6323   2
 -29  15   1 59.7965 18.8025   2
  16  29  -1 128.829 22.0865   2
  16  29  -1 138.984 19.1320   2
 -29  16  -1 102.662 26.4487   2
 -29  16   1 116.495 22.1857   2
 -29  17  -1 28.2660 17.9410   2
  17  29  -1 60.9327 14.7489   2
 -29  18  -1 56.8415 21.0068   2
  18  29  -1 45.9686 15.4286   2
 -18 -29   1 41.6654 16.5083   2
 -29  19  -1 18.9501 17.4664   2
  19  29  -1 27.8603 14.6933   2
 -29  19   1 67.9222 19.9858   2
 -19 -29   1 40.8967 18.6404   2
  17 -30  -1 269.483 35.8594   2
 -17  30  -1 254.045 29.7493   2
 -30 -17  -1 217.301 26.2374   2
 -17  30   1 221.517 23.6942   2
 -30 -17   1 246.844 30.6677   2
  16 -30  -1 7.55014 21.1958   2
 -30 -16  -1 6.82612 13.8195   2
 -16  30  -1 -4.3508 13.0263   2
 -16  30   1 7.68334 10.6807   2
 -30 -16   1 -25.859 13.4874   2
  15 -30  -1 103.204 26.6152   2
 -15  30  -1 93.8991 23.1436   2
 -30 -15  -1 76.7153 21.0289   2
 -15  30   1 110.212 17.4403   2
 -30 -15   1 131.507 26.0415   2
 -14  30  -1 17.4710 14.0228   2
  14 -30  -1 12.4633 17.8148   2
 -30 -14  -1 -5.8716 11.9645   2
 -14  30   1 17.9038 10.8703   2
  14 -30   1 37.8209 24.8697   2
 -30 -14   1 -11.820 12.2854   2
  13 -30  -1 226.263 30.4606   2
 -30 -13  -1 184.886 23.9777   2
 -13  30   1 162.656 18.0955   2
 -30 -13   1 163.459 23.5897   2
  13 -30   1 173.355 33.5201   2
 -30 -12  -1 11.5334 11.2302   2
  12 -30  -1 -1.1295 16.8160   2
 -12  30  -1 5.61692 11.2836   2
 -12  30   1 -3.6472 7.58209   2
 -30 -12   1 22.7174 14.6989   2
  11 -30  -1 520.420 39.8605   2
 -11  30  -1 525.786 46.4308   2
 -11  30  -1 537.748 40.5276   2
 -30 -11  -1 523.069 43.1992   2
 -30 -11   1 517.971 43.2655   2
 -11  30   1 527.736 30.9195   2
  10 -30  -1 55.4951 15.8215   2
 -30 -10  -1 77.7649 19.5132   2
 -30 -10   1 40.4518 16.3329   2
  -9  30  -1 145.102 22.1967   2
   9 -30  -1 168.411 21.1167   2
  -9  30  -1 161.275 21.2603   2
 -30  -9  -1 165.361 24.2824   2
 -30  -9   1 167.561 24.8477   2
  -9  30   1 136.564 13.0862   2
  -8  30  -1 10.7636 11.8734   2
 -30  -8  -1 31.5452 14.2962   2
  -8  30  -1 15.5115 13.1467   2
 -30  -8   1 48.2009 16.6889   2
  -8  30   1 22.3998 6.02430   2
  -8  30   1 23.4380 7.27826   2
 -30  -7  -1 670.226 47.3978   2
  -7  30  -1 629.379 41.9580   2
  -7  30  -1 631.655 42.6315   2
  -7  30   1 601.844 27.2578   2
 -30  -7   1 676.417 48.4496   2
  -6  30  -1 30.4263 14.2933   2
  -6  30  -1 19.8461 12.9612   2
 -30  -6  -1 9.23867 14.6519   2
 -30  -6   1 18.2703 11.3664   2
  -5  30  -1 41.8479 15.8328   2
  -5  30  -1 46.5600 15.3024   2
 -30  -5  -1 51.9261 18.9429   2
 -30  -5   1 5.46892 13.9693   2
  -4  30  -1 -20.508 9.96347   2
  -4  30  -1 4.34003 10.1739   2
 -30  -4  -1 11.3001 13.9972   2
 -30  -4   1 -9.8640 10.1817   2
 -30  -3  -1 950.875 59.5128   2
  -3  30  -1 837.048 48.4063   2
  -3  30  -1 836.529 48.9984   2
 -30  -3   1 969.094 60.3706   2
  -2  30  -1 54.2951 13.3042   2
  -2  30  -1 73.6711 15.0061   2
 -30  -2  -1 57.0683 18.1019   2
 -30  -2   1 24.6766 14.6596   2
  -1  30  -1 12.4399 9.74507   2
  -1  30  -1 -1.1961 9.12165   2
 -30  -1  -1 22.6501 14.8983   2
 -30  -1   1 8.32767 11.8250   2
 -30   0  -1 23.7963 13.5074   2
   0  30  -1 1.46464 9.55439   2
   0  30  -1 -0.0684 8.48222   2
 -30   0   1 37.9540 14.9745   2
   1  30  -1 501.614 33.3882   2
 -30   1  -1 565.294 44.7179   2
 -30   1   1 563.021 44.1698   2
   2  30  -1 137.248 15.4643   2
 -30   2  -1 170.648 26.7523   2
 -30   2   1 156.494 23.8101   2
   3  30  -1 11.6899 8.06700   2
 -30   3  -1 4.09878 14.3370   2
 -30   3   1 12.2536 12.9348   2
 -30   4  -1 13.2217 15.5942   2
   4  30  -1 31.8375 16.0779   2
   4  30  -1 42.9144 9.70512   2
 -30   4   1 31.5059 13.5286   2
 -30   5  -1 478.001 40.2961   2
   5  30  -1 370.035 23.4142   2
   5  30  -1 332.877 25.9961   2
 -30   5   1 426.078 38.0317   2
 -30   6  -1 16.9864 15.4207   2
   6  30  -1 18.2708 7.34101   2
   6  30  -1 13.2191 9.81145   2
 -30   6   1 20.4827 14.1893   2
   7  30  -1 195.019 17.8999   2
 -30   7  -1 142.670 25.6854   2
   7  30  -1 132.532 14.4420   2
 -30   7   1 159.045 24.5481   2
   8  30  -1 43.3636 11.8539   2
 -30   8  -1 47.3629 17.9512   2
   8  30  -1 18.1091 8.52988   2
 -30   8   1 13.2617 15.0290   2
   9  30  -1 37.4761 9.71889   2
   9  30  -1 40.7140 18.5789   2
 -30   9  -1 48.1746 19.0315   2
 -30   9   1 51.0371 15.9749   2
  10  30  -1 29.4072 9.44555   2
 -30  10  -1 28.8115 17.1576   2
 -30  10   1 23.4831 15.0904   2
 -30  11  -1 342.289 41.1460   2
  11  30  -1 331.059 26.3763   2
 -30  11   1 410.107 37.8489   2
  12  30  -1 42.2482 13.4509   2
 -30  12   1 43.6696 17.0141   2
  13  30  -1 48.5092 14.3109   2
  13  30  -1 24.3184 14.8386   2
 -30  13  -1 33.6723 18.4118   2
 -30  13   1 62.9106 22.2514   2
 -30  14  -1 48.5098 20.8535   2
  14  30  -1 50.5811 14.1226   2
  14  30  -1 55.6530 15.4933   2
  15  30  -1 527.329 35.9004   2
 -30  15  -1 452.223 44.3642   2
  15  30  -1 519.947 32.9287   2
 -30  15   1 506.226 44.6009   2
  16  30  -1 109.596 19.1148   2
  16  30  -1 166.132 22.4299   2
 -30  16  -1 143.752 30.5111   2
 -30  16   1 157.713 26.5644   2
  17  30  -1 10.9164 12.9691   2
 -30  17  -1 -13.756 13.4584   2
  17  30  -1 -4.5171 13.2597   2
 -30  17   1 37.6185 14.7101   2
  15 -31  -1 14.7076 24.7509   2
 -15  31  -1 34.6734 15.1063   2
 -31 -15  -1 17.1635 13.9694   2
 -31 -15   1 1.98369 18.0568   2
 -15  31   1 3.34362 11.4347   2
 -31 -14  -1 143.440 23.9651   2
  14 -31  -1 91.8602 26.7304   2
 -14  31  -1 112.822 21.9111   2
  14 -31   1 124.917 34.6317   2
 -14  31   1 89.9532 15.6210   2
 -31 -14   1 61.9107 19.0548   2
 -13  31  -1 278.354 30.8981   2
 -31 -13  -1 359.156 33.8791   2
  13 -31  -1 353.777 36.0429   2
 -31 -13   1 324.020 35.0446   2
 -13  31   1 340.386 25.2203   2
  12 -31  -1 185.270 30.4609   2
 -31 -12  -1 204.977 26.6264   2
 -12  31  -1 183.011 28.3571   2
 -12  31  -1 243.464 27.4457   2
 -31 -12   1 233.171 29.3125   2
 -12  31   1 248.358 19.3738   2
 -31 -11  -1 -11.141 10.2391   2
 -11  31  -1 -20.294 10.1467   2
 -11  31   1 -3.9770 7.33961   2
 -31 -11   1 -12.229 11.3744   2
  10 -31  -1 55.7510 17.9401   2
 -10  31  -1 40.4956 16.6658   2
 -10  31  -1 6.04257 11.5335   2
 -31 -10  -1 50.8138 17.8313   2
 -10  31   1 49.4625 9.61922   2
 -31 -10   1 37.9875 16.7629   2
 -31  -9  -1 171.992 23.0956   2
  -9  31  -1 81.0317 20.2785   2
 -31  -9   1 120.034 21.9686   2
  -9  31   1 135.096 11.8005   2
  -8  31  -1 100.433 18.8777   2
 -31  -8  -1 138.070 22.6376   2
  -8  31  -1 152.568 20.5687   2
  -8  31   1 123.513 9.48624   2
 -31  -8   1 173.472 24.2277   2
  -8  31   1 117.944 10.2413   2
  -7  31  -1 6.22776 11.9011   2
  -7  31  -1 2.88558 11.8763   2
 -31  -7  -1 13.4799 14.2658   2
 -31  -7   1 14.9521 16.0792   2
 -31  -6  -1 55.9300 18.1077   2
  -6  31  -1 46.0057 16.2901   2
  -6  31  -1 42.6633 13.2793   2
 -31  -6   1 9.52996 13.8129   2
  -5  31  -1 30.8191 13.0348   2
 -31  -5  -1 51.0505 17.7567   2
  -5  31  -1 34.6814 14.0383   2
 -31  -5   1 10.9984 14.9629   2
 -31  -4  -1 110.391 21.5961   2
  -4  31  -1 91.9274 17.6911   2
  -4  31  -1 123.988 19.1942   2
 -31  -4   1 101.418 24.8992   2
 -31  -3  -1 79.8135 22.2590   2
  -3  31  -1 72.8359 14.9104   2
  -3  31  -1 57.7064 14.3302   2
 -31  -3   1 38.2541 18.7825   2
  -2  31  -1 -2.8970 8.36767   2
 -31  -2  -1 3.57269 11.9174   2
  -2  31  -1 5.26557 10.0513   2
 -31  -2   1 -5.2820 11.3052   2
 -31  -1  -1 107.436 24.1824   2
  -1  31  -1 76.2092 16.1315   2
  -1  31  -1 93.1437 14.6824   2
 -31  -1   1 83.7057 21.7297   2
 -31   0  -1 -20.958 8.76476   2
   0  31  -1 -14.597 9.22698   2
 -31   0   1 -8.9621 12.4229   2
   1  31  -1 90.3955 17.2324   2
   1  31  -1 95.1982 22.1354   2
 -31   1  -1 116.071 21.9877   2
 -31   1   1 104.981 21.2397   2
 -31   2  -1 319.170 34.0735   2
   2  31  -1 325.284 21.9830   2
 -31   2   1 308.714 32.5206   2
 -31   3  -1 -10.598 12.1250   2
   3  31  -1 2.66067 6.84084   2
   3  31  -1 -9.4633 13.1243   2
 -31   3   1 38.9689 15.0257   2
   4  31  -1 16.1779 10.0989   2
   4  31  -1 -13.382 6.13283   2
 -31   4  -1 -2.2445 11.2631   2
 -31   4   1 -5.6979 12.6516   2
 -31   5  -1 315.496 35.5164   2
   5  31  -1 383.825 25.3475   2
   5  31  -1 336.618 22.2780   2
 -31   5   1 384.903 36.5864   2
   6  31  -1 373.196 25.4818   2
   6  31  -1 347.517 22.3109   2
 -31   6  -1 372.166 37.5659   2
 -31   6   1 424.944 39.1683   2
   7  31  -1 35.8066 9.02296   2
 -31   7  -1 41.3090 18.6460   2
   7  31  -1 74.9452 13.5400   2
 -31   7   1 70.2668 20.8861   2
   8  31  -1 91.1347 14.2722   2
   8  31  -1 67.0679 11.3287   2
 -31   8   1 116.613 27.0845   2
 -31   9  -1 377.478 45.7501   2
   9  31  -1 268.760 19.8311   2
   9  31  -1 307.337 22.4092   2
 -31   9   1 326.931 52.8208   2
  10  31  -1 216.271 19.6870   2
  10  31  -1 177.214 16.7663   2
 -31  10  -1 204.131 30.7178   2
 -31  10   1 249.796 36.0117   2
  11  31  -1 28.2997 15.8367   2
  11  31  -1 3.58424 9.10573   2
 -31  11  -1 5.73257 11.2173   2
 -31  11   1 14.7674 14.2191   2
  12  31  -1 10.8856 9.50331   2
 -31  12  -1 38.3751 19.7060   2
 -31  12   1 21.3419 15.2065   2
 -31  13  -1 114.617 27.0011   2
  13  31  -1 186.309 26.6030   2
 -31  13   1 126.128 23.9399   2
 -31  14  -1 254.777 33.1035   2
  14  31  -1 312.346 25.4263   2
 -31  14   1 294.277 32.1256   2
 -31  15  -1 7.80938 16.7012   2
  15  31  -1 -2.7309 11.9390   2
  15  31  -1 31.7106 13.6727   2
 -31  15   1 40.6398 16.6416   2
 -13  32  -1 79.8219 22.1484   2
 -13  32  -1 139.326 22.4431   2
 -32 -13  -1 91.8155 22.8184   2
 -13  32   1 137.467 15.7465   2
 -32 -13   1 84.0028 28.6220   2
 -12  32  -1 -13.650 11.7921   2
 -12  32  -1 -26.423 14.5170   2
  12 -32  -1 28.3366 20.0425   2
 -32 -12  -1 -3.2212 11.4386   2
 -32 -12   1 8.58909 16.0781   2
 -12  32   1 -14.130 7.01568   2
 -32 -11  -1 5.91861 11.9368   2
 -11  32  -1 -6.4437 11.8754   2
  11 -32  -1 -13.067 18.2662   2
 -11  32  -1 -19.840 13.6268   2
 -32 -11   1 16.7025 17.8785   2
 -10  32  -1 -7.4999 11.7439   2
 -10  32  -1 1.12713 12.1368   2
 -32 -10  -1 19.9054 15.9114   2
 -10  32   1 8.03746 7.00683   2
 -32 -10   1 15.7449 15.5477   2
  -9  32  -1 498.283 38.4180   2
  -9  32  -1 572.411 41.1627   2
 -32  -9   1 524.880 44.8524   2
  -9  32   1 526.463 27.3753   2
  -9  32   1 566.929 26.6811   2
  -8  32  -1 109.628 20.8630   2
 -32  -8  -1 31.6745 17.8307   2
  -8  32  -1 79.0498 18.2071   2
 -32  -8   1 101.406 24.7034   2
  -7  32  -1 27.9182 11.0091   2
 -32  -7  -1 52.8598 17.2282   2
  -7  32  -1 31.5351 13.4244   2
 -32  -7   1 25.3890 15.7457   2
  -6  32  -1 111.982 20.9529   2
 -32  -6  -1 117.962 21.3011   2
  -6  32  -1 130.333 19.0226   2
 -32  -6   1 138.281 28.5145   2
  -5  32  -1 488.858 33.1362   2
  -5  32  -1 412.799 31.5808   2
 -32  -5  -1 441.833 39.5898   2
 -32  -5   1 470.980 41.6529   2
 -32  -4  -1 63.3263 20.3294   2
  -4  32  -1 69.2163 16.1755   2
 -32  -4   1 78.4674 22.2413   2
  -3  32  -1 33.6215 13.3961   2
  -3  32  -1 55.6037 12.5551   2
 -32  -3  -1 44.8698 17.6988   2
 -32  -3   1 72.1843 21.2064   2
 -32  -2  -1 -10.341 10.1159   2
  -2  32  -1 10.6969 10.8165   2
  -2  32  -1 1.69786 9.09623   2
 -32  -2   1 34.5305 16.7407   2
  -1  32  -1 721.230 40.6070   2
  -1  32  -1 644.240 40.3710   2
 -32  -1  -1 740.317 53.2743   2
 -32  -1   1 793.233 55.1688   2
   0  32  -1 107.535 15.4430   2
 -32   0  -1 137.276 24.4705   2
 -32   0   1 109.544 25.5129   2
   1  32  -1 0.13454 7.56722   2
 -32   1  -1 20.7748 12.0634   2
   2  32  -1 28.1516 14.9365   2
 -32   2  -1 66.1530 21.8549   2
   2  32  -1 41.2455 9.74226   2
 -32   2   1 76.7169 34.3469   2
 -32   3  -1 399.175 45.2407   2
   3  32  -1 452.210 27.5859   2
   3  32  -1 408.626 25.0410   2
   4  32  -1 5.84501 8.60135   2
   4  32  -1 14.3751 7.64616   2
 -32   5  -1 59.6866 23.5614   2
   5  32  -1 96.9544 13.3636   2
 -32   5   1 73.3618 21.2700   2
   6  32  -1 26.4809 7.93439   2
 -32   6  -1 25.9301 14.5524   2
   6  32  -1 39.6600 10.3288   2
 -32   6   1 41.0102 16.4826   2
 -32   7  -1 251.008 31.5342   2
   7  32  -1 205.312 15.7078   2
   7  32  -1 178.726 16.4405   2
 -32   7   1 213.280 29.2352   2
 -32   8  -1 -19.495 11.5531   2
   8  32  -1 -19.257 5.98670   2
   8  32  -1 23.0579 8.77256   2
 -32   8   1 -26.234 11.8403   2
   9  32  -1 187.782 16.2602   2
 -32   9  -1 236.630 31.1611   2
   9  32  -1 214.611 17.8776   2
 -32   9   1 182.197 29.1835   2
  10  32  -1 2.70442 8.02783   2
 -32  10  -1 6.36091 12.7442   2
  10  32  -1 20.1264 9.48697   2
 -32  10   1 7.92685 14.2203   2
 -32  11  -1 11.7709 14.6999   2
  11  32  -1 32.5183 10.6147   2
  11  32  -1 -1.7550 8.26704   2
 -32  11   1 26.0626 17.1674   2
 -32  12  -1 28.7523 17.3652   2
  12  32  -1 41.0831 11.3899   2
 -32  12   1 33.6860 16.0594   2
 -32  13  -1 443.385 43.6701   2
 -32  13   1 488.278 44.2248   2
 -33 -10  -1 127.984 26.8820   2
 -10  33  -1 79.1152 19.8048   2
 -10  33  -1 115.138 22.4038   2
 -33 -10   1 117.255 24.4716   2
 -10  33   1 142.068 18.7156   2
 -10  33   1 124.556 11.6633   2
  -9  33  -1 -19.534 11.3363   2
 -33  -9  -1 18.8351 15.3828   2
  -9  33  -1 34.5205 15.1367   2
 -33  -9   1 -1.3720 15.3776   2
 -33  -8  -1 106.340 20.6762   2
  -8  33  -1 90.7356 18.4479   2
  -8  33  -1 54.8735 15.1449   2
 -33  -8   1 69.4991 21.1589   2
  -7  33  -1 77.3829 16.3671   2
  -7  33  -1 94.4590 17.7476   2
 -33  -7  -1 48.2082 18.0512   2
 -33  -7   1 90.4422 22.9320   2
  -6  33  -1 94.4305 18.4483   2
  -6  33  -1 111.933 18.5251   2
 -33  -6  -1 121.223 24.1914   2
 -33  -6   1 108.816 22.2021   2
  -5  33  -1 49.1269 14.4218   2
 -33  -5  -1 48.0044 18.8586   2
  -5  33  -1 54.8282 13.0337   2
 -33  -5   1 12.8500 15.1711   2
  -4  33  -1 12.3222 11.8976   2
  -4  33  -1 8.71248 10.6138   2
 -33  -4  -1 27.2215 18.6671   2
 -33  -4   1 -7.7100 11.8175   2
  -3  33  -1 44.8011 12.3027   2
  -3  33  -1 54.4863 12.6943   2
 -33  -3   1 79.3489 22.6925   2
  -2  33  -1 -21.084 8.02986   2
  -2  33  -1 -5.9686 8.62450   2
 -33  -2   1 -14.275 10.9809   2
  -1  33  -1 33.8796 10.5644   2
 -33  -1  -1 15.7512 17.1684   2
 -33  -1   1 69.7682 20.6803   2
   0  33  -1 7.09359 13.5692   2
 -33   0   1 18.1908 15.2057   2
   1  33  -1 30.8557 8.95905   2
 -33   1  -1 11.9439 16.2951   2
 -33   1   1 34.5927 15.9294   2
   2  33  -1 67.6803 12.2904   2
   2  33  -1 99.3988 11.9888   2
 -33   2  -1 113.823 25.8229   2
 -33   2   1 74.1587 21.8445   2
 -33   3  -1 153.424 25.1268   2
   3  33  -1 110.519 12.4028   2
   3  33  -1 102.723 13.4938   2
 -33   3   1 89.9980 23.7551   2
 -33   4  -1 10.0101 11.5636   2
   4  33  -1 15.5097 9.23512   2
   4  33  -1 10.7229 7.25794   2
 -33   4   1 4.68206 14.0041   2
 -33   5  -1 -10.854 11.1677   2
   5  33  -1 3.18335 7.18335   2
   5  33  -1 -1.5906 7.79243   2
 -33   5   1 11.6900 12.9807   2
 -33   6  -1 163.042 26.6738   2
   6  33  -1 157.206 13.6523   2
   6  33  -1 155.811 14.2093   2
 -33   6   1 182.932 27.0854   2
   7  33  -1 238.615 17.1027   2
   7  33  -1 212.438 15.4121   2
 -33   7  -1 243.297 31.9267   2
 -33   7   1 224.047 29.8910   2
 -33   8  -1 88.5333 23.2256   2
   8  33  -1 57.4461 9.73310   2
   8  33  -1 85.0738 11.2132   2
 -33   8   1 45.4462 21.4690   2
   9  33  -1 -8.1184 6.09435   2
 -33   9  -1 2.08374 14.7398   2
   9  33  -1 5.69085 7.57931   2
 -33   9   1 -2.0046 13.6470   2
 -33  10  -1 23.5163 18.0261   2
 -33  10   1 6.87032 14.3751   2
  -7  34  -1 396.428 32.0876   2
 -34  -6  -1 132.715 24.3695   2
  -6  34  -1 66.4031 14.5404   2
  -6  34  -1 67.0947 17.5601   2
 -34  -6   1 70.1185 19.3851   2
 -34  -5  -1 40.5786 18.5041   2
  -5  34  -1 22.7599 11.3832   2
  -5  34  -1 -0.0240 10.9887   2
 -34  -5   1 -1.1524 13.7094   2
 -34  -4  -1 124.470 26.4049   2
  -4  34  -1 95.7208 16.7937   2
  -4  34  -1 111.043 16.7217   2
 -34  -4   1 124.757 26.9954   2
  -3  34  -1 795.404 44.4625   2
 -34  -3  -1 804.164 57.4459   2
  -3  34  -1 838.678 44.8357   2
 -34  -3   1 921.532 61.2840   2
  -2  34  -1 26.3029 12.5953   2
  -2  34  -1 48.7933 13.0254   2
 -34  -2  -1 38.3297 17.7235   2
 -34  -2   1 31.8354 16.6580   2
 -34  -1  -1 34.2917 16.3731   2
 -34  -1   1 12.5302 16.3990   2
   0  34  -1 20.7066 9.82200   2
 -34   0  -1 35.0305 16.4666   2
 -34   0   1 26.1901 16.1548   2
 -34   1  -1 280.187 32.5967   2
   1  34  -1 253.621 19.9729   2
   1  34  -1 300.131 19.8627   2
 -34   1   1 333.475 35.5973   2
   2  34  -1 -7.5176 7.28403   2
   2  34  -1 4.18449 7.08394   2
 -34   2  -1 -21.650 13.7858   2
 -34   2   1 -6.3127 11.9625   2
 -34   3  -1 12.1284 15.6903   2
   3  34  -1 32.5364 9.08033   2
   3  34  -1 32.0981 8.09934   2
 -34   3   1 12.5971 12.8233   2
 -34   4  -1 7.68529 13.8943   2
   4  34  -1 15.8973 7.66090   2
   4  34  -1 4.43867 6.16959   2
 -34   4   1 -3.2282 14.0678   2
   5  34  -1 247.909 15.5274   2
 -34   5  -1 231.581 31.2275   2
   5  34  -1 205.948 15.6931   2
 -34   5   1 286.526 33.7347   2
 -34   6  -1 -2.2600 13.1152   2
   6  34  -1 -8.3633 6.19596   2
 -34   6   1 -11.860 12.2367   2
   0   0  -2 3987.87 162.301   2
   0   0   2 3946.32 163.165   2
   0   1  -2 349.140 24.7420   2
   0  -1  -2 359.765 24.5525   2
   1   0  -2 322.338 23.8251   2
  -1   0  -2 317.440 24.0411   2
   0  -1   2 368.016 26.0101   2
   0   1   2 345.621 25.0280   2
  -1   0   2 362.419 25.7495   2
  -1   1  -2 80.0932 11.7379   2
  -1  -1  -2 69.7956 11.9307   2
   1  -1  -2 77.2252 12.2923   2
   1   1  -2 64.6590 12.1870   2
  -1  -1   2 74.2212 13.1587   2
  -1   1   2 82.3591 13.4114   2
   1  -2  -2 872.521 44.9414   2
  -1   2  -2 930.561 47.2885   2
  -2  -1  -2 944.881 46.7651   2
  -1   2  -2 883.406 52.4390   2
   2   1  -2 859.665 45.6738   2
  -2  -1  -2 822.239 49.2055   2
  -2  -1   2 962.679 48.0812   2
  -1   2   2 879.305 46.1441   2
  -2   0  -2 681.167 40.5366   2
  -2   0  -2 599.288 35.7097   2
   0   2  -2 632.616 36.1008   2
   0  -2  -2 583.746 34.1441   2
   2   0  -2 600.337 34.5462   2
  -2   0   2 648.482 36.4674   2
   0  -2   2 586.896 37.0917   2
   0   2   2 601.048 35.1656   2
   1   2  -2 794.559 42.3157   2
  -2   1  -2 797.333 42.6297   2
   2  -1  -2 724.268 40.2983   2
  -1  -2  -2 791.692 41.1728   2
  -2   1  -2 761.338 45.9905   2
  -2   1   2 772.135 41.8141   2
  -1  -2   2 787.936 48.1081   2
  -2  -2  -2 412.535 26.0963   2
   2  -2  -2 358.807 24.1814   2
  -2   2  -2 373.701 26.7628   2
  -2   2  -2 344.631 33.9872   2
  -2  -2  -2 317.508 27.2854   2
   2   2  -2 398.791 26.1866   2
  -2   2   2 348.438 25.0241   2
  -2   3  -2 28.2664 13.1949   2
  -2   3  -2 26.0205 9.17189   2
   3   2  -2 24.6739 9.47625   2
   2  -3  -2 25.2530 8.80667   2
  -3  -2  -2 4.94516 10.2596   2
  -3  -2  -2 13.8418 9.10167   2
  -3  -2   2 22.5835 10.1810   2
  -2   3   2 16.0610 9.08639   2
  -1   3  -2 17.2364 7.67107   2
  -3  -1  -2 13.2426 9.06750   2
   1  -3  -2 -5.3565 6.99944   2
  -3  -1  -2 2.86490 10.0768   2
   3   1  -2 4.25297 7.44981   2
  -1   3   2 0.98063 6.55280   2
  -3   0  -2 994.120 53.6497   2
   3   0  -2 997.818 48.9059   2
   0   3  -2 930.049 49.6797   2
   0  -3  -2 959.243 47.9527   2
  -3   0  -2 972.397 50.2045   2
  -3   0   2 970.122 49.9396   2
   0   3   2 1007.86 49.4280   2
   3  -1  -2 199.649 17.6756   2
  -3   1  -2 242.199 20.3912   2
  -3   1  -2 163.797 21.2130   2
   1   3  -2 184.383 17.8852   2
  -1  -3  -2 199.423 18.2073   2
  -1  -3   2 211.427 23.6992   2
  -3   1   2 209.884 19.0708   2
  -2  -3  -2 1421.90 65.1356   2
  -3   2  -2 1487.65 68.4402   2
   3  -2  -2 1311.76 63.7605   2
  -2  -3  -2 1437.66 69.4105   2
   2   3  -2 1345.62 65.8895   2
  -2  -3   2 1447.30 68.9739   2
  -3   2   2 1444.41 66.3261   2
   3  -3  -2 9.77101 7.32265   2
   3   3  -2 9.06143 7.97998   2
  -3   3  -2 14.2676 9.30868   2
  -3   3  -2 2.78633 10.3325   2
  -3  -3  -2 -0.7219 7.49120   2
  -3  -3  -2 35.4310 12.5880   2
  -3  -3   2 4.09855 7.19704   2
  -3   3   2 4.16516 8.24945   2
   3  -4  -2 244.462 18.2834   2
  -3   4  -2 237.162 21.6397   2
   4   3  -2 234.155 19.8427   2
  -3   4  -2 250.866 26.0737   2
  -4  -3  -2 202.464 19.0194   2
  -4  -3  -2 200.686 21.8915   2
  -3   4   2 274.407 20.4760   2
  -4  -3   2 216.793 20.8122   2
   2  -4  -2 84.1442 11.7232   2
  -4  -2  -2 105.046 18.3363   2
   4   2  -2 106.018 13.1205   2
  -2   4  -2 91.2649 14.8960   2
  -4  -2  -2 104.548 14.4974   2
  -2   4  -2 98.6391 19.3687   2
  -4  -2   2 101.094 14.8696   2
  -2   4   2 83.5913 12.4093   2
  -1   4  -2 1330.40 68.8068   2
   4   1  -2 1255.33 61.1680   2
  -1   4  -2 1344.22 64.0328   2
  -4  -1  -2 1348.70 66.8206   2
   1  -4  -2 1336.34 60.3399   2
  -4  -1  -2 1253.38 62.5404   2
  -1   4   2 1365.98 62.1835   2
  -4  -1   2 1263.71 63.6207   2
   0   4  -2 1178.61 61.3594   2
  -4   0  -2 1240.87 62.0125   2
  -4   0  -2 1420.60 67.8919   2
   0  -4  -2 1280.97 59.1781   2
   4   0  -2 1321.61 60.5338   2
   0   4   2 1316.86 60.6944   2
   0  -4   2 1228.68 63.3453   2
   4  -1  -2 -0.5789 6.62337   2
  -1  -4  -2 4.00594 6.46146   2
   1   4  -2 3.72330 7.41453   2
  -4   1  -2 11.1924 9.18952   2
  -4   1   2 12.9340 10.0493   2
  -1  -4   2 24.1405 10.1564   2
   4  -2  -2 90.5248 12.4358   2
  -4   2  -2 84.6389 17.5496   2
  -4   2  -2 111.158 15.4703   2
  -2  -4  -2 117.845 14.2383   2
  -2  -4  -2 107.472 16.0937   2
   2   4  -2 95.9630 13.8583   2
  -2  -4   2 93.3168 15.1432   2
  -4   2   2 109.434 14.5375   2
   3   4  -2 1132.11 57.1890   2
  -3  -4  -2 1163.39 56.1768   2
  -4   3  -2 1152.23 62.7705   2
  -4   3  -2 1175.83 59.6357   2
  -3  -4  -2 1248.70 60.4410   2
   4  -3  -2 1182.33 55.4943   2
  -4   3   2 1164.91 56.9797   2
  -3  -4   2 1212.86 59.4370   2
   4  -4  -2 1793.96 83.1090   2
  -4   4  -2 1990.42 92.9730   2
   4   4  -2 1951.15 86.2923   2
  -4   4  -2 1883.39 88.4479   2
  -4  -4  -2 2026.98 89.4449   2
  -4  -4  -2 1879.47 85.0849   2
  -4  -4   2 1838.10 87.2122   2
  -4   4   2 2131.03 86.7731   2
  -5  -4  -2 68.0859 15.3962   2
  -4   5  -2 90.5822 20.4037   2
  -5  -4  -2 57.3846 12.8929   2
   4  -5  -2 52.5821 10.9997   2
  -5  -4   2 49.3884 13.6773   2
  -4   5   2 75.6310 13.0107   2
  -5  -3  -2 165.489 17.2619   2
   5   3  -2 161.824 16.6630   2
  -3   5  -2 170.484 18.2061   2
   3  -5  -2 173.094 15.0758   2
  -3   5  -2 153.937 22.1543   2
  -5  -3  -2 139.385 18.6590   2
  -5  -3   2 157.814 18.0777   2
  -3   5   2 171.929 16.5686   2
   2  -5  -2 1157.43 53.9197   2
  -2   5  -2 1157.82 58.7708   2
  -5  -2  -2 1177.33 60.5888   2
  -2   5  -2 1066.74 62.0305   2
  -5  -2  -2 1121.48 57.3973   2
   5   2  -2 1238.93 57.0824   2
  -2   5   2 1181.71 55.6680   2
  -5  -2   2 1185.40 58.6399   2
   1  -5  -2 303.019 20.9262   2
   5   1  -2 302.155 22.3259   2
  -1   5  -2 316.367 24.5236   2
  -1   5  -2 307.090 28.7156   2
  -5  -1  -2 285.239 25.9927   2
  -5  -1   2 288.885 23.4357   2
  -1   5   2 308.952 22.1719   2
   0   5  -2 59.7160 11.6058   2
   5   0  -2 110.281 13.3960   2
   0  -5  -2 63.7580 10.4179   2
   0   5   2 65.6594 11.3945   2
  -5   0   2 75.2382 13.1607   2
   5  -1  -2 170.716 15.3559   2
  -1  -5  -2 133.556 13.9656   2
   1   5  -2 124.436 16.3694   2
  -5   1  -2 130.925 19.7056   2
  -5   1   2 143.617 15.9549   2
  -1  -5   2 135.403 17.5203   2
  -2  -5  -2 61.2127 10.7564   2
   2   5  -2 69.5674 12.8912   2
  -2  -5  -2 72.5124 15.7809   2
  -5   2  -2 74.2894 16.4624   2
   5  -2  -2 65.9381 11.0909   2
  -2  -5   2 72.2726 14.0972   2
  -3  -5  -2 233.662 22.2518   2
   3   5  -2 311.749 22.6812   2
  -5   3  -2 294.543 27.4456   2
   5  -3  -2 271.291 20.7757   2
  -3  -5  -2 297.529 21.7554   2
  -3  -5   2 299.620 24.5258   2
  -5   3   2 283.846 25.1353   2
  -5   4  -2 4303.56 180.385   2
   5  -4  -2 4028.57 170.340   2
  -4  -5  -2 4438.25 175.872   2
  -4  -5  -2 4217.77 171.974   2
  -4  -5   2 4220.42 175.415   2
  -5   4   2 4316.61 173.861   2
  -5  -5  -2 148.576 15.9599   2
   5  -5  -2 127.715 14.2550   2
  -5  -5  -2 126.840 16.8791   2
   5   5  -2 125.476 15.6260   2
  -5   5  -2 116.711 19.7560   2
  -5   5   2 155.537 16.5318   2
  -5  -5   2 153.907 17.9991   2
   6   5  -2 61.9242 11.1959   2
  -5   6  -2 95.0868 19.8896   2
  -6  -5  -2 66.9637 15.1804   2
   5  -6  -2 74.0196 10.6418   2
  -5   6   2 75.6240 12.0078   2
  -6  -5   2 82.5429 15.6876   2
  -6  -4  -2 41.9339 13.8323   2
   6   4  -2 49.8222 12.3349   2
  -4   6  -2 51.7441 16.9012   2
  -4   6  -2 91.7704 15.2409   2
   4  -6  -2 55.4092 9.60442   2
  -6  -4   2 70.9022 13.7712   2
  -4   6   2 57.0618 11.7489   2
   6   3  -2 1295.40 64.6566   2
  -3   6  -2 1220.28 66.0533   2
   3  -6  -2 1176.57 55.8246   2
  -6  -3  -2 1164.52 61.3558   2
   6   3   2 1267.31 64.0817   2
  -3   6   2 1211.36 57.8828   2
  -6  -3   2 1224.72 60.8454   2
  -2   6  -2 283.350 27.8643   2
  -2   6  -2 254.696 26.6639   2
  -6  -2  -2 313.812 26.1035   2
   2  -6  -2 272.422 19.6571   2
   6   2   2 295.464 26.1887   2
  -6  -2   2 302.322 23.7591   2
  -2   6   2 274.861 21.2678   2
   1  -6  -2 14.2885 6.97599   2
  -1   6  -2 10.4064 10.1388   2
  -1   6  -2 6.53062 11.9732   2
   6   1  -2 16.4655 8.46106   2
  -1   6   2 7.79166 8.33092   2
  -6  -1   2 16.1574 9.09090   2
   6   1   2 6.93037 11.2019   2
   0  -6  -2 34.8636 9.00135   2
  -6   0  -2 30.5067 13.8748   2
   0   6  -2 22.4225 10.7375   2
   6   0  -2 23.1063 8.98728   2
   6   0   2 23.7454 12.2220   2
   0   6   2 30.5804 9.56556   2
  -6   0   2 19.2421 9.33834   2
  -6   1  -2 1590.01 79.1782   2
  -1  -6  -2 1615.02 71.4445   2
   6  -1  -2 1538.43 72.3552   2
   1   6  -2 1612.32 75.7262   2
  -6   1   2 1681.54 75.2863   2
   6  -1   2 1706.04 81.3953   2
  -6   2  -2 1552.93 76.2110   2
   2   6  -2 1625.45 73.7900   2
   6  -2  -2 1489.85 68.6518   2
  -2  -6  -2 1526.97 71.7090   2
  -2  -6  -2 1564.28 68.2784   2
  -6   2   2 1367.96 69.4544   2
  -2  -6   2 1457.44 72.5248   2
   6  -2   2 1575.87 78.8023   2
  -6   3  -2 9.90691 11.7489   2
  -3  -6  -2 3.48460 9.53960   2
  -3  -6  -2 -4.0469 6.21598   2
   6  -3  -2 2.93850 6.46065   2
  -6   3   2 8.02300 7.23904   2
  -3  -6   2 -1.3501 8.38491   2
   6  -4  -2 741.130 38.5550   2
  -4  -6  -2 661.325 40.9397   2
  -6   4  -2 726.383 45.9031   2
   4   6  -2 730.190 45.2471   2
  -4  -6  -2 759.580 39.2260   2
   6  -4   2 711.934 46.7971   2
  -6   4   2 798.003 41.4498   2
  -4  -6   2 722.491 42.2685   2
  -6   5  -2 1032.46 61.1374   2
  -5  -6  -2 1193.79 58.0885   2
   5   6  -2 1049.27 55.6915   2
  -5  -6  -2 1209.76 55.5040   2
   6  -5  -2 1132.18 53.6398   2
  -6   5   2 1213.29 61.4413   2
  -5  -6   2 1173.80 58.7653   2
   6  -5   2 1126.15 63.4599   2
   6   6  -2 93.7148 12.7255   2
   6  -6  -2 104.711 13.1081   2
  -6   6  -2 91.2639 18.2776   2
  -6  -6  -2 98.5668 13.1800   2
  -6  -6  -2 128.447 16.1692   2
   6  -6   2 96.8268 19.3946   2
  -6  -6   2 116.584 15.1154   2
  -6   7  -2 24.8850 13.3160   2
   6  -7  -2 9.48952 6.55661   2
  -7  -6  -2 -1.9812 8.91387   2
   7   6  -2 30.0660 9.96240   2
   6  -7   2 7.51265 11.7838   2
  -6   7   2 7.89843 7.88653   2
  -7  -6   2 6.37833 9.19176   2
   7   6   2 9.54524 10.4256   2
   5  -7  -2 1039.54 48.5143   2
  -7  -5  -2 978.301 53.3275   2
   7   5  -2 956.306 51.1693   2
  -5   7  -2 1118.66 59.9957   2
  -7  -5   2 994.633 53.4970   2
  -5   7   2 1018.93 50.2139   2
   7   5   2 1041.21 55.7228   2
   4  -7  -2 882.149 43.8047   2
  -4   7  -2 908.581 54.5297   2
  -7  -4  -2 967.605 50.6288   2
   7   4  -2 945.395 47.9698   2
  -4   7  -2 944.238 51.1219   2
  -7  -4   2 939.563 49.8206   2
  -4   7   2 888.282 45.7391   2
   7   4   2 873.160 50.8145   2
  -3   7  -2 218.026 21.6038   2
  -3   7  -2 223.341 25.7530   2
   7   3  -2 243.316 20.1272   2
   3  -7  -2 231.503 17.5403   2
  -7  -3  -2 218.651 25.9778   2
  -3   7   2 243.838 19.0834   2
   7   3   2 236.112 23.9696   2
  -7  -3   2 259.070 22.2272   2
   2  -7  -2 101.375 11.9561   2
  -2   7  -2 105.808 17.7539   2
  -2   7  -2 94.0373 15.4198   2
   7   2  -2 85.8503 12.9233   2
  -7  -2  -2 85.0929 20.5913   2
  -2   7   2 88.9295 12.9369   2
   7   2   2 88.8149 19.1014   2
  -7  -2   2 101.660 15.0005   2
  -1   7  -2 354.142 31.4672   2
  -7  -1  -2 356.012 29.1155   2
   7   1  -2 363.657 25.5634   2
   1  -7  -2 383.980 22.9228   2
   7   1   2 351.204 30.1121   2
  -1   7   2 384.731 24.9742   2
  -7  -1   2 410.715 27.8799   2
   0  -7  -2 164.764 14.6292   2
   7   0  -2 131.824 17.1913   2
   0   7  -2 145.550 21.5101   2
  -7   0  -2 134.343 19.6935   2
   7   0   2 152.673 20.9143   2
  -7   0   2 154.468 17.5500   2
   0   7   2 170.278 16.2117   2
  -1  -7  -2 576.361 31.7169   2
  -7   1  -2 587.882 39.6326   2
  -7   1   2 639.054 36.2757   2
   7  -1   2 591.831 46.1846   2
  -1  -7   2 606.336 38.1457   2
  -2  -7  -2 73.0821 11.3217   2
  -2  -7  -2 99.1043 15.2694   2
   7  -2  -2 59.3687 14.4327   2
  -7   2  -2 74.4375 18.3487   2
   7  -2   2 74.9849 18.5179   2
  -7   2   2 85.6760 13.0839   2
  -2  -7   2 63.1397 15.1464   2
  -7   3  -2 0.36225 10.7506   2
  -3  -7  -2 8.80974 9.23074   2
  -3  -7  -2 9.08555 7.60596   2
   3   7  -2 1.98464 7.32489   2
   7  -3  -2 -2.6126 5.96485   2
  -3  -7   2 12.0991 9.55049   2
   7  -3   2 -2.7555 11.1212   2
  -7   3   2 2.12773 7.43072   2
   7  -4  -2 99.6144 13.0256   2
  -4  -7  -2 103.976 12.9692   2
   4   7  -2 102.103 14.2235   2
  -4  -7  -2 88.3894 15.3193   2
  -7   4  -2 91.6002 18.2443   2
  -7   4   2 81.8539 13.6178   2
  -4  -7   2 94.3589 15.4659   2
   7  -4   2 77.2514 18.6794   2
   5   7  -2 369.912 27.3104   2
  -5  -7  -2 426.444 26.6353   2
  -7   5  -2 386.139 32.4796   2
   7  -5  -2 424.887 26.5395   2
  -5  -7  -2 424.372 28.3187   2
   7  -5   2 405.578 33.9100   2
  -7   5   2 457.457 28.0203   2
  -5  -7   2 384.694 29.1655   2
  -6  -7  -2 2791.68 117.839   2
   6   7  -2 2690.95 117.351   2
   7  -6  -2 2730.14 114.469   2
  -6  -7  -2 2772.55 115.828   2
  -7   6  -2 2832.85 126.587   2
  -6  -7   2 2697.32 119.686   2
  -7   6   2 2733.04 116.318   2
   7  -6   2 2703.86 125.932   2
   7  -7  -2 75.9013 10.7181   2
   7   7  -2 71.8304 12.4626   2
  -7   7  -2 64.1120 17.9222   2
  -7  -7  -2 71.3731 14.9960   2
  -7   7   2 56.2899 11.8632   2
   7  -7   2 58.3990 17.5738   2
  -7  -7   2 75.5162 14.1653   2
   8   7  -2 327.458 24.1392   2
   7  -8  -2 320.682 22.2696   2
  -7   8  -2 295.591 29.3878   2
  -8  -7  -2 348.619 25.7509   2
  -7   8   2 370.699 24.2083   2
  -8  -7   2 278.842 25.3609   2
   8   7   2 307.140 26.9395   2
   7  -8   2 368.329 32.2410   2
  -8  -6  -2 272.091 22.9373   2
   8   6  -2 254.344 20.9635   2
   6  -8  -2 268.392 19.1558   2
  -6   8  -2 293.827 27.9626   2
  -8  -6   2 304.142 24.6662   2
   6  -8   2 217.787 26.7217   2
  -6   8   2 253.876 20.6543   2
   8   6   2 269.141 25.5105   2
   5  -8  -2 1934.45 84.2594   2
   8   5  -2 1906.42 87.5693   2
  -8  -5  -2 1987.04 90.5865   2
  -5   8  -2 1988.12 96.8624   2
  -5   8   2 2038.12 86.5702   2
  -8  -5   2 1992.14 90.6144   2
   8   5   2 1963.40 92.1381   2
  -4   8  -2 27.4463 13.4689   2
  -4   8  -2 37.5066 12.2799   2
   4  -8  -2 24.3869 7.42692   2
   8   4  -2 43.6667 10.2647   2
  -8  -4   2 41.8902 12.4923   2
   8   4   2 19.4907 11.8839   2
  -4   8   2 28.8962 8.78967   2
  -8  -3  -2 7.80057 10.4719   2
   8   3  -2 0.29128 7.26510   2
   3  -8  -2 0.98593 5.58187   2
  -3   8  -2 7.39688 12.3147   2
  -3   8  -2 5.05982 7.73817   2
  -3   8   2 -0.2171 6.77212   2
  -8  -3   2 -3.4512 5.89943   2
   8   3   2 19.4746 11.2128   2
  -2   8  -2 42.3824 15.0785   2
   8   2  -2 33.0726 9.68391   2
  -2   8  -2 23.4153 11.6507   2
  -8  -2  -2 44.5770 14.3112   2
   2  -8  -2 41.7277 9.24454   2
  -8  -2   2 46.0135 11.5395   2
   8   2   2 27.3461 13.4442   2
  -2   8   2 38.2224 9.70186   2
  -1   8  -2 4126.39 169.612   2
  -8  -1  -2 3792.62 164.472   2
   1  -8  -2 3862.40 155.362   2
  -1   8  -2 3888.18 162.740   2
   8   1  -2 3952.43 159.742   2
  -8  -1   2 3798.19 161.203   2
  -1   8   2 3910.14 157.594   2
   8   1   2 3824.76 167.646   2
   8   0  -2 1242.80 59.2511   2
   0   8  -2 1161.90 66.3570   2
   0   8  -2 1189.98 61.4515   2
  -8   0  -2 1306.09 65.6180   2
   0  -8  -2 1285.00 56.1563   2
  -8   0   2 1222.08 60.7788   2
   0   8   2 1264.87 57.8111   2
  -1  -8  -2 38.2487 9.11561   2
   8  -1  -2 29.1916 9.33507   2
   1   8  -2 34.9731 11.6960   2
  -8   1  -2 19.0404 12.3299   2
   8  -1   2 28.2666 14.3871   2
  -8   1   2 36.3626 11.0499   2
  -1  -8   2 31.9971 11.4424   2
  -2  -8  -2 54.3081 12.4288   2
   2   8  -2 51.6804 12.7848   2
  -8   2  -2 59.3545 16.1326   2
   8  -2  -2 50.0910 11.2265   2
  -2  -8  -2 49.8433 10.1986   2
  -2  -8   2 60.0477 14.5633   2
   8  -2   2 83.0453 17.1644   2
  -8   2   2 65.0103 12.1378   2
   8  -3  -2 1445.61 65.4318   2
   3   8  -2 1430.76 67.7200   2
  -8   3  -2 1392.14 72.4300   2
  -3  -8  -2 1420.06 63.0714   2
  -3  -8  -2 1353.13 65.8841   2
  -3  -8   2 1391.36 69.2749   2
   8  -3   2 1361.57 73.4720   2
  -8   3   2 1435.23 66.9796   2
  -4  -8  -2 504.430 32.0717   2
  -8   4  -2 550.850 38.4962   2
   8  -4  -2 544.451 31.8210   2
  -4  -8  -2 497.235 29.2606   2
   4   8  -2 522.870 32.9594   2
  -8   4   2 538.949 32.4822   2
   8  -4   2 470.668 37.4170   2
  -4  -8   2 559.158 35.6680   2
   5   8  -2 602.725 35.4465   2
  -8   5  -2 561.443 40.4360   2
   8  -5  -2 549.224 36.1644   2
  -5  -8  -2 589.896 32.4943   2
  -5  -8  -2 585.531 34.8342   2
   8  -5   2 546.434 41.1555   2
  -8   5   2 594.041 34.4335   2
  -5  -8   2 558.111 36.6291   2
   6   8  -2 6.92767 7.90783   2
  -8   6  -2 15.8834 10.1177   2
  -6  -8  -2 2.85155 8.65439   2
  -6  -8  -2 8.11241 6.55287   2
   8  -6   2 4.65211 9.88542   2
  -8   6   2 2.92532 6.33431   2
  -6  -8   2 -3.3974 8.74194   2
   7   8  -2 1166.40 57.1093   2
  -8   7  -2 1138.66 63.4388   2
  -7  -8  -2 1070.62 55.4303   2
  -7  -8   2 1093.84 58.2801   2
  -8   7   2 1115.22 54.8595   2
   8  -7   2 1119.93 64.3351   2
  -8  -8  -2 2.44343 8.34948   2
  -8   8  -2 -7.9835 6.56438   2
   8   8  -2 0.06665 6.39620   2
   8  -8  -2 0.17279 6.93523   2
  -8   8   2 -8.2090 6.11278   2
   8   8   2 28.9052 12.0476   2
   8  -8   2 -10.910 9.97851   2
  -8  -8   2 -5.5306 7.15986   2
  -9  -8  -2 390.460 27.7389   2
   8  -9  -2 395.794 28.6387   2
  -8   9  -2 426.827 34.8336   2
   9   8  -2 391.400 27.3977   2
   8  -9   2 380.640 33.5084   2
   9   8   2 376.934 30.1345   2
  -9  -8   2 457.201 31.2082   2
  -8   9   2 352.610 25.3620   2
   7  -9  -2 376.817 24.0870   2
  -7   9  -2 408.865 33.6099   2
   9   7  -2 420.584 27.6712   2
  -9  -7  -2 362.934 27.6977   2
   9   7   2 363.492 28.8865   2
  -9  -7   2 379.212 29.0275   2
  -7   9   2 379.911 25.5755   2
   7  -9   2 356.200 33.1218   2
   6  -9  -2 121.706 12.8497   2
  -6   9  -2 127.076 20.0423   2
   9   6  -2 146.186 15.7653   2
  -9  -6  -2 99.3994 18.5315   2
  -6   9   2 148.513 14.9527   2
  -9  -6   2 123.396 17.1357   2
   9   6   2 117.931 19.2334   2
   6  -9   2 122.003 20.9916   2
  -5   9  -2 18.4901 12.9320   2
  -9  -5  -2 -1.2212 8.81565   2
   5  -9  -2 -2.3982 5.58343   2
   9   5  -2 -3.6844 3.99972   2
  -5   9   2 -2.8150 5.99376   2
  -9  -5   2 -5.4713 5.48874   2
   9   5   2 -8.6218 6.97807   2
  -4   9  -2 15.6096 10.4729   2
  -4   9  -2 5.80167 9.60008   2
  -9  -4  -2 36.1510 12.8632   2
   4  -9  -2 14.4054 6.78247   2
   9   4  -2 30.4602 9.83823   2
  -9  -4   2 26.5056 10.5007   2
   9   4   2 29.4128 12.9041   2
  -4   9   2 11.4808 7.30065   2
  -9  -3  -2 820.088 47.1675   2
   9   3  -2 786.777 43.4024   2
   3  -9  -2 846.548 39.8611   2
  -3   9  -2 742.890 45.8098   2
  -3   9  -2 818.132 50.8568   2
  -3   9   2 777.922 41.2451   2
  -9  -3   2 849.962 46.1350   2
   9   3   2 887.123 50.4170   2
   9   2  -2 810.164 43.5846   2
  -2   9  -2 802.836 46.0919   2
  -9  -2  -2 786.289 47.1711   2
   2  -9  -2 843.525 39.4722   2
  -2   9  -2 789.987 50.2110   2
  -2   9   2 797.943 40.8264   2
  -9  -2   2 816.260 45.1277   2
  -9  -1  -2 510.201 35.3751   2
  -1   9  -2 481.272 32.7718   2
  -1   9  -2 446.063 36.3186   2
   1  -9  -2 488.120 26.7941   2
   9   1  -2 475.549 30.1868   2
  -9  -1   2 507.264 32.4669   2
   9   1   2 544.109 37.8633   2
  -1   9   2 479.219 28.5770   2
   0  -9  -2 5.51803 6.03341   2
  -9   0  -2 15.8374 10.6958   2
   0   9  -2 0.51232 8.86707   2
   0   9  -2 20.0308 12.5067   2
   9   0  -2 -2.7000 6.50043   2
   9   0   2 -3.1031 9.80134   2
  -9   0   2 6.61229 7.68578   2
   0   9   2 -3.3377 5.50665   2
   1   9  -2 1378.78 67.3449   2
  -9   1  -2 1366.18 70.8124   2
  -1  -9  -2 1345.43 60.1706   2
   9  -1  -2 1426.46 65.1124   2
  -9   1   2 1426.55 66.7110   2
   9  -1   2 1288.79 71.7738   2
   2   9  -2 23.3821 10.5450   2
   9  -2  -2 4.19692 7.16908   2
  -2  -9  -2 -1.0908 7.91557   2
  -9   2  -2 -2.4002 9.91194   2
  -2  -9  -2 2.81592 5.03374   2
  -9   2   2 7.89243 7.45638   2
  -2  -9   2 1.24030 8.22595   2
   9  -2   2 28.2476 13.0661   2
  -9   3  -2 836.259 50.6037   2
  -3  -9  -2 889.913 45.1077   2
   9  -3  -2 838.033 43.7623   2
   3   9  -2 828.785 45.8786   2
  -3  -9  -2 840.963 41.0400   2
  -9   3   2 858.281 45.3915   2
  -3  -9   2 804.809 47.3057   2
   9  -3   2 824.247 52.2408   2
  -4  -9  -2 428.314 25.7337   2
   4   9  -2 396.057 28.6283   2
   9  -4  -2 455.434 28.0511   2
  -9   4  -2 412.635 33.8348   2
  -4  -9  -2 455.372 28.3699   2
   9  -4   2 480.082 36.8413   2
  -4  -9   2 448.504 31.4212   2
  -9   4   2 399.723 28.1056   2
   5   9  -2 109.161 14.2827   2
   9  -5  -2 93.6324 12.9473   2
  -5  -9  -2 93.8522 13.9452   2
  -9   5  -2 122.474 20.3486   2
  -5  -9  -2 108.565 12.7605   2
   9  -5   2 71.9360 18.1116   2
  -9   5   2 107.113 14.0972   2
  -5  -9   2 111.365 15.6612   2
  -6  -9  -2 62.5132 11.8212   2
   6   9  -2 63.5980 13.7336   2
  -9   6  -2 79.9875 19.7346   2
  -6  -9  -2 64.6631 11.2274   2
   9  -6  -2 74.2256 10.8429   2
   9  -6   2 73.7025 19.5291   2
  -9   6   2 76.0943 12.3472   2
  -6  -9   2 76.4101 14.3431   2
  -7  -9  -2 343.178 25.4816   2
  -9   7  -2 399.042 33.0341   2
   9  -7  -2 334.061 23.9111   2
   7   9  -2 363.743 26.5273   2
  -7  -9  -2 410.297 25.6564   2
  -9   7   2 400.595 26.9293   2
   9  -7   2 359.231 33.3425   2
  -7  -9   2 396.297 29.2473   2
  -9   8  -2 892.869 55.5865   2
   8   9  -2 973.712 49.5408   2
   9  -8  -2 954.872 47.1462   2
  -8  -9  -2 926.485 48.0144   2
   8   9   2 906.835 50.2473   2
   9  -8   2 897.647 57.7047   2
  -9   8   2 874.552 47.5919   2
  -8  -9   2 990.762 52.7613   2
  -9  -9  -2 8.09052 8.67526   2
   9   9  -2 20.2277 9.22606   2
  -9   9  -2 2.61338 9.83384   2
   9  -9  -2 4.46762 5.85381   2
  -9  -9   2 7.62121 10.1702   2
   9  -9   2 5.66136 11.5008   2
   9   9   2 4.51826 9.50878   2
  -9   9   2 18.0841 8.59021   2
  -9  10  -2 217.168 25.0806   2
   9 -10  -2 220.969 18.2346   2
 -10  -9  -2 209.587 19.9491   2
  10   9  -2 192.245 19.0405   2
  10   9   2 215.052 22.5235   2
 -10  -9   2 190.930 20.9397   2
  -9  10   2 210.801 18.7961   2
   9 -10   2 225.235 26.3881   2
  10   8  -2 62.5745 13.5240   2
  -8  10  -2 68.1759 17.4306   2
 -10  -8  -2 87.8109 16.5552   2
   8 -10  -2 55.7127 10.4542   2
 -10  -8   2 67.3017 14.9289   2
  10   8   2 63.5661 16.7042   2
  -8  10   2 55.4833 11.5500   2
   8 -10   2 40.9767 17.0893   2
  -7  10  -2 1666.01 83.2023   2
 -10  -7  -2 1565.05 81.6621   2
   7 -10  -2 1583.25 70.6350   2
  10   7  -2 1489.26 73.3828   2
  -7  10   2 1615.94 72.2820   2
   7 -10   2 1612.32 84.7655   2
  10   7   2 1617.05 78.6096   2
 -10  -7   2 1551.21 76.5535   2
  -6  10  -2 797.143 48.7495   2
  10   6  -2 675.892 39.1280   2
 -10  -6  -2 679.804 41.4736   2
   6 -10  -2 717.711 35.8459   2
 -10  -6   2 660.813 41.3900   2
   6 -10   2 662.653 46.4284   2
  10   6   2 647.512 43.5332   2
  -6  10   2 689.373 36.9605   2
   5 -10  -2 19.1654 7.55713   2
  10   5  -2 5.38373 7.04456   2
  -5  10  -2 12.2773 11.5582   2
 -10  -5  -2 21.8087 10.8837   2
 -10  -5   2 26.6515 10.7779   2
  -5  10   2 26.8855 9.42024   2
  10   5   2 20.8605 12.0850   2
  -4  10  -2 574.576 38.5844   2
   4 -10  -2 589.336 31.3509   2
  10   4  -2 617.400 35.7281   2
 -10  -4  -2 621.564 38.9001   2
  -4  10  -2 680.481 44.3477   2
 -10  -4   2 554.898 36.6935   2
  -4  10   2 613.173 33.5043   2
   3 -10  -2 5957.25 231.780   2
  10   3  -2 5849.08 237.303   2
 -10  -3  -2 6353.35 243.252   2
  -3  10  -2 5767.40 246.204   2
  -3  10  -2 5903.91 241.550   2
 -10  -3   2 5876.70 239.562   2
  -3  10   2 5870.58 234.125   2
  10   3   2 5943.51 245.988   2
  -2  10  -2 1555.66 76.7752   2
 -10  -2  -2 1601.55 78.5776   2
  10   2  -2 1680.37 74.5824   2
  -2  10  -2 1619.78 82.6854   2
   2 -10  -2 1566.09 68.3684   2
  -2  10   2 1643.68 70.8803   2
  10   2   2 1679.99 82.0736   2
 -10  -2   2 1438.54 74.4965   2
  -1  10  -2 294.907 24.1549   2
  10   1  -2 254.664 21.3954   2
   1 -10  -2 256.947 17.3977   2
 -10  -1  -2 246.335 25.1756   2
  -1  10  -2 289.633 28.5008   2
 -10  -1   2 312.887 23.6179   2
  -1  10   2 254.674 19.0179   2
  10   1   2 247.519 25.5762   2
   0 -10  -2 183.759 14.6600   2
   0  10  -2 169.346 23.0592   2
 -10   0  -2 213.375 22.9632   2
   0  10  -2 163.218 18.5691   2
  10   0  -2 179.176 17.5134   2
   0  10   2 194.394 15.7939   2
  10   0   2 183.254 23.1401   2
 -10   0   2 198.983 19.4844   2
  10  -1  -2 2844.39 124.356   2
  -1 -10  -2 3033.77 119.605   2
 -10   1  -2 2938.60 131.588   2
   1  10  -2 2910.29 127.378   2
   1  10  -2 3082.32 134.727   2
 -10   1   2 2900.97 126.178   2
  10  -1   2 2994.97 134.443   2
  -2 -10  -2 598.221 34.2996   2
   2  10  -2 612.015 36.9113   2
  -2 -10  -2 606.001 30.9487   2
  10  -2  -2 635.129 35.4612   2
 -10   2  -2 641.148 42.0474   2
  -2 -10   2 594.277 38.9070   2
  10  -2   2 579.582 41.7806   2
 -10   2   2 560.056 35.6009   2
  -3 -10  -2 472.074 29.2615   2
 -10   3  -2 498.461 36.4634   2
  10  -3  -2 473.813 29.7961   2
   3  10  -2 498.702 31.8826   2
  -3 -10  -2 462.975 26.0777   2
 -10   3   2 468.613 30.8755   2
  -3 -10   2 504.100 34.1093   2
  10  -3   2 436.733 35.9648   2
 -10   4  -2 53.9323 16.3559   2
   4  10  -2 47.6301 12.3946   2
  -4 -10  -2 48.3292 11.3659   2
  -4 -10  -2 51.7683 8.82983   2
  10  -4  -2 44.4450 10.8761   2
 -10   4   2 87.1111 13.6325   2
  -4 -10   2 69.7376 16.8375   2
  10  -4   2 80.0157 20.8013   2
  -5 -10  -2 1917.73 84.2486   2
 -10   5  -2 1882.06 93.4949   2
  10  -5  -2 1951.84 85.1416   2
   5  10  -2 1891.37 86.8434   2
  -5 -10  -2 1957.67 82.0722   2
  10  -5   2 1878.19 95.6357   2
  -5 -10   2 1855.90 89.2263   2
 -10   5   2 1948.17 86.9190   2
  -6 -10  -2 388.897 24.4031   2
  -6 -10  -2 342.727 24.8262   2
   6  10  -2 328.724 25.8609   2
  10  -6  -2 427.529 26.4376   2
 -10   6  -2 335.650 31.7277   2
  -6 -10   2 376.101 29.0661   2
  10  -6   2 393.838 34.9285   2
 -10   6   2 411.263 27.5082   2
  10  -7  -2 615.088 36.0152   2
 -10   7  -2 633.142 43.9691   2
   7  10  -2 619.213 37.3519   2
  -7 -10  -2 646.236 35.8620   2
  -7 -10  -2 607.322 34.3003   2
 -10   7   2 618.404 36.8228   2
  -7 -10   2 676.988 40.6446   2
  10  -7   2 675.335 46.6007   2
   8  10  -2 85.5780 13.1388   2
  -8 -10  -2 43.9579 11.9390   2
  10  -8  -2 79.1781 12.1963   2
 -10   8  -2 34.4257 14.1682   2
  -8 -10   2 38.0987 13.3830   2
 -10   8   2 68.5198 14.2154   2
  10  -8   2 57.2299 17.3295   2
   9  10  -2 1206.93 60.8749   2
  -9 -10  -2 1195.52 59.4161   2
 -10   9  -2 1236.35 69.1131   2
  10  -9  -2 1219.25 59.0719   2
  10  -9   2 1209.13 70.8647   2
  -9 -10   2 1238.99 64.1671   2
 -10   9   2 1241.76 60.3006   2
   9  10   2 1286.33 62.6878   2
 -10  10  -2 3.28397 10.3464   2
  10  10  -2 -1.4628 7.85218   2
 -10 -10  -2 -6.0147 5.10714   2
  10 -10  -2 5.03203 6.02337   2
 -10 -10   2 -1.1510 8.13609   2
  10  10   2 0.19890 8.61917   2
  10 -10   2 21.9663 15.3339   2
 -10  10   2 12.7302 7.91617   2
 -11 -10  -2 474.319 34.6135   2
 -10  11  -2 465.226 38.7960   2
  10 -11  -2 452.671 29.6228   2
  11  10  -2 465.517 30.9506   2
 -11 -10   2 488.512 34.0951   2
  11  10   2 496.366 34.6190   2
 -10  11   2 432.523 29.3041   2
  10 -11   2 433.972 39.0436   2
  -9  11  -2 567.722 43.4248   2
 -11  -9  -2 643.630 42.4793   2
   9 -11  -2 614.670 34.8216   2
  11   9  -2 537.636 35.3569   2
  11   9   2 654.416 40.6670   2
 -11  -9   2 595.282 39.0237   2
  -9  11   2 632.553 35.9794   2
   9 -11   2 594.396 44.2395   2
  11   8  -2 249.189 20.8209   2
  -8  11  -2 174.515 24.3503   2
   8 -11  -2 209.248 18.3012   2
 -11  -8  -2 222.361 21.3518   2
  11   8   2 209.808 23.9109   2
 -11  -8   2 242.673 22.7872   2
   8 -11   2 237.751 27.3802   2
  -8  11   2 221.220 18.9641   2
   7 -11  -2 311.553 21.5181   2
  -7  11  -2 303.450 30.4728   2
 -11  -7  -2 289.258 25.2008   2
  11   7  -2 271.950 23.4195   2
   7 -11   2 326.406 31.8140   2
  11   7   2 314.285 27.8199   2
  -7  11   2 327.770 23.1561   2
 -11  -7   2 340.515 27.0341   2
   6 -11  -2 592.406 32.5894   2
  11   6  -2 618.169 36.6692   2
  -6  11  -2 551.957 42.2427   2
 -11  -6  -2 632.661 39.1400   2
   6 -11   2 570.372 43.7046   2
  -6  11   2 635.312 34.3550   2
 -11  -6   2 653.730 39.4013   2
   5 -11  -2 2800.06 120.255   2
  -5  11  -2 2997.82 135.190   2
 -11  -5  -2 2884.16 129.006   2
  -5  11  -2 2936.84 131.230   2
  11   5  -2 2870.43 126.111   2
 -11  -5   2 2887.74 128.285   2
  -5  11   2 3262.18 124.232   2
  11   5   2 3062.14 134.417   2
   4 -11  -2 164.598 13.8954   2
  -4  11  -2 145.417 21.5799   2
  -4  11  -2 182.565 20.1591   2
 -11  -4  -2 145.860 18.9489   2
  11   4  -2 169.626 17.5588   2
  11   4   2 181.309 22.1658   2
 -11  -4   2 189.070 19.3904   2
  -4  11   2 149.122 14.7492   2
  11   3  -2 294.315 23.1743   2
  -3  11  -2 299.173 25.3176   2
   3 -11  -2 291.113 18.2987   2
 -11  -3  -2 267.989 26.0369   2
  -3  11  -2 288.134 28.8006   2
 -11  -3   2 260.221 23.6177   2
  11   3   2 290.819 27.7442   2
  -3  11   2 273.745 19.8830   2
 -11  -2  -2 6.69040 10.8696   2
   2 -11  -2 3.65172 5.07197   2
  -2  11  -2 -1.9842 9.14330   2
  11   2  -2 10.8181 7.51174   2
  -2  11  -2 -2.4252 10.5614   2
  -2  11   2 3.36288 4.98363   2
 -11  -2   2 2.25996 8.93169   2
  11   2   2 7.80744 12.7491   2
  11   1  -2 1085.82 54.5771   2
  -1  11  -2 1078.69 61.8859   2
  -1  11  -2 1051.79 56.6921   2
 -11  -1  -2 1144.20 60.5357   2
   1 -11  -2 1021.59 48.1356   2
  -1  11   2 1115.95 50.9891   2
 -11  -1   2 1120.43 56.8718   2
  11   1   2 1083.24 62.0048   2
  11   0  -2 5.21315 7.10711   2
   0  11  -2 8.58742 10.8372   2
   0 -11  -2 -1.2248 4.16165   2
 -11   0  -2 -3.3828 8.55864   2
   0  11  -2 10.2353 8.59010   2
   0  11   2 -0.4208 5.35438   2
  11   0   2 -14.373 8.63422   2
 -11   0   2 2.75870 7.42319   2
 -11   1  -2 251.783 25.4534   2
  11  -1  -2 181.905 18.3987   2
  -1 -11  -2 211.121 18.9527   2
  -1 -11  -2 236.842 15.3874   2
   1  11  -2 189.780 24.1515   2
   1  11  -2 201.326 20.6274   2
 -11   1   2 237.818 21.0768   2
  11  -1   2 221.844 25.5084   2
  -2 -11  -2 185.979 13.8312   2
  11  -2  -2 172.685 17.6132   2
 -11   2  -2 196.697 23.6307   2
   2  11  -2 195.148 19.8785   2
  -2 -11  -2 182.424 17.2379   2
  11  -2   2 164.247 23.0990   2
 -11   2   2 193.560 19.2848   2
 -11   3  -2 12.0096 11.9235   2
  11  -3  -2 24.4330 9.46205   2
   3  11  -2 24.1681 10.7469   2
  11  -3   2 -3.9866 11.3984   2
  -3 -11   2 15.4663 10.2375   2
 -11   3   2 26.6382 9.11913   2
   4  11  -2 398.880 28.3764   2
 -11   4  -2 452.011 34.4049   2
  -4 -11  -2 389.309 22.8620   2
  -4 -11  -2 394.753 25.4582   2
  11  -4  -2 372.849 26.3257   2
  -4 -11   2 364.874 29.4921   2
  11  -4   2 409.395 34.7050   2
 -11   4   2 384.225 27.7679   2
  11  -5  -2 143.077 15.9133   2
   5  11  -2 156.593 18.3269   2
 -11   5  -2 155.420 22.5247   2
  -5 -11  -2 130.721 15.2564   2
  -5 -11  -2 169.030 14.0270   2
 -11   5   2 174.188 18.0989   2
  11  -5   2 181.354 24.8580   2
  -5 -11   2 178.866 20.4103   2
   6  11  -2 755.701 41.4158   2
 -11   6  -2 717.157 47.6401   2
  -6 -11  -2 691.261 36.0669   2
  11  -6  -2 691.391 39.3366   2
  -6 -11  -2 668.114 37.4305   2
  11  -6   2 669.242 48.0349   2
 -11   6   2 752.993 41.5710   2
  -6 -11   2 755.044 44.0141   2
   7  11  -2 -0.0479 6.56726   2
  -7 -11  -2 -0.7955 5.40096   2
  -7 -11  -2 5.53259 8.22347   2
  11  -7  -2 6.84021 6.27844   2
 -11   7  -2 4.75232 11.9738   2
  -7 -11   2 -1.7392 8.03313   2
 -11   7   2 6.60755 8.23696   2
  11  -7   2 -5.6359 7.84668   2
  -8 -11  -2 336.490 23.9416   2
   8  11  -2 347.981 26.4210   2
  11  -8  -2 335.417 24.6564   2
 -11   8  -2 351.957 32.1788   2
  -8 -11  -2 348.202 23.5357   2
 -11   8   2 353.629 25.8592   2
  -8 -11   2 324.257 27.4936   2
  11  -8   2 371.311 33.6075   2
 -11   9  -2 809.613 52.5361   2
   9  11  -2 724.775 43.8138   2
  -9 -11  -2 830.767 43.4522   2
  11  -9  -2 809.905 43.7617   2
  -9 -11   2 840.122 48.2592   2
 -11   9   2 810.270 44.4709   2
  11  -9   2 842.577 55.2927   2
   9  11   2 860.352 45.9747   2
  10  11  -2 92.3301 13.9222   2
  11 -10  -2 79.2754 13.0497   2
 -10 -11  -2 93.7918 13.4180   2
 -11  10  -2 104.806 19.3594   2
  10  11   2 72.9979 14.5397   2
 -10 -11   2 82.6508 14.5779   2
 -11  10   2 88.4458 13.1800   2
  11 -10   2 75.6731 20.6679   2
  11  11  -2 33.4501 10.2421   2
  11 -11  -2 34.8137 10.1262   2
 -11  11  -2 38.6532 16.9351   2
 -11 -11  -2 20.0923 8.45754   2
 -11  11   2 30.7067 10.0603   2
  11 -11   2 28.8052 13.4776   2
 -11 -11   2 29.0348 12.3894   2
  11  11   2 54.4347 14.5852   2
 -12 -11  -2 64.7459 16.9232   2
  11 -12  -2 105.559 14.2805   2
 -11  12  -2 108.970 24.0070   2
  12  11  -2 114.505 15.2330   2
 -12 -11   2 89.2644 15.7641   2
 -11  12   2 89.1434 12.9880   2
  11 -12   2 95.0266 21.8801   2
  12  11   2 74.1578 15.5337   2
  12  10  -2 242.695 21.6465   2
 -12 -10  -2 245.371 21.8074   2
  10 -12  -2 256.102 21.2430   2
 -10  12  -2 223.111 27.4200   2
 -12 -10   2 217.210 22.4738   2
  10 -12   2 268.642 29.4635   2
  12  10   2 253.498 25.1004   2
 -10  12   2 221.483 19.6517   2
  -9  12  -2 208.042 26.3971   2
 -12  -9  -2 205.959 21.1423   2
  12   9  -2 235.231 21.2116   2
   9 -12  -2 188.413 17.9869   2
  -9  12   2 188.788 17.9561   2
 -12  -9   2 172.524 20.7420   2
   9 -12   2 224.490 27.3654   2
  12   9   2 188.191 22.5613   2
 -12  -8  -2 199.120 21.6093   2
  -8  12  -2 241.007 27.2027   2
   8 -12  -2 237.026 18.8282   2
  12   8  -2 234.648 21.2730   2
  -8  12   2 272.959 20.6503   2
 -12  -8   2 222.685 22.8667   2
   8 -12   2 220.711 27.0694   2
  -7  12  -2 37.9628 16.1575   2
 -12  -7  -2 48.4675 13.2098   2
  12   7  -2 45.2661 12.5089   2
   7 -12  -2 34.6606 8.45100   2
  -7  12   2 59.1444 14.1389   2
 -12  -7   2 35.7877 11.7714   2
  12   7   2 38.9207 13.1880   2
   7 -12   2 54.8949 16.9258   2
   6 -12  -2 309.976 20.3192   2
  12   6  -2 290.953 23.7872   2
 -12  -6  -2 289.392 26.7492   2
  -6  12  -2 300.731 30.1086   2
  -6  12   2 333.631 22.0843   2
  12   6   2 274.955 27.1303   2
 -12  -6   2 332.637 26.4861   2
   6 -12   2 248.608 28.2744   2
   5 -12  -2 3254.64 131.788   2
 -12  -5  -2 3427.94 142.031   2
  12   5  -2 3190.67 137.473   2
  -5  12  -2 3128.62 142.075   2
  -5  12  -2 3256.10 146.301   2
  12   5   2 3218.72 144.392   2
  -5  12   2 3290.37 133.916   2
 -12  -5   2 3225.46 140.192   2
  -4  12  -2 354.607 28.8374   2
   4 -12  -2 372.662 21.4384   2
 -12  -4  -2 356.025 28.5763   2
  12   4  -2 334.792 25.3370   2
  -4  12  -2 343.589 31.3997   2
  -4  12   2 334.293 22.4975   2
  12   4   2 320.050 30.4930   2
 -12  -4   2 335.079 26.8192   2
  -3  12  -2 122.383 23.0634   2
  12   3  -2 137.181 15.5696   2
  -3  12  -2 143.586 18.6231   2
 -12  -3  -2 153.402 19.8023   2
   3 -12  -2 136.507 12.1531   2
 -12  -3   2 168.656 18.5700   2
  12   3   2 135.708 20.5484   2
  -3  12   2 131.286 13.8746   2
   2 -12  -2 1408.99 59.0433   2
  -2  12  -2 1383.53 73.8487   2
  12   2  -2 1321.34 65.3498   2
  -2  12  -2 1244.50 67.5011   2
 -12  -2  -2 1376.47 70.7268   2
  -2  12   2 1352.44 60.9544   2
  12   2   2 1337.53 72.6783   2
 -12  -2   2 1425.61 68.6199   2
 -12  -1  -2 3309.10 143.783   2
  -1  12  -2 3109.94 145.324   2
   1 -12  -2 3197.99 129.672   2
  12   1  -2 3309.55 138.144   2
  -1  12  -2 3261.18 140.451   2
  -1  12   2 3299.67 132.465   2
  12   1   2 3475.45 147.729   2
 -12  -1   2 3137.95 138.931   2
   0 -12  -2 304.120 18.0905   2
   0  12  -2 321.013 29.8218   2
  12   0  -2 299.371 23.7680   2
   0  12  -2 344.613 26.5883   2
 -12   0  -2 309.281 28.6599   2
   0  12   2 294.831 20.2324   2
  12   0   2 283.579 28.3547   2
 -12   0   2 296.716 24.7981   2
 -12   1  -2 227.680 25.1233   2
  12  -1  -2 230.330 20.3459   2
   1  12  -2 230.523 22.0067   2
  -1 -12  -2 243.554 15.7844   2
  -1 -12  -2 222.470 19.0918   2
   1  12  -2 223.874 25.5884   2
  12  -1   2 218.823 25.7997   2
 -12   1   2 251.527 22.1299   2
  -2 -12  -2 144.441 12.2249   2
   2  12  -2 139.368 17.5219   2
  -2 -12  -2 142.747 15.3184   2
  12  -2  -2 166.111 16.4990   2
   2  12  -2 164.342 22.1900   2
 -12   2  -2 157.010 21.4891   2
 -12   2   2 130.260 16.7480   2
  12  -2   2 205.987 24.1730   2
  12  -3  -2 2833.73 124.221   2
  -3 -12  -2 2821.16 120.387   2
 -12   3  -2 2914.69 132.249   2
  -3 -12  -2 3060.22 117.438   2
   3  12  -2 3002.31 126.562   2
  12  -3   2 2794.72 134.446   2
  -3 -12   2 2975.18 129.178   2
 -12   3   2 2927.56 126.281   2
  12  -4  -2 93.5636 13.1055   2
 -12   4  -2 81.8060 19.4540   2
  -4 -12  -2 85.0720 11.7654   2
   4  12  -2 89.3841 13.9622   2
  -4 -12  -2 81.2369 9.95425   2
  -4 -12   2 88.4056 17.5436   2
  12  -4   2 96.5745 19.4314   2
 -12   4   2 90.4942 14.7460   2
  12  -5  -2 66.7508 13.2445   2
   5  12  -2 72.9806 14.0931   2
  -5 -12  -2 51.2488 10.2838   2
  -5 -12  -2 63.3467 9.46128   2
 -12   5  -2 81.0858 15.9593   2
  -5 -12   2 80.9424 18.2225   2
 -12   5   2 56.9192 11.9322   2
  12  -5   2 81.1953 19.3360   2
 -12   6  -2 222.329 25.7752   2
  12  -6  -2 174.642 17.9919   2
  -6 -12  -2 204.432 15.6776   2
  -6 -12  -2 179.731 16.2831   2
   6  12  -2 204.376 19.2947   2
 -12   6   2 189.647 18.8441   2
  12  -6   2 201.753 26.9035   2
  -6 -12   2 198.213 21.6681   2
  -7 -12  -2 1207.28 56.8219   2
   7  12  -2 1235.27 62.0170   2
 -12   7  -2 1248.17 69.7720   2
  -7 -12  -2 1253.01 58.1668   2
  12  -7  -2 1302.63 62.1721   2
  12  -7   2 1219.97 72.4427   2
 -12   7   2 1271.79 62.2090   2
  -7 -12   2 1284.47 65.8028   2
 -12   8  -2 198.953 24.1105   2
  -8 -12  -2 145.271 14.8961   2
  -8 -12  -2 156.914 15.6082   2
  12  -8  -2 165.864 17.2046   2
   8  12  -2 147.124 16.9135   2
 -12   8   2 173.936 17.9976   2
  -8 -12   2 179.978 20.1539   2
  12  -8   2 166.146 23.7537   2
  -9 -12  -2 177.878 17.4309   2
 -12   9  -2 183.084 24.9177   2
   9  12  -2 195.343 18.9397   2
  12  -9  -2 164.173 17.9050   2
 -12   9   2 160.477 17.2629   2
  12  -9   2 184.938 24.3168   2
  -9 -12   2 198.645 22.3818   2
  10  12  -2 22.8281 10.4764   2
 -10 -12  -2 16.7851 9.36832   2
 -12  10  -2 40.1238 14.8400   2
  12 -10  -2 30.4440 10.6526   2
 -12  10   2 8.03985 8.12265   2
 -10 -12   2 20.8895 11.1094   2
  12 -10   2 43.8024 14.5524   2
  10  12   2 22.4721 11.1894   2
 -11 -12  -2 323.707 24.8840   2
  12 -11  -2 416.803 27.9823   2
  11  12  -2 337.912 26.6673   2
 -12  11  -2 377.159 34.4390   2
 -11 -12   2 334.717 29.4868   2
  12 -11   2 371.181 35.3059   2
 -12  11   2 342.013 25.7254   2
  11  12   2 334.188 28.2908   2
 -12 -12  -2 33.6125 10.9664   2
 -12  12  -2 7.75176 13.4663   2
  12 -12  -2 28.5757 10.6768   2
  12  12  -2 27.9492 10.4428   2
 -12 -12   2 37.4851 13.2615   2
  12  12   2 6.29200 11.9592   2
 -12  12   2 40.4921 10.8916   2
  12 -12   2 21.6419 14.6817   2
  13  12  -2 611.741 38.0924   2
 -12  13  -2 592.766 45.0558   2
 -13 -12  -2 629.346 36.9972   2
  12 -13  -2 551.664 36.4491   2
 -12  13   2 621.218 37.5274   2
  13  12   2 631.689 41.0431   2
  12 -13   2 643.176 49.2680   2
 -13 -12   2 634.978 42.3691   2
  13  11  -2 695.523 41.1062   2
 -11  13  -2 647.793 47.8873   2
  11 -13  -2 690.932 40.4282   2
 -13 -11  -2 710.302 40.7612   2
  13  11   2 731.932 45.7824   2
 -13 -11   2 707.756 44.2599   2
 -11  13   2 716.407 40.0124   2
  11 -13   2 629.912 49.3075   2
  10 -13  -2 5.26306 8.61292   2
  13  10  -2 10.2630 8.51664   2
 -13 -10  -2 13.6383 10.6792   2
 -10  13  -2 39.7099 14.6744   2
 -13 -10   2 5.61044 9.68841   2
 -10  13   2 26.2129 9.19409   2
  10 -13   2 34.5185 16.3742   2
  13  10   2 20.9815 12.6081   2
  -9  13  -2 25.8774 14.9490   2
  13   9  -2 20.5086 10.1549   2
 -13  -9  -2 30.0162 11.0449   2
   9 -13  -2 12.4908 7.97323   2
  13   9   2 25.9175 14.6267   2
  -9  13   2 18.3032 9.01784   2
   9 -13   2 18.6807 13.4285   2
 -13  -9   2 15.6014 10.5760   2
   8 -13  -2 832.556 43.4495   2
  13   8  -2 832.968 46.7687   2
  -8  13  -2 842.830 54.5720   2
 -13  -8  -2 848.077 48.6386   2
  13   8   2 869.931 52.6647   2
  -8  13   2 886.504 44.7936   2
   8 -13   2 844.870 56.3438   2
 -13  -8   2 893.213 50.2881   2
   7 -13  -2 387.196 24.8737   2
  -7  13  -2 413.415 36.3444   2
 -13  -7  -2 381.885 29.8114   2
  13   7  -2 403.900 28.6848   2
 -13  -7   2 431.714 31.3381   2
   7 -13   2 355.578 34.6773   2
  13   7   2 431.597 34.6037   2
   6 -13  -2 73.5206 10.5556   2
  13   6  -2 77.8961 13.1299   2
  -6  13  -2 98.9190 22.3842   2
 -13  -6  -2 69.6550 16.1209   2
  -6  13   2 83.1605 11.6603   2
 -13  -6   2 67.0301 15.8911   2
  13   6   2 74.2100 17.2607   2
  -5  13  -2 34.2302 13.2612   2
   5 -13  -2 52.0002 8.74767   2
 -13  -5  -2 35.1727 13.2841   2
  -5  13  -2 58.9310 17.1297   2
  13   5  -2 38.4248 11.0425   2
  13   5   2 38.1765 15.4146   2
 -13  -5   2 35.5427 12.6771   2
  -5  13   2 46.2406 10.0856   2
   4 -13  -2 18.4727 6.39284   2
  13   4  -2 25.6709 10.2978   2
  -4  13  -2 26.8427 13.5480   2
 -13  -4  -2 10.7934 11.5451   2
  -4  13  -2 17.4724 10.1088   2
  13   4   2 37.0715 16.3783   2
 -13  -4   2 36.9413 11.5489   2
  -4  13   2 29.9771 8.67497   2
   3 -13  -2 1286.20 55.9237   2
 -13  -3  -2 1322.91 67.7511   2
  13   3  -2 1291.83 63.4651   2
  -3  13  -2 1288.39 66.1825   2
  -3  13  -2 1233.73 69.7823   2
  -3  13   2 1219.88 57.6113   2
  13   3   2 1237.26 69.4845   2
 -13  -3   2 1294.61 65.0189   2
  -2  13  -2 417.908 35.3928   2
   2 -13  -2 433.011 23.1988   2
  13   2  -2 416.915 29.0098   2
 -13  -2  -2 370.294 31.7125   2
  -2  13  -2 449.055 31.9018   2
 -13  -2   2 417.831 30.6618   2
  -2  13   2 432.847 24.8938   2
  13   2   2 405.091 34.5629   2
  -1  13  -2 23.0663 13.7497   2
  -1  13  -2 9.12352 9.03568   2
 -13  -1  -2 12.1009 11.5258   2
  13   1  -2 10.0919 7.22678   2
   1 -13  -2 5.98935 4.40439   2
  13   1   2 10.3794 12.2950   2
 -13  -1   2 2.81681 8.84093   2
  -1  13   2 7.96136 6.60136   2
   0  13  -2 11.6766 11.7210   2
 -13   0  -2 -4.8459 10.0482   2
   0 -13  -2 2.15345 4.61651   2
  13   0  -2 -2.1129 7.60955   2
   0  13  -2 3.39735 8.66416   2
 -13   0   2 16.7450 10.2630   2
  13   0   2 12.6554 13.6092   2
   1  13  -2 21.1525 10.0984   2
 -13   1  -2 20.0850 12.0747   2
  -1 -13  -2 5.61718 7.34072   2
  13  -1  -2 12.1008 7.88122   2
  -1 -13  -2 12.2550 5.52359   2
   1  13  -2 9.88745 12.7564   2
  13  -1   2 15.5760 13.8247   2
 -13   1   2 20.3637 9.41340   2
  -2 -13  -2 264.807 16.0030   2
 -13   2  -2 281.656 27.2693   2
   2  13  -2 250.732 22.3916   2
  13  -2  -2 281.532 22.4094   2
   2  13  -2 230.796 27.0749   2
  -2 -13  -2 218.941 18.4706   2
 -13   2   2 276.695 23.4725   2
  13  -2   2 210.968 25.7146   2
  13  -3  -2 733.828 41.7906   2
   3  13  -2 755.690 42.9817   2
  -3 -13  -2 703.004 33.9793   2
  -3 -13  -2 701.865 36.9745   2
 -13   3  -2 809.438 49.7302   2
 -13   3   2 779.241 43.3608   2
  13  -3   2 725.527 49.1943   2
  -4 -13  -2 98.7573 9.65581   2
  -4 -13  -2 86.6098 11.4045   2
   4  13  -2 87.4351 13.9111   2
  13  -4  -2 86.0011 13.7641   2
 -13   4  -2 92.2699 18.8645   2
  -4 -13   2 110.025 16.8748   2
 -13   4   2 70.9697 13.8643   2
  13  -4   2 102.595 22.4253   2
  13  -5  -2 1.59190 6.63278   2
  -5 -13  -2 3.42543 4.42155   2
  -5 -13  -2 -7.4795 6.19627   2
   5  13  -2 0.26688 6.87161   2
 -13   5  -2 8.76449 10.9343   2
  13  -5   2 -5.2293 12.4108   2
  -5 -13   2 -13.812 7.37498   2
 -13   5   2 7.27172 7.25261   2
 -13   6  -2 533.281 39.3776   2
  -6 -13  -2 482.017 25.9802   2
  -6 -13  -2 453.018 27.0212   2
  13  -6  -2 447.420 30.6502   2
   6  13  -2 482.013 31.6447   2
 -13   6   2 485.708 31.8838   2
  -6 -13   2 477.837 34.7872   2
  13  -6   2 466.186 39.0777   2
   7  13  -2 833.886 45.6600   2
  13  -7  -2 819.401 45.1649   2
  -7 -13  -2 795.061 39.3828   2
 -13   7  -2 880.073 54.1564   2
  -7 -13  -2 832.253 41.0879   2
 -13   7   2 760.196 44.9385   2
  -7 -13   2 842.414 48.8471   2
  13  -7   2 760.255 54.2584   2
  13  -8  -2 208.022 19.8724   2
  -8 -13  -2 198.335 17.3072   2
   8  13  -2 167.483 18.3624   2
 -13   8  -2 184.756 25.1343   2
  -8 -13  -2 189.413 15.8774   2
  -8 -13   2 184.059 21.4251   2
 -13   8   2 165.862 18.7710   2
  13  -8   2 187.656 25.8567   2
   9  13  -2 16.1727 9.77714   2
  13  -9  -2 20.4825 10.0026   2
  -9 -13  -2 18.9007 7.94843   2
 -13   9  -2 22.1286 13.5252   2
  -9 -13  -2 24.5468 9.24482   2
 -13   9   2 28.0851 11.1205   2
  13  -9   2 6.18838 9.56574   2
  -9 -13   2 20.2326 12.0689   2
  10  13  -2 724.470 43.1103   2
 -13  10  -2 754.905 51.8475   2
 -10 -13  -2 788.597 40.8441   2
  13 -10  -2 724.666 43.7251   2
  13 -10   2 850.309 56.7461   2
 -13  10   2 743.703 43.8248   2
 -10 -13   2 897.989 49.7877   2
  13 -11  -2 226.253 21.9941   2
 -11 -13  -2 235.898 20.3070   2
 -13  11  -2 224.085 28.4787   2
  11  13  -2 270.668 22.6486   2
  11  13   2 276.736 23.5619   2
 -13  11   2 233.915 21.5524   2
 -11 -13   2 258.174 25.2545   2
  13 -11   2 238.645 28.4259   2
  12  13  -2 175.725 18.7035   2
 -12 -13  -2 178.949 18.0231   2
 -13  12  -2 221.241 28.3805   2
  13 -12  -2 179.081 19.4880   2
  13 -12   2 143.135 26.6557   2
 -12 -13   2 157.959 20.8824   2
  12  13   2 237.428 22.7901   2
 -13  12   2 172.989 18.1527   2
  13 -13  -2 31.5620 11.0675   2
 -13 -13  -2 35.1515 12.6261   2
  13  13  -2 38.2011 11.7735   2
 -13  13  -2 36.6396 14.0197   2
 -13 -13   2 22.0481 12.3423   2
  13 -13   2 15.8313 17.9295   2
  13  13   2 32.0908 13.2132   2
 -13  13   2 24.7210 10.5843   2
 -14 -13  -2 224.379 20.6019   2
 -13  14  -2 259.432 30.0392   2
  13 -14  -2 181.369 21.1810   2
  14  13  -2 191.381 20.3727   2
  14  13   2 222.981 27.9695   2
 -14 -13   2 180.641 24.3215   2
 -13  14   2 207.528 21.1813   2
  13 -14   2 217.155 28.4053   2
 -12  14  -2 -10.306 11.2827   2
 -14 -12  -2 -3.0918 7.31219   2
  14  12  -2 7.62447 7.45465   2
  12 -14  -2 6.36171 9.72058   2
 -12  14   2 9.30842 7.91197   2
 -14 -12   2 0.71711 8.84076   2
  14  12   2 1.73224 12.7340   2
  12 -14   2 -26.233 10.0476   2
 -14 -11  -2 137.452 18.1623   2
  14  11  -2 165.202 17.8061   2
 -11  14  -2 134.400 23.7015   2
  11 -14  -2 136.484 16.8718   2
  11 -14   2 173.323 24.3054   2
  14  11   2 154.031 21.1876   2
 -14 -11   2 138.466 20.7821   2
 -11  14   2 159.762 17.2896   2
 -10  14  -2 107.528 21.0750   2
  14  10  -2 81.5591 13.7121   2
 -14 -10  -2 101.680 16.3876   2
  10 -14  -2 84.2609 13.9539   2
 -10  14   2 87.2363 13.8050   2
  10 -14   2 61.7700 17.8657   2
  14  10   2 114.695 19.2578   2
 -14 -10   2 86.5959 16.2252   2
  14   9  -2 268.464 23.0724   2
   9 -14  -2 280.905 21.5881   2
  -9  14  -2 248.091 28.5365   2
 -14  -9  -2 233.580 22.6228   2
   9 -14   2 252.564 28.7502   2
  14   9   2 263.416 26.2473   2
 -14  -9   2 249.692 24.3637   2
  -9  14   2 234.403 20.4534   2
   8 -14  -2 543.883 32.7293   2
 -14  -8  -2 590.003 38.0897   2
  14   8  -2 560.873 36.0399   2
  -8  14  -2 645.588 45.3053   2
   8 -14   2 482.693 42.2896   2
 -14  -8   2 582.271 38.8300   2
  14   8   2 623.920 42.4113   2
  -8  14   2 571.114 33.1740   2
  -7  14  -2 940.258 60.3172   2
  14   7  -2 990.605 54.1707   2
   7 -14  -2 1056.75 50.1406   2
 -14  -7  -2 1063.84 56.8639   2
  14   7   2 1086.60 61.0933   2
   7 -14   2 989.078 62.7432   2
 -14  -7   2 1081.96 57.7589   2
  14   6  -2 -6.1299 6.26863   2
  -6  14  -2 7.24720 14.8924   2
 -14  -6  -2 6.88123 10.5816   2
   6 -14  -2 10.0136 6.17830   2
 -14  -6   2 4.38339 9.20989   2
  14   6   2 10.8039 11.2634   2
  -6  14   2 1.84750 5.06014   2
  -5  14  -2 5.30361 12.9160   2
  -5  14  -2 -2.3048 9.53598   2
 -14  -5  -2 8.30936 9.46231   2
   5 -14  -2 15.0847 6.40500   2
  14   5  -2 13.0388 7.88663   2
 -14  -5   2 22.5483 11.5062   2
  14   5   2 25.1060 14.9701   2
  -5  14   2 3.79734 5.64980   2
  -4  14  -2 1243.10 66.7450   2
 -14  -4  -2 1277.90 67.2674   2
  -4  14  -2 1249.59 71.0647   2
  14   4  -2 1294.94 63.7856   2
   4 -14  -2 1264.00 56.4598   2
 -14  -4   2 1266.29 65.4292   2
  14   4   2 1226.19 70.1782   2
  -4  14   2 1326.00 58.6019   2
  -3  14  -2 2024.65 100.111   2
   3 -14  -2 1990.87 83.9861   2
 -14  -3  -2 2059.77 97.0672   2
  14   3  -2 1986.72 91.9433   2
  -3  14  -2 2067.32 95.8759   2
  14   3   2 1981.02 100.001   2
 -14  -3   2 2064.66 94.7932   2
  -3  14   2 2037.08 86.1909   2
 -14  -2  -2 -1.0583 9.00564   2
  14   2  -2 -0.7336 6.99486   2
   2 -14  -2 10.5405 5.14704   2
  -2  14  -2 -7.4790 6.75216   2
  -2  14  -2 3.51940 12.0621   2
  14   2   2 11.2853 12.5315   2
 -14  -2   2 18.0342 9.19500   2
  -2  14   2 18.2262 6.86358   2
   1 -14  -2 39.7328 7.02030   2
  -1  14  -2 44.3296 17.6166   2
  -1  14  -2 34.9773 11.6013   2
  14   1  -2 46.1146 12.2918   2
 -14  -1  -2 50.7150 15.5199   2
  -1  14   2 44.1541 8.34226   2
 -14  -1   2 49.2944 14.2120   2
  14   1   2 35.1667 15.9583   2
 -14   0  -2 482.549 37.4900   2
   0  14  -2 456.261 33.1791   2
   0  14  -2 466.051 38.0477   2
   0 -14  -2 488.580 24.6130   2
  14   0  -2 509.986 32.9320   2
  14   0   2 567.799 41.0627   2
 -14   0   2 487.741 34.0522   2
  -1 -14  -2 1979.84 89.7815   2
   1  14  -2 2139.71 104.338   2
  14  -1  -2 2173.77 96.8523   2
  -1 -14  -2 2210.54 86.3756   2
 -14   1  -2 2333.13 104.717   2
   1  14  -2 2184.68 98.3889   2
  14  -1   2 1930.67 104.355   2
 -14   1   2 2156.11 98.2288   2
  -2 -14  -2 24.9165 5.44852   2
 -14   2  -2 48.9215 15.5393   2
  14  -2  -2 21.1637 10.1185   2
  -2 -14  -2 13.5215 8.68386   2
   2  14  -2 15.5767 9.75589   2
   2  14  -2 27.2431 16.4175   2
  14  -2   2 42.7478 16.3820   2
 -14   2   2 22.4752 10.6770   2
  -3 -14  -2 26.5916 5.67661   2
  -3 -14  -2 21.9445 7.95578   2
  14  -3  -2 16.5409 8.61873   2
   3  14  -2 22.2649 10.8372   2
 -14   3  -2 44.3513 15.3352   2
  14  -3   2 24.9337 13.5147   2
 -14   3   2 17.9391 8.52339   2
  14  -4  -2 180.440 18.6535   2
  -4 -14  -2 151.986 13.9464   2
 -14   4  -2 179.730 22.9220   2
  -4 -14  -2 147.919 11.3290   2
   4  14  -2 166.061 18.9350   2
 -14   4   2 147.096 17.8024   2
  14  -4   2 146.293 23.9344   2
  -4 -14   2 140.721 19.5971   2
  -5 -14  -2 987.054 43.2125   2
  -5 -14  -2 972.116 45.1240   2
  14  -5  -2 974.218 51.9701   2
   5  14  -2 950.939 51.4600   2
 -14   5  -2 926.337 58.3305   2
  14  -5   2 949.161 61.0398   2
  -5 -14   2 957.119 55.0505   2
 -14   5   2 1001.28 53.0109   2
 -14   6  -2 15.0055 14.4641   2
  -6 -14  -2 36.0191 7.78792   2
   6  14  -2 15.4964 8.51504   2
  14  -6  -2 45.7472 11.7991   2
  -6 -14  -2 45.3503 8.78297   2
 -14   6   2 39.9972 11.8533   2
  -6 -14   2 28.1668 13.2221   2
  14  -6   2 49.2991 17.5070   2
  -7 -14  -2 61.3202 10.9207   2
 -14   7  -2 70.9511 19.6737   2
   7  14  -2 66.8128 12.7405   2
  14  -7  -2 68.8214 14.6687   2
  -7 -14  -2 71.2947 9.22149   2
  14  -7   2 72.3601 20.5406   2
 -14   7   2 80.4228 13.6895   2
  -7 -14   2 70.2103 16.6842   2
  14  -8  -2 53.0730 13.1507   2
 -14   8  -2 35.2665 17.3682   2
   8  14  -2 75.3206 14.0848   2
  -8 -14  -2 46.3474 10.0717   2
  -8 -14  -2 50.5563 8.74396   2
  -8 -14   2 36.2466 13.4177   2
  14  -8   2 86.6133 21.9140   2
 -14   8   2 45.2191 13.9041   2
   9  14  -2 524.584 33.2921   2
 -14   9  -2 500.223 41.2014   2
  -9 -14  -2 497.176 28.8524   2
  -9 -14  -2 497.611 28.4938   2
  14  -9  -2 489.637 33.5436   2
 -14   9   2 494.894 33.6231   2
  -9 -14   2 537.507 36.4510   2
  14  -9   2 485.892 41.5206   2
  14 -10  -2 -6.9515 6.90006   2
  10  14  -2 5.02476 7.75498   2
 -14  10  -2 7.10538 10.4525   2
 -10 -14  -2 3.95052 7.43584   2
 -10 -14   2 10.0931 9.93054   2
 -14  10   2 -2.5593 8.31681   2
  14 -10   2 11.5647 14.3436   2
  14 -11  -2 74.0027 14.9381   2
 -14  11  -2 117.470 22.3131   2
 -11 -14  -2 99.7137 12.9111   2
  11  14  -2 79.9462 14.5945   2
 -11 -14   2 94.6123 17.3668   2
 -14  11   2 77.1934 14.0990   2
  14 -11   2 128.527 23.8160   2
  11  14   2 80.3461 14.7227   2
  12  14  -2 20.0404 8.07030   2
 -12 -14  -2 12.0956 8.32704   2
 -14  12  -2 -7.3412 13.0523   2
  14 -12  -2 14.0238 10.1967   2
  14 -12   2 -14.929 11.7950   2
 -12 -14   2 3.88564 10.1502   2
  12  14   2 23.7891 9.77398   2
 -14  12   2 -3.6396 7.05166   2
 -14  13  -2 219.262 27.9412   2
 -13 -14  -2 211.619 19.2126   2
  13  14  -2 165.644 18.2906   2
  14 -13  -2 229.210 22.7907   2
  14 -13   2 224.665 31.3818   2
 -14  13   2 212.000 21.2235   2
 -13 -14   2 235.633 25.3027   2
  13  14   2 235.434 23.2003   2
  14  14  -2 -1.2638 7.45547   2
  14 -14  -2 14.1262 9.50970   2
 -14  14  -2 -0.9382 14.3642   2
 -14 -14  -2 0.76620 8.82030   2
 -14 -14   2 -4.9184 9.42727   2
  14  14   2 8.00719 11.2197   2
  14 -14   2 2.43482 14.1126   2
 -14  14   2 10.9926 8.28499   2
  15  14  -2 1522.20 75.9443   2
  14 -15  -2 1448.20 76.6382   2
 -14  15  -2 1618.10 87.8117   2
 -15 -14  -2 1555.12 72.7027   2
  14 -15   2 1675.13 127.074   2
  15  14   2 1620.56 80.4520   2
 -15 -14   2 1542.38 80.5341   2
 -14  15   2 1572.43 75.6022   2
  15  13  -2 471.472 33.0913   2
 -13  15  -2 505.843 42.3463   2
  13 -15  -2 504.412 34.7198   2
 -15 -13  -2 499.182 32.1569   2
 -15 -13   2 573.031 38.9383   2
  13 -15   2 486.725 44.1887   2
 -13  15   2 446.751 31.5762   2
  15  13   2 454.808 35.8742   2
 -15 -12  -2 3.27961 7.50174   2
  12 -15  -2 11.2313 9.62023   2
 -12  15  -2 0.72090 12.8113   2
  15  12  -2 -10.752 6.05404   2
  15  12   2 6.92483 11.4218   2
 -12  15   2 9.52425 8.20548   2
  12 -15   2 20.6991 17.1850   2
 -15 -12   2 1.51573 10.4812   2
  15  11  -2 22.4001 10.2797   2
 -15 -11  -2 8.34239 9.60857   2
  11 -15  -2 3.42756 8.77722   2
 -11  15  -2 -7.9270 11.0058   2
  11 -15   2 10.8663 15.1185   2
  15  11   2 15.3046 11.5545   2
 -11  15   2 12.4373 8.67588   2
 -15 -11   2 13.0039 10.9767   2
 -15 -10  -2 766.911 43.2227   2
 -10  15  -2 787.859 52.9006   2
  10 -15  -2 641.389 38.7618   2
  15  10  -2 669.513 41.3236   2
 -15 -10   2 688.211 44.1940   2
 -10  15   2 664.422 39.2017   2
  10 -15   2 582.756 48.7785   2
  15  10   2 767.207 48.1662   2
 -15  -9  -2 838.720 47.5556   2
  -9  15  -2 819.283 54.5631   2
  15   9  -2 736.602 45.0193   2
   9 -15  -2 807.866 42.8361   2
   9 -15   2 809.221 56.1507   2
 -15  -9   2 800.774 48.7590   2
  15   9   2 798.997 51.2819   2
  -9  15   2 785.174 42.7513   2
  15   8  -2 -1.8913 6.35674   2
   8 -15  -2 10.6290 7.94320   2
 -15  -8  -2 34.0873 14.0479   2
  -8  15  -2 14.2863 13.6344   2
 -15  -8   2 16.6276 10.0085   2
  -8  15   2 7.91581 6.71611   2
  15   8   2 2.60154 10.5826   2
   8 -15   2 19.9023 14.8238   2
  -7  15  -2 4.41108 12.3539   2
   7 -15  -2 5.62664 7.84524   2
  15   7  -2 -4.8936 6.02591   2
 -15  -7  -2 -6.1722 8.48094   2
  15   7   2 18.6333 13.2696   2
   7 -15   2 4.19725 11.0315   2
 -15  -7   2 9.20839 9.73048   2
  -7  15   2 3.02410 4.71563   2
  -6  15  -2 671.414 48.7734   2
   6 -15  -2 754.247 37.9555   2
  -6  15  -2 706.346 46.8225   2
  15   6  -2 744.052 43.2813   2
 -15  -6  -2 708.360 45.3482   2
  -6  15   2 750.868 38.6206   2
  15   6   2 714.455 48.7706   2
 -15  -6   2 766.105 45.9408   2
  15   5  -2 392.948 29.1251   2
   5 -15  -2 436.121 25.3622   2
  -5  15  -2 436.671 36.9252   2
 -15  -5  -2 392.496 32.1765   2
  -5  15  -2 398.184 32.5353   2
  15   5   2 437.819 36.3351   2
  -5  15   2 430.747 25.6240   2
 -15  -5   2 451.338 32.7086   2
  -4  15  -2 123.700 19.5360   2
  -4  15  -2 103.593 19.5233   2
   4 -15  -2 113.876 11.5828   2
 -15  -4  -2 131.027 19.6760   2
  15   4  -2 118.309 15.9436   2
  15   4   2 100.595 20.4052   2
  -4  15   2 91.6476 11.8077   2
 -15  -4   2 117.404 15.8716   2
  15   3  -2 111.496 15.5719   2
   3 -15  -2 139.227 11.8123   2
 -15  -3  -2 128.694 21.2547   2
  -3  15  -2 102.390 16.9911   2
  -3  15  -2 133.299 21.4182   2
 -15  -3   2 94.7413 16.1071   2
  15   3   2 120.104 24.7030   2
  -3  15   2 104.973 11.6438   2
  -2  15  -2 154.896 22.6389   2
 -15  -2  -2 141.498 20.8119   2
  -2  15  -2 164.792 19.6557   2
   2 -15  -2 147.608 11.9918   2
  15   2  -2 141.712 17.4574   2
 -15  -2   2 152.715 19.0583   2
  15   2   2 170.761 24.0758   2
  -2  15   2 146.787 13.3340   2
  -1  15  -2 -2.3897 7.24862   2
  15   1  -2 6.19087 6.63493   2
 -15  -1  -2 -11.848 9.54243   2
   1 -15  -2 -3.0344 4.15596   2
  -1  15  -2 9.60533 12.6909   2
 -15  -1   2 -3.7281 5.24834   2
  15   1   2 20.7341 13.4471   2
  -1  15   2 -4.0143 4.43002   2
 -15   0  -2 312.694 29.4836   2
   0 -15  -2 306.822 16.6261   2
   0  15  -2 316.844 31.6297   2
  15   0  -2 270.471 23.9776   2
   0  15  -2 285.262 25.0064   2
  15   0   2 230.277 28.1130   2
 -15   0   2 272.517 24.8028   2
  -1 -15  -2 497.243 28.9893   2
  -1 -15  -2 565.253 25.8985   2
  15  -1  -2 532.091 34.6750   2
   1  15  -2 571.566 36.5468   2
   1  15  -2 536.940 41.3834   2
 -15   1  -2 540.470 40.3883   2
 -15   1   2 568.014 36.3822   2
  15  -1   2 500.727 41.8298   2
  -2 -15  -2 120.517 13.1167   2
   2  15  -2 143.690 22.0897   2
 -15   2  -2 120.232 20.9437   2
  -2 -15  -2 139.654 10.0612   2
   2  15  -2 126.314 17.4945   2
  15  -2  -2 146.518 16.8990   2
  15  -2   2 128.323 22.5263   2
 -15   2   2 125.524 17.1725   2
  -3 -15  -2 11.0441 4.42201   2
   3  15  -2 -1.1894 11.0924   2
  15  -3  -2 15.8774 9.68929   2
   3  15  -2 -4.2800 6.61039   2
 -15   3  -2 30.1350 13.7083   2
  -3 -15  -2 15.4640 6.64418   2
  15  -3   2 12.1199 8.82098   2
 -15   3   2 11.2573 9.23752   2
  15  -4  -2 609.882 37.8494   2
 -15   4  -2 610.454 44.2857   2
   4  15  -2 602.490 37.6846   2
  -4 -15  -2 608.395 30.5262   2
  -4 -15  -2 607.153 28.3145   2
 -15   4   2 618.225 39.0192   2
  15  -4   2 644.586 47.5634   2
  -5 -15  -2 945.556 43.1294   2
   5  15  -2 944.061 51.2714   2
  15  -5  -2 980.538 52.1369   2
 -15   5  -2 908.909 58.0308   2
  -5 -15  -2 970.349 41.2736   2
 -15   5   2 922.172 51.8078   2
  -5 -15   2 945.082 54.1023   2
  15  -5   2 906.585 60.0858   2
  -6 -15  -2 168.503 11.5559   2
  15  -6  -2 135.460 16.9915   2
   6  15  -2 132.803 17.2596   2
 -15   6  -2 150.831 22.1281   2
  -6 -15  -2 153.835 12.9159   2
  -6 -15   2 125.962 19.2074   2
 -15   6   2 119.855 16.6778   2
  15  -6   2 167.735 25.1876   2
  15  -7  -2 418.399 29.2450   2
  -7 -15  -2 336.058 20.3237   2
  -7 -15  -2 351.719 21.2488   2
 -15   7  -2 418.240 36.0365   2
   7  15  -2 374.552 28.2038   2
 -15   7   2 350.074 27.8160   2
  15  -7   2 312.682 34.3671   2
  -7 -15   2 390.226 31.4624   2
  -8 -15  -2 473.201 25.2375   2
   8  15  -2 470.056 31.8655   2
 -15   8  -2 501.327 40.4910   2
  15  -8  -2 439.369 32.1782   2
  -8 -15  -2 466.925 25.7734   2
  -8 -15   2 488.259 36.2770   2
 -15   8   2 420.934 31.6691   2
  15  -8   2 432.862 39.8335   2
   9  15  -2 935.263 50.1688   2
  15  -9  -2 938.773 51.7347   2
  -9 -15  -2 919.496 43.3051   2
 -15   9  -2 945.282 59.7276   2
  -9 -15  -2 896.498 43.3807   2
  15  -9   2 891.373 60.3686   2
 -15   9   2 882.299 50.5622   2
  -9 -15   2 910.440 53.3567   2
 -10 -15  -2 135.643 13.2542   2
 -15  10  -2 196.586 25.8045   2
  15 -10  -2 104.088 17.4508   2
 -10 -15  -2 147.838 14.3294   2
  10  15  -2 144.508 16.9731   2
  15 -10   2 191.464 27.1139   2
 -10 -15   2 135.112 19.5926   2
 -15  10   2 149.335 18.3798   2
 -11 -15  -2 9.28191 6.16286   2
  11  15  -2 -5.0169 6.42551   2
  15 -11  -2 9.68912 9.41019   2
 -15  11  -2 6.77759 14.2853   2
  15 -11   2 12.3524 13.0053   2
 -11 -15   2 -16.613 8.87882   2
 -15  11   2 8.83414 9.19795   2
  15 -12  -2 534.159 35.9419   2
  12  15  -2 518.186 33.9824   2
 -15  12  -2 529.958 43.7154   2
 -12 -15  -2 492.837 29.4632   2
 -15  12   2 542.745 35.9413   2
  12  15   2 466.922 33.3953   2
  15 -12   2 540.992 46.1845   2
 -12 -15   2 533.412 38.7563   2
  13  15  -2 341.417 27.1858   2
  15 -13  -2 377.984 29.6169   2
 -15  13  -2 333.767 35.3101   2
 -13 -15  -2 348.683 23.9117   2
 -15  13   2 368.570 29.1312   2
  13  15   2 362.513 28.5285   2
  15 -13   2 375.666 56.7490   2
 -13 -15   2 357.856 32.0565   2
  15 -14  -2 12.9354 10.5497   2
 -15  14  -2 32.3513 17.7283   2
  14  15  -2 28.8012 9.95751   2
 -15  14   2 48.8191 13.3754   2
  14  15   2 5.52047 12.1220   2
  15 -14   2 30.4991 17.4634   2
 -14 -15   2 16.6275 12.1743   2
  15 -15  -2 41.9764 14.4387   2
 -15  15  -2 50.6248 19.8801   2
  15  15  -2 49.2029 12.1090   2
 -15 -15  -2 20.9471 8.22350   2
  15 -15   2 16.8695 14.0127   2
  15  15   2 30.7533 16.4242   2
 -15  15   2 19.7357 11.4945   2
 -15 -15   2 4.67498 10.6881   2
  15 -16  -2 343.243 28.4357   2
 -16 -15  -2 270.353 21.6490   2
  16  15  -2 255.978 24.9385   2
 -15  16  -2 310.976 34.3511   2
  16  15   2 287.875 27.9321   2
 -16 -15   2 244.763 27.3280   2
  15 -16   2 289.572 35.2829   2
 -15  16   2 281.828 24.7077   2
  16  14  -2 4.70140 8.19859   2
  14 -16  -2 11.9693 11.1587   2
 -14  16  -2 17.5936 14.8114   2
 -16 -14  -2 11.8158 7.75171   2
 -16 -14   2 -4.0409 9.89280   2
 -14  16   2 7.16878 7.99783   2
  16  14   2 -4.1789 11.0867   2
  14 -16   2 24.4752 14.4833   2
  13 -16  -2 88.5871 17.5294   2
  16  13  -2 56.9645 13.7655   2
 -16 -13  -2 46.5119 12.3384   2
 -13  16  -2 43.1816 17.1193   2
 -13  16   2 54.8978 13.4039   2
 -16 -13   2 30.3530 14.4111   2
  13 -16   2 34.1911 18.1512   2
  16  13   2 62.5250 17.3591   2
 -16 -12  -2 11.8279 10.4636   2
  12 -16  -2 22.5210 11.2055   2
  16  12  -2 9.06022 9.57493   2
 -12  16  -2 22.1276 14.3361   2
  16  12   2 16.3665 14.0427   2
  12 -16   2 17.6672 15.1355   2
 -16 -12   2 -3.0890 11.4043   2
 -12  16   2 6.97555 9.03099   2
  16  11  -2 103.199 15.9550   2
  11 -16  -2 126.649 17.4948   2
 -11  16  -2 86.5769 22.2837   2
 -16 -11  -2 136.541 17.6924   2
 -16 -11   2 131.742 19.7384   2
 -11  16   2 117.599 15.0900   2
  16  11   2 126.605 20.6189   2
  11 -16   2 111.804 25.5045   2
  16  10  -2 14.0254 9.58520   2
 -10  16  -2 22.3951 16.0962   2
 -16 -10  -2 12.5941 11.2891   2
  10 -16  -2 18.1707 10.3059   2
  10 -16   2 39.6160 20.3588   2
 -10  16   2 25.2829 8.79758   2
  16  10   2 44.1232 16.1984   2
 -16 -10   2 20.8655 10.7471   2
  -9  16  -2 343.232 35.0917   2
  16   9  -2 388.954 29.7418   2
 -16  -9  -2 375.215 30.7048   2
   9 -16  -2 446.738 28.7812   2
   9 -16   2 437.494 40.9529   2
  -9  16   2 447.219 27.8512   2
  16   9   2 356.901 33.2552   2
 -16  -9   2 421.217 33.0078   2
  16   8  -2 213.395 20.7536   2
  -8  16  -2 116.822 22.5910   2
   8 -16  -2 163.637 17.1866   2
 -16  -8  -2 209.480 22.5841   2
  -8  16   2 161.994 16.0990   2
  16   8   2 193.584 23.4720   2
   8 -16   2 128.868 24.5530   2
 -16  -8   2 159.977 20.6216   2
   7 -16  -2 56.1595 11.6712   2
 -16  -7  -2 77.4620 18.8914   2
  -7  16  -2 102.564 20.6443   2
  16   7  -2 67.2947 15.4579   2
 -16  -7   2 51.8423 15.6076   2
  -7  16   2 59.5564 12.4609   2
  16   7   2 61.8662 18.7385   2
 -16  -6  -2 425.866 33.1570   2
  -6  16  -2 360.303 34.6608   2
  16   6  -2 461.411 31.7664   2
   6 -16  -2 373.235 24.8127   2
  -6  16  -2 393.530 33.0008   2
  -6  16   2 433.032 26.0840   2
  16   6   2 452.571 37.5711   2
 -16  -6   2 419.574 32.3687   2
   5 -16  -2 1025.71 48.9183   2
  -5  16  -2 1106.68 60.5017   2
 -16  -5  -2 984.588 58.1695   2
  16   5  -2 1023.97 56.0863   2
  -5  16  -2 1105.92 63.9956   2
 -16  -5   2 1022.51 58.0394   2
  16   5   2 1132.27 64.6081   2
  -5  16   2 1017.68 49.6202   2
   4 -16  -2 65.4757 9.80802   2
  16   4  -2 50.2533 13.3087   2
  -4  16  -2 52.7323 15.3241   2
 -16  -4  -2 76.1891 19.5680   2
  -4  16  -2 41.3726 17.5589   2
  -4  16   2 56.2352 9.70989   2
 -16  -4   2 52.1868 14.3118   2
  16   4   2 81.7479 20.2584   2
  16   3  -2 109.228 15.6700   2
   3 -16  -2 97.7836 10.7543   2
 -16  -3  -2 90.3458 17.8513   2
  -3  16  -2 91.9417 16.2928   2
  -3  16  -2 96.1079 22.8387   2
 -16  -3   2 106.064 16.4464   2
  16   3   2 123.613 23.7672   2
  -3  16   2 100.604 11.1614   2
   2 -16  -2 1140.24 49.6547   2
 -16  -2  -2 1233.57 65.5207   2
  -2  16  -2 1125.34 65.7777   2
  -2  16  -2 1143.87 61.4706   2
  16   2  -2 1200.36 61.0960   2
  16   2   2 1156.43 68.7793   2
  -2  16   2 1109.44 51.2956   2
 -16  -2   2 1037.37 60.1324   2
  -1  16  -2 2260.95 104.651   2
  16   1  -2 2328.07 104.009   2
  -1  16  -2 2259.95 111.006   2
   1 -16  -2 2304.76 91.8989   2
 -16  -1  -2 2363.75 109.777   2
  -1  16   2 2299.51 93.8185   2
  16   1   2 2205.50 112.737   2
 -16  -1   2 2209.37 104.635   2
 -16   0  -2 90.4215 18.7941   2
  16   0  -2 77.7459 14.3509   2
   0  16  -2 67.5173 14.0752   2
   0 -16  -2 85.1443 8.21175   2
   0  16  -2 101.881 22.8410   2
   0 -16  -2 77.2653 10.9905   2
 -16   0   2 84.3945 13.9624   2
  16   0   2 76.7925 20.4626   2
  -1 -16  -2 236.909 17.2859   2
  -1 -16  -2 255.164 14.3640   2
 -16   1  -2 238.510 26.8362   2
  16  -1  -2 241.314 22.9224   2
   1  16  -2 230.822 27.0077   2
   1  16  -2 265.441 23.8090   2
  16  -1   2 322.319 31.5846   2
 -16   1   2 298.214 25.2167   2
  -2 -16  -2 499.148 22.8813   2
 -16   2  -2 545.547 40.4982   2
  16  -2  -2 452.515 32.9003   2
  -2 -16  -2 466.789 25.2807   2
   2  16  -2 482.598 33.3503   2
   2  16  -2 527.743 40.0396   2
  16  -2   2 562.743 43.1764   2
 -16   2   2 491.066 34.5258   2
   3  16  -2 504.654 34.0440   2
   3  16  -2 524.658 40.6947   2
  16  -3  -2 483.207 34.0091   2
  -3 -16  -2 501.972 25.2355   2
  -3 -16  -2 518.934 23.0543   2
 -16   3  -2 520.053 40.1293   2
  16  -3   2 477.337 41.0779   2
 -16   3   2 456.896 33.6770   2
   4  16  -2 28.0308 11.4136   2
  16  -4  -2 47.7015 12.7360   2
 -16   4  -2 40.3772 14.9226   2
   4  16  -2 35.6910 15.3786   2
  -4 -16  -2 25.4237 6.30035   2
  -4 -16  -2 27.6898 5.03299   2
 -16   4   2 21.0102 10.2388   2
  16  -4   2 61.9610 19.8119   2
   5  16  -2 5.04367 8.58554   2
  -5 -16  -2 9.47860 4.01685   2
 -16   5  -2 4.66271 12.4665   2
  -5 -16  -2 17.5168 5.33366   2
  16  -5  -2 4.56768 7.76012   2
 -16   5   2 18.6927 10.2536   2
  -5 -16   2 7.03757 9.93052   2
  16  -5   2 0.73906 11.4028   2
   6  16  -2 171.881 18.1183   2
  16  -6  -2 155.037 19.3550   2
 -16   6  -2 158.069 24.5198   2
  -6 -16  -2 171.563 11.2977   2
  -6 -16  -2 188.176 13.0849   2
  16  -6   2 190.637 27.1553   2
  -6 -16   2 151.030 20.7557   2
 -16   6   2 190.362 20.3423   2
  16  -7  -2 413.372 31.4339   2
 -16   7  -2 380.737 36.6567   2
  -7 -16  -2 430.604 21.8843   2
  -7 -16  -2 434.362 22.7712   2
   7  16  -2 456.631 30.7057   2
  -7 -16   2 430.349 33.7127   2
  16  -7   2 423.610 40.0672   2
 -16   7   2 425.604 31.6315   2
 -16   8  -2 -3.2717 10.0270   2
  16  -8  -2 10.4987 9.57323   2
  -8 -16  -2 6.71365 5.49482   2
  -8 -16  -2 1.89790 4.75605   2
   8  16  -2 14.2438 8.55373   2
 -16   8   2 18.6532 10.2263   2
  -8 -16   2 25.3992 12.0300   2
  16  -8   2 10.8585 16.1847   2
   9  16  -2 150.584 17.4067   2
  -9 -16  -2 168.851 13.3387   2
  16  -9  -2 118.815 19.2455   2
  -9 -16  -2 132.568 11.9718   2
 -16   9  -2 183.114 26.0255   2
  16  -9   2 111.254 22.7566   2
 -16   9   2 156.266 19.2314   2
  -9 -16   2 132.105 20.5478   2
  16 -10  -2 63.1690 15.4136   2
  10  16  -2 56.7309 13.2255   2
 -10 -16  -2 51.6339 9.27975   2
 -10 -16  -2 68.4594 10.2818   2
 -16  10  -2 59.3636 19.0384   2
  16 -10   2 74.4255 22.4640   2
 -10 -16   2 50.6901 15.1729   2
 -16  10   2 53.9530 14.6978   2
 -11 -16  -2 48.3043 9.65592   2
 -16  11  -2 75.1030 20.6671   2
  16 -11  -2 67.2864 16.5437   2
 -11 -16  -2 32.2369 9.12808   2
  11  16  -2 41.8526 11.1417   2
 -11 -16   2 61.0110 17.4966   2
 -16  11   2 70.5267 15.9407   2
  16 -12  -2 56.7688 14.7830   2
 -16  12  -2 56.7805 20.8749   2
 -12 -16  -2 50.3502 10.3328   2
  12  16  -2 73.2626 12.8204   2
 -12 -16   2 48.9723 16.0750   2
  16 -12   2 42.1575 16.5834   2
 -16  12   2 34.7962 12.6768   2
  16 -13  -2 917.825 55.0451   2
 -13 -16  -2 974.100 46.5690   2
  13  16  -2 980.936 52.9273   2
 -16  13  -2 998.762 63.2980   2
 -16  13   2 929.806 53.6108   2
  16 -13   2 941.043 66.0804   2
  13  16   2 975.879 51.9121   2
 -13 -16   2 1069.81 59.6165   2
 -16  14  -2 65.8323 20.8058   2
  16 -14  -2 135.132 21.1890   2
  14  16  -2 78.4147 14.0122   2
 -14 -16  -2 106.103 13.0337   2
  14  16   2 87.9288 17.5203   2
 -14 -16   2 98.1093 19.3634   2
 -16  14   2 76.5386 17.1682   2
  16 -14   2 131.334 28.6461   2
 -15 -16  -2 17.7617 7.79714   2
  15  16  -2 25.5863 10.6498   2
  16 -15  -2 49.5870 16.7168   2
 -15 -16   2 20.4677 13.2299   2
  15  16   2 17.4548 12.9065   2
  16 -15   2 29.6294 18.2802   2
 -16  15   2 1.40068 9.06859   2
  16 -16  -2 23.2480 13.9956   2
 -16 -16  -2 58.1136 12.3529   2
  16  16  -2 15.6159 11.7071   2
 -16  16  -2 48.2661 21.8300   2
 -16  16   2 51.5233 14.5536   2
 -16 -16   2 46.6208 16.6228   2
  16  16   2 73.4337 19.3632   2
  16 -16   2 58.3798 22.9114   2
 -16  17  -2 1048.61 69.4803   2
  16 -17  -2 1146.42 64.4372   2
 -17 -16  -2 1127.40 55.0649   2
  16 -17   2 1022.66 72.2305   2
 -16  17   2 1054.77 58.8887   2
  17  16   2 1135.80 62.6566   2
 -17 -16   2 1115.03 64.8337   2
  17  15  -2 323.928 32.3274   2
  15 -17  -2 291.801 30.2980   2
 -17 -15  -2 340.060 24.9340   2
 -15  17   2 339.550 27.6022   2
 -17 -15   2 271.891 29.3050   2
  15 -17   2 301.665 36.3144   2
  17  15   2 333.387 30.2159   2
  14 -17  -2 60.8748 16.2593   2
  17  14  -2 47.9654 12.9391   2
 -14  17  -2 54.1007 21.8575   2
 -17 -14  -2 41.4656 12.4298   2
 -17 -14   2 51.6658 16.2341   2
  17  14   2 35.2724 14.4081   2
  14 -17   2 47.3382 19.3441   2
 -14  17   2 51.0238 13.8669   2
 -13  17  -2 142.915 29.7940   2
  13 -17  -2 103.238 17.3199   2
 -17 -13  -2 111.665 16.2074   2
  17  13  -2 92.8653 15.6429   2
 -13  17   2 103.389 15.9158   2
 -17 -13   2 84.9885 17.9049   2
  17  13   2 102.710 20.2151   2
 -17 -12  -2 1114.75 57.1387   2
 -12  17  -2 1031.97 66.4611   2
  17  12  -2 994.221 57.1077   2
  12 -17  -2 1062.89 57.7473   2
  12 -17   2 939.597 66.5156   2
 -12  17   2 1051.05 54.9836   2
  17  12   2 1207.77 65.0210   2
 -17 -12   2 1094.03 62.2279   2
  17  11  -2 310.779 27.2983   2
  11 -17  -2 299.424 27.1728   2
 -17 -11  -2 361.557 28.9984   2
 -11  17  -2 355.650 35.6622   2
 -11  17   2 359.823 25.9447   2
  17  11   2 352.287 33.4123   2
 -17 -11   2 326.725 30.2598   2
  11 -17   2 351.617 36.9077   2
 -10  17  -2 66.6405 20.3232   2
  17  10  -2 60.1164 15.1754   2
  10 -17  -2 70.2866 14.5370   2
 -17 -10  -2 60.0734 16.0633   2
  10 -17   2 86.8469 23.4210   2
  17  10   2 44.6185 15.2409   2
 -17 -10   2 64.7992 16.4533   2
 -10  17   2 75.0664 12.5192   2
  -9  17  -2 25.0470 17.0820   2
  17   9  -2 50.6899 13.8802   2
 -17  -9  -2 64.2632 16.3738   2
   9 -17  -2 44.3479 12.1978   2
 -17  -9   2 47.8869 14.8610   2
  17   9   2 50.1278 15.7500   2
   9 -17   2 46.4384 19.9057   2
  -9  17   2 61.9002 12.1603   2
  -8  17  -2 908.652 59.2630   2
   8 -17  -2 874.367 46.3074   2
 -17  -8  -2 912.504 52.4296   2
  17   8  -2 864.018 50.5795   2
   8 -17   2 832.620 57.8569   2
  -8  17   2 934.407 46.0358   2
  17   8   2 921.920 57.6321   2
 -17  -8   2 908.671 53.6330   2
   7 -17  -2 140.395 14.8949   2
 -17  -7  -2 128.629 20.6928   2
  17   7  -2 116.249 16.6259   2
  -7  17  -2 101.466 24.0391   2
  -7  17   2 130.751 14.4679   2
 -17  -7   2 119.485 18.5956   2
  17   7   2 121.236 21.2690   2
  17   6  -2 67.5142 15.8282   2
 -17  -6  -2 52.3917 17.8179   2
  -6  17  -2 69.6671 17.2838   2
   6 -17  -2 65.1103 11.2905   2
  -6  17  -2 77.5107 19.7063   2
  17   6   2 77.0805 19.7829   2
 -17  -6   2 60.6266 16.6799   2
  -6  17   2 64.1985 10.6550   2
 -17  -5  -2 152.012 22.5540   2
  17   5  -2 119.115 17.1333   2
  -5  17  -2 104.568 17.2390   2
  -5  17  -2 138.242 22.5035   2
   5 -17  -2 104.789 12.8700   2
 -17  -5   2 113.345 18.4797   2
  -5  17   2 121.688 13.1139   2
  17   5   2 178.937 24.2673   2
  -4  17  -2 1362.23 73.8717   2
  17   4  -2 1343.39 67.3210   2
 -17  -4  -2 1330.13 70.5708   2
  -4  17  -2 1307.95 69.3558   2
   4 -17  -2 1243.47 57.2049   2
 -17  -4   2 1258.79 68.0521   2
  -4  17   2 1330.49 58.8274   2
  17   4   2 1230.02 73.4169   2
   3 -17  -2 43.6581 8.63473   2
  -3  17  -2 67.6326 17.4700   2
  17   3  -2 61.4847 12.6315   2
  -3  17  -2 43.3481 17.0621   2
 -17  -3  -2 33.6346 15.0992   2
  -3  17   2 47.2009 8.82843   2
 -17  -3   2 38.4004 11.8197   2
  17   3   2 55.4579 17.9771   2
  17   2  -2 80.5024 15.1039   2
 -17  -2  -2 89.3558 20.6392   2
   2 -17  -2 96.9865 9.91187   2
  -2  17  -2 91.0204 20.6364   2
  -2  17  -2 117.222 17.1029   2
  -2  17   2 99.4920 10.3581   2
 -17  -2   2 82.5545 15.6715   2
  17   2   2 77.9522 20.7748   2
   1 -17  -2 134.431 10.9027   2
  -1  17  -2 164.572 24.2592   2
 -17  -1  -2 138.354 21.2128   2
  17   1  -2 129.294 17.5429   2
  -1  17  -2 125.773 17.8067   2
 -17  -1   2 153.063 18.8058   2
  17   1   2 164.332 24.8325   2
   0  17  -2 355.285 33.0408   2
   0  17  -2 337.067 28.1130   2
   0 -17  -2 364.980 18.5516   2
   0 -17  -2 323.659 20.8309   2
 -17   0  -2 432.682 35.2177   2
  17   0  -2 348.418 28.6031   2
 -17   0   2 403.729 30.4862   2
  17   0   2 385.923 35.9979   2
   1  17  -2 90.3333 14.3733   2
  -1 -17  -2 94.3792 10.1381   2
  -1 -17  -2 90.4947 7.86445   2
  17  -1  -2 113.963 15.9191   2
   1  17  -2 110.928 23.9271   2
 -17   1  -2 78.8361 20.8643   2
  17  -1   2 101.111 24.1081   2
 -17   1   2 76.4971 14.9529   2
   2  17  -2 387.971 33.8727   2
  -2 -17  -2 329.921 18.7229   2
   2  17  -2 377.238 28.2584   2
  -2 -17  -2 362.798 17.0288   2
 -17   2  -2 339.270 33.1400   2
  17  -2  -2 359.936 28.0638   2
  17  -2   2 349.352 35.8937   2
 -17   2   2 373.135 29.8190   2
  17  -3  -2 517.463 34.7893   2
 -17   3  -2 493.498 39.5749   2
  -3 -17  -2 471.700 22.3830   2
   3  17  -2 483.314 38.8582   2
   3  17  -2 431.571 31.8070   2
  -3 -17  -2 460.803 20.7025   2
  17  -3   2 500.395 41.9664   2
 -17   3   2 494.273 34.3453   2
  -4 -17  -2 35.0873 5.75158   2
  17  -4  -2 38.2493 12.4588   2
   4  17  -2 23.2271 15.7929   2
  -4 -17  -2 40.0518 4.21943   2
 -17   4  -2 34.2214 16.3941   2
   4  17  -2 12.1267 9.74454   2
  17  -4   2 50.7319 18.0641   2
 -17   4   2 40.3715 13.5670   2
   5  17  -2 202.920 21.0033   2
  -5 -17  -2 186.069 9.73238   2
  -5 -17  -2 167.017 10.6228   2
  17  -5  -2 163.023 20.5022   2
 -17   5  -2 193.004 24.7896   2
 -17   5   2 197.150 21.3762   2
  17  -5   2 225.172 27.3192   2
   6  17  -2 899.252 48.2868   2
  17  -6  -2 846.596 49.6982   2
  -6 -17  -2 845.083 35.0552   2
  -6 -17  -2 810.970 35.7080   2
 -17   6  -2 858.743 56.2114   2
  17  -6   2 882.558 59.0480   2
 -17   6   2 836.821 49.2155   2
  -6 -17   2 835.537 51.0851   2
  -7 -17  -2 671.438 29.3975   2
  17  -7  -2 690.289 42.7890   2
  -7 -17  -2 642.479 28.8184   2
   7  17  -2 604.160 38.9787   2
 -17   7  -2 680.742 49.2323   2
  -7 -17   2 646.855 43.5168   2
 -17   7   2 639.039 41.3507   2
  17  -7   2 672.318 51.4227   2
 -17   8  -2 295.749 31.9855   2
  17  -8  -2 240.938 24.8262   2
  -8 -17  -2 260.939 15.2772   2
  -8 -17  -2 282.145 15.4847   2
   8  17  -2 293.841 24.7826   2
  -8 -17   2 278.953 26.8606   2
  17  -8   2 327.621 35.8002   2
 -17   8   2 241.997 24.7023   2
  17  -9  -2 72.5219 17.1235   2
 -17   9  -2 65.0149 19.4165   2
  -9 -17  -2 79.6312 8.55363   2
  -9 -17  -2 52.5962 7.89597   2
   9  17  -2 54.3086 13.7582   2
  -9 -17   2 65.6024 18.6591   2
 -17   9   2 72.6983 16.6173   2
 -10 -17  -2 852.622 39.6470   2
 -17  10  -2 963.277 59.7916   2
  17 -10  -2 805.941 49.6678   2
  10  17  -2 835.342 47.0589   2
 -10 -17  -2 840.570 38.3067   2
  17 -10   2 889.343 61.7589   2
 -17  10   2 820.111 49.2119   2
 -10 -17   2 804.309 50.8745   2
 -17  11  -2 10.6173 14.9832   2
 -11 -17  -2 12.4552 6.01729   2
  17 -11  -2 6.54545 12.0635   2
  11  17  -2 15.7015 8.53252   2
 -11 -17  -2 9.43935 5.65394   2
  17 -11   2 -3.8696 12.7695   2
 -17  11   2 13.8645 9.95014   2
 -11 -17   2 -5.3350 9.44112   2
  17 -12  -2 -13.134 9.90133   2
  12  17  -2 -5.1188 7.65663   2
 -12 -17  -2 5.62646 6.35879   2
 -17  12  -2 37.1264 17.9860   2
  17 -12   2 26.7231 17.6242   2
 -17  12   2 -4.7244 8.29253   2
 -12 -17   2 -2.4000 9.73740   2
 -13 -17  -2 249.344 17.5171   2
  17 -13  -2 198.756 24.9188   2
  13  17  -2 203.990 21.5613   2
 -17  13   2 223.401 22.6472   2
  17 -13   2 223.675 29.8368   2
 -13 -17   2 144.928 21.5513   2
  13  17   2 226.121 20.4752   2
 -17  14  -2 446.085 42.3972   2
  14  17  -2 397.768 31.2305   2
  17 -14  -2 440.231 35.1902   2
 -14 -17  -2 470.941 26.7300   2
 -17  14   2 467.747 33.8076   2
  14  17   2 461.730 32.1336   2
  17 -14   2 371.546 42.6119   2
 -14 -17   2 492.836 37.9543   2
 -17  15  -2 183.141 28.6706   2
  15  17  -2 189.993 19.9783   2
  17 -15  -2 182.514 24.6490   2
 -15 -17   2 146.022 22.0897   2
  15  17   2 202.057 21.7340   2
 -17  15   2 176.592 20.2929   2
  17 -15   2 218.578 31.9777   2
  16  17  -2 -9.2078 7.70970   2
  17 -16  -2 7.30125 11.9408   2
 -16 -17  -2 -3.3009 7.16263   2
 -17  16  -2 17.2825 18.2289   2
  17 -16   2 11.3158 18.2586   2
 -17  16   2 3.23324 9.83350   2
 -16 -17   2 4.99108 11.7707   2
  16  17   2 -1.3858 11.1807   2
  17 -17  -2 41.5768 14.9233   2
 -17  17  -2 26.7797 18.5654   2
 -17 -17  -2 38.4322 11.2164   2
  17  17  -2 11.9710 12.9805   2
 -17 -17   2 29.0878 16.0303   2
  17 -17   2 22.7006 17.9059   2
  17  17   2 36.0057 14.5847   2
 -17  17   2 12.0799 11.0247   2
  17 -18  -2 207.370 25.3798   2
 -17  18  -2 256.397 32.1375   2
  18  17  -2 202.009 23.3144   2
 -18 -17  -2 172.327 17.9119   2
 -18 -17   2 207.874 25.8939   2
  18  17   2 227.021 26.8136   2
 -17  18   2 170.356 22.1196   2
  16 -18  -2 57.1167 16.9268   2
 -16  18  -2 78.5705 22.9011   2
 -18 -16  -2 80.6098 14.7662   2
 -16  18   2 78.2892 18.0599   2
 -18 -16   2 61.9258 19.8116   2
  16 -18   2 150.011 25.9168   2
  18  16   2 101.818 19.4645   2
  15 -18  -2 27.4676 13.3823   2
  18  15  -2 22.0155 10.7005   2
 -15  18  -2 45.1490 19.9203   2
 -18 -15  -2 60.9781 13.9195   2
 -15  18   2 51.8385 14.4964   2
  18  15   2 60.9787 17.9507   2
  15 -18   2 72.8744 22.3535   2
 -18 -15   2 74.5603 19.5781   2
 -18 -14  -2 412.318 29.4031   2
 -14  18  -2 396.798 39.4082   2
  18  14  -2 431.294 32.4331   2
  14 -18  -2 483.454 34.9661   2
 -14  18   2 421.652 30.5612   2
  18  14   2 446.765 36.5384   2
 -18 -14   2 384.747 35.5724   2
  14 -18   2 429.988 42.5556   2
 -13  18  -2 126.601 25.2219   2
  13 -18  -2 89.2702 19.0965   2
  18  13  -2 94.0946 21.6598   2
 -18 -13  -2 89.1392 15.0338   2
  18  13   2 85.8780 21.2033   2
 -18 -13   2 85.8482 17.9911   2
 -13  18   2 96.9682 15.4455   2
  13 -18   2 82.5431 22.8313   2
 -18 -12  -2 407.974 29.7860   2
  12 -18  -2 308.226 29.3355   2
 -12  18  -2 411.954 38.0267   2
 -12  18   2 406.271 28.5430   2
  12 -18   2 444.041 46.9866   2
 -18 -12   2 408.857 34.2481   2
  18  12   2 429.106 37.1579   2
 -18 -11  -2 151.783 20.4553   2
  11 -18  -2 156.962 20.4076   2
 -11  18  -2 150.113 24.6754   2
 -18 -11   2 144.252 22.4367   2
 -11  18   2 182.709 18.5670   2
  11 -18   2 155.520 26.0055   2
  18  11   2 185.964 25.4691   2
 -10  18  -2 522.762 43.5388   2
  10 -18  -2 550.190 35.3520   2
  18  10  -2 571.527 39.0512   2
 -18 -10  -2 590.005 38.6096   2
 -18 -10   2 510.878 38.6037   2
  10 -18   2 601.569 49.3268   2
 -10  18   2 503.302 32.6844   2
  18  10   2 518.194 41.4461   2
  -9  18  -2 -11.093 13.9241   2
   9 -18  -2 21.1861 11.0545   2
 -18  -9  -2 12.0595 10.5069   2
  18   9  -2 23.5542 11.2458   2
  -9  18   2 14.7045 8.78190   2
 -18  -9   2 20.7102 11.5227   2
   9 -18   2 46.0359 17.7261   2
  18   9   2 26.7828 15.9606   2
 -18  -8  -2 404.900 32.1241   2
  18   8  -2 363.236 30.3195   2
   8 -18  -2 359.298 26.6647   2
  -8  18  -2 412.082 37.2998   2
  -8  18   2 366.892 25.2544   2
 -18  -8   2 421.579 33.4821   2
  18   8   2 360.564 35.1246   2
   7 -18  -2 687.578 37.9654   2
 -18  -7  -2 716.178 45.7814   2
  -7  18  -2 679.880 49.0079   2
  18   7  -2 647.455 42.5631   2
  -7  18  -2 692.673 46.8625   2
 -18  -7   2 645.196 44.2826   2
  -7  18   2 693.238 37.4001   2
  18   7   2 744.326 51.0941   2
   6 -18  -2 -3.1344 6.78861   2
 -18  -6  -2 20.8540 13.7697   2
  -6  18  -2 5.90525 14.4086   2
  18   6  -2 11.5212 9.00940   2
  -6  18  -2 -1.4079 7.78940   2
  -6  18   2 3.90100 7.38946   2
  18   6   2 21.8914 13.9302   2
 -18  -6   2 5.00611 10.4501   2
  -5  18  -2 187.603 22.3699   2
  18   5  -2 208.675 22.1957   2
  -5  18  -2 229.785 28.4294   2
   5 -18  -2 203.980 17.3897   2
 -18  -5  -2 219.040 24.9189   2
 -18  -5   2 223.220 24.3992   2
  -5  18   2 188.859 16.1420   2
  18   5   2 256.116 29.1783   2
   4 -18  -2 765.053 38.0055   2
  -4  18  -2 775.679 48.5930   2
  -4  18  -2 752.620 52.1883   2
 -18  -4  -2 852.660 51.2426   2
  18   4  -2 766.997 46.6142   2
 -18  -4   2 683.084 46.5674   2
  18   4   2 787.080 54.5677   2
  -4  18   2 757.734 37.9238   2
  -3  18  -2 964.354 61.7527   2
  -3  18  -2 1076.41 59.2471   2
  18   3  -2 965.891 56.1498   2
   3 -18  -2 996.344 46.3281   2
 -18  -3  -2 1071.50 62.1008   2
 -18  -3   2 1056.31 58.8270   2
  18   3   2 1115.91 67.0174   2
  -3  18   2 1029.52 47.0561   2
  18   2  -2 6.67704 10.2014   2
 -18  -2  -2 -8.8990 9.26180   2
   2 -18  -2 4.46343 5.05455   2
  -2  18  -2 1.22377 9.52613   2
  -2  18  -2 7.16155 12.9589   2
  -2  18   2 -3.8073 5.05523   2
 -18  -2   2 7.36208 8.84864   2
  18   2   2 17.7925 14.5319   2
  18   1  -2 634.959 41.1823   2
  -1  18  -2 644.096 41.1014   2
 -18  -1  -2 652.672 45.1034   2
   1 -18  -2 619.436 29.0023   2
  -1  18  -2 578.790 44.0514   2
  18   1   2 666.732 49.1379   2
 -18  -1   2 571.271 40.2869   2
 -18   0  -2 259.223 29.1283   2
  18   0  -2 267.627 25.3283   2
   0 -18  -2 273.545 17.2007   2
   0  18  -2 269.721 24.8481   2
   0  18  -2 266.044 29.6005   2
   0 -18  -2 276.078 14.8174   2
 -18   0   2 271.509 25.7524   2
  18   0   2 268.744 31.6051   2
   1  18  -2 1250.65 72.5352   2
  -1 -18  -2 1271.49 52.5437   2
  -1 -18  -2 1288.80 54.0167   2
   1  18  -2 1379.62 68.1856   2
 -18   1  -2 1389.90 75.0109   2
  18  -1  -2 1349.86 68.9720   2
  18  -1   2 1381.67 79.1521   2
 -18   1   2 1287.21 68.6260   2
 -18   2  -2 68.3549 18.7471   2
   2  18  -2 103.973 20.2205   2
  18  -2  -2 85.1149 15.3806   2
   2  18  -2 40.4102 12.0581   2
  -2 -18  -2 48.4634 4.93145   2
  18  -2   2 51.5837 20.1035   2
 -18   2   2 94.8410 16.0154   2
 -18   3  -2 54.0885 17.4510   2
   3  18  -2 54.8789 13.8657   2
   3  18  -2 63.4134 18.2220   2
  18  -3  -2 25.0893 12.7845   2
 -18   3   2 43.7646 11.5981   2
  18  -3   2 34.6789 18.8021   2
 -18   4  -2 673.866 48.2262   2
   4  18  -2 604.607 38.6294   2
  18  -4  -2 612.471 40.8191   2
   4  18  -2 586.285 45.3222   2
  18  -4   2 696.353 51.3922   2
 -18   4   2 649.682 41.6386   2
   5  18  -2 88.6933 21.7789   2
 -18   5  -2 113.207 19.7645   2
  18  -5  -2 92.9513 16.9278   2
   5  18  -2 82.8884 16.6966   2
  18  -5   2 80.6926 24.0558   2
 -18   5   2 102.474 16.8188   2
  18  -6  -2 8.00096 10.8568   2
   6  18  -2 -2.7761 8.79282   2
 -18   6  -2 7.24853 15.2887   2
 -18   6   2 23.1440 10.8861   2
  18  -6   2 11.4345 15.8729   2
  18  -7  -2 66.3666 17.1022   2
  -7 -18  -2 70.5615 4.68155   2
 -18   7  -2 67.9161 21.2835   2
   7  18  -2 65.3429 12.7966   2
 -18   7   2 48.1265 14.4235   2
  18  -7   2 104.887 31.4728   2
  -7 -18   2 81.1189 16.0913   2
  -8 -18  -2 182.497 9.84305   2
   8  18  -2 155.031 17.8275   2
 -18   8  -2 157.175 25.7364   2
  -8 -18  -2 169.090 9.46683   2
  18  -8  -2 151.671 20.9470   2
 -18   8   2 180.323 21.3633   2
  -8 -18   2 135.711 20.2937   2
  18  -8   2 141.598 24.7238   2
  18  -9  -2 384.276 30.8833   2
  -9 -18  -2 332.347 17.7501   2
[truncated: 353,956 more chars]
