# Supplementary material for: Alkyl sulfonyl fluorides as ambiphiles in the stereoselective palladium(II)-catalysed cyclopropanation of unactivated alkenes
Source: Nat Synth. 2025 Dec 16;5(2):281–9. doi: 10.1038/s44160-025-00925-1 (PMC12885951; doi:10.1038/s44160-025-00925-1)
Supplement: Supplementary file 10 — Source data for Fig. 4. [file 44160_2025_925_MOESM10_ESM.xlsx]

## Sheet: Same Excess
E1. Standard	Time (min)	[Alkene] (mM)		E2. Same Xs	Time (min)	Time Adjusted (min)	[Alkene] (mM)		E3. Same xs w/ product	Time (min)	Time Adjusted (min)	[Alkene] (mM)
	0	316.8			0	35	227.7			0	35	231
	5	303.6			5	40	211.2			5	40	221.1
	16	273.9			10	45	207.9			30	65	165
	30	244.2			30	65	161.7			45	80	135.3
	64	158.4			45	80	128.7			60	95	105.6
	123	82.5			60	95	95.7			92	127	59.4
	186	42.9			75	110	72.6			120	155	39.6
	240	29.7			90	125	49.5			160	195	13.2
					120	155	23.1			210	245	6.6
					153	188	0

## Sheet: VTNA
Standard						Catalyst diff xs
Time (min)	[Alkene] (mM)	[Nucleophile] (mM)	[Product] (mM)	tT		Time (min)	[Alkene] (mM)	[Nucleophile] (mM)	[Product] (mM)	tT
0	306.9	866.25	0	0		0	323.4	947.1	0	0
5	297	721.05	8.8	145.136		5	316.8	803.55	5.5	83.8467
15	293.7	623.7	23.1	434.767		15	306.9	707.85	17.6	251.103
30	231	495	67.1	864.096		30	280.5	627	39.6	500.487
45	194.7	429	105.6	1284.54		45	254.1	565.95	64.9	747.533
60	158.4	344.85	139.7	1697.2		60	231	509.85	84.7	992.191
90	99	231	199.1	2496.83		90	194.7	419.1	121	1475.16
120	23.1	165	225.5	3239		120	171.6	341.55	146.3	1950.92
Alkene diff xs						Nuc diff xs
Time (min)	[Alkene] (mM)	[Nucleophile] (mM)	[Product] (mM)	tT		Time (min)	[Alkene] (mM)	[Nucleophile] (mM)	[Product] (mM)	tT
0	198	895.95	0	0		0	323.4	1834.8	0	0
5	191.4	744.15	6.6	138.905		5	320.1	1732.5	9.9	146.061
10	184.8	668.25	13.2	277.332		16	287.1	1564.2	29.7	465.533
15	171.6	617.1	24.2	415.012		28	247.5	1443.75	66	809.64
30	132	516.45	62.7	821.483		50	184.8	1298.55	118.8	1427.24
45	99	435.6	94.6	1217		91	102.3	1075.8	227.7	2532.07
60	69.3	367.95	122.1	1600.18		123	56.1	978.45	273.9	3344.59
90	23.1	265.65	163.9	2321.95		213	0	846.45	303.6	5404.5
120	0	201.3	182.6	2950.28

## Sheet: Eyring
	70°C		80°C		90°C		100°C
	Time, min	[Product] (M)	Time, min	[Product] (M)	Time, min	[Product] (M)	Time, min	[Product] (M)
	0	0	0	0	0	0	0	0
	5	0.0099	5	0.0198	5	0.0363	5	0.0759
	10	0.0198	10	0.0429	10	0.0627	10	0.1386
	15	0.0264	15	0.0561	15	0.0924	15	0.1716
	30	0.0429	30	0.099	30	0.1551	30	0.2145
	45	0.0627	61	0.1485	45	0.2013	60	0.2079
	60	0.0759	75	0.1782	60	0.2178	75	0.2079
	75	0.0924	90	0.2112	75	0.2178
	90	0.1056	120	0.2145	90	0.2145
	120	0.1287	150	0.2145	120	0.2145
	180	0.1815	180	0.2145
	240	0.2079
